# Supplementary material for: OMA standalone: orthology inference among public and custom genomes and transcriptomes
Source: Genome Res. 2019 Jul;29(7):1152–63. doi: 10.1101/gr.243212.118 (PMC6633268; doi:10.1101/gr.243212.118)
Supplement: Supplemental Material [file supp_gr.243212.118_Supplemental_Code.zip]

Archive with 29 entries (27 files):
- notebooks/
- notebooks/prepare_data_for_mare.ipynb
- notebooks/reviewers_response_method_overlap.ipynb
- python/
- python/.DS_Store
- python/create_treetable_fromfilelist.py
- python/euclidean_allvsall_singlemethod.py
- python/get_gene_trees.py
- python/loph_monophyly.txt
- python/normalisedRF_allvsall_singlemethod.py
- python/normalised_RF_supermatrixsubsamples.py
- python/og_similarity.py
- python/omastandalone_allvallEUC_treelist.py
- python/omastandalone_allvallRF_treelist.py
- python/omastandalone_genetree_BUSCO.py
- python/omastandalone_genetree_HAMSTR.py
- python/omastandalone_genetree_OMA.py
- python/omastandalone_genetree_OMACLIQUE.py
- python/omastandalone_genetree_OrthoMCL.py
- python/omastandalone_Monophyly_treelist.py
- python/select_ALLGROUPS.py
- python/select_groups_based_on_loph.py
- python/select_groups_based_on_max_LOPH_overlap.py
- python/select_groups_based_on_max_overlap.py
- python/split_file_based_on_method.py
- python/SubsampleSiteOccupancy.py
- python/subsample_supermatrices.py
- python/translate_loph_names.py
- .DS_Store
