# Supplementary material for: OMA standalone: orthology inference among public and custom genomes and transcriptomes
Source: Genome Res. 2019 Jul;29(7):1152–63. doi: 10.1101/gr.243212.118 (PMC6633268; doi:10.1101/gr.243212.118)
Supplement: Supplemental Material [file supp_gr.243212.118_Supplemental_Code.zip › notebooks/reviewers_response_method_overlap.ipynb]

# %% [code]
#!/usr/bin/env python
import os
import sys

from Bio import SeqIO
from collections import defaultdict, Counter
from tqdm import tqdm_notebook as tqdm

from itertools import combinations
import csv
import sys

directory = '/Users/daviddylus/mnt/weekly/lopho/groupcomparison/'
methods_dir = sorted([method for method in os.listdir(directory) if not method.startswith(".")])

seqs = defaultdict(dict)
groups = defaultdict(dict)

CUT_OFF = 15

for method in tqdm(methods_dir, desc='Loading groups for each method'):
#for method in methods_dir:
    for group_fn in filter(lambda fn: (fn.endswith('.fa') or fn.endswith('.fasta') or fn.endswith('.out') ),
                           os.listdir(os.path.join(directory, method))):
        group_seqs = list(SeqIO.parse(os.path.join(directory, method, group_fn), 
                                      'fasta'))
        if len(group_seqs) >= CUT_OFF:
            groups[method][group_fn] = len(group_seqs)
            if method == 'OMA':
                for s in group_seqs:
                    seqs[method][(s.description.split('[')[1].split(']')[0], str(s.seq))] = group_fn
            else:
                for s in group_seqs:
                    seqs[method][(s.id, str(s.seq))] = group_fn

# %% [code]
{x[0] for x in seqs['OrthoMCL'].keys()}

# %% [code]
mapping = {sp[:3]: sp for sp in {k[0] for k in seqs['BUSCO'].keys()}}
mapping['CAEE'] = 'CAEEL'
mapping['CAPI'] = 'CAPI1'
mapping['Echi'] = 'Echinoplana_celerrimaclean'
mapping['HYD'] = 'Hydra_M'

# %% [code]
mapping

# %% [code]
z = seqs['OrthoMCL']

# %% [code]
z1 = {(mapping[x[0]], x[1]): y for (x,y) in z.items()}

# %% [code]
seqs['OrthoMCL'] = z1

# %% [code]
z = {}

method1 = 'OMA'
for method2 in methods_dir:#combinations(methods_dir, 2):
    if method2 == 'OMA':
        continue
        
    # Get the overlap in groups
    overlap = Counter((seqs[method1][k], seqs[method2][k]) 
                      for k in set(seqs[method1].keys()) & set(seqs[method2].keys()))
#     print(overlap)

#     break
    i = 0
    ii = 0
    iii = 0
    iv = 0
    v = 0
    vi = 0
    
    for g,c in overlap.items():
        (g1, g2) = g
        len1 = groups[method1][g1]
        len2 = groups[method2][g2]
#         print(c, len1, len2)
        if len1 == len2 and len1 == c:
            # (i)
            i += 1
        elif c == len1 and len2 > c:
            # (ii)
            ii += 1
        elif c == len2 and len1 > c:
            # (iii)
            iii += 1
        else:  # c < len1 and c < len2:
            # (iv)
            iv += 1

    # Now we need to get any non-overlapping groups.
    # (v)
    v = len(set(groups[method1]) - {k[0] for k in overlap.keys()})
    # (vi)
    vi = len(set(groups[method2]) - {k[1] for k in overlap.keys()})
            
    z[method2] = {'i': i,
                  'ii': ii,
                  'iii': iii,
                  'iv': iv,
                  'v': v,
                  'vi': vi}  
    # group from method A included in group from method B
    # isect(A,B) = len(A); len(B)> len(A)
    
    # group from method B included in group from method A
    # isect(A,B) = len(B); len(A)> len(B)
    
    # (iv)
    # group from method A intersects with method B
    # isect(A,B) < (len(A) & len(B))
    
    


    '''
    with open('{}vs{}.tsv'.format(method1, method2), 'wt') as fp:
        # Some information...
        fp.write('# {} vs {}\n'.format(method1, method2))
        fp.write('# {} has {} overlapping groups\n'.format(method1, len(groups[method1]) - len(method1_missing)))
        fp.write('# {} has {} overlapping groups\n'.format(method2, len(groups[method2]) - len(method2_missing)))
        fp.write('# {} has {} non-overlapping groups\n'.format(method1, len(method1_missing)))
        fp.write('# {} has {} non-overlapping groups\n'.format(method2, len(method2_missing)))
        fp.write('# Overlapping groups:\n')

        writer = csv.writer(fp, delimiter='\t')
        # Header
        writer.writerow(['method1_group', 'method2_group', 'overlap_count', 'method1_missing', 'method2_missing'])
        # The overlaps
        writer.writerows([g[0], g[1], c, (groups[method1][g[0]] - c), (groups[method2][g[1]] - c)]
                         for (g, c) in overlap.items())
        '''


# %% [code]
overlap

# %% [markdown]
# Reviewers request

In the comparison of orthologous group sizes from the four methods: It would be very interesting to add some kind of relationship diagram to show if and how orthologous groups are intersecting between methods. e.g if some groups of HaMStR are split in multiple groups by OMA (given the high specificity but lower recall of OMA). Authors could simply compute how many groups between two method are: 

(i) identical, 
(ii) situations where A is included in B, 
(iii) B included in A 
(iv) A intersects B 
(v) unique to A
(vi) unique to B. 

This could at least be done with OMA as a reference.

# %% [code]
z

# %% [code]
groups[method1][g1]

# %% [code]
