# Supplementary material for: OMA standalone: orthology inference among public and custom genomes and transcriptomes
Source: Genome Res. 2019 Jul;29(7):1152–63. doi: 10.1101/gr.243212.118 (PMC6633268; doi:10.1101/gr.243212.118)
Supplement: Supplemental Material [file supp_gr.243212.118_Supplemental_Code.zip › python/loph_monophyly.txt]

Ecdysozoa ACYPI CAEEL PRIPA DROME
Deuterostomia CIOIN STRPU SACKO HUMAN
Rotifer ADIRI BRAPL
Annelida LUMRU  HELRO CAPI1
Platyhelminthes SCHME MONSP MICSC ECHCE MACLI CATSP
Mollusca BIOGL LYMST LOTGI MYTCA SEPOF CHAAP
Nematoda CAEEL PRIPA
Arthropoda ACYPI DROME
Chordate CIOIN HUMAN
Ambulacraria STRPU SACKO
