# Supplementary material for: OMA standalone: orthology inference among public and custom genomes and transcriptomes
Source: Genome Res. 2019 Jul;29(7):1152–63. doi: 10.1101/gr.243212.118 (PMC6633268; doi:10.1101/gr.243212.118)
Supplement: Supplemental Material [file supp_gr.243212.118_Supplemental_Code.zip › python/split_file_based_on_method.py]

#!/usr/bin/env python

"""
Splits file up based on method so we can do monophyly test more quickly in parallel
"""

import os
import sys


import csv

from collections import defaultdict


filename = sys.argv[1]


seq_dict = defaultdict(list)
with open(filename,'r') as in_fp:
	table = csv.reader(in_fp, delimiter="\t")
	for row in table:
		method = row[0]
		size = row[1]
		seqfile = row[2]
		seq_dict[method].append(seqfile)


for method in seq_dict:
	output = method+"_GroupGeneTree.tsv"
	with open(output,'w') as out_fp:
		tsv_writer = csv.writer(out_fp)
		for seqfile in seq_dict[method]:
			tsv_writer.writerow([seqfile])
