# Supplementary material for: OMA standalone: orthology inference among public and custom genomes and transcriptomes
Source: Genome Res. 2019 Jul;29(7):1152–63. doi: 10.1101/gr.243212.118 (PMC6633268; doi:10.1101/gr.243212.118)
Supplement: Supplemental Material [file supp_gr.243212.118_Supplemental_Code.zip › python/translate_loph_names.py]

#!/usr/bin/env python

import sys
import os


nwk_file = sys.argv[1]

xtof_dict = dict()

xtof_dict["ACYPI"]="Acyrthosiphon pisum"
xtof_dict["ADIRI"]="Adineta ricciae"
xtof_dict["AMPQE"]="Amphimedon queenslandica"
xtof_dict["BIOGL"]="Biomphalaria glabrata"
xtof_dict["BRAPL"]="Brachionus plicatilis"
xtof_dict["CAEEL"]="Caenorhabditis elegans"
xtof_dict["CAPI"]="Capitella sp."
xtof_dict["CATSP"] = "Catenulida sp."
xtof_dict["CERSP"] = "Cerebratulus sp."
xtof_dict["CHAAP"] = "Chaetopleura apiculata"
xtof_dict["CIOIN"] = "Ciona intestinalis"
xtof_dict["DROME"] = "Drosophila melanogaster"
xtof_dict["ECHCE"] = "Echinoplana celerrima"
xtof_dict["HELRO"] = "Helobdella robusta"
xtof_dict["HUMAN"] = "Homo sapiens"
xtof_dict["HYDM"] = "Hydra sp."
xtof_dict["LOTGI"]="Lottia gigantea"
xtof_dict["LUMRU"] = "Lumbricus rubellus"
xtof_dict["LYMST"]="Lymnaea stagnalis"
xtof_dict["MACLI"] = "Macrostomum lignano"
xtof_dict["MESLA"] = "Mesodasys laticaudatus"
xtof_dict["MICSC"] = "Microdalyellia schmidti"
xtof_dict["MONSP"] = "Monocelis sp."
xtof_dict["MYTCA"] = "Mytilus californianus"
xtof_dict["PRIPA"]="Pristionchus pacificus"
xtof_dict["SACKO"]="Saccoglossus kowalevskii"
xtof_dict["SCHME"]="Schmidtea mediterranea"
xtof_dict["SEPOF"]="Sepia officinalis"
xtof_dict["STRPU"]="Strongylocentrotus purpuratus"
xtof_dict["TRIAD"] = "Trichoplax adhaerens"

f = open(nwk_file, 'r')

nwk_string = f.readline()
nwk = nwk_string
for k,v in xtof_dict.items():
    nwk = nwk.replace(k,v)
print(nwk)
f.close()

f = open(nwk_file+'.adapted', 'w')
f.write(nwk)
f.close()
