# Supplementary material for: OMA standalone: orthology inference among public and custom genomes and transcriptomes
Source: Genome Res. 2019 Jul;29(7):1152–63. doi: 10.1101/gr.243212.118 (PMC6633268; doi:10.1101/gr.243212.118)
Supplement: Supplemental Material [file supp_gr.243212.118_Supplemental_Data.zip]

Archive with 17,757 entries (9,998 files):
- orthologous_groups/
- orthologous_groups/OMA/
- orthologous_groups/OMA/OG10.fa
- orthologous_groups/OMA/OG100.fa
- orthologous_groups/OMA/OG10003.fa
- orthologous_groups/OMA/OG10006.fa
- orthologous_groups/OMA/OG10007.fa
- orthologous_groups/OMA/OG10013.fa
- orthologous_groups/OMA/OG10016.fa
- orthologous_groups/OMA/OG10017.fa
- orthologous_groups/OMA/OG10022.fa
- orthologous_groups/OMA/OG10023.fa
- orthologous_groups/OMA/OG10027.fa
- orthologous_groups/OMA/OG10032.fa
- orthologous_groups/OMA/OG10033.fa
- orthologous_groups/OMA/OG10037.fa
- orthologous_groups/OMA/OG10042.fa
- orthologous_groups/OMA/OG10046.fa
- orthologous_groups/OMA/OG10047.fa
- orthologous_groups/OMA/OG10052.fa
- orthologous_groups/OMA/OG10056.fa
- orthologous_groups/OMA/OG10057.fa
- orthologous_groups/OMA/OG10062.fa
- orthologous_groups/OMA/OG10063.fa
- orthologous_groups/OMA/OG10066.fa
- orthologous_groups/OMA/OG10072.fa
- orthologous_groups/OMA/OG10073.fa
- orthologous_groups/OMA/OG10076.fa
- orthologous_groups/OMA/OG10080.fa
- orthologous_groups/OMA/OG10081.fa
- orthologous_groups/OMA/OG10085.fa
- orthologous_groups/OMA/OG1009.fa
- orthologous_groups/OMA/OG10090.fa
- orthologous_groups/OMA/OG10091.fa
- orthologous_groups/OMA/OG10095.fa
- orthologous_groups/OMA/OG10102.fa
- orthologous_groups/OMA/OG10106.fa
- orthologous_groups/OMA/OG10107.fa
- orthologous_groups/OMA/OG10112.fa
- orthologous_groups/OMA/OG10116.fa
- orthologous_groups/OMA/OG10117.fa
- orthologous_groups/OMA/OG10122.fa
- orthologous_groups/OMA/OG10123.fa
- orthologous_groups/OMA/OG10126.fa
- orthologous_groups/OMA/OG10132.fa
- orthologous_groups/OMA/OG10133.fa
- orthologous_groups/OMA/OG10136.fa
- orthologous_groups/OMA/OG10143.fa
- orthologous_groups/OMA/OG10146.fa
- orthologous_groups/OMA/OG10147.fa
- orthologous_groups/OMA/OG10153.fa
- orthologous_groups/OMA/OG10156.fa
- orthologous_groups/OMA/OG10157.fa
- orthologous_groups/OMA/OG10162.fa
- orthologous_groups/OMA/OG10163.fa
- orthologous_groups/OMA/OG10167.fa
- orthologous_groups/OMA/OG10172.fa
- orthologous_groups/OMA/OG10173.fa
- orthologous_groups/OMA/OG10177.fa
- orthologous_groups/OMA/OG10180.fa
- orthologous_groups/OMA/OG10181.fa
- orthologous_groups/OMA/OG10184.fa
- orthologous_groups/OMA/OG1019.fa
- orthologous_groups/OMA/OG10190.fa
- orthologous_groups/OMA/OG10191.fa
- orthologous_groups/OMA/OG10194.fa
- orthologous_groups/OMA/OG10200.fa
- orthologous_groups/OMA/OG10201.fa
- orthologous_groups/OMA/OG10205.fa
- orthologous_groups/OMA/OG10210.fa
- orthologous_groups/OMA/OG10211.fa
- orthologous_groups/OMA/OG10215.fa
- orthologous_groups/OMA/OG10221.fa
- orthologous_groups/OMA/OG10224.fa
- orthologous_groups/OMA/OG10225.fa
- orthologous_groups/OMA/OG10231.fa
- orthologous_groups/OMA/OG10234.fa
- orthologous_groups/OMA/OG10235.fa
- orthologous_groups/OMA/OG10240.fa
- orthologous_groups/OMA/OG10241.fa
- orthologous_groups/OMA/OG10244.fa
- orthologous_groups/OMA/OG10250.fa
- orthologous_groups/OMA/OG10251.fa
- orthologous_groups/OMA/OG10254.fa
- orthologous_groups/OMA/OG10260.fa
- orthologous_groups/OMA/OG10264.fa
- orthologous_groups/OMA/OG10265.fa
- orthologous_groups/OMA/OG10270.fa
- orthologous_groups/OMA/OG10274.fa
- orthologous_groups/OMA/OG10275.fa
- orthologous_groups/OMA/OG1028.fa
- orthologous_groups/OMA/OG10283.fa
- orthologous_groups/OMA/OG10286.fa
- orthologous_groups/OMA/OG10287.fa
- orthologous_groups/OMA/OG1029.fa
- orthologous_groups/OMA/OG10293.fa
- orthologous_groups/OMA/OG10296.fa
- orthologous_groups/OMA/OG10297.fa
- orthologous_groups/OMA/OG10300.fa
- orthologous_groups/OMA/OG10301.fa
- orthologous_groups/OMA/OG10304.fa
- orthologous_groups/OMA/OG10310.fa
- orthologous_groups/OMA/OG10311.fa
- orthologous_groups/OMA/OG10314.fa
- orthologous_groups/OMA/OG10320.fa
- orthologous_groups/OMA/OG10324.fa
- orthologous_groups/OMA/OG10325.fa
- orthologous_groups/OMA/OG10330.fa
- orthologous_groups/OMA/OG10334.fa
- orthologous_groups/OMA/OG10335.fa
- orthologous_groups/OMA/OG10340.fa
- orthologous_groups/OMA/OG10341.fa
- orthologous_groups/OMA/OG10345.fa
- orthologous_groups/OMA/OG10350.fa
- orthologous_groups/OMA/OG10351.fa
- orthologous_groups/OMA/OG10355.fa
- orthologous_groups/OMA/OG10361.fa
- orthologous_groups/OMA/OG10364.fa
- orthologous_groups/OMA/OG10365.fa
- orthologous_groups/OMA/OG10371.fa
- orthologous_groups/OMA/OG10374.fa
- orthologous_groups/OMA/OG10375.fa
- orthologous_groups/OMA/OG1038.fa
- orthologous_groups/OMA/OG10382.fa
- orthologous_groups/OMA/OG10386.fa
- orthologous_groups/OMA/OG10387.fa
- orthologous_groups/OMA/OG1039.fa
- orthologous_groups/OMA/OG10392.fa
- orthologous_groups/OMA/OG10396.fa
- orthologous_groups/OMA/OG10397.fa
- orthologous_groups/OMA/OG104.fa
- orthologous_groups/OMA/OG1048.fa
- orthologous_groups/OMA/OG10488.fa
- orthologous_groups/OMA/OG10489.fa
- orthologous_groups/OMA/OG10498.fa
- orthologous_groups/OMA/OG10499.fa
- orthologous_groups/OMA/OG105.fa
- orthologous_groups/OMA/OG1058.fa
- orthologous_groups/OMA/OG10588.fa
- orthologous_groups/OMA/OG10589.fa
- orthologous_groups/OMA/OG10598.fa
- orthologous_groups/OMA/OG10599.fa
- orthologous_groups/OMA/OG10608.fa
- orthologous_groups/OMA/OG10609.fa
- orthologous_groups/OMA/OG10618.fa
- orthologous_groups/OMA/OG10619.fa
- orthologous_groups/OMA/OG10629.fa
- orthologous_groups/OMA/OG10639.fa
- orthologous_groups/OMA/OG10648.fa
- orthologous_groups/OMA/OG10649.fa
- orthologous_groups/OMA/OG10658.fa
- orthologous_groups/OMA/OG10659.fa
- orthologous_groups/OMA/OG10668.fa
- orthologous_groups/OMA/OG10678.fa
- orthologous_groups/OMA/OG1068.fa
- orthologous_groups/OMA/OG1069.fa
- orthologous_groups/OMA/OG10708.fa
- orthologous_groups/OMA/OG10709.fa
- orthologous_groups/OMA/OG10718.fa
- orthologous_groups/OMA/OG10719.fa
- orthologous_groups/OMA/OG10728.fa
- orthologous_groups/OMA/OG10738.fa
- orthologous_groups/OMA/OG10748.fa
- orthologous_groups/OMA/OG10749.fa
- orthologous_groups/OMA/OG10758.fa
- orthologous_groups/OMA/OG10759.fa
- orthologous_groups/OMA/OG10769.fa
- orthologous_groups/OMA/OG10779.fa
- orthologous_groups/OMA/OG1078.fa
- orthologous_groups/OMA/OG1079.fa
- orthologous_groups/OMA/OG10889.fa
- orthologous_groups/OMA/OG10899.fa
- orthologous_groups/OMA/OG10988.fa
- orthologous_groups/OMA/OG10998.fa
- orthologous_groups/OMA/OG11.fa
- orthologous_groups/OMA/OG110.fa
- orthologous_groups/OMA/OG11008.fa
- orthologous_groups/OMA/OG11009.fa
- orthologous_groups/OMA/OG11018.fa
- orthologous_groups/OMA/OG11019.fa
- orthologous_groups/OMA/OG11029.fa
- orthologous_groups/OMA/OG11039.fa
- orthologous_groups/OMA/OG11048.fa
- orthologous_groups/OMA/OG11049.fa
- orthologous_groups/OMA/OG11058.fa
- orthologous_groups/OMA/OG11059.fa
- orthologous_groups/OMA/OG11068.fa
- orthologous_groups/OMA/OG11078.fa
- orthologous_groups/OMA/OG1108.fa
- orthologous_groups/OMA/OG11108.fa
- orthologous_groups/OMA/OG11109.fa
- orthologous_groups/OMA/OG11118.fa
- orthologous_groups/OMA/OG11119.fa
- orthologous_groups/OMA/OG11128.fa
- orthologous_groups/OMA/OG11138.fa
- orthologous_groups/OMA/OG11148.fa
- orthologous_groups/OMA/OG11149.fa
- orthologous_groups/OMA/OG11158.fa
- orthologous_groups/OMA/OG11159.fa
- orthologous_groups/OMA/OG11169.fa
- orthologous_groups/OMA/OG11179.fa
- orthologous_groups/OMA/OG1118.fa
- orthologous_groups/OMA/OG1128.fa
- orthologous_groups/OMA/OG11288.fa
- orthologous_groups/OMA/OG11289.fa
- orthologous_groups/OMA/OG1129.fa
- orthologous_groups/OMA/OG11298.fa
- orthologous_groups/OMA/OG11299.fa
- orthologous_groups/OMA/OG1138.fa
- orthologous_groups/OMA/OG11388.fa
- orthologous_groups/OMA/OG11389.fa
- orthologous_groups/OMA/OG1139.fa
- orthologous_groups/OMA/OG11398.fa
- orthologous_groups/OMA/OG11399.fa
- orthologous_groups/OMA/OG114.fa
- orthologous_groups/OMA/OG11400.fa
- orthologous_groups/OMA/OG11401.fa
- orthologous_groups/OMA/OG11405.fa
- orthologous_groups/OMA/OG11411.fa
- orthologous_groups/OMA/OG11415.fa
- orthologous_groups/OMA/OG11421.fa
- orthologous_groups/OMA/OG11424.fa
- orthologous_groups/OMA/OG11425.fa
- orthologous_groups/OMA/OG11431.fa
- orthologous_groups/OMA/OG11434.fa
- orthologous_groups/OMA/OG11435.fa
- orthologous_groups/OMA/OG11440.fa
- orthologous_groups/OMA/OG11444.fa
- orthologous_groups/OMA/OG11450.fa
- orthologous_groups/OMA/OG11451.fa
- orthologous_groups/OMA/OG11454.fa
- orthologous_groups/OMA/OG11460.fa
- orthologous_groups/OMA/OG11464.fa
- orthologous_groups/OMA/OG11465.fa
- orthologous_groups/OMA/OG11470.fa
- orthologous_groups/OMA/OG11474.fa
- orthologous_groups/OMA/OG11475.fa
- orthologous_groups/OMA/OG11483.fa
- orthologous_groups/OMA/OG11486.fa
- orthologous_groups/OMA/OG11487.fa
- orthologous_groups/OMA/OG1149.fa
- orthologous_groups/OMA/OG11493.fa
- orthologous_groups/OMA/OG11496.fa
- orthologous_groups/OMA/OG11497.fa
- orthologous_groups/OMA/OG115.fa
- orthologous_groups/OMA/OG11500.fa
- orthologous_groups/OMA/OG11504.fa
- orthologous_groups/OMA/OG11510.fa
- orthologous_groups/OMA/OG11511.fa
- orthologous_groups/OMA/OG11514.fa
- orthologous_groups/OMA/OG11520.fa
- orthologous_groups/OMA/OG11524.fa
- orthologous_groups/OMA/OG11525.fa
- orthologous_groups/OMA/OG11530.fa
- orthologous_groups/OMA/OG11534.fa
- orthologous_groups/OMA/OG11535.fa
- orthologous_groups/OMA/OG11540.fa
- orthologous_groups/OMA/OG11541.fa
- orthologous_groups/OMA/OG11545.fa
- orthologous_groups/OMA/OG11551.fa
- orthologous_groups/OMA/OG11555.fa
- orthologous_groups/OMA/OG11561.fa
- orthologous_groups/OMA/OG11564.fa
- orthologous_groups/OMA/OG11565.fa
- orthologous_groups/OMA/OG11571.fa
- orthologous_groups/OMA/OG11574.fa
- orthologous_groups/OMA/OG11575.fa
- orthologous_groups/OMA/OG11582.fa
- orthologous_groups/OMA/OG11586.fa
- orthologous_groups/OMA/OG11587.fa
- orthologous_groups/OMA/OG1159.fa
- orthologous_groups/OMA/OG11592.fa
- orthologous_groups/OMA/OG11596.fa
- orthologous_groups/OMA/OG11597.fa
- orthologous_groups/OMA/OG11603.fa
- orthologous_groups/OMA/OG11606.fa
- orthologous_groups/OMA/OG11607.fa
- orthologous_groups/OMA/OG11613.fa
- orthologous_groups/OMA/OG11616.fa
- orthologous_groups/OMA/OG11617.fa
- orthologous_groups/OMA/OG11622.fa
- orthologous_groups/OMA/OG11623.fa
- orthologous_groups/OMA/OG11627.fa
- orthologous_groups/OMA/OG11633.fa
- orthologous_groups/OMA/OG11637.fa
- orthologous_groups/OMA/OG11642.fa
- orthologous_groups/OMA/OG11646.fa
- orthologous_groups/OMA/OG11647.fa
- orthologous_groups/OMA/OG11652.fa
- orthologous_groups/OMA/OG11656.fa
- orthologous_groups/OMA/OG11657.fa
- orthologous_groups/OMA/OG11662.fa
- orthologous_groups/OMA/OG11663.fa
- orthologous_groups/OMA/OG11666.fa
- orthologous_groups/OMA/OG11672.fa
- orthologous_groups/OMA/OG11673.fa
- orthologous_groups/OMA/OG11676.fa
- orthologous_groups/OMA/OG1168.fa
- orthologous_groups/OMA/OG11680.fa
- orthologous_groups/OMA/OG11681.fa
[truncated: 9,700 more entries]
