# Supplementary material for: OMA standalone: orthology inference among public and custom genomes and transcriptomes
Source: Genome Res. 2019 Jul;29(7):1152–63. doi: 10.1101/gr.243212.118 (PMC6633268; doi:10.1101/gr.243212.118)
Supplement: Supplemental Material [file supp_gr.243212.118_Supplemental_Data.zip › orthologous_groups/OMA/OG10.fa]

>Aqu1.214424 [AMPQE]
MSPLICYLSCNPTTVQTYLKETWVPTLRSSIHQCLVDISKGWFNLEESNWEVYQGSKLKKLMELTKFAMQDALRSLVLNS
LSDFVQMAEDACHSTNDLTDDFEWGDDLTSSSYKPKYGPLFYLELVLDEAGSHYSCPLEDFESMLVTVFDRGIQSTQSVP
QLEKFIVDRLFWPVTPLLESVGAHEPQVDKKRDRMCTAIRKAAIPLKAYALKFIPHLSLLNKDIKAYIQEFSEGEYTSLQ
IKQFIDEHLRLKAHIEATFPQYIIIGPFYINVDTVRTGLAKKHKDISQALLDFLAKKLRQDADMICEEFSQISRRLFEKP
NTIEELTETREYIKTIPEQVIEHQKLIDQNMSDYNMLEEYYYALTDEDFDAKWSAVSGPKKVYDQIENTEQQLEQNEKKF
QKNLQNDQASFEDRLDSLEARNNLLSQPPSTSLLSLPLSLLQMAVAGFSGNTDLSRAQEISNEVRRIVKNLKECQTLAQL
YNQRERLFGQPVTQYEKIGRLLKDFEPYKNLWLTAADWSRWQESWMNDSLANIDPELMANNVQNAFKTMHKAVKHFKDIP
GCLNVAQEVKQQIEEFRPYIPLIQGLRNPGMRNRHWEQLSNGLGMQIFPKSNLTFSKCLEMGLQNHIEAISKVAEVAGKE
FSIEQALDKMESEWENVLMEISAYKETGTYIMKSGEESAQQLDDHIVMTQAMSFSPYKKPFEQRIVTWENKLRTTQDVLE
EWALCQRSWLYLEPIFSSDDINRQLPVEGKRYQTMDRLWRKIMNNAKQDPKVISFCPDNHLLDNLRECNKLLDQVQKGLS
EYLETKRLSFPRFYFLSDDELLEILSQTKDPTAVQPHLRKCFENIAKLKFEEDLAITEMYSGEGEMVPFCNVLYPKGNVE
DWLLELPRTEWVLKWPGQVVIADCQTVWTTEVSEALEKGVLPELYQDMLKQLSDLVGLVRGKLSKLGRMILSALIVIEVH
ARDVVSNMVDENVTDVNDFEWISQLRYYWNDDLFIRAVNAEFLYGYEYLGNTGRLVITPLTDRCYLTLTGALHLKFGGAP
AGPAGTGKTETVKLDFMAMGKFFKGLASSGAWACFDEFNRIDIEVLSVVAQQITTIQIAQQERLERFMFEGMEISLKASC
AVFVTMNPGYAGRTELPDNLKALFRPVAMMVPDYAMIAEIMLFSFGFSDAKTLAKKIVTTFKLSSEQLSSQDHYDFGMRA
VKTVISAAGNLKRENPTMDEELIVLRAIRDVNVPKFLQDDLKLFNGIVSDLFPKIRDTPIDYGDLDTSIRTSIANKGLED
VEGFVKKCIQLYETTVVRHGLMLVGPTISGKTRCYEVLQEALTALKGKFTPGGTPYEIVHAYVLNPKSITMGQLYGEFDA
LTHEWTDGILAALVRQGVGSGTSDKKWYVFDGPVDAVWIENMNTVLDDNKKLCLSSGEIIKLTEAMTMMFEVQDLAVASP
ATVSRCGMVYLEPSILGLRPFIKCWLRDLPEAIVPHKDTLESLFNRFLEPSIKFIRSNAKEIVTSVDGNLTFSITKILDC
FFKPFIPKEGETTPKEKLAAIPKLLEPWFLFSLVWSIGGTCDGPSRQKFSTYLREKCEKENISLPFPADSSVYDYVLDDG
GASKTQTDEDEEEDKKSKKRSISWRSWMDDRDEYILDVNMQYSDIIVPTVDTVRASYLIELLLTNEKQILCVGPTGTGKT
LTVVDKLLKTMPSNYLCHIISFSAQTSANQTQDIIDSKLDKRRKGVFGPPLGKKFVFFIDDLNMPQLEVYGAQPPIELIR
QWMDHKGWYDRKAIGSFRKLVDINFVCAMGPPGGGRNPLTPRLSRHCNYLSFTELEENSQFGIFSVILKSWMSSFEDSAN
LSHYTFNLRDLSKVFQGILMAPMHTIKGVPSLLKLWYHECCRVFQDRLVNNEDRTWFETMVRSKMSDFSVDPKEVLSNDT
ILYGDFMNPNADPKIYEEINDVSKATRIMEEFLDDYNQVNTAQMKLVLFLDAIKHVTRISRIIRQPLGNALLLGVGGSGR
QSLTRLSAHMAEYECFQIELSKNYGIAEWREDIKNCMKKAGLENIPVVFLFSDTQIKSESFLEDINNILNSGDVPNIYPF
EDLDAIYYGMKPVVLDAGLQPTKTNLFSAYTKRVRNNIHIVICMSPIGEVFRSRLRQFPSLVNCCTIDWFSEWPDEALHS
VAKNFLNEITEIEDPAIIDGLVKSCVAIHQSVAKKSIQFLAELSRHNYVTPTSYLELLGTFSKLLRMKINEVSSQRNRTK
TGLDKLLSTSEEVQKLQLELEEMQPLLEQAQIETDETMEQIQKDTVVAEETKTVVQKEEKEANMKAEETQAIADDAQRDL
DEALPALDAALASLKSLNKNDVVEVRALQRPPHGVRLVIEAVCIMKEVKPKKVAGEKMGTKVDDYWDPGKSLLQDPTKFL
EGLFKYDKVSKACTSICQWVRAMHKYHFVAKGVAPKRARLAEAKASLEETVSILNEAKNRLREVEEGIASLQAKYQETTA
KKEELAEKCSLCTARLSRAEKLIGGLADEKVRWAESVAADDELLKNIVGDVMISSGCVAYLGAFTGEYRSDLIDVWMQDL
VSNSVPHSTSPTLVATLGDPVKIRNWQIAGLPRDTLSVENGVITQYSRRWPLYIDPQGQANKWIKNLEKQNNLDVLKLTN
KDFLRSLENAVRFGKPCLLENVGEELDPALEPILLQQTFKQAGSTVIKLGDSIIPYHDDFKLYITTKLPNPHYTPEVSTK
VTLVNFTLSPGGLEDQLLGIVVAEERPDLEEAKNALIVSNAKMKQELKEIEDKILFRLSNSEGNPVDDVDLIKILEASKI
KSGEIKAKVADAEQTEKEIDLTRSQYIPVAVRTQLLFFCTTDLANIDPMYQYSLEWFIGIFLGSIANAETSDDLPERIVH
INDYFTFSLYCNVCRSLFEKHKLLFAFLLTVRILMNDNKIDMNEWRHLIAGGTSIPNRIPNPSPEWLSERAWAEVLTLPA
LPKFSSFADEFGEHSEGFKRIFDSPNPHKEPLPGHWDTDLNSFQKLLSLRCIRADKITNAVQDYVAEMIGQRFIEPQTAD
LRLAYKDSSPSSALIFILSQGTDPAADLYKFAEEMKFQRKLSAISLGQGQGPRAEAMMRSAMDRGQWVFFQNCHLSPSWM
PSLERLIEQIDPQAVHRDFRLWLTSMPSPKFPVSILQNGSKMTVEPPRGIKANLLKSYTSFNEELLDGNKKAIEFKHLLF
SLCLFHGVTLERRKFGALGFNIPYEFTDGDLRICISQLNMFLNEYTEIPFKVLKYTAGHINYGGRVTDDWDRRCIMNILN
DFYSPDVLTDGHSFSISGIYHQIESGSKQEAYMNYIRGLPINDTPEIFGLHDNANITYAQNETFSMMASILLLQPKSSSA
GGSSREEVVEESAKNILESVPDPIKLEPVMEKYPVKYEESMNTVLIQEVIRYNNLLVVIKRTLRDLLKALKGLVVMSEAL
EKMFNSLYNNTVPQLWANKAYPSLKPLSSWVTDLVKRIEFITGWIDNGIPPAFWISGFFFPQAFLTGTLQNYARKAIISI
DIISFDFKIVKEDVSELKERPANGCYIYGLFLEGSCWDADQFELAESRPKELYTDMPVMWLIPTANRKQPDSGIYICPVY
KTLTRAGTLSTTGHSTNYVVSVEVPSTKPQFYWIKRGVALLCALNY

>estExt_Genewise1Plus.C_1300009 [CAPI1]
MSLRPLRSSHSRPFSANRTQSNLEPKTTQDGRKYPEIQQKGYYSDILDPTANEKLENVLSGPQTDQDTLWNVSKEKYTPK
VTSFNTPQDLSDEALDHGPSTEITAVSDFPIQSYQPKVQKPFFAAPGDCPRKIEIERRKRHYAKQNLNALLSRYDIDTSQ
LMPKHHPEGIKNIKLNADPNDPAPFPPYLPIHLFDDDEFEIRNPEEWLEMGMENGVRKPVPGKALLPTKDDVHHLDPKDP
SIEYKWFDVGVLDYVDEQRLFLVQKVNSHNRIVDDKGKPVVNGGVGSDGKRKVLPNQFLIPRIRLSFAAEDPDIFAQRVQ
HAFNYRKSTEALLRYNLYIDCMPMEGVGELDQASLKRMTEWAKGAPSLAKDKGLDDYIQVLEKEVNIDFCRSMNQIIFDK
TIDDDPLTFAFVTAPPKNEEAVPERGCCMDVPEFPFDEQYDSFAFNSLLTREEAISAIGKVGTECNKVAGMSLFHIPTAK
HMRLEEFEQTQAQATSQVSLFLKDSWITTLRAAIRTSLRDVGKGWFNLHETNWEVYQISKLKKFMEMVKFNMQDSLRYLV
QDSLVNFTQMILDACHATLQCKDDMVWGKNIILSQFKPKRNALFLVDLVMDNQGVHYSSNLNSFESTIVSLFDRGIQSTQ
NVPQLEKHIMEDIFWSGTPLLESVGEHEPPVEELRATICDALTHSVIPMKAYAKEYEQFLELMNMDINEYIKVYEAENHS
AAEVKQEVEMHLKEKEIIEGLLPSNIIIGPFWISTENVRQALSKKRKALGNAVLELLARKLRTQADEACEVFKAISRRLY
EKANCIEELSEMKEWMKSIPETLREHQETIDKAMSDYSLIEDFYYNLSTDDFNAKWNAIGWPHKIELQMEQTETQLDEDE
ERFHKLQMSDQGNFNDRLDSLAMLVPGMAAHTDISKAHEVANQVRRIQKDLKDAQTDALKYNNRERLFGMPITNYDKLSK
LIKDFEPFRNLWVTTSDWLRWHDSWMNDPLSSIDAETVDKNVSDAFKIMHKSAKIFAEIPGVSEVANEIRRNIEDFRPKI
PLIQGLRNPGMRNRHWEQLSDALGFPIRPKANLTFSKCLEMKLEDHIQVISKVAEVAGKEYSIEQALDKMENEWAPVNFE
IIPYKETGTFILKASEEISQLLDDHIVMTQSMSFSPFKKPFEERISTWESKLRTTQDVLDEWLQCQRQWLYLEPIFSSDD
INRQLPTESKRYQTMERLWRKIMKNAKENAQVISLCPDNRLLDNLRECNKLLEQVQKGLSEYLETKRNAFPRFYFLSDDE
LLEILSQTKDPTAVQPHLRKCFENIAKITFQEDLKITEMISSDGESVPFQESLYPKGNVEDWLLEVERVMRESLRTILER
ALLDYPKCPRTEWVLKWPGQLVIAGCQTFWTSEVSEVLEQGNLKTIYPKLLDQLDGLRGLVRGQLTPIHRSILSALIVIE
VHARDVVNNMIEEKVQNINDFEWISQLRYYWHDDWLYIRAVNAEFPYGFEYLGNNGRLVITPLTDRCYLTLTGALHLKFG
GAPAGPAGTGKTETTKDLAKAMAVQCVVFNCSDQLDFMAMGKFFKGLASAGAWACFDEFNRIDIEVLSVVAQQITTIQKA
LEQKLDRFMFEGVELSLKPSCSVFITMNPGYAGRTELPDNLKALFRPVSMMVPDYALIAEISLFSFGFSDARVLAKKIVT
TFKLSSEQLSSQDHYDFGMRAVKSVISAAGNLKRQNPDSDEELVALRAIRDVNVPKFLMDDLKLFNGIVSDLFPNIKEEK
IDYGELETSLRKTCTKMKLKDVDSFIHKCIQLYETTVVRHGLMLVGPTGSGKTKCYEVLQGAQTAVKGAVQPSGDLFEAT
HTYVLNPKSITMGQLYGEFDMLTHEWTDGILSTLIRIGSASTDSDKRWYMFDGPVDAVWIENMNTVLDDNKKLCLSSGEI
IKLTDHMTMMFEVQDLAVASPATVSRCGMVYLEPGILGLAPFVECWLKYLPDVVYEFKDTFQRLFDIFLEPGINFLRANM
KEIVPTMDSNLTFSMFKFMECFFKPFLPKEGEKPIPDERASRMRELVEPWFIFSFVWTVGATCDNDGRKRFDKWVRETMA
EAKLELLFPDAGQVYDYKLDDAGISLPALEEDEEEELKSRSVRWIGWMSELAPFVIAPETKYSDIMVPTLDTVRGAHLIE
MLLSNNKTVLVVGPTGTGKTMAIADKLTTKMPKEYIPDFITFSAKTSANQTQDLIDGKLDKRRKGVFGPPLGKYFVFFVD
DLNMPALEVYGAQPPIELIRQWMDFKGWYDRKAIGEFRRLVDVNFICAMGPPGGGRNPVTMRLMRHFNYLAFTELEDISK
KGIFSAILDWWLEKAPSLRQHCGTLVEACIDVYNVITTQLLPTPAKSHYTFNLRDLSKIFQGMLMGDSSKLTGVPDLLRL
WYHESQRVFADRLVNDEDRDWFSNQLKEQMMTKFDTDISDVIKQEPTLYGDFLTSNVDNRPYEEMEDHEKMVKVVEEYLE
DYNQINTAQMRLVMFMDAIKHLCRICRIIRQPLGNALLLGMGGSGRQSLTRLAAHMAEYDLFQIELSKNYGMAEWREDLK
KAMLKAGLENNAMVFLFSDTQIKSESFLEDINNILNSGDVPNLYAFDDLDQIYTTMKPIVQDLGLQPTKTNLFSLFTKRV
RSNLHTVITMSPLGEIFRARLRQFPALVNCCTIDWFSEWPADALKSVAVRFLGDLPDLDATDDVMDGLVSMCQTVHSSVM
TLSGRLASELNRFNYVTPTSYLELLGIFSKLIGTKKMELNTARNRTKTGLDKLLSTADEVAKLQEELETMRPLLEEAVQD
SMVTMVKIAEDSKVAEETKVVVSKEEAGAVLKAKETQAIADDAQRDLNEALPALDAALQSLKSLNKNDVVEVRALQRPPD
GVRMVIEAVSIMKSVKPKKIPGDKPGEKKDDYWEPGKSLLQDPGKFLESLFKYDKDNIPDTAISKIQPYIDNEAFQPAAI
AKVSKACTSICQWVRAMHKYHFVAKGVAPKREALALAQADLAETQRVLDAAKKRLQEVEEGIATLQAKYEDCVRKKEELE
QKTEECEQRLVRADKLRKVTKMPTTCNKNRLITDRFIFQLIGGLSDEKGRWQESVKTLQAVVDNIVGDILVSAGSIAYLG
IFPGEYRSDVTASWMTSLKDQKVPHNDGASLIDTLSDPVKVRSWQICGLPKDNLSVENGVIVQYSRRWPLFVDPQGQANK
WVKNLEKDNGIDTIKLSDRDFLRSLENAVRFGKPCLLENVGEELDPALEPILLRQTFKQSGSLVIKLGDAIIPYHEDFKF
YITTKLPNPHYTPEISTRVTLVNFTLSPSGLEDQLLGIVVAEERPDLEEAKNQLIVSNAKMKQELKEIEDKILQRLSASE
GSPVDDIDLINVLEASKIKSEEIKAKVIIAEQTEKDIDETRSLYIPVAVNTQILFFCVADLASIDPMYQYSLEWFIRIFL
NGISNAERADNVPDRTVKINEFFTFSLYCNVCRSLFEKHKLLFAFLLSVRILQHEGKINMDEWRYLLSGGTAKPKDLPNP
APSWLSIRSWGDVLTLAALPKFADFAEDFANHLDVYRTIFDSVEPHRDALPGKWNDELDNFQKLLVMRCLRPDMMTNAMQ
DFVANHLGQRFIEPQTSDLGLVFKDSSPSTPLIFVLSTGTDPAVDLYKFAEEMRFSKKLSAISLGQGQGPRAEAMMRSAM
ERGKWIFFQNCHLAPSWMPSLERLIEQIDPDKVHRDFRLWLTSMPSPKFPVFILQNGSKMTVEPPKGIKANMMRSYMSFS
DDFLTSTGHKTPDFKHLLQSLCLFHGVVLERRKFGPLGFNIPYEFTNGDLRICISQLKMFLEEYDEIPFKVLKYTAGHIN
YGGRVTDDWDRRCLMNVLGDFYSEPVLETNFKYSTSGIHYQLDPDNDLAGYLAYIKSLPINDTPEIFGLHENANITFAQN
ETYALLSGLLKLQPKSSSGGGQTREEVMEETAKTILGQVPPPVPIGPVMTKYPVMYEQSMNTVLLQEIIRYNRLLSTIKQ
SLNDLLKALKGLVVMSQQLEDMANSLFINQVPGMWAGKAYPSLKPLAAWVTDLVQRMKFLQSWIDDGIPPVFWISGFFFP
QAFLTGTLQNYARKKVISIDTISFGFEVLKADAELTKGPNDGCYIRGLFAEGMRWCDQTHQLTESRPKELFTDMPAIWLQ
PEADRSVAKTGFYSCPVYKTLTRAGTLSTTGHSTNFVFTVELPTDKGQKHWIKRGVAMLCALDY

>AAB82761.1; AAC50702.1; AAO43053.1; BAA92648.3; BAB14671.1; BAB84956.2; BAC86379.1; BAG06717.1; CAA10556.1; CAB06058.1; CAB46445.1; CAB55917.1; ENSG00000114841 [HUMAN]
MEQPNSKGYSLGRTPQGPECSSAPAVQVGTHRGLEYNPGKILPGSDYGLGNPPALDPKLPHLPLPPAPPTLSDLGQPRKS
PLTGTDKKYPLMKQRGFYSDILSPGTLDQLGEVCRGPRMSQNLLRQADLDKFTPRVGSFEVPEDFQERMEQQCIGSTTRL
LAQTDFPLQAYEPKMQVPFQVLPGQHPRKIEIERRKQQYLSLDIEQLLFSQGIDSNKLMPRHLDHQHPQTIEQGHDPIFP
IYLPLKVFDNEDFDCRTPREWINMGLEPGSLDRKPVPGKALLPTDDFLGHEDPKSQKLKYKWCEVGVLDYDEEKKLYLVH
KTDEKGLVRDEMGRPILNAGVTTEGRPPLQVCQYWVPRIQLLFCAEDPCMFAQRVVQANALRKNTEALLLYNLYVDCMPS
DGQHVISEQSLSKIKQWALSTPRMRKGPSVLEHLSSLAREVSLDYERSMNKINFDHVVSSKPETFSYVTLPKKEEEQVPE
RGLVSVPKYHFWEQKEDFTFVSLLTRPEVITALSKVRAECNKVTAMSLFHSSLSKYSHLEEFEQIQSQTFSQVQMFLKDS
WISSLKVAMRSSLRDMSKGWYNLYETNWEVYLMSKLRKLMELVKYMLQDTLRFLVQDSLASFSQFISDTCCSVLNCTDDM
VWGDDLINSPYRPRKNPLFIMDLVLDSSGVHYSTPLEQFEASLLNLFDKGILATHAVPQLEKLVMEDIFISGDPLLESVG
LHEPLVEELRATIASAVSKAMIPLQAYAKEYRKYLELNNNDIASFLKTYQTQGLLAQEVREVVLTHLREKEILDSSLPSS
IIIGPFYINTDNVKQSLSKKRKALATSVLDILAKNLHKEVDSICEEFRSISRKIYEKPNSIEELAELREWMKGIPERLVG
LEERIVKVMDDYQVMDEFLYNLSSDDFNDKWIASNWPSKILGQIELVQQQHVEDEEKFRKIQIMDQNNFQEKLEGLQLVV
AGFSIHVEISRAHEIANEVRRVKKQLKDCQQLAMLYNNRERIFSLPITNYDKLSRMVKEFQPYLDLWTTASDWLRWSESW
MNDPLSAIDAEQLEKNVVEAFKTMHKCVKQFKDMPACQEVALDIRARIEEFKPYIPLIQGLRNPGMRIRHWETLSNQINI
NVRPKANLTFARCLEMNLQDHIESISKVAEVAGKEYAIEQALDKMEKEWSTILFNVLPYKATDTYILKSPDEASQLLDDH
IVMTQNMSFSPYKKPFEQRINSWENKLKLTQEVLEEWLNCQRSWLYLEPIFSSEDINQQLPVESKRYQTMERIWKKIMKN
AYENREVINVCSDLRMLDSLRDCNKILDLVQKGLSEYLETKRSAFPRFYFLSDDELLEILSQTKDPTAVQPHLRKCFENI
ARLLFQEDLEITHMYSAEGEEVQLCFSIYPSSNVEDWLREVERSMKASVHDIIEKAIRAYPTMPRTQWVLNWPGQVTIAG
CQTYWTMEVAEALEAGNLRSQLFPQLCQQLSDLVALVRGKLSRMQRAVLSALIVIEVHAKDVVSKLIQENVVSVNDFQWI
SQLRYYWTNNDLYIRAVNAEFIYGYEYLGNSGRLVITPLTDRCYLTLTGALHLKFGGAPAGPAGTGKTETTKDLGKALAI
QTVVFNCSDQLDFMAMGKFFKGLASAGAWACFDEFNRIDIEVLSVVAQQITTIQKAQQQRVERFMFEGVEIPLVPSCAVF
ITMNPGYAGRTELPDNLKALFRPVAMMVPDYAMITEISLYSFGFNEASVLAKKITTTFKLSSEQLSSQDHYDFGMRAVKT
VISAAGNLKRENPSMNEELICLRAIRDVNVPKFLQEDLKLFSGIVSDLFPTIKEEDTDYGILDEAIREACRNSNLKDVEG
FLTKCIQLYETTVVRHGLMLVGPTGSGKSTCYRVLAAAMTSLKGQPSISGGMYEAVNYYVLNPKSITMGQLYGEFDLLTH
EWTDGIFSSFIRAGAITSDTNKKWYMFDGPVDAIWIENMNTVLDDNKKLCLSSGEIIKLTEAMTMMFEVQDLAVASPATV
SRCGMVYLEPSILGLMPFIECWLRKLPPLLKPYEEHFKALFVSFLEESISFVRSSVKEVIASTNCNLTMSLLKLLDCFFK
PFLPREGLKKIPSEKLSRIVELIEPWFIFSLIWSVGATGDSSGRTSFSHWLRLKMENEQLTLLFPEEGLVFDYRLEDAGI
SGTNDSEDEEEEYKQVAWVKWMDSSAPFTMVPDTNYCNIIVPTMDTVQMSHLLDMLLTNKKPVLCIGPTGTGKTLTISDK
LLKNLALDYISHFLTFSARTSANQTQDFIDSKLDKRRKGVFGPPLGRNFIFFIDDLNMPALETYGAQPPIELLRQWMDHG
GWYDRKIIGAFKNLVDINFVCAMGPPGGGRNTVTPRLMRHFNYLSFAEMDEVSKKRIFSTILGNWLDGLLGEKSYRERVP
GAPHIAHFTEPLVEATIMVYATITSQLLPTPAKSHYTFNLRDLSKVFQGMLMADPAKVEDQVQLLRLWYHENCRVFRDRL
VNEEDRSWFDQLLKRCMEQWEVTFNKVCPFQPILYGDFMSPGSDVKSYELITSESKMMQVIEEYIEDYNQINTAKLKLVL
FMDAMSHICRISRTLRQALGNALLLGVGGSGRSSLTRLASHMAEYECFQIELSKNYGMSEWRDDVKKVLLKAGLQNLPIT
FLFSDTQIKNESFLEDINNVLNSGDIPNLYTADEQDQIVSTMRPYIQEQGLQPTKANLMAAYTGRVRSNIHMVLCMSPIG
EVFRARLRQFPSLVNCCTIDWFNEWPAEALKSVATVFLNEIPELESSQEEIQGLIQVCVYIHQSVSKKCIEYLAELTRHN
YVTPKSYLELLHIFSILIGQKKLELKTAKNRMKSGLDKLLRTSEDVAKMQEDLESMHPLLEEAAKDTMLTMEQIKVDTAI
AEETRNSVQTEEIKANEKAKKAQAIADDAQKDLDEALPALDAALASLRNLNKNDVTEVRAMQRPPPGVKLVIEAVCIMKG
IKPKKVPGEKPGTKVDDYWEPGKGLLQDPGHFLESLFKFDKDNIGDVVIKAIQPYIDNEEFQPATIAKVSKACTSICQWV
RAMHKYHFVAKAVEPKRQALLEAQDDLGVTQRILDEAKQRLREVEDGIATMQAKYRECITKKEELELKCEQCEQRLGRAG
KLINGLSDEKVRWQETVENLQYMLNNISGDVLVAAGFVAYLGPFTGQYRTVLYDSWVKQLRSHNVPHTSEPTLIGTLGNP
VKIRSWQIAGLPNDTLSVENGVINQFSQRWTHFIDPQSQANKWIKNMEKDNGLDVFKLSDRDFLRSMENAIRFGKPCLLE
NVGEELDPALEPVLLKQTYKQQGNTVLKLGDTVIPYHEDFRMYITTKLPNPHYTPEISTKLTLINFTLSPSGLEDQLLGQ
VVAEERPDLEEAKNQLIISNAKMRQELKDIEDQILYRLSSSEGNPVDDMELIKVLEASKMKAAEIQAKVRIAEQTEKDID
LTRMEYIPVAIRTQILFFCVSDLANVDPMYQYSLEWFLNIFLSGIANSERADNLKKRISNINRYLTYSLYSNVCRSLFEK
HKLMFAFLLCVRIMMNEGKINQSEWRYLLSGGSISIMTENPAPDWLSDRAWRDILALSNLPTFSSFSSDFVKHLSEFRVI
FDSLEPHREPLPGIWDQYLDQFQKLLVLRCLRGDKVTNAMQDFVATNLEPRFIEPQTANLSVVFKDSNSTTPLIFVLSPG
TDPAADLYKFAEEMKFSKKLSAISLGQGQGPRAEAMMRSSIERGKWVFFQNCHLAPSWMPALERLIEHINPDKVHRDFRL
WLTSLPSNKFPVSILQNGSKMTIEPPRGVRANLLKSYSSLGEDFLNSCHKVMEFKSLLLSLCLFHGNALERHKFGPLGFN
IPYEFTDGDLRICISQLKMFLDEYDDIPYKVLKYTAGEINYGGRVTDDWDRRCIMNILEDFYNPDVLSPEHSYSASGIYH
QIPPTYDLHGYLSYIKSLPLNDMPEIFGLHDNANITFAQNETFALLGTIIQLQPKSSSAGSQGREEIVEDVTQNILLKVP
EPINLQWVMAKYPVLYEESMNTVLVQEVIRYNRLLQVITQTLQDLLKALKGLVVMSSQLELMAASLYNNTVPELWSAKAY
PSLKPLSSWVMDLLQRLDFLQAWIQDGIPAVFWISGFFFPQAFLTGTLQNFARKFVISIDTISFDFKVMFEAPSELTQRP
QVGCYIHGLFLEGARWDPEAFQLAESQPKELYTEMAVIWLLPTPNRKAQDQDFYLCPIYKTLTRAGTLSTTGHSTNYVIA
VEIPTHQPQRHWIKRGVALICALDY

>estExt_Genewise1Plus.C_sca_50941 [LOTGI]
MSKRPSLSSHSRSFSANRSNESTISRATGRQGQVYPVIKQRGYYSDIISSDDPPENLQNILSGPETLQNTLWNVSTEKHT
PLVNSFKAPTVEDAQKELDEHVYGPTTELKTITDFSLHSSEPKVQLPFYTKPGDCPRKIEIERRRRHYAQLDLDDLLGEF
NIKTELLMPKKIVNNNVILNEDLENPAPFPPYLPLHIFDDEEYDCRTPEEWIKLGQTNGTRKPVPGKALLPSEDSDAEKD
PTDPDIVYDWFQVGVLDYHEKSKQYLVQKLDQDGRVIVESDENGEMVPSPSQYWIPRIRMMFTAEDPRLFARRVANAFEL
RRMCESELRYNLYIDCMPMDGVGELDQASLKRMIEWAKGSPGLSKDKNIEDYIQILEKEVNIDFCRSMNRIIFEQTIEQD
PDTFAFVRVPDPVPADIPLKACCMDVPVYTFDEQYDSFAFNSILTREESIQATERVRTDCNKVAGMSLFHIPTAKAMRLE
EFEQTQSQATSQVSLFLKDSWITNLRNHIRTALRDVVKGWFNIHETNWEVYQISKLKKFMEMVKFIMQDTLRFLVQDSVQ
NFTQMVVDACHSTLELSEEFVWGNEVMKSNYRPKRNALFLVDLTMDPEGVHYSTNLNSFESTLVGLFDKGILSTQNVPQL
EKYILEDIFWSGTPLLESVGEHEPPIEDLRHTVRLAIKQALIPMKAYAREYDKYLELFNMDIPQYIKTYEAQNHSAAEVK
SEVEMHLAEKEVIEQTLPSRITIGPFEINTDTIRQALAKKRKALGNAVLELLARQLRKQADDACEEFKSISRKLYEKPNC
IEELSEIREWMKDIPEKLKDHQELIDKAMSDYELIEEFYYNLPTDDFNAKWTTIGWPHKIENQMQQTLIQLEADEERFRK
LQSSDQTNFEDRMDNLQMVVAGMAAYTDVSKAQEVANEVRRVHKQLKEAQGLASTYNNRERLFGMPTTNYDKLSRLAKDF
EPFRNLWLTVADWQKWHESWMNDPLTAINAEEVEKNVNEAYKTVHKSVKIFQDIPSVQLVPTEIKQAIEEFKPFIPLIQG
LRNPGMRNRHWEQLSDDLGFPVRPKANLTFSKCLEMKLQDHITVIAKVAEVAGKEYSIENALDKMEKEWEPVSFEIMPYK
DTGTYILRSSEDTSQLLDDHIVMTQSMSFSPYKKPFEERISSWESKLRTTQDVLDEWLQCQRAWLYLEPIFSSEDINRQL
PVESKRYQTMERIWRKIMKTAKENPQVISLCPDNRLLDNLRECNKLLEQVQKGLSEYLETKRNSFPRFYFLSDDELLEIL
SQTKDPTAVQPHLKKCFENIAKLKFEDDLKITKMYSGEGEDVDFRQTMYPTGNVEDWMLEIERVMRESLRLIIKEALVNY
KEIPRTEWVLNWPGQVVIAGCQTHWSAEVTEALEKGVLKELFTVLLSQLDDLRELVRQDISRIGRMTLSALIVIEVHARD
VIAKMVAENVSGANDFEWISQLRYYWLEDENLYTRAVNAQFMYGYEYLGNTSRLVITPLTDRCYLTLTGALHLKFGGAPA
GPAGTGKTETTKDLAKAMAIQCVVFNCSDQLDFMAMGKFLKGLASSGAWACFDEFNRIDIEVLSVVAQQITTIQKAQQQR
VDRFIFEGVELNLKASCAVFITMNPGYAGRTELPDNLKALFRPVAMMVPDYALIAEISLFSFGFSDAKKLAKKIVTTFKL
SSEQLSSQDHYDFGMRAVKSVISAAGNLKRQYADMNEELIALRAIRDVNVPKFLIDDLKLFNGIVSDLFPSIKEEAIDYG
ALDTSLRKTCTKLGIQDVPGFIKKCIQLYETTVVRHGLMLVGPTASGKTKCYEVLQHAMSALKGQMSPAGVVFEMVHSYV
LNPKSITMGQLYGEFDPLTHEWTDGILSTLIRGGCSATDEDKRWYVFDGPVDAVWIENMNTVLDDNKKLCLSSGEIIKLT
DHMTMMFEVADLAVASPATVSRCGMVYLEPSYIGLEPFVDCWLRKLPDNLYQYKDQLKALFDTYLEPSIEFVRENVKEIV
GTVDANLTFSLLKMVECFFTPFIPKEVEKQIPEEKLERISEVIEPWFFFSLVWSIGATGDNSSRSKFSVWLRKKMAENEV
KLSFPEEGLVYDYMLDDAGISDISGDEEDDEAKNKQVQWRSWFYQQPEFSISPEMKYSDIIVPTIDTIRNAYVLELLLSN
KKTVLSIGPTGTGKTLTISDKLSRNMPKEYIPDLIVFSAKTSANQTQDLIDGKLDKRRKGVFGPPLGKYFIFFIDDLNMP
ALEVYGAQPPIELIRQWADFKGWYDRKAIGEFRQLVDVNFVCSMGPPGGGRNPVTARLLRHFNFLTFTEMEDSSKKTIFG
AILKSWIGQNSNIREYCDKMVTTCISVYNTITTQLLPTPAKSHYTFNLRDLSKVFQGILMADPNKTEALPDLLRLWYHEN
CRIFQDRLVNDEDRVWFDNLLKEKMKSDFDVNYEEVVTQEPVLYGDFMVTSSDLRPYLEIHDHEKLVKVLDDYLEDYNQI
NTAQMKLVLFMDAVKHICRISRVIRQPLGNALLLGMGGSGRQSLTRLAAHMSEFDCFQIELSKNYGVAEWREDLKNVMMK
AGLESKPMVFLFSDTQIKDDSFLEDINNILNSGDVPNIYGFDELDQIYTAMKPIVQDAGLQATKTNLFSAYTKRVKSNLH
TVITMSPIGEVFRARLRQFPALVNCCTIDWFSEWPADALQSVAMRFLNDITDLDASDEVLNGLVSMCQAVHMSVAKNSDK
FLAELSRHNYVTPTSYLELLGIFSKLVGMKKSELKMARNRLKTGLDKLLTTADEVAKLQEELATMRPLLEEAVKESVSTM
EKISVDTAVAEETKAIVQKEEQAATIKATETKTIADDAQKDLNEALPALDAALTSLKSLNKNDIVEVRALQRPPEGVRLV
IEAACIMKGIKPKKIAGEKPGQKIDDYWDVGKAAIQDPIKFLESLFKYDKDNIPDDVIKRIQPYIDDESFTPENIAKVSK
ACTSICQWVRAMHKYHFIAKGVAPKREKLRIATADLEETQRMLDEAKGRLQEVEEGIATLQAKYEDCVRKKEELENKCEQ
CEARLGRADQLIGGLADEKTRWKVSVDSLEKIVDNIVGDVLISSAYIAYLGPFTGEYRLNMLGEWIKLLDEYKVPRTEDP
NLTSTMSDPVKIRSWQIAGLPKDALSVENGVIIQFSRRWPLFIDPQGQANKWVKNMEKDNGIDVIKLSDRDFLRSLENAV
RFGKPCLLENIGVELDPALEPILLRQTFKQQGSTVIKLGDAIIPYHDDFKFYITTKLPNPHYTPEVSTKVTIVNFTLSPS
GLEDQLLGTVVAEERPDLEEAKNQLIISNAKMKQELKEIEDRILQRLSSSEGSPVDDVDLIQTLAASKVKSQEIQAKVIA
AEKTEKDIDQTRSQYIPVAVNTQILFFCVADMANTDPMYQYSLEWFINIYLNGIANAERADNIAQRIENINNFFTFSLYS
NVCRSLFEKHKLLFAFLLSVRIRMHKGLIDMDEWRYLIAGGTIKPKDIDNPFPEWLTDRSWNDFLTLASLPKFSNFAEDF
KNHEDGLKKIFDSAEPHREELPGKWNTELDDFQKMIVLKCLRPDKVTNAMQDFVAKYLGQRFIEPQTADLHLVYKDSSPT
TPLIFVLSQGTDPAADLYKFAEEMRFAKKLSAISLGQGQGPRAEALMRSAMERGKWVFFQNCHLSPSWMPSLERLIEQID
PDKVHRDFRLWLTSMPSDKFPVFILQNGSKMTVEPPKGIKANLLKSYSGFSDDFLNSCGDKTPEFKHLLLSLCLFHGVGL
ERRKFGALGFNIPYEFTDGDLRICVSQLKMFLEEYDEIAYKVLIYTAGHINYGGRVTDDWDRRCLMNILHDFYVPDVLNE
DHVYSPSSIYRQISPSMDLNGYLAYIKSLPINDTPEIFGLHENANITFAQNETVFNLTNLLMLQPKTAAGGGKSREEVME
EAAKGILEQVPSPIDIKHVMKKYPVLYEQSMNTVLTQEVIRYNRLLNTIHQSLHDLLKALKGLVVMSQGLEKMANSLYNN
AVPDMWAGKAYPSLKPLASWVIDLVARVKFIHDWIDNGIPTVFWISGFFFPQAFLTGTLQNFARKMKISIDTISFDFKVM
KDESEELKKEPELGCYINGLFVEGARWDHDAGLLAESRPKELYTDMPALWLIPTANRKPPTSGFYECPVYKTLTRAGTLS
TTGHSTNFVFAVEVPTDLEQKHWIKRGVAMLCALNY

>m.72798 g.72798  ORF g.72798 m.72798 type:complete len:4207 (+) comp40376_c0_seq5:38-12658(+) [Monocelis_spclean]
MSEGNSSNINEEDSKKYPEIRQRGFYSEILVNGAEEALGILDAGPDLHNAILRETNIETNIPPTTTFDVPDTLNSNVEIH
GPTTETTSIKDFPLKTFEPKVQLMFYTPPGKCPRKVEIERRKRYYASLDIERLLFEDYGIRTEHLMPKRNSGGKDIHGNW
VPYLFLDTFDDNDFDCRTPTEWLDMGLDSKNRKPLPGRALLPSEDDQHDLDIKDISIEWKWQAVGILDYDEALNLWLVQK
VNDEGRIVDHQGVPVVNGGLHSSGAYLDLPSMYWIPRIQIMFLAENPNLFAQRLATAFRDRAYHEDVLRYNLYLDCMPME
NLGELDPTSLKRMIKISKDETPGLKNKKALDDHVQFLEKEVSCDFYRSMNDIILRKIYTENSEGYPFLTVPENKEEDAPL
KGTVDVPCYNFDHKFSNFAFNSMTTRVEAIKALCETEHECMEIRNKSLFHVPLAKHMRLEEFEQTQSQATQQVALFLKDT
WIENLRKHIRTQLRDSGKGWFNIHEKDFYVYTKSKLKKFMELVKYCMQDSIRFLTLESLTNFTQMVVDACHACLRLEENY
EWPNDLITSHILPKKNPIFLIDLVLDQDGSHYSTNLSQFETALVSLFDKSIIALQNIPQLEKRVMENISWSENSLLESVG
EHEPQVEDLRNTIRNAIRKALNPMKAYAKQYEQFLELINMDIPNYMNEFLRTYEAQNHSAIEIKAEVEKHLYEKEVLESI
VPASIIIGPFHVSTENVRQNLSKKRKALANAVLDLLARQLRKQADEACEEFKSISRKLYERPNTIEELSEMREWMTTIPN
TLDENQEIIDKAMSDYELIEDFYYNLSQDDFNAKWTAIGWPHKIRQMMVQVEQNLEEDEERFKKLQLADVSAFNDKLDTL
TMMVAAMASYTDINKAHEIANEVRRVNKQLKEAQTTAATYNNRERLFAMPVTNYDKLGRLIKDFEPFRNLWIGVSDWVKM
HESVMNDPLTSIDAEHVEKQVTDCYKTMHKSVRIFSELNGVQDVASQIKVSIEEFKPFIPLIQGLRNPGMRSRHWELLSE
EVGMQIVPKSNLTFSKCLDMRLQDHIASIAKVAEVAGKEYAIEQALNKMSGEWDALKFEVMSYKDTGTFIIKIGDDVNQL
LDDHIVMTQSMGFSPYKKPFEERINSWESKLRTTQDVIDEWLVCQRQWLYLEPIFSSEDINRQLPVEGKRYATMDRIWRK
VMKMAKENPSVISLCPDNRLLNNLRECNKLLEQVQKGLSEYLETKRQAFPRFYFLSDDELLEILSQTKDPTAVQPHLRKC
FENMARLQFEEDLEITAMFSGEGEKVEFTKTTYPTGNVEEWMLEIENLMKYSLRILIGKSLINYCEIPRTQWVLRWPGQV
VIAGCQTFWTKEVSESIEKSEGGLKSLYPTLLEQLDGLRNLVRGDLSKISRMTLSALITIEVHSRDVVFKMIEENVENTN
DFEWISQLRYYWLATQTNKSNDQGQPTFEEHMKIRAVNAEFQYGYEYLGNSSRLVITPLTDRCYLTLTGALHLKFGGAPA
GPAGTGKTETTKDLAKAFAIQCVVFNCSDQLDFMAMGKFFKGLAASGAWACFDEFNRIDIEVLSVVAQQIATIQKAQQQR
LDRFMFEGAELALKASCAVFITMNPGYAGRTELPDNLKALFRPVAMMVPDYALIAEISLFSFGFSDARLLSKKIVATFRL
SSEQLSSQDHYDFGMRAVKSVISAAGNLKRQNPDMDEELICLRAIRDVNVPKFLMDDLKLFNGIVSDLFPNIKEEPIDYG
DLMTSIQKACLKLGLKDVTDFTNKCIQLYETTVVRHGLMLVGPTGSGKTKCYEVLKMAMSSLCNQMSPSGSPFQNVQTYV
LNPKSITMGQLYGEFDLMTHEWTDGILSTLIRVGVSAGDLDYRWYLFDGPVDAVWIENMNTVLDDNKKLCLSSGEIIKLT
EEMTMMFEVADLAVASPATVSRCGMVYLEPSILGLSPFVDCWIKKLPDSCYPHRDKLIYLFDNYMESSIQFVRKNLKEII
PTTDSQLCFSLIKLIECFFRPFAPEDNEKCTEEIIQKIGEVLEPWFFFALVWSVGATCDNDGRKKFDNFLREEMGKRRVF
LPFPPEGLVYDYRFDDGGSLSKTKDDDEDDEEIKKEKKISWVHWMKEIPEYIILPEMKYSDIIVPTIDNIRGVFITELLL
VSKKCVMCVGPTGTGKTLSIADKLTRNMPKEYIPEFIVFSAKTTANQTQDLIDGKLDKRRKGVFGPPLGKHIIFFIDDIN
MPALEVFGAQPPIELIRQWMDFKGWYDRKTIGEFRNLVDVNFICAMGPPGGGRNPVTPRLLRHFNFLAFTELEDSSLRTI
FGTILNSWLSQAPESLHEFGNILVDTCIEVYSSIQAALLPTPAKSHYTFNLRDLSKVFQGILMMNPTTLETLDQLLRLWF
HESCRVFQDRLVNDEDRDWFKDLLKEKMLSNFQMNFDDVVEKEPVLYGDFMSNSVENKQYIEIADHEKMTTRIEEFLDDY
NQINTAQMNLVLFMDAVKHICRISRVIRQPLGNALLLGMGGSGRQSLTRLSAHMSEYDCFQIELSKNYGVNEWREDLKKV
MMIAGLENKPVVFLFSDTQIKDESFLEDLNNILNAGDVPNIYAFDDLEKIFTEMKPVVQDANLQPTKTNLFSTYTKRIRT
NLHTVITMSPIGEIFRARLRQFPALVNCCTIDWFSEWPKEALQSVAMKFLNDIPELDCTDEVKESLVTMCQKIHQSVTTN
TAKYRQELSRHNYVTPTSYLELLSIFSKIYAMKKHEVKTARDRTKNGLDKLLFTEEVVSKLQEELEVMKPQLEEAVEESK
VTMEEIKRDSAMAEETKTIVSREEEAATKKARECQAIRDDAQRDLDEAIPALNESLESLKSLNKNDITEVRAMQRPPDGV
RLVIEAVCIMKDVKPKKIAGDKPGVKIDDYWDSGKALLTDPGKFLESLFTYDKDNIPESVIAKIKPYIESDNFTPAAISK
VSKACTSICQWARAMYKYHHVAMGVAPKRAALKQSEIELDETERILKDARDKLQAVEDRVATLQAKYEECIRKKDELEKK
SKQCEDRLVRADKLIGGLSNEKIRWLESVDHLEHLINNIVGNVLTSAGYVAYLGPFTGEYRNAMLSDWTKDLKEAGVPHT
SNPSPSLVDTFGDPVKIRNWQIYGLPKDTLSIENAVIVEFSRRWPLFIDPQGQANKWVKNMEKDNGIDVIKLSDKDFLRS
LENAVRFGKPCLMENVGEELDPALEPILLKQTFKQQGTLVIRLGDAIIPYHEDFKFYITTKLPNPHYTPEVSTKVTLVNF
TLSPSGLEDQLLGLVVAEERPDLEDAKNQLIVSNAKMKQDLKEIEDKILQRLSASEGSPVDDVDLIQTLEASKLKSTEIE
AKVLVAEQTEKDIDETRSKYIPVAQRTQILFFCVADLANIDPMYQYSLEWFIAIFLNGITNADRADNVSQRIININDYFT
FSLYCNVCRSLFEKHKLLFSFLLSSRILVHEGVINMDEWRFLLAGGTHKSKEIPNPDPTWISDRTWNEILTLGSLPNFSD
LPTTFAEKYLKEFRKIFDSVEPHREPLPGEWELKLDNFQRLLLLRCLRADTVTHAMQDFVSDHLGQRFIEPQTANLGLVY
KDSSPTTPLIFVLSTGADPASDLYKFAEEMRFSKKLNAISLGQGQGPRAEALMKGAMERGKWVFFQNCHLAPSWMPSLER
LVEQIDPDKVHRDFRLWLTSLPSPKFPVFILQNGSKMTVEPPKGIKANLLKSYISFNDDFLSSVGDKNSEVNIVFRQLLL
SLCLFHGVAIERRKFGALGFNIPYEFTDGDLRICINQLSMFLMEYSDVPYKVLQYTAGHINYGGRVTDDWDRRCLMNILE
EFYCPKVLNEFHKYSESGIYKQINPENDHAGYLQYVRSLPINDTPEIFGLHDNANITFAQNETFNLLSGLLKLQPKTASG
GGKTREEFVEEVSKEILEQVPSVIPLGAVMLKYPVLYEQSMNTVLIQEVIRYNRLLGTIRESLNDLLKALKGLVVMSASL
EDMANALFDNRVPSSWAGKAYPSLKPMASWVQDLILRVKFIQDWIDIGIPKVFWISGFFFPQAFLTGTLQNYARKTVISI
DSIAFGFKIIREPYQQIIEYPVDGCYIRGLFLEGARWDIENMALAESRPKELYTDVPVIWLVPMANRKQPDSGIYECPVY
KTLTRAGTLSTTGHSTNFVFSCELPTDQEQRHWIKRGVAMLCALNY

>e_gw1.28.1.1 [TRIAD]
MKRAEKSENQDVRSYPIIKQRGFYSDVIEPIAQERLGNVSNGPDTEQNIAWSIINNDYIPSVNTFQGPNNLTTVLQNQIY
GPSSADLSVSDFLLKSWEPKVQMPFLTAPGQTPRKIEIERQKRLFAVLDIEQLLSKEGIGTSVLVPPNVKYSYEDVSLDA
SLNGLSNYLPLEIFDDTDYDNRTPEDWLSLGSNKIGDTRRYPVPCKSLIPYPEKHYRWTECGVLDYDRESKLYKVKVMSH
SHDEFDSKLTDQGMGLESCVHESKFFWVARIRLLFCAEDPVAFTARIKNAVLSRTKTEGLLRYNLYVDCMPTVGIESLNC
GSFSRVMNSVTATPCPYLKNISASSKLDNLQSEIRLDYARSMNDQIFRKIVKSSPKAFPFVVIPIEPHRPTPEKGCCADI
ADYNWKDKFNSFSFSSLLTRGEVIAAISKVRTECNKVASMSVFHLPVTKSMRLEEFEQTQAQASAQTQLFLRDSWISTLR
AGILSSLRDTGKGWFNMDERNWEVYKISKLKKFMEMVKFAMQDSLRYLLKDSLKAFTQNLLDVCDSVLKLPENYVWHDDL
THSPFKPWKNPLFLLDLVIDSHGVHYSTPLEQFESTLVSLFEKGITSTYNVPQLEKLVMDKLFWSGTPILESVGEHEPFV
TNLKASVSFGIKQALIPLRAYAKRYNSYVELMNLDYNNSDHTPAEVKREVEKHLEEKIKIGDSIPSNLIIGPFWVSCEQV
KSNLAKKRKDLSKAVLELLAKKLKKQCDEICNEFKAVSRRLYEKPNCIEDLSELRSYIKTIPELLTNYQDKINKAMTDYE
LIEDFNYNISMDDFNVRWTAVGWPYKIEQQMKQTDESLEKDEERFRKVQVTDQSNFEDRLDTLQMVVAGFSAHTDVKKAH
EVANEVRRVVKQLKECQTLAALYNNRERLFDMPVTSYDKLAKLLKDFEPFKNLWLTVSDWIKWHESWMEDPLTSIDPELL
ENNVSNSFKTLHKCYKAFKDIPMVQQIAKDIRERIDEFKPYIPLIHGLRNPGMRSRHYEQLSLELGFTVVPKATLTFSKC
LEMKLQDHIATIAKIAEVAGKEYSIEQALDKMENDWNPVNLEVILYKQTGSYIMKTTDETSQLLDDHIVMTQSMSFSPYK
RPFEDRINIWEGKLRMTQDVMDEWLSCQRAWLYLEPIFGSEDINRQLPVESKRFQTMDRIWRKIMKNAKENPQVISLCPD
GRMLENLKECNRLLDQVQKGLSDYLETKRTAFPRFYFLSDDELLEILSQTKDPTAVQPHLKKCFENIAKLNFENDLKINA
MLSSEGEKVPFSEEVYPIGNVEDWLLEVERVMKCSIKEVLRQALMMYAKEDRKDWVLQWPGQIVIAGCQTYWTKLVTDAI
NNSQLNSLYQSLLDQLDDLVKLVRGHLTKLQRLILSAVIVIEVHGRDVVFKMKEEGIANANEFEWIRQLRYYWEDGLFIR
VVNAEFPYGSEYLGNTGRLVITPLTDRCYLTLTGALHLKFGGAPAGPAGTGKTETTKDLAKAMAVQCVVFNCSDQLDYMA
MGKFFKGLASAGAWACFDEFNRIDIEVLSVVAQQIATIQKAQQQKVDRFIFEGVEIALRSSCAVFVTMNPGYAGRTELPD
NLKALFRPVAMMVPDYAMIAEIMLFSYGFSEAKTLSRKITTTFKLSSEQLSSQDHYDFGMRAVKTVISAAGNLKRENQVL
NEESIVLRAIRDVNVPKFLMDDLKLFNGIISDLFPRLREEPADYGELEQSIRKSCKKSGLLDIDGFVTKCIQLYETTVVR
HGLMLVGPTGSGKTKCYEVLKRALSVLRGKEASNGLNYEQVFTYVLNPKSITMGQLYGEFDQLTHEWTDGILSALIRQGV
TNNTTDKKWYVFDGPVDAIWIENMNTVLDDNKKLCLSSGEIIKLTEEQTMMFEVSNLSEASPATVSRCGMVYLEPSILGL
EAFVICWLRKLPTPAKHCQDKLKYLFDTYLQDSIFFMRQNLKEFVTTVDSNLVTSLCNILDSFFSPFIPKEGYPNDNDGI
PEMDDLIEMWFIFALVWSIGATCDMDGRIKFDSYLRNKLKLTPIALSLPEMGTVFDYKLDYCISSPYDDDDDKKINKKSV
SWVRWIDSVEEFAIPIDSRFADVIVPTTDTIRGSYLLNLLLTNKKRVLCIGPTGTGKTLTVSDKLLRNMPEDYLSHFIIF
SARTNANHTQDVIDGKLDKRRKGVYGPPIGKSCIFFIDDLNMPSLEVYGAQPPIELIRQWCDHKGWYDRKAIGQFRELVD
LNFVCAMGPPGGGRNQITSRLTRHFNYLTFTELEDKSKFRIFSTILTNWMSQFPDASTLCQQLVNATIDIYNTITSQLLP
TPAKSHYTFNLRDLSKVFQGMLMADSSKLADKSALLRLWFHENCRVFQDRLIDIDDCVWFQGVINSKLESFQLSLAGIKT
TELLFYGDFMQQASDVRNYEEIVNQNTMITTLNDYLDDYNQISTNKIKLVLFMDAVQHIVRISRVIRQPFGNALLLGMGG
SGRQSLTKLAAHMSEYDCFQIELSKNYGMSEWREDIKGIMQKAGLENKSIVFLFTDTQIKNETFLEDINNILNSGDVPNL
FNSDELDTIYTSMKPVVLDERGQPTKANLYSAFVKRVRNNIHCVICMSPIGEIFRQRLRQFPSLVNCCTIDWFSKWPSEA
LRSVAQHFLKELANFDVTTTVFDALVSICVNMHESVCERSELYLTELSRYYYVTPSNYLQLLGTFARIFTLKKEELIKKR
DRTKTGLDKLLATAEEVEKLQEELETMRPLLERAAIETSETMQQIKKDTSVAEETKVVVQKEEKQAAIQAQKTQEIADEA
QRELNEALPALEAALSSLKSLNRNDVVEVRTMHKPPAGVRMVIETVSIMKGIKPRKVAGDKVGMKVDDYWEPGKALLSDP
GKFLDSLFKYDKDNIPDSIINKIQPYIDSEEFQPSAISRVSKACTSICQWVRAMYKYHFVAKNVAPKRERLQEAQADLVE
TQRILEEAKSRLQGVEDGISSMKAKYEECVARKEELELKCDECTARLARAETLIEGLSDERIRWQHTIEEIDRLVINIVG
DALISAAYIAYMGPFTGEYRNKLLDEWKIQLEELHAPHSSHPSLVSTLGDPVKIRSWQISGLPRDALSVENAMISQYSQR
WPLFIDPQGQANKWVKNMEKDKGLDVLKLTDRDFLRSLENAVRFGKPCLLENVGEDLDPALDPLLLKHTFKQSGGTVVKL
GDAIIPYHDEFKLYIATKLPNPHYAPEVSSKVTLINFTLSPSGLEDQLLALVVAEERPDLEEAKNQLILSNARMRQELRE
IEDKILARLSASEGNPVDDIDLIKTLEASKAKSEEIKSRVAIAERTEKDIDETRNEYIPVAIRTRILFFCVTDLAKLDPM
YQYSLEWFIGIFLSGISNADRADKVRIRIENINDYFTYSLFTNICRSLFERHKLLFAFLLSSRILQDENAIDMAEWRFLL
TGGAAVTQNLPNPASQWLSERGWTEILHLSELSTFRDFARDFTIHVEEFKRIFDSSEPHKQRLPGRWNEEINPFQKMLVL
RCIRADKLSNAMQEFVSLHLGQKFIEPQTTDLSMAYKDSSNVVPLIFVLSPGTDPAADLYKFAEEMRFSKKLSAISLGQG
QGPRAEAMMRSATDRGKWVFFQNCHLAPSWMPVMERLIESIDHDKVHRDFRMWLTSMPSPEFPVSVLQNGSKMTVEPPRG
MKANLLKSFSGFNDEFMNSCSKGSLFKSLLFSLCLFHGVILERRKFGPLGLNIPYEFTDGDLRICISQLKMFLEEYSQVP
FKVLKYTAGHINYGGRVTDEWDRRCVMNILDDYYNSSVLSEDHSYCDNGTYRQINPSVDYQGYMHHIRSLPINDSPDIFG
LHENASITFAQSETFTLLNNILKLQPRSSKGIDRSREEIMEEAARAILDSIPGAISIEFVVSKYPVKYEESMNTVLIQEV
IRYNRLLQIIVNTLADLLKALKGLVVMSSSLETMASNIYDNAVPETWNSRAYPSLKPLASWVSDLIARVQYIRNWVDTGI
PAVFWISGFFFPQAFLTGTLQNFARRKVVSIDTISFDYSMMDDSNFEGKPEIGCYIRGLFLEGARWDNVSKCLTESRPKE
LYSDMPIVWLKPIVNRIMPMDGIYVCPVYKTLTRAGTLSTTGHSTNFVLSIEVPSLKPQEHWIKRGVALICALDY
