# Supplementary material for: OMA standalone: orthology inference among public and custom genomes and transcriptomes
Source: Genome Res. 2019 Jul;29(7):1152–63. doi: 10.1101/gr.243212.118 (PMC6633268; doi:10.1101/gr.243212.118)
Supplement: Supplemental Material [file supp_gr.243212.118_Supplemental_Data.zip › orthologous_groups/OMA/OG100.fa]

>BAA11828.1; BAA19229.1; BAA32347.1; CAB61016.1; K08C7.3 [CAEEL]
MSPYDSSPWATKALFLIVTLLAQFTYSQVLTPSQITISHRKPITATSTCGEIQGQPVTEIYCSLTGSTQYTPLNSYSYQD
DEQQKSWSQYENPMVRGGHGCGHCNAGNENSHPAANMVDGNNSWWMSPPLSRGLQHNEVNITIDLEQEFHVAYVWIQMAN
SPRPGSWVLERSTDHGKTYQPWFNFAENAAECMRRFGMESLSPISEDDSVTCRTDMASLQPLENAEMVIRILEHRPSSRQ
FATSEALQNFTRATNVRLRLLGTRTLQGHLMDMNEWRDPTVTRRYFYAIKEIMIGGRCVCNGHAVTCDILEPQRPKSLLC
RCEHNTCGDMCERCCPGFVQKQWQAATAHNNFTCEACNCFGRSNECEYDAEVDLNKQSIDSQGNYEGGGVCKNCRENTEG
VNCNKCSFGYFRPEGVTWNEPQPCKVCDCDPDKHTGACAEETGKCECLPRFVGEDCDQCASGYYDAPKCKPCECNVNGTI
GDVCLPEDGQCPCKAGFGGTFCETCADGYTNVTAGCVECVCDATGSEHGNCSASTGQCECKPAYAGLSCDKCQVGYFGDD
CKFCNCDPMGTEGGVCDQTTGQCLCKEGFAGDKCDRCDIAFYGYPNCKACACDGAGITSPECDATSGQCPCNGNFTGRTC
DKCAAGFYNYPDCRGCECLLSGAKGQTCDSNGQCYCKGNFEGERCDRCKPNFYNFPICEECNCNPSGVTRDFQGCDKVSP
GELCSCRKHVTGRICDQCKPTFWDLQYHHEDGCRSCDCNVNGTISGLNTCDLKTGQCMCKKNADGRRCDQCADGFYRLNS
YNQMGCESCHCDIGGALRAECDITSGQCKCRPRVTGLRCDQPIENHYFPTLWHNQYEAEDAHTEDQKPVRFAVDPEQFAD
FSWRGYAVFSPIQDKILIDVDITKATVYRLLFRYRNPTSVPVTATVTINPRFTHTHDVEQTGKATFAPGDLPAMKEITVD
GKPFVLNPGKWSLAISTKQRLFLDYVVVLPAEYYEGTVLRQRAPQPCLSHSTKNTTCVDLIYPPIPSVSRQFVDMDKVPF
NYINEDGTTTALEHVPVEILLSEITGPAAFVRADENPRVVEAKLDVPETGEYVIVLEYHNREETDGNIGVGISQNDKEVL
NGNAVIHHCPYATFCRELVSSEGTIPYIPLEKGEATVRLNIKPNHEFGLAGVQLIKKSDFSSEYLQQVPVCIKKDARCVQ
QSYPPAADSVTTEAESGSNMDKSILGDKLPFPVSNSKEMRVVPLDDAQATVEISGVVPTRGHYMFMVHYFNPDNTPINID
VLIQNEHYFQGDSCNSFACSSVPLAFCPSISGCRALIRDKERPEVIQFYMDDKYTATFYHNSSQKGPIYIDSITAVPYNS
YKDKLMEPLALDLSNEFLKECSEDNLKNHPESVSDFCKQKIFSLTTDFNAAALSCDCVAQGSESFQCEQYGGQCKCKPGV
IGRRCERCAPGYYNFPECIKCQCNAGQQCDERTGQCFCPPHVEGQTCDRCVSNAFGYDPLIGCQKCGCHPQGSEGGNLVC
DPESGQCLCRESMGGRQCDRCLAGFYGFPHCYGCSCNRAGTTEEICDATNAQCKCKENVYGGRCEACKAGTFDLSAENPL
GCVNCFCFGVTDSCRSSMYPVTIMSVDMSSFLTTDDNGMVDNKDDTVIYTSEETSPNSVYFNVPIEKKDYTTSYGLKLTF
KLSTVPRGGRKSMNADADVRLTGANMTIEYWASEQPTNPEEQFTVKCKLVPENFLTAEGKTVTREELMKVLHSLQNITLK
ASYFDHPKTSTLYEFGLEISEPNGVDSVIKASSVEQCQCPAPYTGPSCQLCASGYHRVQSGSFLGACVPCECNGHSATCD
PDTGICTDCEHNTNGDHCEFCNEGHYGNATNGSPYDCMACACPFAPTNNFAKSCDVSEEGQLLQCNCKPGYTGDRCDRCA
SGFFGHPQISGESCSPCQCNGNNNLTDSRSCHPNSGDCYLCEQNTDGRHCESCAAWFYGDAVTAKNCSSCECSQCGSQYC
DNKSGGCECKINVEGDSCDRCKPDHWGFSKCQGCQGCHCGTAAFNTQCNVENGQCTCRPGATGMRCEHCEHGYWNYGEHG
CDKCDCEADLSMGTVCDVRTGQCHCQEGATGSRCDQCLPSYLRIPTYGCRRCDECVHHLIGDVDNLELEIDVLGTAIANI
SSATIVGARLARNKKEFNDINEITKMLNDEENSFGNVFGDAQDILTNSTQIQNKLVRTKTHSQNSVSSAKNITLNGTEFL
QEVMKRAQRARQSVRSLAEIALAIGSSSKAVNVDPRLLKEAEETLMTLEAASADQYPEKAQTVPGKLEEIQKKIQEETEK
LDKQKETFEAQKKRAEELAAYLNSAQQLLKESKSKADKSNNIAKMLQLTKVENLVAAITDDLERVEAAKGEFQKLNVAIG
NITENLKDKREEMTHAVTTLNETRNDVAEALEAAKKRVRRDEKSVDMQLVNAKAHELHLQATTLRQTFDNNKDNTDQAVE
AANAFSNLTDTLKNAKAQIDNAYEALSAEPAFAESVQNARDKPFPDETKEKIDALSKTVSQDLKETEKLKKQLEQLTELS
EKLRKRKEAVKAGIPKYSKNTLDSIDEKVQEVEKLKAEIDANIEETRAKISEIAGKAEEITEKANSAMEGIRLARRNSVQ
LNKLAPVIVSKFEELKKLSSARSAKVDSVSDKVSQIKEMIAVARDAANRIKLGAHFEKGSSLDLNIPQRVTRSAAHADIS
FYFRTEQEHGIPLFFGNEETAVGSRAVPTADYVAAEIEYGRPKITVDLGDAPAVVKLDTPVNDGLWRRLNIERIGKTVSV
TLSKPNSVETAETKSSVAGGNKSVLNLNQQISRLFVGGVPTSARISKDLYNRDFVGDIESLKLHGEPIGLWNSREKGNTN
VNGAQKKPKITDNADELVVSLDGEGYTSYKPSHWNPRKATKISLSFLTFSPHGLLFFVGKDKDFMALELSDGGVKLSVDL
GSGVGQWITESSNYNDGKWHTVSIVREEKHVKIMIDGETEVLEGDVPGKDSEMSVTEFLYIGGTPSGLSVRTTIVPLRGC
IKSVKLGSDNVDLESSHASKGVRSGCPLHSVRTVSFLSDRTTASFNNATEFSEDVSVTFKFKTRSIRQPSSLFTVNDDED
SVLSVSINEDGILTVTSGEDIATLELAASPDEKWHYVSIRKTKYIIRIDADDSFSNEVARKHADDSNPDASFLSAFFGKS
GETPSFVGCIGDVTLNGKLLDFANSEIKEISLNGCSLSDDENISTTTTAAPKPTDDSDVAVLPIDEEEESTTTTTTTTTE
EPTEEPAEMRDPPVTVTNAKRESSTPFEFPDHFESVDLSPARPDGHCSLPEDPMVQFEDAEGFNFGSQQYSRIEYDILPE
AIDKSGEFTFKIRPTSDNGIIFIATNKRTDHIAVMLEHGRVVFTYDTGSGQVIIKSDKSIIDGRWHTIKVSRRGKSAHLI
VDDNSYESEGAANQNEDLIETQPPFYVGGVPADLAGFARNLVVGVRSQFSGCIKDFKLNGKSLDNGKEFGTEQCSQFSEP
GMYFGKDGGYAIVQKDYEVGLTFGLEVEMRPRMKNGILFSVGVLEYITVEFVNGSIKTTVESGSGGEELWHHPDIENQYC
DGQWQSFKISKKRNLLTVAVNGKAHLKILKKAKTDVLTKDPLYFGGLPEGVTNKGIKTNKPFVGCIRFVSFGLKKDRKIR
RKKQVDTERFDVFGDVHRNACPAI

>estExt_Genewise1.C_6300008 [CAPI1]
MAAPSRVAVSACLLIIIALSFDLASTQVLTPPYFNLAVSRNIEATSTCGEGVTERELFCKLTGANPGKSTNQNALTGDFE
VIQGQLCDYCDANEAAKVHPAEYAIDGTERWWQSPPLSRGLHFNEVNLTVNLGQTFHVAYVFIKMGNSPRPGVFVLERST
DDGATWKPWQYFADTKSDCNSFFGLDNYEDRITSDDSVICTTEYSKVVPLEGGEIVVSLVNNRPSANNFSYSQTLQDWTK
ATNLRLRLLRTKTLLGHLMAVARQDPTITRRYYYSIKDISIGGRCVCNGHASVCDKTDPFDQYKLLCRCQHNTCGDQCQS
CCPGFVQKPWQPATLSDRNECEPCQCYGHTDECIYDEGVAANFTSIDIHGNYEGGGVCQNCRDNTMGVNCEKCRPGYFHP
YGVLLNATDACQECECDPFFSTGECDGGSGECYCKPEFTGRSCEECAIGFFDWPRCRPCECNVNGTQNQVCQVGGGECPC
KPNYEGTNCDQCAYGYYGFPDCKRCDCDSVGSLSGYCEPTTGQCTCRTNYGDRDCGACGRGHYNYPSCDLCTCDPIGSTE
EICDMDNGYCLCKDGFGGPQCSTCAAGFYNHPHCQECGCAEPGSQSSSCDESGQCVCNYNYAGKLCESCAPGYYKYPECL
ACNCDPYGAYGSSCDQEFGQCDCRPTFEGLMCEKCKANFYNYPICEECNCNPAGAKQVPGYPLGGCGASDDGRLCECKDR
VSGRICDTCLAGYWNLNPNNPFGCEDCACYTPGTVGTSHVCDVNQGQCFCKPYVSGRSCDTCVDGTYNLMEYSPFGCIDC
KCDPGGSVDTNCDKDSGQCTCRPRVNGRTCSSPLNMHFFPNLYHLMYEFEDGRTKEGGRVRYGFDNNVFYGFSWRGYAIF
SRLQHEVLVDVDISKPSLYRLIFRYVNPTDYRIMADVSLIPGAATDVQQDSQVVFEPSMDPQFVTVSGGGLVSDFVLNPG
RWSISLNTAEELYVDYVVLLPQDYYEASILQDVVNNPCQVPVSDELCKHFIYVDLSVHASSPGEQGYIRIGSERNRTQLF
DDDVINEQLGNVKMAHIDANQPSMMLNLPVDNPGQYVLVIVYHSGQVSQIDMLDIEVASHGGRENGQLKLPGCPYSALCR
QVVTDQEGMLSVFNIDGPYASLTFTAKNDANMAIESVIAIPYDEWNLGLIQPQLKCLRQNQECLPSSFYNPTGSIQVEAE
SGPNEDLISSDVPPTIDASVKVIKMDPELPAVTLRATVSNPGRYVIVAHYYQPYSNAFDVNVEILVDGVVREGTLRVEYC
PNDSGCRAVLKFDDTPDTQVIEINNLEFILAMNNTHLNPLWLDYIILVSADSFSSKMLDVQGVDKSGEFIAKCGYDDFYI
DHSTSGFCRDAVYSLTTFYNNGALQCNCNPDGSVSFSCEEFGGQCRCRPNIIGRTCSECQTGYFGFPDCRPCNCPSGLCD
PQSGQCVCPPRVTGENCDSCLPRTFGYDPFIGCEECGCSPFGVQQGIMDCNVDDGQCSCKPNVAGRRCDQCEAGHYSYPG
CYPCSCDPSGSLPMICDQDTSECLCRENVEGSQCDQCKASTFYLEERNPEGCTKCFCFNLADRCESSTLRLDQVRIQLCV
TVTITEMQGWGITNLASPDPFLIDTTIEARINNPEDDILNQNIPIYWIAPSSYLGNKITSYGAKLAYTVTFRLPRDGDYK
SLINPDVRIEGNNFTLAWISPEQPIEGIPMSVKLDMLETSFVHERTGAAVTRQQFMMVLQNIDALQIRGSFYTQVIQVQL
ADVSLDFGSPDGRGEVAHNVEQCACPPNYQGTSCEECVEGYYRSRTGPYLGVCVPCQCNNKADKCDPETGECINCRDNYS
GPECLTCMKGHYEDPYTRSCQMCSCPLPVASNNFASTCQVAGDGSMVQCLCEEGYSGRQCELCDIGYYGNPAELGGRCQP
CSCNDNIDLRDPFSCDVVTGECLRCINNSTGTRCELCTDWFFGDAVYAKDCQTCDCDHTGADGCDKSNGVCLCKPNVVGA
RCDQCAPQTFGFESAVGCERCDCGIGAHHGDCDLYTGQCDCRPGVIGRKCDQCEPGHWNYGSNGCATCNCEFEGATTCNV
DTGKCQCLPGVTGDKCDQCLDRWALIPEQGCIECDNCIHLLLDDMEFIDINVTSMIDELESVSVGQGAIRRLEEFNSTMI
RDPTDPSILDPLKDQLMITTRRANDVRNKADRMVRQAQLGEDDAITLKLMANELNPMADESNVIAEGENQVVSTPYELHV
HVVSDAVAFAKEVLQEILSNIDDKNVGELLRQAELILNGLNARNFYNAQVKSEEELEKAMQVLKEAEALQQRAYEQTNHT
ESLSVDLSVVLDKLNDLMNSSRHSLDNAHAGADLVENSRELLNEIKSLIALISNAGEKTQMCFSESQSLLNNSFQFLQDA
ELAFQEMEQESSQLDQVMVDLKTHADNLSDENYDLEPLVDKATAHAHKLREQAELLESMIADTKMSAEGALNASQAYQAI
VDAINKALNASQEAITAAEEAMSLSNGLADKAQSSQKLSETFLQDATDTANKVDQELQPRLDNATAKTDRVANLNQQASK
GMQDILIDLDSLPEGGYSQRAQEAVDKAIAAQTRAVAARDRVQDITEQLPGDKMRVEQIPRMIEEANMNVRNSQGSGECV
IALLPQATTLLDSLSVQAEKVNLVGQQLIGNISALRDQIQLARDQSNLIEVGMTFSKESSLQVRNPVNLQQAASYSKLSM
YIKTQVPSGLLAYIGPDGYSSQQNDDYMKLEVTNGLVVFRYDLGDGPGVITNPKNVSDGKWHQVIAERTGKTAFVTVRTA
DEDDVTQEGESPGTFSVLDLDANTVKFYVGGVPDSAGLGGLLEHQHFIGAIESVDFGGVPIGLWNFAHGANNNGCVARDE
LTGVTAKGFRFDGSGYVILEKHRFIPGRSSLVRMRFKTFNPNGLLFLMGNHTDYYSIELRNGKVLFQFDLGSGPAFLESS
SNRSFNDGQWHQLLVNRQYKDGLLKVDEIVEANGRSSGQMKELSTQDLMYLGGYKGTHGYPDVTQQGFEGCITEVQLGSA
TRDINNDNVEARGVLPGCPEMARVISFDPSVANSYLALESINIDQNFQMTMKIKTETRDGLLFYTADETPDQLNSFSVSL
VEGKIVVIAVSEGKRTVLETHTSTYDDGAWHYITVTKVSREIQVDVDDFEMVKTRMEGKRRIKTTIPLYLGGVPNAQGLV
VENVGSQEHFKGCIGDVTINGRFVNFALIDPASVVGGAMKRCPIVDPTPAPTLAPTMHPDIPVFTLDPDATPIQCTLPKV
PAISDADSSVVGARYGSQVGSRIEYDTAPESINLRSDFSIELRTTASDGVIFYTADERQIDFFGLYMKNGQLVYAFNCGS
GTARIVSDKTYNDGLWHKVVFSRDQNSGQIVINDGEETKTAEAPGSSTTVNVVSPYFVGGLDTEIAEDAASNLQVNTNNC
QTQNSSYVLQNVVGGFIGCLRGLMLNSLDMGAPSREVAISPCTNDVEEGTFFYSGGGFLTLKETFSVGLDLEVYMEVRPR
SASGVLLSVYGTSGDYLVLQLVNGEVVFSVDNGQGEIKTTFSPRSIGDLCDGQWHTIKAVKAKNVVTLTVDSVPTYPGIG
PAGVSETNTQDALYLGGLPEYHRGVKTQDEYVGCVRDVKIGSVWQNLNTAQTSGKVALNTCPAN

>ENSCING00000005180 [CIOIN]
KADMLRLAIAFGLVCVTLGQIRDDIFVVTEQNVLSPPYFNIASGKKIGATATCGDENEELFCKLTGGTNFEFSNSLHQGQ
VCDICDATNPEKAHPVKNAIDGTEKWWQSPPLSRGSQFNKVNLTIHLGQVFHVAYVLIKFANSPRAGTWVLERSSDHGET
FQPWQYFANTNSDCFNLFGMDSLEEITRDDSVVCTSDYSSVVPLENGEVIVSMIKGRPGANNFSYATVLQEWSKATDVRL
RFLRTKTLLGHLMAISEQDPTVTRRYYYSIKDISIGGRCVCNGHADTCLPDKNDQYKLKCECRHNTCGDSCERCCEGYVQ
KAWRAAVPESTNQCEACNCHGHSSECQYDEDVARRRLSIDLAGNYEGGGVCLNCLHNTAGINCEQCASGYWRPSSVDPRS
IDGCRPCDCDSTYTVGSCEPNTGRCYCKVQYAGDRCDRCAPGYYDFPECRPCDCYYNGTLNDVCLPLGDACPCKYNFAGK
YCDECAPGFFNFPQCDVCECTGEGVASDVCDPYSGACPCADGFAGPSCTECADGYFNYPLCQRCPCSDVGTTGNVCDPIT
GQCICGDKYAGQSCDDCRSGFFGFPVCQECQCTEPGSLDNTCDTRSGRCHCKSNYRGESCEECAPEYYGYPNCVSCDCDL
RGSQRTTCDQTNGQCLCRPNVGGRACDHCTPDYFNFPRCEECSCDARGIESVVPGVCLAFTTGQCECKPNVVGKNCDMCK
PLHYDIDQGCVSCNCFLQGTLDGVGNCDSDDGQCFCKPYTCTQRCSQCVDGFYGLEDLNYLGCTSCQCDIGGAMTASCDK
NTGQCRCRTGVAGRRCNRAADGSYYPTLYQYQYELEYGKTPENLPVRYGFSETDFPGFSMSGYAKFSVVQSTVVMHAPVN
THNLYRAVMRYVNPTTDAISGTVYFVSSLNEDGSESAECVDCPGQSQKVTFEVTSEPRMVTVSTPFVLNKGVWTIVIEAQ
PGLLIDYLVLLPSEYYEPGILQLTSTVPCIPSITSSDTECVMFTHPSLGGFTMVDVTNHAGSLRTDSPSTAHPEMLVLDG
TSGVAEQQTYTVDIALPQAGKYVLVLEYASTQNQLQRSSVTVSDGAANDYSDVKFNVYACPYSFLCRQVALGVLDDVKVF
ELSLPTMRVTMTTEAGASFYIKSLTAIPYSEWTMELVEPKPLCITTTGPAFDQCVTSVYPVPLGSSKFNVPVPTTVDGDD
EPAPPTLPDNINDESVQLVYLDGADVTGGGQTTLQIPMNLRPGRYVFLVHFYNPDHISFAPRVVIDGGIASTGDANITYC
PSADGCRAVVTKDDGSVVVDITVPTTTFTITVPNGKAFWVQYVLAVPEADYNPKLLNLSPTDKSSDFIRKCGTDGQQSFY
GTLENPSEFCQESIFSLTVNHNAGALPCNCSGAGTVGGGDAACEAYGGQCPCRPNVIGRQCERCKTGYFSFPNCQPCDCG
GAMCDPVNGNCICPVNTIAPACDECQPLTHSFDPIQGCLECDCNADGVENVTDRGCDVADGQCNCKETVTGQRCDQCKPG
YFGFPNCRKCQCDERGRASDGCNPITGQCLCKPNVAGLQCDRCKDGSFNLNGTNPNGCTECFCFGVSDSCTPTQYPATEI
YDMTNWRMLYLQEPVPEVETSSDGQTLRVDVANNGGAQDPQSAKIYWAAPKTYLGEKVGSYGGDLRYIASYSFGGRGDAD
FGSVGSAQPAPLLAPVPDVILKGNNMVIGWVNEGGYENVNLKLSEHNFKHEQSNIQVTRAELMMVLSDLQSLHIRAAPEV
GVSSVSLRDVVMTTTDYSLPLGSGATIPSVEECSCPPGYHGHSCEFCDAGYYRDQRGPYLGYCKQCDCYGHCVTCDEVGP
ISSKDCLHNTGGDNCDVCIDGYIGNATSGEIDACQPCPCPFPMEDGNFADTCEQLDGELVCYCQVGYTGARCELCASGYF
GNPAVYGGSCQPCNCHGNLDPNLIMETCDPLTGECSECMFNTGGKYCERCADGYFGDAIIARNCTECACDACGTNVCDHM
MGHCSCQPHVIGSLCDTCEPGFYNFDSCTGCQNCACAEGALNSVCDVNTGECQCAPNIVGARCDRCAPGFYDYSEMGCKP
CNCRNNGPCNPVNGQCECPPGITGVQCDQCELARHILPPGARECERCGTCTDDLLDEVEPMTYQVNAAFSQLANISVGVH
AYRKLQELQQLIENAANNSLIEEGFMTGTVRSANNLLGGGLAGLEEMVSGSGEDIDGSGMTRSAAGLNQPPSSSFNDIFL
VISYGESAVSEMCNHTEVLLGKVTETENVTMNGLANAMALETVAGEFMADVADLKMKLNEEASGDADDYYQKLRDAEMIL
SRMQERDFVPMKSAADLELGLATDLFDRINTNFTVPATNASNKVDALGEELTTKRNKLKDLRSKLNDAILDVNDATTANA
VNRKNLTEMTDSINKINSDSAMVEDLLTDAETLLNASVTSVNGPITNGIDELDQLHTGLTESIGRLQPFYDNLSTELESA
TVLANASIAKAAQLADDAAALSAIVETDSQPHRAANVYQEIYIAMTNAANAAEEALMEATKAENDVADKNLQAAAEAAEQ
RSSNLLSETQDLQQNDISNLQDNMMMTKDKLTEQEASVTSLNNQLDSLNAAIDALDRAEGTMDADIASTQDIAAEADRAA
DEATVQADILQDQIRNAPDPNTDLARELAVTEQLLTDLETSVPVLESTTQNTQAKVERLRGLESSLGLLQKIDDIKKKIS
LTRHVANGVKSSMQFTSVPEGQPVQYVQLRTPVTVQGLENNLIAEFYVNVDPEAADNSLMYIGDAARSDGDFGAVETVNG
KVRYYFKVGNGFRQLESDVAINTGQWHKIIVRRIGNFGSLEVEYPSQEVGRGDGTPASSVASDYKEGRTDGQEQVANIHH
SSMSFYMGGNPMASPPSQIQNHQVGSACIGEVKLNNETIGIWNFKAYEGPKPGQNCEDRVAGLGSNQVWRFSGYGSYVRI
ARSDISFLNNNAGVHFIGFKFETLQDNSLLFLVGQTTDQFIALEVVDGKLVMTWNYGFAGGPRNRTLHDVGDVTMHDRQL
LVKTGVATTHRVTVVSVDLRLILQDTYDNGSPNILGDVWIGGMWNTNINPDFRSLLRNIDVSFRGCLRELNFNSRSFDIQ
NAIENMGVTRGCQKESVSDLRLAGGDFVKMPSSLPSIQNIDGNVVMRTGTPSGTILNFRDTETNEQLTLFLREGHVVLSD
GVQEVESREFYANDQAHMINFKRTADGSMRLTLDNSDSRRYESPLALAETELSRRRRQNFGLEVEIINPQVYVYIGGAEN
MPMFNGCIKNPYIMRQGRTPYILTSALNCEASGTSCVGRPLFNACNVGRVITQEVMEIGDNLAALSSVSAHSSADELNGR
AREDLTAHAQVNVIEVRVPVYNEGYESTCSLPYLPESRGYRYIGDGYSQYIVKRFNPLNWRFSLSLRTTRKRGLIFFMSD
TRCNEHIAVYVKHGFIVFSVMFGNERTRLKSIQTYNDGMWHHVTFERKGNATQLMLDDSIEGQGTIFSNSLTFLSNKEFY
IGGLEEVPKRFAVRHINRKNLADFTGCIKDVMANNVPIERSGTSSVVRSNVSPCYEGGSEPGMFYPHPNEGYSSAYMVGI
ANYTVATNIEVTLEIKPRAQSGVLFAVGGTTGSFFHLTLVDGQIVARVRQGGETLFTTYDPSQYSDNLCDGRWHVIRVIK
AKNILALTVDDNLVTPIEEGLLENSNCDTNGELYVGGLPVGVHMDGMLTRSQYQGCIRKLRVDYFPINPSTSYSIYGDIT
TNNCPIQ

>m.125610 g.125610  ORF g.125610 m.125610 type:5prime_partial len:3642 (+) comp51768_c0_seq1:1-10926(+) [Cerebratulus_spclean14cd]
KTFTLTPTGGGEIMAWKEVLLTLCAILCAYGAKSQVLNPPYFNLAEGKKVYSTSTCGEQISDREWFCKLTGANYAGTGIE
PWNQPSGQTGQQGQIVKGQLCDFCDPRDPGHAHPPGFAVDGTERWWQSPPLSRGVEYNEVNLTVDLGQEFHVAYVFIKMA
NSPRPGVWALERSTDYGRTWKPWQFFADTHSDCLTFFNTTLAEIEVDDSVICTTGFSKVVPLEGGEIVVSLVNDRPHANN
FSYATTLQAWTLATNVRLRLIRTKTLLGHLMAVARQDPTVTRRYFYSIKDISIGGRCVCNGHAEFCDKRDQRNPEKLLCR
CQHNTCGPHCDVCCPGFVQKKWKKATENSVNECEPCNCHGHTDQCVYDEITDLEQKSLDIYGVYEGGGVCQGCRHNTQGI
NCHECKPGYFRPDGVPMNSTDACRECRCNNVYSTGECEPGTGKCKCREQYAGDNCETCARGYYGYPSCVPCTCNVNGTEN
AICEVGGGQCPCKPNYIGVNCDQCNFAFYGFPECKSCECNTYGAVSRNCDPQTGQCPCRNNFGNRTCEVCTDGYWGFPSC
EFCTCDPTGCEAEICDKDNGTCLCKENFAKPNCDKCAFGYFNYPTCSKCNCGEKGSRDAACDSTGQCTCNVNFSGEKCDR
CAPGYYNYPECKPCSCDIYGSVAVSCDQDSGQCNCKENFQGLMCNQCKEGYYNYPVCEECNCNPAGAKEIAGLPLGGCGT
HQNGQLCECKDRVHGHTCDKCKPGFWNLNINNPFACDKCDCDIAGTIGGSEVCDLNTGQCLCKLYVQGRRCDQCKDGSYQ
LTASDIFGCVDCNCDIGGAWDNNCDKVSGQCRCRPRVTGKTCDRPDRTHFYPNLHQKMYELEDGRTPTGGAVRFGFDDNV
LPDYSWRGYAIFSRVQPTIVVDVEIDSPDIYHILYRYVNRNLMSKPGTVVVNPESTNDDKQKSSINFHSTTTPLMATVTM
GAVPTGFVMNPGKWSISLTTQEDVFVDYIVLLPESYFQASVLKERVKDACPVPLQDNPCIHYVYVDVKAYKTFRGENGYF
AKDNQRVRTQVFDNAQVLDDLKTPSMAVLDLKQTGMYIDLIGLDPDQYVLVVNYHTPKADIKEQVLDINLASTANRDKGK
VSLPPCKFSSLCRAVVTNVTNGRVGFYDISTDYVTLSFDGEDDVDLAIDSVVAVPRRVFNVNFLQPTFKCVMVNKKCVGS
SWLSGASVKIELEGGDNKDKVSGPEDLPPGIIDVGVNVIKLDKVTPVVTIDGSVSRPGKYSYILHYYQPNEPTLNVKVNV
EIAGKVYPGILKADYCPSVTGCRGLVTFESTDAPDAIDLQEQDFRVLVNNTEGKTVWLDYFVIIPTSKDKTNYLEWQPID
NSGYFLTECAGDGWDVEQSASEFCKTSVFSITTDYNNGAEPCNCDIDGSKSFECHEFAGQCQCKPNIIGRKCTQCKTGYY
GFPDCTRCNCPSGLCHHQSGKCICPPRVTGENCNICLENTFGYDPLIGCEECNCHPEGVRNGNMSCNINTGQCSCQDNIN
GRTCSVCKAGFYQFPHCAKCNCDARGTTEDVCDQKTAECICKENVEGNLCDRCKAGTYFLEERNSMGCTKCFCFGTTDRC
ISSNLRRDQITTMSGWNITNMDDPAIYEEGRKLTLDARKGAKDPAVPMYWIAPKEYLGNRVTSYGGKLTYSILFYIPNDG
TSRGKISSDLILTGNNMTVSHVVSEQPAVGKELGVEIIFTDNKFNHESTGAYVTRSQFMSVLSRLESLSIRVNYYTVIER
ASLSDVRLDSALPNGPGEEASNVEQCYCPPSYTGTSCEECVEGYYKHRNGTGFVCMPCSCNGNAATCDRETGECIGCRYN
TKGFNCDECEVGHYMDKETKRCNLCACPLATPDNNFATTCEVIDGNVVLKCQCLPGYSGPRCDACESGFFGNPSEVGGGC
QPCECSGNIDVNDPQSCDPLTGECLQCLFNTTGPKCDKCGAWLFGDALEDKECQTCTCDRCGTEFCDDRNGVCNCLPNVV
GADCHECAPYTYGFDECEGCKPCQCGAGSESQQCNDTTGLCKCKPGVQGKKCNECEENFWDYGPNGCKECMCAGIGATTC
DRVTGKCRCKEGHTGHDCNQCIKGWIMVPSKGCQECDNCVFLLLHDIDYLINNLTLRYTDLQDVSVGVFAMRRLTEINNT
VNELRPRVENMVYDPSEINIDPLRRLLIEVQNIEKNTVTKTKFTKTRSSIIVTDAKNVYNESLTLMYILNETRIITNDAV
SYVNEILKTIQEGIRHTNIDQLLAEAEAILTEIKSRDFSAKSIGSQDELQEAITLLDRVKGLNRDAMKQMDKYDDVYKKL
ALFEDKLKDLRDKSRESLQTSSMVKRTNQRSTAYLARIRATIERIEDGRDTTAGALSMGLELLRLARIYLDEAKRNFQNV
KNESDNLDVAMERLRNFAVDLAQSNNELRPLVDNATDHAFRLEDEANYLKSLIRDTQRQAENALKAAQAYENIVTAIRDA
GDAALSSINATTIALDMSSGLGNRATTSKGRSQDLLERARALKIQVDGALKDQFDRAVQKVDQLENKNEQVRAGLMDIER
GLNMLPADGYSKVANDAAMRAMDAKTRSDVVITQIDNIRGRIKDDLDRSKKIKLGVDEANDHMNAAEAHIVKVRSLVPDA
AKLLDRLQLTATRINTFGLDLSVNISALKEKIALTRGQANRIRVAMTFYKNTTIQARNPSNLNLAGSFTKLDMFFKTSKP
DGFLMYVGPDQRDPPSSNDYMALEILNSHVVFKYDLGSGPARIRSSKAVDDGKWHQVSIQRIGRSGKVTVRTADEPDMVD
EGVSPGTMAVLELDPLKSRFFIGGVPDSAQIPAEVGQRRFEGCMEEVLFDSIPVGLWNHVKGENNNYGCIERDSLQAPPT
NGFRLNGNGYIVLKKGRFRPHRKSQVNLMFKTYSDNGLLFFVHKNRDFLSIELRDGKVLFQFDLGGGRARLESTQKYNDG
QWHSIDASRRDQNGLLKVDDVKAAEGRSIGDLTQLAIEEEIHIGGYRGTGIYAFDDVTSMGFDGCIKDVQLSRIARDLNE
NIGAKNIIPGCPDQVARIVSFSAARNGFAAMPVVNINRNFDATMKIKSLEQEALLLYASNGDQSNSFSVSMVNGKIVMVG
VINGQRTVIESKVNTYNDGRWHYLTITKSGSSLQLDIDDHEMVKGELPKRRLKTDSKLYFGNTPSNFIILDQNSATIERL
LGCIGDVTVNGDFVNFATAPPGDRVGASLAGCPIKDPAAPTELPGTIEPPVIPILPTGTIVETDQCKLSPASSSYNASGT
ASGERYGFQPESRSEYDKIPGNFRINSEFSCEFKTTAEDGLIFYVSDDRHTDYIYLIMRDGDLVYSFNSGSGAAVISSTK
TFNDGKWHRAVFWREQKNGRLTIDDQAVYNGVSLGNTRSINIAVPYYVGGMPENAAKAATGNLAKIAKMGFVGCIRNFKI
NGKLFGPPSRSFGTQPCYPNVEIGSFFGIGGGHLVVRDTFKVGLDLDILVEIRPRSQDGVILAVSSPRGDYLVLQLVEGE
LMFSVDNGAGEIKAKYKALVKPGLCDGNWHKIQAVKAKNVVTLNVDGVYMTPGIGAAGVSSTDTNDPLYIGGVPDPVKAL
GVGTAKKFIGCIRNLQFDSVRENTAGAKVVGDVSTAHCPIAX

>192596 [HELRO]
MDVVDADMDVVDADMDVVDADMDVVDAYMDVVDAYTTACKCDVGGSQSNRCDYAGKCTCKPMIHGTKCDQTSDGNSVRFG
FDSNEFHGYSWRGYAIFSRIQDEVLLDLDVRKAGLYRVVYHYLNKNNQATTAEVRVTPDQRSHTDGHSQSSFVTFHPLVA
PDFATMSSGGGVSSAFTLNPGRWTFSLKTPESVLVDYMVLLPAAYYEAPILHEKFHQPCTVPSTSDICKHYVYLDLKPFS
NVPGSSGESGDGSYHEKTQLYDNQSNLDKLGLTDMAKLDERQTSITFTVPVEQPGPHVLIISYFTDDINRAQDMEADIQT
PGARDSGVIRLANCPYSSPCRQFISDDSHNVKVINVDGRYFTLTLNGRSDINLAIDKVYAIPLDKWHIDLIEPKFKCIYK
KEKCIQGRPAGKPPGVTIEFEIGSELPITPPPVIIEGSHPDPSIKVIKLHRREVMPRIDIKVQVTPGSYALVPLYYQPHI
VGFDVDVEVYAGGQFHKGTMRADPCPSLNGCHGIVKFKDRPNVDIVDSDARVSFNSTNPVWLDYLAVIPSVSYSEKIHAD
NTEDDKSTEFINKCSDHGFSVDASGLQFCKDSIYSITTDYNNGALKCQCDPDGSTSFNCDPYGGKCPCKSQFIIGRDCSQ
CKTGYWGFPNCRECQCPTGICEPRTGRCVCPKLVTGENCDTCLPNTFGYNALVGCEECGCDARGVVSADMECDENSGQCH
CKPNVAGRKCNKCKLGYYDFPRCRQCSCDLNGVLSDENVEGHDCSQCQPSTFSLLASNPKGCSQCFCFGVTSRCQASDLR
WAQITELQDWTVTNTMTTAEYDEGRRMWHLQEVHLQTTDQPAYWSAPMTFLNNKVRSYGGKLRYKLLADGMEGERFKSPD
FILVGKSSRVSYVHGLQEVHSSVEHAEEVHLVETKFVHERTGAPISRDQFLILLSNLQSILIMASPFKDTSYIKLSDVSM
DEAREDGWGEVADSVERCECPPNHGGSSCESCAQGFFRAKNGQCLACQCNNRATTCDQTTGICINCRDNFDGPQCLKCKR
GYFLDRQSNTCRICSCPLRLESNNFATHCDVSFAGVVDRCYCLPGYTGKNCDKCAPGYWGHPMTPGGQCKKCECSGNIDE
RDPMACDVKTGRCLKCLQNTGGERCERCADGYYGDALDGRNCKKCLCEPLGTDHCDHVTGQCVCKQNVYGPQCSQCVPGS
FGFHRNRGCEMCSCGVAATSSECDLISGQCQCREGVTGRMCDRCIDGYWNYLPQGCRPCNCLSKGAVTCDKETGECQCLP
GVTGPNCDKCLHKWIMIEGFGCKECDSCVQLLLDDIDVLHRNVTQMKHDLTSVSVSVQTIHHLETLDRRYHDLEPKVKML
LTDRPSSGHDVIEASREIDEVHSSAKTVLQTLNRLYNESERVEDSARDIKTEVNNYYESIRSKTKDLVDDALNKVRIKTD
QLTTSGASSNVDEMVKECTAILTEMRKKGFHDEKDMALNELAKANDTLLRARELLGRSHTRLNRTTDINSSIYLILAQLQ
DLQRLAQSSAQRSAEVTKLLNELRNTKAHVDNKKRTSKNKPGRLDKTTQKRQRWHDVGLIIKIKNNEGQIAKCLEESRKN
LNVVDDDLNEAKKAFNSAISDLERLKTLVADAQRFVHKLVAENENLKTLLRQHTRMMVFDFRTDSIRTRSISNTESSVKL
AIEASGVYETIVKTIEEAWKDSQEAERLVNVARNMSVILSIDTSEKSAQLGNISKQINLIKMSIDRAILPMFLADLVDKL
AIIQGMLKSMKESEKDKSYTDVVKGLEDIKMEDYETIFEDSRSEVEENRQILSSYSTKLQELDKNLTASVERIRSLPQQL
SEMNSDVRVAYQDMQVEVSKIEETIFVMEDLTRQSDQLIKLEDELKYNMDLLRDYIRQARDAANLVTLGVNFTHESVLQV
RNSIDMPSSGMVSKISLHFQTKQADGLLFYIGKDSGLADDYMIGEIVGGHPQFRINLGSVETVVKGTKPVNNNQITTYEI
RREGKDLKLFIDSNPIDGEVSGDSFTFQYDNSTKFYVGGVPDHILKQNSNLSSILPRNKFVGVIENLVYDERMVGLWNFV
DASGLRGAHFKKIKIFSEDNIFTYGGTGYAHMKIENQLIEENLDVSFDFKTYSKDALLFHQGTDTQFITLDLVDGKLRGV
MDMGSGGLPRISESTYNDGLWHSVSFSRRNRVAVLRIDTYTVPRMAVNGWKMIYEGESDFFIGGLKNPDNYTKPTKSRFK
GCIRNFQAKSAPYPIQSAIEFVDVQYGCRQSIRVVSFPPSPIATGYIKLFKDSFSLSNDFAMSFKFRSQQSDALIFYIFG
DSQNIGLSLSLVDGYLKLVFKDDDENASEELTSPFKFNDGAWHYVNVKRTKNLLSLETEDKWTGTRAFTSRARIPGQQHV
YLGGVPDSVSVTLKNVGSNKPFVGCIGDISINSKLQNFDEVQNADLINVDIGTCQYMDYLPPQGPSSFYSTSTVDPGVIN
PELKGCTRPAYPLSTWKERGCEGSSASGYYYEYSDGPTSISKFVLTLNLKTSSPDGVIFYAYNQQHSDFIALFMKGGAMH
GFVNCGGGITKTALQGVNFADDAWHNVYFRYEDGLVTLNVGRHSNNTALMGSQTSVEVTAPIFMAGLPQQVFQSSIVNFA
DKKPDTWMFNGELKDITLQGKPIESKLIARSSSPGAKCPVEQGIFFFPVSTPFKTYGSVYPDYSAPTHMNISFMIKPRLL
DGILFSVHNPANDEFIILQLVKGEFHLTVNNGQGHVMKSDFKPSNKMFWCERKWYSVSANKVKNVVYVIVDGLRGTSGFG
IEGYSSTDTSNELFIGGAKEMHSGMLVSNSFVGCMKDLYVEGKPVPLRDLQFKGDILQDGCPVD

>AAM12527.1; BAA25459.1; BAA31347.1; BAB67800.1; CAB09137.1; CAC22310.1; ENSG00000130702 [HUMAN]
MAKRLCAGSALCVRGPRGPAPLLLVGLALLGAARAREEAGGGFSLHPPYFNLAEGARIAASATCGEEAPARGSPRPTEDL
YCKLVGGPVAGGDPNQTIRGQYCDICTAANSNKAHPASNAIDGTERWWQSPPLSRGLEYNEVNVTLDLGQVFHVAYVLIK
FANSPRPDLWVLERSMDFGRTYQPWQFFASSKRDCLERFGPQTLERITRDDAAICTTEYSRIVPLENGEIVVSLVNGRPG
AMNFSYSPLLREFTKATNVRLRFLRTNTLLGHLMGKALRDPTVTRRYYYSIKDISIGGRCVCHGHADACDAKDPTDPFRL
QCTCQHNTCGGTCDRCCPGFNQQPWKPATANSANECQSCNCYGHATDCYYDPEVDRRRASQSLDGTYQGGGVCIDCQHHT
TGVNCERCLPGFYRSPNHPLDSPHVCRRCNCESDFTDGTCEDLTGRCYCRPNFSGERCDVCAEGFTGFPSCYPTPSSSND
TREQVLPAGQIVNCDCSAAGTQGNACRKDPRVGRCLCKPNFQGTHCELCAPGFYGPGCQPCQCSSPGVADDRCDPDTGQC
RCRVGFEGATCDRCAPGYFHFPLCQLCGCSPAGTLPEGCDEAGRCLCQPEFAGPHCDRCRPGYHGFPNCQACTCDPRGAL
DQLCGAGGLCRCRPGYTGTACQECSPGFHGFPSCVPCHCSAEGSLHAACDPRSGQCSCRPRVTGLRCDTCVPGAYNFPYC
EAGSCHPAGLAPVDPALPEAQVPCMCRAHVEGPSCDRCKPGFWGLSPSNPEGCTRCSCDLRGTLGGVAECQPGTGQCFCK
PHVCGQACASCKDGFFGLDQADYFGCRSCRCDIGGALGQSCEPRTGVCRCRPNTQGPTCSEPARDHYLPDLHHLRLELEE
AATPEGHAVRFGFNPLEFENFSWRGYAQMAPVQPRIVARLNLTSPDLFWLVFRYVNRGAMSVSGRVSVREEGRSATCANC
TAQSQPVAFPPSTEPAFITVPQRGFGEPFVLNPGTWALRVEAEGVLLDYVVLLPSAYYEAALLQLRVTEACTYRPSAQQS
GDNCLLYTHLPLDGFPSAAGLEALCRQDNSLPRPCPTEQLSPSHPPLITCTGSDVDVQLQVAVPQPGRYALVVEYANEDA
RQEVGVAVHTPQRAPQQGLLSLHPCLYSTLCRGTARDTQDHLAVFHLDSEASVRLTAEQARFFLHGVTLVPIEEFSPEFV
EPRVSCISSHGAFGPNSAACLPSRFPKPPQPIILRDCQVIPLPPGLPLTHAQDLTPAMSPAGPRPRPPTAVDPDAEPTLL
REPQATVVFTTHVPTLGRYAFLLHGYQPAHPTFPVEVLINAGRVWQGHANASFCPHGYGCRTLVVCEGQALLDVTHSELT
VTVRVPKGRWLWLDYVLVVPENVYSFGYLREEPLDKSYDFISHCAAQGYHISPSSSSLFCRNAAASLSLFYNNGARPCGC
HEVGATGPTCEPFGGQCPCHAHVIGRDCSRCATGYWGFPNCRPCDCGARLCDELTGQCICPPRTIPPDCLLCQPQTFGCH
PLVGCEECNCSGPGIQELTDPTCDTDSGQCKCRPNVTGRRCDTCSPGFHGYPRCRPCDCHEAGTAPGVCDPLTGQCYCKE
NVQGPKCDQCSLGTFSLDAANPKGCTRCFCFGATERCRSSSYTRQEFVDMEGWVLLSTDRQVVPHERQPGTEMLRADLRH
VPEAVPEAFPELYWQAPPSYLGDRVSSYGGTLRYELHSETQRGDVFVPMESRPDVVLQGNQMSITFLEPAYPTPGHVHRG
QLQLVEGNFRHTETRNTVSREELMMVLASLEQLQIRALFSQISSAVFLRRVALEVASPAGQGALASNVELCLCPASYRGD
SCQECAPGFYRDVKGLFLGRCVPCQCHGHSDRCLPGSGVCVDCQHNTEGAHCERCQAGFVSSRDDPSAPCVSCPCPLSVP
SNNFAEGCVLRGGRTQCLCKPGYAGASCERCAPGFFGNPLVLGSSCQPCDCSGNGDPNLLFSDCDPLTGACRGCLRHTTG
PRCEICAPGFYGNALLPGNCTRCDCTPCGTEACDPHSGHCLCKAGVTGRRCDRCQEGHFGFDGCGGCRPCACGPAAEGSE
CHPQSGQCHCRPGTMGPQCRECAPGYWGLPEQGCRRCQCPGGRCDPHTGRCNCPPGLSGERCDTCSQQHQVPVPGGPVGH
SIHCEVCDHCVVLLLDDLERAGALLPAIHEQLRGINASSMAWARLHRLNASIADLQSQLRSPLGPRHETAQQLEVLEQQS
TSLGQDARRLGGQAVGTRDQASQLLAGTEATLGHAKTLLAAIRAVDRTLSELMSQTGHLGLANASAPSGEQLLRTLAEVE
RLLWEMRARDLGAPQAAAEAELAAAQRLLARVQEQLSSLWEENQALATQTRDRLAQHEAGLMDLREALNRAVDATREAQE
LNSRNQERLEEALQRKQELSRDNATLQATLHAARDTLASVFRLLHSLDQAKEELERLAASLDGARTPLLQRMQTFSPAGS
KLRLVEAAEAHAQQLGQLALNLSSIILDVNQDRLTQRAIEASNAYSRILQAVQAAEDAAGQALQQADHTWATVVRQGLVD
RAQQLLANSTALEEAMLQEQQRLGLVWAALQGARTQLRDVRAKKDQLEAHIQAAQAMLAMDTDETSKKIAHAKAVAAEAQ
DTATRVQSQLQAMQENVERWQGQYEGLRGQDLGQAVLDAGHSVSTLEKTLPQLLAKLSILENRGVHNASLALSASIGRVR
ELIAQARGAASKVKVPMKFNGRSGVQLRTPRDLADLAAYTALKFYLQGPEPEPGQGTEDRFVMYMGSRQATGDYMGVSLR
DKKVHWVYQLGEAGPAVLSIDEDIGEQFAAVSLDRTLQFGHMSVTVERQMIQETKGDTVAPGAEGLLNLRPDDFVFYVGG
YPSTFTPPPLLRFPGYRGCIEMDTLNEEVVSLYNFERTFQLDTAVDRPCARSKSTGDPWLTDGSYLDGTGFARISFDSQI
STTKRFEQELRLVSYSGVLFFLKQQSQFLCLAVQEGSLVLLYDFGAGLKKAVPLQPPPPLTSASKAIQVFLLGGSRKRVL
VRVERATVYSVEQDNDLELADAYYLGGVPPDQLPPSLRRLFPTGGSVRGCVKGIKALGKYVDLKRLNTTGVSAGCTADLL
VGRAMTFHGHGFLRLALSNVAPLTGNVYSGFGFHSAQDSALLYYRASPDGLCQVSLQQGRVSLQLLRTEVKTQAGFADGA
PHYVAFYSNATGVWLYVDDQLQQMKPHRGPPPELQPQPEGPPRLLLGGLPESGTIYNFSGCISNVFVQRLLGPQRVFDLQ
QNLGSVNVSTGCAPALQAQTPGLGPRGLQATARKASRRSRQPARHPACMLPPHLRTTRDSYQFGGSLSSHLEFVGILARH
RNWPSLSMHVLPRSSRGLLLFTARLRPGSPSLALFLSNGHFVAQMEGLGTRLRAQSRQRSRPGRWHKVSVRWEKNRILLV
TDGARAWSQEGPHRQHQGAEHPQPHTLFVGGLPASSHSSKLPVTVGFSGCVKRLRLHGRPLGAPTRMAGVTPCILGPLEA
GLFFPGSGGVITLDLPGATLPDVGLELEVRPLAVTGLIFHLGQARTPPYLQLQVTEKQVLLRADDGAGEFSTSVTRPSVL
CDGQWHRLAVMKSGNVLRLEVDAQSNHTVGPLLAAAAGAPAPLYLGGLPEPMAVQPWPPAYCGCMRRLAVNRSPVAMTRS
VEVHGAVGASGCPAA

>gnl|GNOMON|2579559.p Partial model predicted by Gnomon on Hydra magnipapillata strain 105 unplaced genomic scaffold HYDRAscaffold_37180, whole genome shotgun sequence (NW_004169031.1) [Hydra_M]
IHISLINGRPGASNFSYSKTLQEWTSASNIRFRFMDIKTLLDDLLPLSLQDPTVTRRYYYSIKDISIGGRCMCNGFSDEC
RPTDVIGQYKCDCQYNSYGPRCEECKPGFVQKKWRTRRDKDDFVCEKCNCHEHTEECEYNEDIEQRKLSLDINGVYSGGG
VCKNCQHNTDGINCEKCKPFFYRPSGVKVTDVNTCQACNCDTQFSTGLCAEGTGQCECKPQYTGRFCKECNNGFHSYPKC
IPCECNVKGSLDGQCALNPETGCQCKRGFGGKFCDEYLPGYFGFPSCQPCNCITRFGAVDGNCNRTSGQCKCKFGFSGRS
CEKCDSGFYLFPYCKECGCDVAKTLDTVCAPGNGKCDCKPGYDGEKCETCAPMFYGHPACFNCECSVAGSQTPVCDIDSG
ECACRPNFAGLKCDRCAPGFYGYPSCAPCNCSIEGARSTVCNEVTGDCNCKTTYTSRQCNKCTRGFYGFPFCKQCNCNPA
GTDSGQEGWSGDCSTNNDGQCVCKKNVQGLECSECKAGFFNLQESDDLGCESCGCFQPGTNNGITSCSANGNCACKVFVD
GNKCKNCLPGYYKLEEKNFFGCEGCDCDEGGSLNSNCLNGQCFCKSNIVGQKCDRPAANFYFSTLWHIKSEVEDGKTKDG
DAVRFDYQESSFPGYSWKGYVPINDVQQSVVIDLNVKKESKYHVLFKYALNQIQPIVGNIRIFKGNQEHQGLINFPSTQR
STVIKTSISLVKESSGSPKYFTLEPGKWKVEFTSQVSALLLDYIVLVPQDYAQPKTLTKRVQNPCDATKIERFCNIYQYV
PFEKQQGYITIQAEDPTVLSKKTVVPFFNDSKILEKLDYQAMVQFSPEFKNHDIVFQFKNLGKYVVVLQYFHDGESEKYL
DIYIRSRTGIQQGKSWLYKCPYTFGCRQVVLDRDFMDVNVFEISDYKTHMLTIIPRQDATFGLDAITFIPLDEWNLDTVT
PQLYCTAKNLKCIPTKFDEPKNSRIVVPDSVEGEPRPSYIIDPDVKVKYLEPGTNSFDITDLKPGRYHLMVHYYQPNHQS
FDVSTGIYSDRNSIQPGTLHMKHCPNLNGCREMMKQTETKDVFLFESSRARLRFDIPMQKNGWIEKVYLIPENSESLNQP
DLYQGQPITLSDEFNDICTKNFYDINESSSEFCKKAVFTLTSNFNNGALSCECNEQGSKSSQCSELGGQCPCKENIIGRT
CTRCKMGFYGFPNCKPCSCSNCDSVSGRCSCPPGVEGDNCDRCMKGTFGFDPVIGCQPCSCDSTGAIDNNTTCNVVTGQC
NCKKNFGSRKCSECEKGFFNYPLCQECDCHSAGLKGEKCDAVTGDCICQDSVVGTRCDECMKGYFKTKSEKGEQLCLKCW
CSGHTTECKEAQVYRGVAVRGTKWTISNVNQSVFQLPLGKLVTNFSEKNSANIIYWISPQEYLGNHVESYGGSFMYNFRY
TTKMTSQTLNDLPDVIIQGNGLSIKNKKQNPRYANQDNTFIFPLVENEWLLDDVYPVSRIQLLDVLAKISSVKIRATHDA
NIATSSIWNVTLDSSNINGEEMVFGIEECVCPDGYTGPGCTKCSPGYSMQANGTCGKCDCMGRSDKCDAETGVCQDCVGN
FFGNHCQECKPGFYGKDCAPCPCPSVHLTGNFADSCAISLNTSELICKCKQGYVGAKCESCADGYYGNPTEPGGSCKLCS
CSGNVNLNLSGNCDPVTGTCKKCLNNTDGDHCEKCKSGFYGKLDNCKDCVCNTCGSSGISCSSTTGQCQCKTNVEGKQCD
RCKPQTWNFNSCQGCQDCNCGLASESKDCDALTGECKCLPTVEGKKCDWCKLGYFNYSLSGCQKCSCPNGGFCDVITGSC
DCDLSENKCSLCPPGYLIENDSCVECDSCVQNTLNKVNHLMKNIKLVEESVYSSGSISQSSLSEINDTLQRLLGNEKIIS
DDFETLKKATGFKNMGTKPDDTKMHTVSEFKGCFFEVEESCPPTLAKVLLSTEAKLNVTEKNVVQLEEDAYKTSRNASDT
KERAEEILARLNLLIKDVENTLLSANDTLGNIKIGEVDAEKVLADAKKILDEIKGRNFSQTISAVDKESNFSINNKKVSD
ELKQTALNTSKRAENFNDTFQDFLAAFINIKKESETALLISQNATDLISLAKSFNIKSLLEMASNLSKDINITIENADEI
LKNGEKALVVAKLVYTEFYNKTGVLGELIKRLRALVDDLRNSLVTSTPTVHQAVEHAKSLKELADKLKRLLQDTQMFAEA
ALRAAKVYANIVDAIYEALDAAKLANSSTFNAQDKALQAKKNAVSSKSKSEAIAFEGSELKAKVDDVKISLDGIKKRLAD
IKKLREGIEKRVLNVKEDFQIFDAQNDTDSKVNSLKTQEKEVRNITENAKAKMTEIKVGNKDNDKKTVKGVQNELDDIGK
LLSKAVDEVNKVVDVIPGLKSSVYELNLKRQELDETIKNNITNSIEYIKFLIQNAHYVANVMPLAMTFSNTSELVLNSPQ
AAVDPSVYNEISLVFKTSADNGLLFFIGNQQEPDKHGFLAMEIVNLKLNFHFRLNSGSTRTLISKKLLAKDIFYSLNVKR
SFGDAVLIVKEFSITQVLPSEEDKMSSFVELPILSLEKNDLLVGGLPEGVKASSSLKSRTFQGCIDKLVFSNQLLGLWNW
KSARNVYECKYQRESSKGQYMLNGDGFLQFTGKDMELSRVKISFATIEEDGLIMLAINPPDRNFYSLEIKNGYVFSKFDF
GSGLKELNHTVFGKLNDGQIQNLTILTKAKTQVVYGKVIDPFTYPKNPNLASTSIFLGGVPMRTYMPIEGLTTKGFVGYI
GALKLRASDLNNATTYSNVTDSVEPLFGHTASFPSTEANMEVTGCTFQTTFSIGFSFQTYQSTANLLYTASKENHLRVFL
EDNQVNVEIKIGETVKSLVVEVSSGVSDGVWHTVSLYFEKDSSTVYLGIDKIYTTAIFDANVEFNFGEKIIIGRNYQSMI
GFLGNFRQLYCDLKEIDMMGGQLFNGARIDSLLFDPPLPLVSPVQLKTTDGSSLVTQYQSTTASAKNTELVKETISNSLS
DGNTSNPPSITESPHSTTETTLLTTKLFTSSISPFEKTSSSISETAKTTLKSSTNVKAVESTAASSPVIDTTILTTTPFI
DTTILTTTPLVDTTISTTTPLVDTTTLPSTTSNKVTTISSTLLETSSTTITTTTAAAVESTLPTSTEALTTENDDVVTTT
NLVSSIVEEKCMPSFEVYPDAVAFGMEAESYVEFSVQLAILSQRSEFEFYFYTVEPNSLLLTVNMKDQDYEAIFMKDGKV
NYLFNAGAGPVTITSDEAYNDGKWHKVYQKREKAICKPFYLLLTLYFNVFHEKIHSAKNEYK

>e_gw1.265.12.1 [LOTGI]
MARQGYFPIFAFLCYISFYTNLNAQVLTPPYFNLAQTRNIEASATCGEDVAGPELFCRLTGATSDHLRNDEKDRELIRGQ
LCDHCNTEILQTEAVTNKNSYKQDNSVNQKSCPKNGKIRHKSCIVVDFFKEFHVAYVFIKMANSPRPGVWALLRSTDFGD
SWKPWQYFADTPSDCMEFFKTPADQRIQYDDQVLCTTEFSKVVPLENGEIVISLVNERPNAKNFSYAYNLQNWTKATNIR
LQFIRTKTLLGHLIGVAREDPTVTRRYYYSIKDISIGGRCVCNGHAETCDTPDVDDETKLLCTCQHNTCGDQCDTCCPGF
LQKAWRRALVDQPFTCEPCECYGHTTECIYNETVANEGKSIDIHGNYDGGGVCQNCQHNTMGINCEKCVPTFYRPYGVPR
NATDACRRCQCDLRISTGECEEGSGRCLCRIEFAGENCDRCNVGYYDYPNCKPCDCNINGTDGDVCTVAVGGQCPCLPNY
VGRKCDMCAFGSWDFPECRPCECNPIGTPSTTCNVEDGQCQCSSNFGGRVCDRCADGFFGHPSCEYCDCDTYGTEPGVCD
KVNGNCLCKANYSGERCDRCTSGYYGFPNCQACQCAEPGSRSPICQVNGQCSCDRNYGGLNCDRCAPGYYRYPDCIPCNC
DRFGSLGLSCNQTTGQCKCRQNFMGTACDKCVEGFYNYPMCEECNCNPAGAKQIPGYPLGGCGEVIKGQLCECKERVQGR
ICDECKQGYYSLNRNNPLGCEECQCHLPGTVSGDNICDVKTGQCVCKPDVSGQNCQECRDGTFNLQENNPFGCVDCKCDP
GGSSSLICNKLTGRCICKPRVTGEKCDQPIQTHFYPDLHQYKYEIEDGVTPEGQTIRYGYDERIFPSYSWRGYGILTSIQ
PEVLLDVEITKPSLYRMLYRFVNRNDQTVTATVTLKPESPQQITQSSQVLFKPTETPDFVNVGNGGAQSTFVLNPGRWSI
STTSPDILFLDYFVLIPQSYYEATVIQDKVIRPCAIPANGEACLHYSYPDLEGYPTIHGDQGYNVVDQQRKSIEGYPDQQ
VLDELGVSNLGHLNPNQTFFFLDLNVPFPGDYVLVLNYYNPEDRRQDLDVDIASADGRAKAMVNLYKCQYSTVCRQVFKD
VDGMIGIFNITSGYASITLRGPPNINIGIESVTAIPFEDWNPGFIQPRIICIRVNGVCVPSTYTNPGGAIRIDFEQAPNE
DRLATDYPTGIIDPNIGLVKLNMSEPSIEIEGEVGTRRQFVFLIQYYQPNKVGMTVPITVYVNNQPMHGKFNAKYCPSVT
GCRGTVIFDETSSEILTLKDKNVRLLVNNTEDGDLWLDYVLFVPASNYKLTDLDLQPIDKSANFLQACVNEGFELNLDNA
ECRDGAFTLTTEFNNGALACDCNIDGSLSFNCDSFGGQCECRPNVIGRKCRACQPGYYGFPRCKPCNCPFGLCHPVSGEC
TCPPRVTGERCDTCKPETYGYDALIGCQECGCNQQGVVNEDLNCDDNTGQCQCSPNIGGRKCDTCHNGYYRFPICRECDC
DRSGTKSDICDQRTSQCFCKDNVAGDRCDVCADDTYFLDVNNPVGCTKCFCFGTTTRCDSSGLFWEEINDMKGWGISNTV
GTQVREAGQTIALVDISDKIVDSADAMYWIAPSTYLGNRLTSYGGKLKYNILFTLPRDNPEQSLGLIKPDIILVGNNMTI
VHNSESQPTANIQTDMELALIEHSFRHEIGGDMVTREQFMMILVNLQALHIRASYYTIIDEGRLTDVMLQVASSIGQGDR
ASNVEQCQCPPNYQGTSCEDCAPGHYRSLNSPYLGICVPCNCNGHAESCDQVTGECLNCQDNTYGTHCEFCLEGHYGNPA
TGRCTICSCPLPIESNNFATSCYISDETGFTSNCQCREGYYGDNCERCAPGYFGDPRTEGGYCRPCDCSGNLDMSDWGAC
DQTTGQCLNCQNNTGGAQCEICREWYYGDAINSKDCDRCSCDYCGSEKCNDQNGVCECKPNVVGLNCDKCAPYSYGFEEC
TGCRQCECGQASESPQCDVLTGQCTCRDHVLGRKCDQCQNGYWNYGSTGCERCPCMEAGSALSCDAVSGRCECLSGVTGD
LCDRCLDRWVLIPGVGCQECDNCVHILIDDLDHFDRNVSVVRRQLASVSVGVGAFMKISQINDTVSLLKVNLMLILIQSI
SNAEAVDEDTRLLREEAFNQIQHAQEASIAAEGMLKEIVKRFSKCFMCIRSTVSINLCHSNLSEVIDEILRRMLGRIQVS
YVDSYITDAEDTLTRIEAREFEAQNQTCVAENSESERAEEIEMSVMKQFGRIMNVSSDLADVKTRLYDLQNSSQFSQTGS
RQTIDILRELRDINLDGLENGIEGILTGKDNSINLLDMARDLLDKSRKEMDDSQEVFLTIDRESSRLKSAVTALEVFVDN
LDRGLDGMESLIGNATQHANELAEQSEQLDSMYTNTRDTAAESVNAAEAYTDIVDAINDAENASMVALESAKAALEKSGG
VGDTTAKSRERSETLLSSADDAYSQTQSELSDRLAVASEQTDELMELNDKTSADLNEVHEIMDDLPDQENERSRSAIVIA
EDSLSKAMEAENKISSIVDQLPEDERKAKQIPNDAFTRDRDIRKTQNQLNTIRSLTPDIKNLVGSLGQRSAGLAEIGKSV
LANVTQLKERIALARDEANRIRVGLQYLANTTLTLRNPPNIEQAGSHSKVSFYFRTKNLNGFLLYLGGDQKSGRPEPDDY
IALELLNGQVVFKYNLGSGAARIVSPQRVDDGMWHQVVAERIGKTGYLTIRTDKQDDTKVSGTSQGTYTVLELNPLTTVM
YVGGAPDDAMLPENLLRTPYDGVIEELVFDEQPIGLWNFKDGENNYMGANERDVFKAITSNGLRFNGRGYVILSRKELRF
VPAKSVDVLMKFKTYAENGLLVYMTDNKRDFLSVEIRDGQVYFQYDLGYGRATLVSGERYNDGSWHSIQASRVEKDGLLL
VDGTEVAKGQSKGTLKELSIIDDIFIGGYNQPTLNTKDVMTDGFEGCIKDLQFGSSLWDLNNNRAAKGVVIGCPEQVARV
VSFSALKPGFVAVSAESIGEKFDLTFKMKTFQNDSLVLFASGASNSIFSVSISEGKLVVISDPGNQRTQLESKYNKYGDG
NWHYISIMKDGLKLTINIDDYETVETVADGRISNLLTTSPLYFGDIPSDYDTRDLDLPSTTRTVGCIGDVTVNMQSVNFA
SIKESDRRGVNLAGCPASFDGGRVPVTAGPDTKTDWITKLYFLQASTNQRSLSCSHNEKTTQPPLQCALPVIPDENLSTD
VSGTRFGAKNDSRVEFEKLPARFRIKSEFSLEFKTEADNGLLFYASDPKHVDFLSLSMIQGQVVYGFNCGSGAADIRSPQ
KYNDGKWHMATFARAQRTGRLFIDGTEVGQGKSTGGTRSINVKPPYYVGGIPHIKEMKKAVRNLKVSNVFFAVSSFVGCI
RNPTLNNKDFGTPSQEYQTSPCSDAMESGTFFPADAYMLLFDNFKVGLDKEIYLEIKPRVTSGVILAVHSKGGDFFAIQL
VNGKLIFNTDNGAGMIQTEYTPTAQNALCDGNWHTIKATKAKNVASLEVDGVQMKQGIGKAGSSEANTNDPIYVGGVPTD
GIRKGLFTEENYVGCIRNMWIDGKVEFIGNGKPMGDVQILSCPRS

>m.2941 g.2941  ORF g.2941 m.2941 type:complete len:3638 (-) gi|399772161|dbj|FX180147.1|:2402-13315(-) [Lymnaea_stagnalis]
MATGNGPVCLLAMCFILSCLPTAILAAVFTPPYFNLAQGRNITATATCGYGVPHPELYCRLTGATSSITPNREQNSGELI
QGQLCDYCNASNPDKDHRVEYATDGTEKWWQSPPLSRLGRELNKVNVTINLGQEFHVAYVYMRMANSPRPGVWVLERSKD
FGKTWQPWQYFADTPSDCINFFNTPADQKLSSDTQIICTTEFSKVVPLSNGEIVVSLVNGRPNAHNFSYADELQEWTRAT
DIQLRLLRTKTLLGHLMAIARSDSTVTRRYYYSIKDISIGGRCVCNGHAESCDVRDPSTNKLICGCIHNTCGEQCERCCA
GFTQKKWRRALVDQPFMCEPCQCYGHTEECIYDENIASKRLSIDIHGNYEGGGVCQNCRDNTMGINCEQCVPKYYRPYDV
LRNATDACRPCECDSKVSTGECEEGSGRCLCRPEYTGVMCDRCSFGYYGYPDCIPCDCDVNGTEGSVCTVGSGACPCKFN
YAGNKCNQCAQGFYNFPECKRCECSPVGSPSSVCDLDSGNCTCLNNFGGRDCGECANGYFSFPRCSYCDCDKDGTVEEVC
DKDSGTCLCRPNFKDSRCDSCKPGYFNFPLCEECQCASPGSLSPICAESGQCSCRSNFGGLNCDHCAPGYYKYPDCIPCN
CDLYGSLAQSCDQVTGQCRCRSNFVGVMCEKCGANFYNYPVCEVCNCNPDGAKQIPGYPLGGCGIITSGRLCECKDKVMG
KICDTCKPGYWDLNRNNPEGCRGCECHKPGTLAGVNRCDMKTGQCECKPRVTGQNCHRCLDGFYNLQERNPFGCVDCECD
PGGSERQPCDKNTGQCVCKQRITGQKCDKALSGHFVPTLHQYKFEVEDGKTPEGARIRYGYDDRIFPDFSWRGYAILTKV
QPEVTLDVNIRNPSLYKIIYRFINRQDNPVKGTVTLTPDAPTDITQTGEITFVPTRDPKFSTVSSGSVQSFVLNPGQWTV
STNVPDHIFLDYFVLIPLGFYEASQVQQRVTNPCLSSNDPGPCVHFKYPDLQGFVTGFGKDGYVKVASARGEAVKNPDDI
LTKSLGSSGLVQINADQNSFLIDLRVPKPDEYLIFINYHNPRNVTQDLNVEVATQTGIKNAVITLASCPYNTLCRQVLKD
YDGLEAIFNITTGYATLNISGKDPGKDLDVSIDSVYAVGLKDWNHDYISPKVICIKVNGVCVSSDYGRPVGAVRLDFEQA
PNQDFLSKDRPSNIFDPTVGLVNLNDTTKYVVPLELLGKVSKPGEYIVIVHYYMPSQPGLNIPVSVFADGKEYTGVFNPR
FCPNHVGCRATIKFDASGGNPVRLTGTDIRAVFNGTTAGQIWLDYLLIVPKDQFNNDYLEIQPVDKSEEFLTKCVDDGFQ
LKSDDEFCREGAFTLTTNFNNGALDCNCNPDGSRSFTCDTFGGNCQCKDNIIGRTCSACRPGYFGFPNCKPCNCPFGLCQ
EVTGECICPPLVEGERCERCKPQAYGYDPLIGCQSCNCNPYGVVDGDLNCDQMTGQCMCNPNVGGRRCGTCLPGYHTFPY
CEKCACDTNGTKAEICDQVTAQCFCKDHVEGPKCDTCADGMFSLSAVNPKGCIKCFCFGHTTRCDSAGLSWDLVSDMTGW
QASNGRQVQQSGSTIRLADLGDGVDEDNNIYWIAPSAYLQRKINSYRGKLKYTVLFTIPRGKESTGIIQPDVIISGNNMT
IVHLHDTQPSPSTNFVVEIPLLQQNFMHQGTNAPVSREQFMMVLSNIESLYIRASFYSAVGEIRLSDVSMEVASEDGTGA
LADSVERCQCPPNYRGLSCEECSPGYYRARSTPYLGICLQCNCNGHSNTCDVVTGECFNCQDNTTGPHCEQCLAGYYGDP
ETGACHICSCPLPVLSNNFATTCSANEDHETTQCSCFPGYAGSNCEICDAGYYGNPRELGSFCQPCSCNGNIDVRNPDSC
DRRNGSCLICERNTAGERCEVCDDWYWGDAVDRKDCQGCNCNSCGSKSCEKNFGLCECKPNVDGPKCDKCSADSWGFDYC
DGCRECNCGIGSVTSQCDLRTGICACQPGVEGEKCDRCKPGHWNIGINGCQVCECLSAGAVGCDPKTGRCQCLPGVTGDK
CDRCLPRWVLVANRGCQECDYCVHLLLDDLDFLARNVSVVNRQLREVSIGVGAFNQLNSNNETVGMLRPSVDALYNIQAD
DFKEQLDPLSTDLANYSAKIRKLHEQAVGIFFDSFNLPQEVSNLTQDAARSQSLTRELNKIANETLQYIDNVKKQLMVSS
SSRNINSLISNSERIIQDIENLNFSSPNQSSLTEEEDVKTVLKKVTVLKQDVMQNLNNTLLLGKDVEDTVNRLNDHQNNS
YFSVRNAENALSTIRRLKAVQGETLKGNRETIKALIKERDDVLKVADQLFLNSQKLANSSDKDVQEIERESSKLDVAVPE
LTDQVTRHGNSLGDLWILSNRSLTVANDLRHSADNLDKTYEITRNVSENAVQALQAYKNILDTIQEAKNSSDKAVKDSEM
AKMELSGVEQNVSISLGISTQLLSEAEALYRQTQDELSAQLLNGRKAIITAEKDNAQVREHLDSMDEDINGLKDTSSSDT
SNSILKKAGDAADIVDKALELSERVRNEADSSKNKMDYIDTNRPKMVEDLRQAADNLNTADKTVPDIKSLLTNLSVNADR
LTQLGRGLALSVEALKEKIASARTESNNIKIGLSLLGNTTVTLRNPPTLEDSGSFSQLSLLFKTNESDALLVYIGDNLNT
KPVSRVTRSLSEAIPVSRTIRQAGEIQNDFLSLELRGGRIVFTFNLGSGSARLVNYRPVNNWKWHQVLAQRVGKSGKLTV
KSFDGEQDDDVIEGSSQGTFAVLELNANKTKFLIGGVPENIMIPQELTSQPYSGGIQDLIFDGEPIGLWNFVEGENNYVG
FPTRNKTDFETERNKGVSFNGNGYAVFSRGSLLKPDRTKVSFQFKTYATDALLFYMGYKDYFSVELRGGHIVFQYDLGSG
AAVVKSSDVYNNGTWHKVSIDRNMKNGILILNDRTEEIQVESKGNLKTLETTDDIYLGGFDSAVTLPNSVGIAGFDGCIK
DITVGTVSVSLTEFKRSNGIVKECIEKVPPHIVSFPASKMGYISLQPVNIGSMFDVTFKMRTQEKNALLLFTSDANQINS
FAVYVSNGYITVNEELGTLSNQLTSKMNTYSDGNWHYISIMKMGEKLTMSIDDVQMVESQSGLRELITDKPLYFGGLPAT
FDVKSEAVKNVMGLSGCLGDITINKKFQSLANVYDRKSITLDDCNVEKTVDKPDLIEVGSDAQCALPQVNSDVQGGDSVT
GIRFGLSMYSRQEYKELPARIRVKPLTIVAKFKTSAPNGLIFYTADANHVDFLAIFLLNGKVQFSFNCGTGTANMASTET
YNDNKWHTVTAKRSNQNGELTVDSSKPVKGKTKGNAVSLNTKEPHFIGGLNEKESKTAIKNLGGQYAGFDGCLAYIKFDN
MPFKKPLMEIDVRNCSNSDESGSFFGANGGYVQLYDKFRVSQKMEIEMEIRPRTQEGILLSVHENKSDFLVLQLTEGEIV
LSTDNGAGPITVRYAPQTSRALCDGNWHIIRAVKDKHVLNLTVDGVLQTQSGKVDVSSADTNDPLYIGGAADPTSKGILA
TGDYVGCIRNLYINGKLQYIASGKPTGDVRVDACPIS

>PP16080; PPA15393 [PRIPA]
MILRLLLLAACWHESLTQVLTPSQVTISYHKPITATATCGEINGQPINEMYCSLAGSTQYTPINQYSYHVEDHNQGAYQE
MRREREAFVQGGHGCGFCRADAEDKAHPATNMVDGNNSWWMSPPLSRGMQYNQINITIDLNQEFHVAYVWVQMANSPKPG
TWALERSADYGKTWKPWFYFADSDAECMRRFGVESLAPIERDDQVICRSDLSSIHPLENGEILLNLMEHRPSRESFMSST
TLQHFTRATNVRLRLIGTRTLQGHLMDLNDMRDPTVTRRYFYAIKEILMGGRCVCNGHASTCDIVDQLRPTTLVCRCEHN
TCGDMCEQCCPGYVAKEWQKTTATNNFTCEPCQCFGRTNECEFDPSVVGESLDIHGNKEGGGRCRNCRYNTEGVNCNQCV
RGFFRPETREWSDLQPCEQCRCDPSKHNGACAEITGKCECLDRFTGENCDQCAAGYHSPPECLPCDCKAPGTKGDICTPT
NGTCPCNEGYGGDFCERCGDGFTNITAGCKGTVTRHECGCNSVGSVHNKCDLNSGDCVCNAQFGGKKCDECAGGYYNFPD
CKYCDCDPSGTENGVCDGKSGQCLCKEGFAGRHCDQCDLNFYGYPNCKPCGCDGAGALSGECDAKTGDCQCSGNYTARVC
DKCAAGFYGYPECKECSCLHEGAKGLTCDQFGQCFCKENFHGSRCETCKPNFYNFPLCEACNCDPKGVSRNFRGCDKVAP
GELCECNTNVQGRICNECKPTFWDLQSYHTGGCVDCACHLAGTISRLNTCKQASGQCNCKRNVGGRACDKCAPGYFNLES
FHPHGCEPCNCDVGGALKGDCDSENGQCKCRPRVTGVRCDEPLQHHYFPTLWHHQYEAEDGHTPDNRGVRFAWDPEIFPN
FSSRGFAVFSPIQDTILINMEAPKATVSKILLKVHNPSNVTMTAQVTLSRAAATPGETEQTTKQTFPPSPAPYISEVTLT
GKPFVISAGSWVLKVETKQRLFWDFVVILPSEYYEGTNLVVTHNKACEAGVKDGEKCLDLLYPPLPQVARADATKPGIMP
FDITTGDGTTIPLEMVPLEQVREDIGPAAFIRADNNSRIVTAKVDVPEDDKYVVLMEYFNLEKTDLSLGMNVTQNETIHS
GQCTIHYCPYSAFCRELITENGQPLLLSLEKGKAQISFLVGPNHEFGLHSINLIREKDWNNQYLQQVPVCVRRNKICEPL
SFPAAAESVVVEAEHGQRESRPVSGDKLSFDVANEEDVVVVPLDASNPTLEVSGVVQSPYHYMIMVHYFNNDNTPQSIDA
LVSSRDNHFEAVVPFAYCPSIGGCRALIREKERPESIQFWLEDKYTVQFLGNNLEGLKGPIYIDSITAVPYHHFSSSLMS
PLPHDLSGDFLDSCSNAHFQNDPKTNVSDVCKAHIFSLTTEFNQAAFPCDCSSQGSRNFDCEKYGGQCECKDNIMGRRCD
QCAPGYYGFPECKKCKCGKNQLCDSRTGQCSCPLHVEGTECDRCVGFAFGYDRLIGCQKCGCDPQGSEGGQAVCDAESGQ
CLCKEHVGGRQCDSCLAGYFGFPYCHQCRCNREGTTAQICDGTTAQCKCKENVVGRECEQCKAGTFALASTHDKGCIDCF
CFGATDRCQSSHLPVSLMAIDHSLVTTTDSSGKVEVDESNHVVYTGGEERPKVVYWEIPVRKEKDYTLTYGLFMTVVLTS
SSSDGHSKEADVVLRGGNYTGEFWSEEQPADPSLPFTIRMHITPESLQHPNGLPMRRDEVMMMLHSLSSIRVKASFYYSA
PSAQLIDFTLETADESASAEVLRAVTVEKCACPAPYTGLSCQECADGYYRVKSGKYLGSCVPCNCHGHSGTCDKVTGLCK
ECQHSTEGEHCETCIEGFYGDATSGSPFACSACACPYAPENNFATSCDVSDEGQTRMCFCKPGYAGDRCEKCAPGFFGDP
EASGGSCEPCQCNGNNDLRDPQACHELYGSCHLCQNNTAGDHCESCAPWYHGDAVTSKNCSSCECDQCGAHSCSPLTGSC
ACKTNVVGERCDRCAADHWGFSRCGGCHNCHCGAASSSSQCDGMNGQCPCRPGATGLRCEQCDYGFWNYGENGCTKCDCE
ADLSLGTVCDVHTGQCHCQEGATGARCDKCLPEYLRIPTMGCRKCDECVFHLKADVDSLDGEIDRLRLSISNISAGTIDG
ARLAKYSKQMSYINETYGLLNELYSAEPASLLSSIRGGLEDAAVIRVHSDTTRKGSEENVKKTEKLVQGMYTLNIDSKEN
IKSSAQVVESLRQLSIALEASAGRPKPIPQWIEESKEIVKRLEESSGRLEEMDGGKMSTGVSKARDAMKEVKEKEEKMKK
TIEEKRKKERQLKEYVDDAIQLVTKAKTSAQRANDRTARMNVGKTEAMTKSVNEDAEKTKEGLAKIATLTKEVSAYAEQL
AELGEDLKTILSSLNETMETFESGKDKRMYMRFKRDSAATVDLNAINDKVIELEGQSSGLKSNFAATKEASKGAVDAASV
YDELSEKMKKASDAAEKAKNTVDEEKGRVDELRTDIEESTKKTNDAMSESEKMRGEMKEVEKDLKGVNEKKETVEREIEK
QRERMDRITGGGRRVNETMKEKLEEFVKKDAKEETKLEEVRAKVADLESKAAEKVEGGMAGQLGLKQARANLKEINERKE
KGPIEWRRHVDALRNATHRVDRLNEQLRKLKENLAMARDAVNKVSLPAHFEVGSSLDVALPAPPSHSAVATDLTVVFPTN
RDGIPVYLGQTNTRTRSFIGDISEVILNGDSIGLWSVNEGGIVSVNGANKRHSDESAFEREVGVSDGFLVFPLAFWNPRK
QTKVSLSFLTYAPDGLLFYLGKDKKFLSIELSQGIVKVAMDLGSGVGTLQTEASYNDGEWHSIRLAREEKQIQLIVDNET
ISYEMKGDGVELAVGDYYYLGGVPLDVNTRSTVEPLRGCIRNVKLKDDVVNIRSAHRSKGVSASCPSVSLTREVSFLSDR
SSAIFKNVSLGSIDQRLPFDLAFRFKTRQTNALMCTVKNDDDETVLSVHVADGHAAIANGEGKEKFKLGSIVSDGQWHYV
SMRRDGSQIKVTLDDVYFSAMDKIAMEAESPMEKYSLIFGKQNDHHYIGCIRDVTFGATVLEFAKSERREVRLTGCSMME
VAAGEVTVGDAEEETKEVKKAGKSIEDELELPVPSTTLRTSTLAPQKQITEVPLTPADGPVRKEFYPTACALGNRHPAEL
KGYRFGMTPNSMIGFNEGMPESFNKEGSLSMRIRPDGAFGPLFYAHDESQDHFLSVYLANGFVAVSSNTSTEAKKVLLSK
TMVVDGKWHEIKIQRKGIAVQMTVDEEFVEAMDLSSDSIDFVRPFWIGGLPLNNKTLLQNVGQDPKLKQRIEYMGCIDEI
TINKNKLEDPEYSEGVEQCALTTEPGLYLGPKGGYAIKQHPQPIDTLTTEIMFRSRSTDGLIYSIGKVDYVGLYMIKGEM
ILTLKTAAGGTCVASYVPPSNTTFCDGHWHHVRVYRKKKLLTMAVDGNSNMKICNVKGIDFMFTDPIVLGKPEKGMVHED
LMKHETFVGCLKMIDESGQGVTKRDISALTKRDLSKYETFENYKTYGDAHNQCPNT
