# Supplementary material for: OMA standalone: orthology inference among public and custom genomes and transcriptomes
Source: Genome Res. 2019 Jul;29(7):1152–63. doi: 10.1101/gr.243212.118 (PMC6633268; doi:10.1101/gr.243212.118)
Supplement: Supplemental Material [file supp_gr.243212.118_Supplemental_Data.zip › orthologous_groups/OMA/OG10003.fa]

>m.8529 g.8529  ORF g.8529 m.8529 type:complete len:374 (+) comp50910_c0_seq32:151-1272(+) [Cerebratulus_spclean14cd]
MWRCFSIHSLVKGYPPNAPFIGQSPTICHILRIKRHLCCLQIAKTCDHCSFKHAKEYHWANRTIIVAADYASNGLYNFIV
PLRSHARPKNTLNPIVLLLERRPDQSFLETICYFPLVYWMIGSIECLDDLLRAGITLADNVVIVNKESSNSQEEDYLADC
NTIVAVQTIFRLFPSANIITELSQSSNMRFMQFRAKDHYALNLSKVEKKEKERGSHISYMFRLPFAAGNVFSASMLDTLL
YQAFVKDYLITFVRLLLGIDQAVGSGHLACMKIGKEDLWIRTYGRLYQKLCSTTCEIPIGVYRTMIQQTESSSADGVPAS
GHSSQVSSCTTSDIGVTTFPSFSKITSECGYRAGSGSASFYYKLLNDLASPGAX

>m.21133 g.21133  ORF g.21133 m.21133 type:internal len:256 (+) gi|148312908|gb|ES572801.1|ES572801:3-773(+) [Lymnaea_stagnalis]
VTGNWPNPAIIVAADYASSGLYNFIVPLRSHARPKKSLNPIVLLFPMQPDSSFQAMISFFPLVYWLKGSIDCIEDLLKAG
INLTENVVVVNKETSNSREEDTLADCNTIVSVQTIFRLFPKANIITEISHAPNMRFMQFRPDDLYALSISKQEKKERERG
SNIYYMFRLPFAAGNVFSASMLDALLYQAFVKDYLITFVRLLLGIDMAVGSGHLSSVTIGKDDLWIRTYGRLYQKLCSTA
CEIPIGIYRTQHHSGA
