# Supplementary material for: OMA standalone: orthology inference among public and custom genomes and transcriptomes
Source: Genome Res. 2019 Jul;29(7):1152–63. doi: 10.1101/gr.243212.118 (PMC6633268; doi:10.1101/gr.243212.118)
Supplement: Supplemental Material [file supp_gr.243212.118_Supplemental_Data.zip › orthologous_groups/OMA/OG10006.fa]

>Aqu1.216665 [AMPQE]
MKRYSMKTLQVAKGGGSIYKHNIPYLAGQTLETKDIPTLMATPLGKSGDPEVLFTRLKKIGKGSLGEVFKGIDIKSKEVL
SFKIIELEEPEVEIDDIPREISVQPECDSPYIAKYYGSYVKETKLWIVMEYLGGGSALDLMQPGPVEEVYIATILREVLH
GLDYLHTQGKLHRDIKASNVLFSTTGQVKLTDFGVAGQLTDTMNKRNTIVERPFWMAPEVITRTVYDTKADIWSLGITAI
ELAQGQPPHADLHPIRALFLIPKSNPPELLGNYSESFKEFIAICLNKDPNNRPSARDLLHHKFMKYAKNTSCLVDLIERY
KRWKASGENSDSNPEDTSISKVHRGDDDTTDPPD

>66624 [HELRO]
VDPEDYFVKQEKIGKGSFGEVFKGIDSRTGETVAIKIIDLEEAEDEIEDIQQEITILSQCDSPYITKYCGSYIKGSKLWI
IMEYLGGGSGLDVMKPGQIEEHYIAVILREILKGLSYLHNENKLHRDIKAANVLFSKNGEVKLADFGVAGQITDTQLKRN
TFVGTPFWMAPEVILQKPYDCKSDIWSLGITAIEFAKGDPPHSEQHPMKVLFNIPKNEPPKLTGHFSKNFKEFVEHCLNK
DPANRLTAKELLKTSFIKQAKKTSILSELVERYNRWKSMNPGDDSDDEDDEL

>BAB55215.1; BAC11236.1; BAG64601.1; BAH14508.1; ENSG00000134602 [HUMAN]
MAHSPVAVQVPGMQNNIADPEELFTKLERIGKGSFGEVFKGIDNRTQQVVAIKIIDLEEAEDEIEDIQQEITVLSQCDSS
YVTKYYGSYLKDHGISRHLKFQQMEVLLHSRKLGSKLWIIMEYLGGGSALDLLRAGPFDEFQIATMLKEILKGLDYLHSE
KKIHRDIKAANVLLSEQGDVKLADFGVAGQLTDTQIKRNTFVGTPFWMAPEVIQQSAYDSKADIWSLGITAIELAKGEPP
NSDMHPMRVLFLIPKNNPPTLVGDFTKSFKEFIDACLNKDPSFRPTAKELLKHKFIVKNSKKTSYLTELIDRFKRWKAEG
HSDDESDSEGSDSESTSRENNTHPEWSFTTVRKKPDPKKVQNGAEQDLVQTLSCLSMIITPAFAELKQQDENNASRNQAI
EELEKSIAVAEAACPGITDKMVKKLIEKFQKCSADESP
