# Supplementary material for: OMA standalone: orthology inference among public and custom genomes and transcriptomes
Source: Genome Res. 2019 Jul;29(7):1152–63. doi: 10.1101/gr.243212.118 (PMC6633268; doi:10.1101/gr.243212.118)
Supplement: Supplemental Material [file supp_gr.243212.118_Supplemental_Data.zip › orthologous_groups/OMA/OG10007.fa]

>gnl|GNOMON|2425594.p Model predicted by Gnomon on Hydra magnipapillata strain 105 unplaced genomic scaffold HYDRAscaffold_38620, whole genome shotgun sequence (NW_004167598.1) [Hydra_M]
MENYKGLNQCILNKYMILDTKGKVQANYIWIDGSGKTLRSKTKTLDYEPETPDQLPIWNFDGSSTGQATGDNSDVYLHPV
AIFSDPFRGKKHKLVFCETYTFDHKPTESNKRKSCKSTMESVQDSHPWFGLEQEYSLFDRDGQPLGWPKGGYPAPQGPYY
CAVGTGKAFGREVMEAHYRACLYAGVKIAGENAEGEASQWEFQIGPCEGIEMGDHLWIARYLLERVAEDFGIVVTLDPKP
IRGDYWYGAACHANFSTLEMRKEGGIKKVYEAIELLSKNHKHHIRCYDPAGGKDDERRLTGHHETSTIQQFSHGVANRCC
SIRVPRHCDEVGYGYLEDRRPPSDCDPYVVTEALVRTVILNEIVNE

>m.23077 g.23077  ORF g.23077 m.23077 type:complete len:369 (-) gi|399774120|dbj|FX187887.1|:846-1952(-) [Lymnaea_stagnalis]
MAHRGSKAHPASTNKAVLKRFLDLEQPKHAVQVEYIWIDGSGEGIRSKCRTLDFLPQEAKECPVWNFDGSSTWQSEGSNS
DLYLYPRAIFKDPFRCGDNKLVMCDVYKFNKEPVESNKRKACEEAMERAKDSKPWFGIEQEYSLLDYDGYPLGWPKNGYP
GPQGPYYCGVGADKVYGRDIVEAHYRACLYAGINISGINAEVMPSQWEFQVGPCEGIKMGDELWVARYILHRVAEEFDVR
VTFDPKPITGNWNGAGAHCNYSTEAMRQEGGLAEIERAIEKLAKKQAEHIRAYDPNDGKDNARRLLGSHETSSISQFSAG
VANRGASVRIPRHVAEDKKGYLEDRRPSSNCDPYSVTEIIVRTTVLDE

>PP15133; PPA11606 [PRIPA]
MSLRAQFACDKSITKKFYDLPVGDKVQCSYVWIDGTGENLRTKTRTLDFEPTKPDDLPVWNFDGSSTGQAAGADSDVYIK
PVAIFPCPFRLGKHKLVMCETLDRHMQPNVTNNRRKCAEVMEKAKDHHPWFGMEQEYTLLDIDGHPFGWPKNGFPGPQGP
YYCGVGAGKVYGRDVVEAHYRACLYAGINISGTNAEVMPGQWEYQVGPVEGIAMGDQLWMSRFLLHRVAEEFGIVASLDC
KPIKGDWNGAGCHTNFSTDAMRKEGGINVILEAINKLSLVHPQHIAYYDPKGGKDNERRLTGQHETASIDKFSYGVASRA
ASIRIPRETDDKGFGYFRGSPSVFHLATRTCE
