# Supplementary material for: OMA standalone: orthology inference among public and custom genomes and transcriptomes
Source: Genome Res. 2019 Jul;29(7):1152–63. doi: 10.1101/gr.243212.118 (PMC6633268; doi:10.1101/gr.243212.118)
Supplement: Supplemental Material [file supp_gr.243212.118_Supplemental_Data.zip › orthologous_groups/OMA/OG10013.fa]

>m.14246 g.14246  ORF g.14246 m.14246 type:5prime_partial len:246 (+) gi|425845984|emb|HE713862.1|:1-738(+) [Adineta_ricciae_14cd]
FEVNLANHRGDIVLHVNPRLNDRQLVLNAAPGGGWGGEDRKPLNITRGHAFSMIIMVTEQGFKIAVNNQHTADFPHRMPF
QNAEIVTVKGEVNLTNVQIFPGFGGQYGQPWRFAMETPVPMNVFPGRVITIVGRVNNNASRFEFNLLAGNYDGADVAFHF
NPRFDQHEAVRNSCQGGGWGNEEKQGGFPLQPGQQFEIQIICFPEHYQVNCNGHSWFTFRHRLPFQSVQALQVKGDVQVT
NVYAMX

>m.6554 g.6554  ORF g.6554 m.6554 type:3prime_partial len:257 (+) gi|147666517|gb|ES491555.1|ES491555:62-835(+) [Biomphalaria_glabrata]
MGNNIFLPYSGHISGGVHIGTDVVISGRTLPSFNRFSINLCSGPNIDSGDVAFHFNPRFNDGKVVRNHKQGGQWGAEETH
GGMPFRRGHNFELHMKVTHHGFKVTVNHHHFCDFNYRLPKETINYIYIEGDATITFIQFRGGSSFPTPSFNPVPSYQPPP
PAYPTGQVFPPVPSFPSAPAFPGPVGPIYNPPVPFTTPIPGGLYPGKIIYITGVPYPNPSRFTVNLACGPFDSSDFALHF
DVRFNFGSDRNQVVTTH

>m.2330 g.2330  ORF g.2330 m.2330 type:complete len:284 (-) comp11302_c0_seq1:856-1707(-) [Catenulida_fasta]
MATVVNPALPYEAKLSGKFEVGTVIEVKGVVNEDANRFAINFRTEKREIAFHFNPRFNDDVVVLNTKRDGSWEGEERFPC
CALQRGQKFAIIILAESDKFMVSVNGEHYCHFGYRLKRKDIELLEVTGDVQLSLIREGSAFLGAPIVNPTVPLTINIPGG
FVPEKMLYVYGVITGKAFSINLQRGSEPFKNLGLHFNPRLFQDAIVINDCVRGNWNQEVLVPIDLHEGWAFALEIVSHAD
AYEIRLNSHELTRFPHRSLDSRPLHTIDHLHITGDVEIHQLRI

>AAI05944.1; BAF82952.1; BAG59256.1; ENSG00000170298 [HUMAN]
MAFSGSQAPYLSPAVPFSGTIQGGLQDGFQITVNGAVLSSSGTRFAVDFQTGFSGNDIAFHFNPRFEDGGYVVCNTRQKG
RWGPEERKMHMPFQKGMPFDLCFLVQSSDFKVMVNGSLFVQYFHRVPFHRVDTISVNGSVQLSYISFQNPRTVPVQPAFS
TVPFSQPVCFPPRPRGRRQKPPSVRPANPAPITQTVIHTVQSASGQMFSQTPAIPPMMYPHPAYPMPFITTIPGGLYPSK
SIILSGTVLPSAQRFHINLCSGSHIAFHMNPRFDENAVVRNTQINNSWGSEERSLPRKMPFVRGQSFSVWILCEAHCLKV
AVDGQHVFEYYHRLRNLPTINKLEVGGDIQLTHVQT

>e_gw1.66.105.1 [LOTGI]
RFSINFTSHPDTDLKDTALHFNPRFDEGCIVRNSKQHGGWGSEERHAGLPLQKGTPFEIVFDVHPHNYKIHINGRHFCDF
HHRLPKQSVNYLVIYGDVEISFIKFEGQKFNAICSYLFQAVPLTTGIPGQLSPGRMIHVSGVPYSNPSRMTFNLMCGSDK
ALHFDVRFNYGDSRNVCVRTHCQNGNYGPEERQHSFFPFMPNASFDLLILVEPSCYKIAVNNQHFIEFHHRIPYQNVTTL
NIEGDVRLTQVRFQ

>m.25046 g.25046  ORF g.25046 m.25046 type:complete len:340 (+) gi|399784096|dbj|FX183362.1|:368-1387(+) [Lymnaea_stagnalis]
MAGIYITTLQQKGPGVYEAMGNNIILPYTGLIPGGIQVGTDVVISGRTHPNFDRFSINLCSGPNLDHDCALHFNPRFNNG
KVVRNHKQFGNWGTEETSGGMPFRRGHTFEVHLKVEHHGYKVTVNHHHFCDFHHRLPKETVQYIFIDGDVTITFIQFRGG
HSSFPSVPSYQPPAPAYPTGPSYPPVPSYPGPGGPIFNPPVPFTTPISGGLYPGKIIYITGVPFPNPTRFNVNLACGPYE
GSDLALHFDARFVFGSDRNQVVRTHRQNGTFGHEERHQNYFPFYANTNFELMILVEPGCFKIAVNNQHYTEFSHRIHPVQ
RVDHLMVNGDVRLTQVRFQ

>SPU_006306gn [STRPU]
MSLIEGFHINLQCGTSTNPRSDVALHFNPRFGAKTCVRNTLKNQKWGAEERGQSHFPFNFNQNFEIIILCEANQFKVAVN
GQHFIEYNHRVKNLNRIDTIAIDGKVQIHSIRFQGQSAGYIHGSGSILNPSMPHTGPVVGGMTPGRLIFLSGKVRANPDR
FHVNLQCGAGVKPRPDIALHFNPRFQAQTVVRNTLQNQSWGSEERNASYFPFAPNGFFELIILCEMNSFKIAVNGQHFLE
YAHRLPLQNVNTLVIDGAVDIHQIRFQ

>gi|291223180|ref|XP_002731585.1| PREDICTED: lectin, galactose binding, soluble 8-like [Saccoglossus kowalevskii] [Saccoglossus_kowalevskii]
MAYPSPAGWNPAMSSSCAAHYPTPGAVSPQLCYPEPGAAQPLLNPSIPFLGQIPGCMRPGTMVVIQGSVPPNADRFAINF
QIGASTKPRADIAFHFAARVKAGHIVRNTLTNEKWGAEERGVPYQPFVPGQNFEIMVLAVKEEFKVAVNGQHYITYKHRV
RPLKKIDYLAINGDVTITSVRFQDEQVEVTGTRSAVAPTGPIVNPSTPYVGAIPNGMFPGRMVIINGTVAPNPTRFMVNF
QIGHSQGKAHDVVFHFNPRFPANVIVRNSRQQQKWGPEERTAPYFPFQANTNFEIIILCQNDCYKVAVNGSHLLEYRHRI
AYQQVDTLHVGGDVRINQIRYQ
