# Supplementary material for: OMA standalone: orthology inference among public and custom genomes and transcriptomes
Source: Genome Res. 2019 Jul;29(7):1152–63. doi: 10.1101/gr.243212.118 (PMC6633268; doi:10.1101/gr.243212.118)
Supplement: Supplemental Material [file supp_gr.243212.118_Supplemental_Data.zip › orthologous_groups/OMA/OG10016.fa]

>m.26405 g.26405  ORF g.26405 m.26405 type:complete len:448 (+) comp148604_c0_seq1:211-1554(+) [Cerebratulus_spclean14cd]
MERIHQSLLACWASSSDQHILCPMGNDESKTSGDGHSGSSGSYPPANFPNLCKKDSAKAWTLYHQCSLEQWRQGHSDAAG
FRETVLNCDGVVYKDCSPAFCMSRQGIININKSSSIFSFRKRCKFTKMAEHFEYNHIPAQLSSIQNFHVKSVLCYRDNLV
VLHLVRNLMTQFGLLDLKMNKFLGIFGRQSVEFFNEAIFGEMSPDETKCLILIPPEKANTGGNYYNYLLKLYDLPCKQLL
TEVQLGYDLCHFSFDPRFASSRITVTNFEANQLNSLSLVKPGTWDVLRSNHRVNDTMRGTLYPYLKDLKYTPDGSLIVAT
LVETGCTCRDRKTRNYRPLNCSIYVFNADTVETLHCIQYQRFTCGQHMCPINYTPVFSTCGNRMAVVVNVQGMPTCHFVQ
VYKLPSPLNLQSMCRVVICQNFNPEEIPDLMLPPKLINYLLFKPEFNX

>174861 [HELRO]
MGSETSRADRSFRCDCTNSSNDKILTFDNHNNNKNNSGDEEKKSCQLLGECSIDSWKNGYAEAANFKETVLYCDRQQHKE
CSPAFCATRQLRLNASSDNQVFPSMRKVKFAKMSEHFEYNYIPAQMIAVHHLKLKSILCYRDSKYIVHLSKQGISQLGFL
NLKPKKFRKFGQKLYECANFKLAGEISPDGSKCLILKLIVGSRVPEKVTDFCARYRTDIISSSAAVRKEELENETSNLNR
ILNSSIPPRNLDTDVVELLLYNLNTLELLSVNRFEILRSTSIPKFAFDPRHAWKRIALTNFTVRPDNTLSLVELIPPDNY
KETFYDPSNVNVDTCLPNSSSCNNINSINSSSKIENQSRRDSEASVKEQWLWCILASNYKFTDISDSQKTVSTSFRLRNS
SALPPLPTQGAIITDLRYTPDGRLLVVTILGRTRNCLCLTGGTRRLTSYRFQDGSEMHINCEGKSFDCYVYVLDGNTAQT
VHCIQFNRYACLWHTCPTNYAPIFSMCSTRIAIPMDVIATVHDQSANRLGDLTNRHKFSLHGPHVVQVFRLPYNAFSLKS
MCRSVLLEAGIDPHKLNLPPKIIEYFKYTPEYKY

>m.5218 g.5218  ORF g.5218 m.5218 type:complete len:430 (+) gi|399773501|dbj|FX180498.1|:416-1705(+) [Lymnaea_stagnalis]
MPRLCCWSGNRKACRMGAEESRNGNYGLMCASAVEANMNKQVQSARPWSLLHQCSLDQWNNGHGVAAAFSETTMTCNGVV
FKDCSPSFCINRQGLLNVNKSEPFFSFRRKSKFTKMAEHFEYNHIPAHLSSIQNFHVNSVLCCQGQIVILHLVRNLMTQF
GIIDLKANKFLGIFGNQRVEFINEALRGEISPDGSLCLIKLPTTRVGETGFVFQLYKLATKELLSEVNLAYNHALFVFDP
RFSTSRIAVTSFVGGEDNSLSLIRVPTWEVMTTNSRVDDFNSSLNPNLKDLKYSRDGHLIFAVMITSGCHCKEKKARKCQ
PIDVSIYVFDGDTAQTLHCIQYHRYACGQHSCLVNYMPVLSECGSRMAIVLNDLETPIDHVQIYKLPIRGNLQNRCRVRI
LHTFPPETIKNLPLPRKLIRYLGFQPDYL

>m.43347 g.43347  ORF g.43347 m.43347 type:complete len:498 (-) comp59513_c0_seq1:214-1707(-) [Macrostomum_lignanoclean]
MGLEESRPSTSNSRCFGDRAAARGGRDRPRPVRRRCLPWAIVQQCGLRDWTAGMYDGLNFEQPGLTCWSRLYQECSPGFC
INQQSVIPVSKMQPASLHAGGSYGPGPAFACNTRPLKRAKFSKMAQHLEYNHIPASLSSIQKFRVKSVLCHRGSLIVLHL
IRNMASQFGAVDYRQHKFLGIFAKQSLEFAAEAVSAEIAPDEARCLLLMPSIKHRHLRLDVLMLCDLRTKEVLSEVLLPG
DCCCQFAFDPRFSCYRVAATAGTHLLGEPDGAAADATAQPLDAAGHRAGSLLSLLDCRGSWRRLRSAQLTGPGLRPRRLL
YSRAGHLLLAVAVDDSPADAGADNGGFGGGIDADDADFGFCRCVGDLRRQPLACQLVLLDSDSLARLRRISYSRLACPLH
SCPAAYSPVLSRCGSRLALTVSLPGGRTEVIVRQLPQPPTLRAMAREVALQVWSDLAISQQLVLPAALKAYLRFSPEFSC
GGACLLKSTCHRSCQRR

>m.43867 g.43867  ORF g.43867 m.43867 type:complete len:471 (-) comp36725_c1_seq1:1117-2529(-) [Monocelis_spclean]
MGIEESKVSQHGNRANSISFSDKHFNRGNSTSWSMIYQCTLDQWKKGSGENYGFPDRILACPNQLHSDCAPGFCINKQNI
VKLRQSSPVFYFRKRVKVTKMAEHFEYNHIPAHLSSIQNFHFKSVLCFRHGLVVLHLARNRVSQLGLVDLHINKFLGVFG
KQRVELAVDQIVGEISPDETRCLVQLPAARNRRIFLFQLYDLRSKDLLTEITLPSTSCVFTFDPRFTNSRLAVSNFDTHY
MNNLSLVNVNTWNRLASNTTALPDYHNNYLNRLQYSHAGHLLFAICHDETACRCSSSVSRNSVLANFGAGGYNQNAPPVT
MPGGLANGDRTTGDRGGGPVACFLIVFDADSLVRLRVIDFYRWICPQHACPVNLSPVMSRCGSHLAIVVNMTEINSNCNL
VLVYQLPPPMSLMALARQIILQVYTEEEIQQLGLPLRILNFLRFLPSFTCAGSCISRSSSTATNRALDIL
