# Supplementary material for: OMA standalone: orthology inference among public and custom genomes and transcriptomes
Source: Genome Res. 2019 Jul;29(7):1152–63. doi: 10.1101/gr.243212.118 (PMC6633268; doi:10.1101/gr.243212.118)
Supplement: Supplemental Material [file supp_gr.243212.118_Supplemental_Data.zip › orthologous_groups/OMA/OG10022.fa]

>CAB03182.1; K07A12.2 [CAEEL]
MRWLTLIAVAHLIAFLSSAEITCPRIPEKCDCKISKSMIILSCNGEDVKTIAQTVGTSQIDELHILNGTDVKIESLPFNG
LRTIAILNSTLQSFSPTAWRHVEATIEHITINGNELKTVPVFGNLSTLMSMNLNSNQISSIPDKAFNGLSALTQLRLENN
AICDFPPKSLDAVKASLVLLDVSGNCLDAIPAQILRNAANLMYLDLGSNNISEINNFELMNLPFLRELRVQNNTLRRIHP
MAFMNVPQLQYLYLQDNIISTLDGNRLQGFKNLEVLDVSNNALYALPSLKDLPNLKQVRVDGNLITKIETLAFSNNPNLQ
LISVQNNNIVQISRNSFESLDKLVVLLVGNNSLAKIERGMFDGMKNLQQLSIRNNTLTALDASSFAQLAHLTTLDLGHNK
IHDIEEGTFDKLSKLFWLDLSNNKISGFKTSVFKKKISNILLDGNQLICDESFNEFLTYLIANKVRTFLPFQQEIMCHGP
EKYAGVRLKDLMMKKANETLSEGSRLLGVPQGSNQHSLLSSFLPSLGPLGTLNGAGGAAIPLVNTLTNTIPALRSIPGFG
GNIPVGTGASSVPNKNLNDAIEGFTGPLVRFATGGQPVASDIEQLIRSIPNMVVNVPGFGDIDLSKMDPTMIQYVLNGGQ
IPGIDKATLDKIVKQTMNKMHTAAAANLAGNPVEGQEKVLPPLDKLPSGLVTQVMSGEPLPGLNENQTKIIMEYYTHQMP
GMDGIPARPVESQGNTTANNMFNPAMFDLLKMLPPGYNLSKIPMEVIAAVTRGEVPDMRLLPEDLLEHFKQHTTSLTSMF
AGATAKNISIEEILEKLPVFVRPELSTFVPYDINELTSEMVLEQEQNERHRNIRIITAIALAFVGAVTVVVIIFFVNYTK
KQRRLRKSLVYRSSPSSSGSSGQNAANESGRSSAAPSPIRPPLMNIPKTPNNRTMESTFGQPQLCSTLLENPQAVSHRSR
H

>PP27510; PPA20906 [PRIPA]
MPHYFFYNVESDGRLSISCVSAPLAAVLPKLANRSIDSLRLVNCSVPGLERQLAPLKGLRTLELAHCGIGSVDPKALDSM
AASLKELSLANNRLTEVPRLTAFFPALARLTLNRNLISDLPPAVFSFAPSIVELRLEENRVCTLQFASLDEIKSSLALLD
LSGNCLSTLSSVGVLRGAPALAYLDLSSNKLTENNLLDSLSALPPLAKLELLDARANRLTKIPSLVDSPLLRQLRLDTNR
IAVLESRALVGNPKLQLLSIQDNSLTSLSGAPFEGLSELVVLLLANNKLTKLDGSSLTPLRSLQQLNLHNNSLSALSESS
LAPLKQLTTLDLGTNTLQRLPKAIFESLPKLFWVDLSGNELTSFDKGTFAKRISNLLLGDNPLICDEALDWFVQWLVVNR
VRTFLPSQPEVVCSAPVAYEGVKLRDLMIKKANETMKVIGLQPEKPKAGQALVSNLLPGMSLMNSLVPAGQQAAQAAAGI
GQIPGLGALLNGIPSLRNLPLAPGVGGVPAGGAAGLVAPPAGSVRSMNSALEQFAAPLVRFATGGQPQAADFEQLMQSIP
KMIEAAPGGAAAVIDVSKLPPDVIAHVLRGGQIPGIPRETLERLVASHMEKMAEVATAIGRGEKRDDVEKYLPPLDRLPS
ELISSVMNGQSLQGLTPDQMEPIKQYYLNTLPLASSNGTAGSVPSSSSSSDPSSSPPSSPVLPSLSLTPQSLEMMRLLPA
GYNISRIPVEITNAISKGEMPDLRLLPADLQEHLKSNTDKMLQMFQSASGGGDSTTKQDIRAVLEKLPKWERPTGATTYS
PYDLNDVRTDVEADKKAAAQTHMYRLMTAGVIGLLALISVIGVVSMCIAQSRKLKEGEMETSSIDQIRANSTPTILSQPR
DSSTHNTQRGIVHRRSPTQNL
