# Supplementary material for: OMA standalone: orthology inference among public and custom genomes and transcriptomes
Source: Genome Res. 2019 Jul;29(7):1152–63. doi: 10.1101/gr.243212.118 (PMC6633268; doi:10.1101/gr.243212.118)
Supplement: Supplemental Material [file supp_gr.243212.118_Supplemental_Data.zip › orthologous_groups/OMA/OG10023.fa]

>m.23977 g.23977  ORF g.23977 m.23977 type:5prime_partial len:283 (+) comp28819_c0_seq1:3-851(+) [Catenulida_fasta]
AHAHAHARESAGRHVRSITVDNTTTSSSTDAQDSQRDRSAMPNAPGSRSSMLVDTRERGVTEKENSAYENAPSHNYRQPI
PKSISCYNIKSQQQAHGSAEGGAADTTHSAQPESRAQNRKTILQASTTELLHYLSEYIYRQIPHLHSSFRPVDVIAWIRS
ADKNLILQGWSDINFINPANVVFLFMMLRNVVDYREVRSVNELHTITMTCLYLAYSYMGNEISYPLKPFFLSYDDRDIFW
QRCVDIINLKSASMLRLNTDPAYFAETFAELKGYSVRTADSG

>AAH20580.1; AAQ74776.1; AAV38380.1; CAA56587.1; EAW80227.1; EAW80228.1; ENSG00000176749 [HUMAN]
MGTVLSLSPSYRKATLFEDGAATVGHYTAVQNSKNAKDKNLKRHSIISVLPWKRIVAVSAKKKNSKKVQPNSSYQNNITH
LNNENLKKSLSCANLSTFAQPPPAQPPAPPASQLSGSQTGGSSSVKKAPHPAVTSAGTPKRVIVQASTSELLRCLGEFLC
RRCYRLKHLSPTDPVLWLRSVDRSLLLQGWQDQGFITPANVVFLYMLCRDVISSEVGSDHELQAVLLTCLYLSYSYMGNE
ISYPLKPFLVESCKEAFWDRCLSVINLMSSKMLQINADPHYFTQVFSDLKNESGQEDKKRLLLGLDR

>e_gw1.209.3.1 [LOTGI]
MGTVLSFSPRPRKPLYEDINLNNFNYEVLNNVKNQAKEKNFKRHSIFLSALSWKKFTVNPKKKDKTHLKGSNSAFLSSKF
DNNYNSENINKNIQKSISCYNLKSTSVEEPKSQIINTIKTAKKSEKCASPKRTVIQASTSELLKCLGEYLKRKCKKIRHL
EGSDVILWMRTVDRSLLLQGWQDIAFINPANVVFVYLLIRDMVSGDIVNETELQATVLTCLYLSYSYMGNEISYPLKPFL
VEEDKDRFWDRTIVIVNKLSPSMLRINRDPSFFTEVFSELKSYSPCV

>m.15437 g.15437  ORF g.15437 m.15437 type:complete len:294 (+) gi|399784783|dbj|FX194528.1|:348-1229(+) [Lymnaea_stagnalis]
MGTVLSLSPPSRRPLGEDINVNNYNYEVLNNQKNNNNNNNPNGKDKSIKRHSIFLSALSWKKFTVNPKKKDKNLMKLSNS
AFLHGSKFDTNYNIENFNLNNFQKSVSCYNLKAAPEDPPVPVKTTSIKKLDKPPSPKRTVIQASTSELLKCLGEFLKRKC
KRLKRFEASDAILWLRSVDRSLLLQGWQDIAFINPANVVFIFLLLRDLPSGDVHHEQDLQAYVLTCLYLSYSYMGNEISY
PLKPFLVEENKDRFWDRCLVVVNKHSSSMLRLNRDPGFFTDVFSELKTYSPCI

>gi|291232832|ref|XP_002736358.1| PREDICTED: cyclin-dependent kinase 5, regulatory subunit 1-like [Saccoglossus kowalevskii] [Saccoglossus_kowalevskii]
MGTVLSLSPKPRKSALHEECSVSMTNLNALYNSKNNNINTTTTTTTKPSIEKPMRKHSAMFISALSWKMFNVSSKKKKSY
SCFNLNSHCDKPKHGHHILKKSQNGVTKSPIPKKSLQASTGELIKCLGNFLSRRCSCLKDFECNDAIMWLRAVDRSLLLQ
GWQDIAFITPANLVFVYMLCRDLVDDKIVSESELQAVVLTCLYLSYSYMGNEISYPLKPFLVEQDKDKFWDRCLKIINDC
SANMLKINKEGSYFTEIFAELKSYS
