# Supplementary material for: OMA standalone: orthology inference among public and custom genomes and transcriptomes
Source: Genome Res. 2019 Jul;29(7):1152–63. doi: 10.1101/gr.243212.118 (PMC6633268; doi:10.1101/gr.243212.118)
Supplement: Supplemental Material [file supp_gr.243212.118_Supplemental_Data.zip › orthologous_groups/OMA/OG10027.fa]

>ACYPI009141; BAH71938 [ACYPI]
CLTCSFIRRQISQSTLKPKPLIATNVTVDKHLPISSVIRPPTVLEPVIENNRSDKEWTESRIDMKDLHQHYLKLSKSRLT
SLVVVTTMAGYAMAPAPFDLVTFILCSAGTGMVSGAANSINQYHEVPFDAQMSRTKNRLLVRGILTPIHALTFAAVSGSL
GLVTLYYGVNPVTAALGAANLFLYTSIYTPMKRLSILNTWIGSVVGAIPPLMGWAGCTGGVIDSGGLLLAGLLYAWQFPH
FNALSWNLRPDYSRAGYRMMSVTNPGLCRRTALRYTIGVFGLCCAAPFCELTNIYFSIAVSPLNAYFVYLAWKFHQNSDS
KTSRNLFRFSLIHLPALMILLLVNKHGLWSGNSKPKENSEVITVNKDEKIISSIFKKAEPLXFIHCSNVLXFLHCYXLFN
FSFDVKXTEXSNFCXKK

>Aqu1.229397 [AMPQE]
MEILCLQCRARLFPLFGRGSRGFKLTRSSSVHIRLYATLHQPPSVQPDSKPRPAKKRSLVLKEKKKLNEVVFDEVLSNEP
KRKDVQCKSLDEEWREQRIDIKKLPYMYLKLSKYRLTSLVVLTTLVGYAMAPSPTIPSVLLYSCVGTALCSAAANTFNQW
IEVPFDSQMSRTRNRVLVRGLMSPLHALSFGIISGVTGTLILATGVNALTATLGVFNIILYSAVYTPMKRLSIANTWVGS
VVGAIPPVMGWTACTGTLSPSAFILAGVLFAWQFPHFNALSWSHQGDYSRGGYRMMSVTDPLLCRKVALRYSLSLIPICT
AAPVFGLTTWWFAFDSALPNLWLSYLSWKFYQDSDFKSARRLFHFSLVHLPLLLGLMLLNKASWKTDGSPSSDKMKREHS
E

>m.9203 g.9203  ORF g.9203 m.9203 type:internal len:434 (-) gi|425829617|emb|HE689299.1|:3-1304(-) [Adineta_ricciae_14cd]
LPFTMNRLLFSCISSRYGLTIHTIHKQSLYLISSINRSASTTSLIFCRNYASAPRPKLSEVTNTDEWIANSTSTVKSNEK
LRRSFIDLASSTSTTKTTTSTASQPFCDPPIKADDVETKHTFKETEQEVAILPADLNKNAHVSIRQLCDYYTRLSKKNLT
ILVATTAAYGFVVAPLPVNIPLLACVTLGTVLTSASANTINQLMEIPYDAQMKRTRNRVLVLGQMSYRHAIGFATVTLIS
GVTLLTLGCNTLTGLLGLSNFLLYTSVYTPMKRKHIINTWLGSIVGAIPPVMGWTACTGSIDSGALLLAFLLYAWQFPHF
NSLSWNIRREYDRAGYKMMCVSHERLCLATSLRYSIMILLSCSFIAPAIDMTTWLFALDTLPVNGYLIYLSYKFYRQRDA
QSSRKLFRYSLIHLPLLFTLMVIHRQVKSQTHPS

>CAB60348.3; Y46G5A.2 [CAEEL]
MLSRHILMCSRVGFTPSTSQAVFHTSAVNSVLPRAKPLDEEMPLASPKKPRPDTQILDLSGKRHKKDIDIIVGDQYLQQW
YKMETKNLAADYLALCKSKLSLFVASTATCGVLMAPVPVAADSLIAATVGTFLLSSAANACNQLLEAPYDAQMRRTQTRV
LVVHRFSPLHAFTFAGVTGLTGIGLLAYYANPLAAALGALNWFIYAGVYTPMKRSHIGCTWAGAVVGAIPPLMGYAAATG
YLDPAAWCLATILFSWQFPHFNGLSWNLRGDYSKAGYRVMCVTNERLCRVTSLRHSVALLGLCSIAAPLTDLTTLTFAID
SLPVNAYLVYLSYKFYKAPDAKNSRKLFFYSLLHLPLVMLLMGISNYGRNEQQKEHISDRISNGYNKMVDSVKSFSL

>estExt_fgenesh1_pm.C_450004 [CAPI1]
MERTLRLSRSLFTVSSNCGWSRSFVHSSSRVSSTPNPGQKISSSENEESTIEKENFEDVTIFHKPSKHMFDIKLKSGSNH
FSFFLRKSNRMVNLSFEEKFRQDGPHSSLVQEPSDTVPPMQSIDEIMWKEVKPVDWKKLPEIYLQLSKMRLTGLVVVTTM
AGFVMAPAVFNPVTFALCTVGTALNSAAANAINQYFEVPYDSQMNRTKNRPLVRGVISPLHGVTFAAIAGLTGSSILLFG
VNPLTAGLGAFNLAFYTLAYTPMKRLTVYNTWVGSVVGAIPPMMGWTACAGTLDPGAWLLGGILFAWQFPHFKALSWNLR
QDYSRAGYRMTCVTNPEQCKRVALRYSVALLLLCPLAPVLNVTTWTFAADSLPINAYLTFLAWNFYRQGDSNSSRKLFRF
TLIHIPAILILMLISKTHNDEAAPRVEPIPQ

>m.55153 g.55153  ORF g.55153 m.55153 type:complete len:415 (+) comp34774_c0_seq6:32-1276(+) [Catenulida_fasta]
MLMLTLPSRCSGCIAQLRRVLPKPAVPGSGPSGVFRVSVGAYSSASSNSHDARSTGSQTANSAKFVVAEAAQQAKLKLSI
NDAIAKPGSAQEPICSLPNKAAFEPHAQRSKLGDLMRTYAAFSKFRLSALVVATGAGAYMVAPGSFDPVTFGACCLGTML
LSSSANTWNQLIEVRADSQMKRTSSRPLVTGRASRTHACAFATGTALGGAALLATLTNELTLALGVANLLLYVCAYTPMK
RIHYCSMYVGSLVGAIPPLMGWAAATGGLLSPAALIVPAILFSWQFPHFNALSWNQRDDYARAGYRIMATEKPMMARRTA
LTHSLALAAVCTVAPLTGLTTPVFALATAPVNAYLVALAVRFNRDGDSQSSRRLFRYSLLYLPIVLVAMLAARSMNNSDP
AVADSKSESEPTLP

>FBgn0032222 [DROME]
MILFKGIRRVQSQLRTPVDLVLIRYSTAATIASQDDKGVTTASPVSQAGKVQHLPDSQITWMPSPYTMPGKTLSQYKKLS
KFRLTSLVVITTMGGYAMAPAAFDPTTFAMCTLGTGLVSAAANAINQYHEVPFDSQMSRTKNRVLVTGQMTPLHAVTFAA
VSATAGLSMLYFGVNGLTAALGAGNLFLYTTIYTPMKRISIVNTWVGSIVGAIPPLMGWAGCAATLDAGAMILAGVLYAW
QFPHFNALSWNLRPDYSRAGYRMMAVTNPGLCRRTALRYSVAIVGLSAMAPVLDVTNYWFALETLPLNAYFAYLAYKFHE
KSDSGSSRKLFRFSLIHLPALMLLFLTNKKEWYFSKPAGEENKKESTYSAIKHSASSLGNVLPVAVAEGPR

>gnl|GNOMON|2353574.p Model predicted by Gnomon on Hydra magnipapillata strain 105 unplaced genomic scaffold HYDRAscaffold_38961, whole genome shotgun sequence (NW_004167258.1) [Hydra_M]
MLSSFLNHVLLLHTKRPFFLLDYLKNTRGINVFGRYGQKSAQLKPLAVITDFQKKDDKEPKNLKPDEWTEVKSTTFKEKL
DIYSKLSKARLTGLVVLTAAAGYAIAPAPMVPLALMCTVIGTTLCSASANSLNQFLEVPYDCQMSRTRDRVLVRGLIRPM
DAVLFGLGTGTIGVMTLSLVNPTTAILGALNILLYAGIYTPSKRYHIANTWIGSLVGGIPPLMGWAACTGGLDMGALALA
AILYSWQFPHFNALSWSYRPDYSRAGYKMMSVTDPALCRRVTLRHAVAQIPIAAVVSLLGVCHWWFFFLALPFNTYLTLL
SWRFYKSSNNNTARSLFRFTLLHLPVIMLLLLISKKRSKEKPLLSGETIEDTFKN

>gw1.11.151.1 [LOTGI]
KEDIGYRDQSLDLKKLPGYYLKLSKIRLTGLVVLTTMAGYGIAPTVFDPTVFVCCSLGTALTSCAANSINQFFEVPFDSQ
MNRTKNRVLVRGHLSPLHAVGFAAVSAVTGVSILTLGVNGITAALGGFNLLLYTLAYTPMKRYSTANTWVGAVVGAIPPI
MGWTAATGSLDTGAFLLGGILFAWQFPHFNALSWNLRPDYSRAGYRMMSVVNPQLCKRVAFRYCLVTTGLCLTAPLLDVT
TWMFALDSLPLNLYLSYLGWNFYREGDSKSSRKLFRFTLIHIPLLLILMMVSKKGV

>m.71984 g.71984  ORF g.71984 m.71984 type:complete len:415 (+) comp80225_c1_seq1:68-1312(+) [Macrostomum_lignanoclean]
MISRLKPLALAQLAVGGAVSGAAPVRCLLCCRSVRLLSTARPKAKPAPASSPEPIQRPKSHPPLAAPSAAAGRAAPFPLS
DPAAGLTDQAQRQPLKHQWLTVDRDLASPGAYLALAKSRLTLLVVATAAAGYAMAPGPVDPLTLAACLAGTAAVSASANS
VNQLLEMPYDAQMSRTRARPLVTGRVSPATAASFAAVSGIGGVALLASLASPVSAGIAAANHLLYCAAYTPAKRRTVANT
AIGAVVGALPPLIGWSSATGGSLDVGALLLGLLMFHWQFPHFHALSWSLRDDYSRAGYCMASVLQPARCRRSAMANSIMF
SAVCYCLPLSGVTSWFFLVDTLPFNLALLYFAAAFYWRGDSNSGRRLFKFTLVNLPIVFVLMLISRTPDSERERAKQDSA
RDSGQHHQFGFWRF

>m.73283 g.73283  ORF g.73283 m.73283 type:complete len:391 (+) comp157305_c0_seq3:65-1237(+) [Mesodasys_laticaudatusclean]
MPLNGNKASSFFKSSLSRFMRYRKVTNEKSKLAEEFSVVPKPDFVSKPGGQSTGTNTASRSQTISYYLRLSKFRLSGLVV
STSVAASLLPNVPFDPFVIGACAVGTGLAAASANSLNQILEMNYDSQMSRTKARPLVLKQLKPPEAVCFSVVTGATGVYL
LHSLVNPVTAALGAANIILYSFLYTPLKRRSYACTWVGAVVGAIPPVMGWTAATGGSIDLGCLVLAGILYTWQFPHFNAL
SWNYKADYKKAGYKMLSVDRPQLCKSVALRHCVIMSGLCLIGVPLTNLTTWTFAAVTLPVNAYFTYLALQFYQEGSSRSA
RSLFRFSLLQLPIIMVCLFLFHKRKSAVAVEDSDDLGSVSQRQWLTADSGSSPSLVVPVVATAVKLQSSS

>m.56820 g.56820  ORF g.56820 m.56820 type:complete len:416 (-) comp37854_c2_seq3:273-1520(-) [Monocelis_spclean]
MIVQINLTLIHKLQNRLFSGSILCRNHIRRNKSEISLQPSPRILPKYSKSRLKKSNKISKPTPVIVVYRPYDVSENSTSS
EHDDSRDELEDKSINQFKESEEVAPSRASESVTELMWLPMPAIRPFVPVWRQRLDTWAKLSKLRLSGLVVSTALAGYVMG
PGNWEPMTLTACLLGTALTSASANTVNQILEVPYDSQMNRTKNRPLVRESVTLSHAAQFGITTGTAGLLLLYFGANPLTA
ALGAANLFLYTLVYTPMKRVSIANTWLGSVVGSIPPMMGWTAVTGTLDPGAFILGAILCSWQFPHFMALSWNLRGDYSRA
GYRMTSVVNPAMCTRVSLRHSLAMIPLCTLMSYCNVTSWLFALESLPVNLYLVYLSFEFYRKKDSNSSRKLFRYTLIHLP
LLILLMAFNNKTWTI

>SPU_020391gn [STRPU]
MAVRQLNMKLASALGTHIRRGKLINKSGLLSPVSSCLFQCQALHKSSTSSSHYQKQQLQHATTAAATAPATKPHLKDSES
SQEVLKPQSGLNERVEKAIQSTVDQVSPCPIEPKDGNKAEGIEVGVEEEVRWREQTVKLSELSSIYMQLSKSRLTSLVVI
SALAGYGMAPGVFDITTCALMGLGTFLTSCSANTVNQFCEVPYDSQMARTRNRVLVRGLISPLHAFTFASVVGVSGVALL
ATTVNPLSAAVAASSWALYVLVYTPMKRYSIVNTWVGAVVGALPPVIGWAACCGSLGPGALLMAGYLYSWQFPHFNALSW
NLRSDYSRGGYRMMATTDPGLCRRVALRHCFGLIGLCTLAPIFDLTTWTFAVDSLPLNLWLTYLGYKFYRDADSKSARQL
FKFTLLHLPLLMLLLLISKKELHDWDKNPALPEGLHKVA

>gi|291229319|ref|XP_002734617.1| PREDICTED: CG5037-like [Saccoglossus kowalevskii] [Saccoglossus_kowalevskii]
MARKLTNFYTYKCKGPIVEHRIRSSLFVTRQITSKTTTVYGEAKPNVEPISQTSVTNTDKNTPVNLSDTLPSNKTSALNT
ALVNNISKISPCPLEPEDGNKDVFTLDKSWTEQKLDFSKLPYYYMQLGKSRLTALVVLTAAGGYVMAPGDFYIGTLLFTT
LGTFLTSSSANAINQFIEVPYDSQMARTRNRVLVQQLISPLHAATFAAVSGIAGTAILALGCNPLTAVLGLGNLALYTMV
YTPMKRVSILNTWVGAVVGGVPPLMGWAACMGHLDPGAWLLAGFLYAWQFPHFNSLSWNLRGEYSRGGYRMMATTNPALC
RRVALRYSFGIIALSTLAPVVNLTTWAFAVDSLPINLYMSWLAWRFYKNKDSESARRLFRFSLLHLPLLMLLLLISKKKL
YEKNIDAKSKTV

>e_gw1.44.48.1 [TRIAD]
KLLPVYLQISKIRLTGLVLLTSIGGYLLAPGDTVLSSLLCTSLGVGLSGCSANAINQWLEVPYDSQMARTRNRVLVKGLI
TPVHAMTFATLSGISSVSLLYYAVNPLTAYLAALNIFLYTCIYTPSKRLGIGNTWLGAIVGALPPLMGWAAKTGGIDIGG
LALAGILYSWQFPHFNALSWNLKADYSRAGYRMMAVTHPELCRRVSLRHTLALTLLSCLLPICQLTPWWFALYSLPTNAW
FTWLAWRFHKDANNQSARKLFRFSLYYLPLIIGTMFVSKLIHRDEKPKQEKDDKN
