# Supplementary material for: OMA standalone: orthology inference among public and custom genomes and transcriptomes
Source: Genome Res. 2019 Jul;29(7):1152–63. doi: 10.1101/gr.243212.118 (PMC6633268; doi:10.1101/gr.243212.118)
Supplement: Supplemental Material [file supp_gr.243212.118_Supplemental_Data.zip › orthologous_groups/OMA/OG10032.fa]

>e_gw1.1977.2.1 [CAPI1]
MEVFKENKRLFCLDVPGVAEKRPSVLPRDHLFVCPLDQHGVQDRTEYQGCVHDVLNERVVLGFGKKLMDIFLPNMKFAVR
FVVSRHPLRVQHRAVQLAAKHNCMPWLFPTAGSIKMHPVVSDNSSLKLKLYDRKLEANKQQFQAVQHIVAGTARPGPYLV
FGPPGTGKSVTLVEAMKQVLRVYPDAHLLVCAPSNSAADLLAERLLPHVEKRFILRLNASSRIAIPATIKDCSNYIQGEG
VYFPNKDDLSGYRVIVSTLITAGRIASAKFPSGHFTHVFIDECGQAQETEGVVALAGILDDHSVNPRGGHLILAGDPRQL
GSVLRSPVAKKYGLDKSLLERLMDDTEVYSPKNAHCFTKLLKNYRSHPAILKLPSQLFYNDELEACADLALRNSLCNWEG
LPKKNFPIVFHGVIGEDMREDRSPSFFNPQEVDVVVGSVEDLLNAKGFRAKQKDIGVISPYRKQVGFIQGNIQNDLTYIL
THISQVMKIRSVFKKKKWDDIKVGSTEEFQGQERLVIIISTVRSCTDHLKDDFTFSLGFLSQPKRFNVAVTRAKALLIMI
GNPIILRHDEHWGSMIEYCLSNGSFLGEEPDKDEEMEDIFERFKDLGLASALGEYQIISFYIHSQFSSSFFFTFSSSQSH
LQKRKSAKKNFKRILNGERIIENDSQMQPYLQLISKHL

>ENSCING00000023723; Rep223 [CIOIN]
FSMLRHLTCSRQNNLMEELAPQSKFEKPRRGFGVKDLISFTYEGTRPTLAGRNKLEKTLKLGEYKVPEKLKLVSDIFEQT
SYLLTFPMLKSIQTLHSKLTPENYRRKFSLLLYLEEIQQTVDRKIYNMTNVFITKTKGGNNFRLKVPGLLERRPSVVVGD
SILVKMLGPNGNGQPVSYQGYVHQVEQEEIVLGFHKKFEQKFVTGMPFAVEFQYNRYPMKLQHRAVEQLLNAEQLNFLFP
PLLSIGVSSSRPSPIQNKKLYNQKLESNKQQVQAINSIVFDQSQVPYIIFGPPGTGKTVTIVEAIKQVISHYIECHVLVC
APSNSAADLLTERLREHVDVRKLFRMCAQSRPLVEGPDFTKVIPDSIKDVCNYNQANHEFFFPSKKELMEYSVLCTTLTT
AGRIASADFPNNHFDFVFVDEAGYASEPELLISIAGVLYYCYLNKQGGRLIMAGDPKQLGPVIFSHHAKVLGLSQSLLQR
LHDSFEIYGKGEENSYDPRFITKLVNNYRNHPDILDEPNHQFYDGELKACADELERNCLCGWSELPQKNFPIIFRAENGV
EEREERSPSYFNRKEAVAVYNYVENLLQARGNGVTPNHIGIISPYRKQCKKIQQLLRKIKGYEKIKIGSVEEFQGQERRV
MLISTVRSETDHLVEDLKQQLGFLANPKRMNVAITRAKALLIVVGNPEVLSYDPTWKSFIDYCWSHGGHTGFHFDPSAER
KYDPISDIIDKLEAFGFNYDDGEDDVSAIMSYVEPRIRHE

>86659 [HELRO]
SFCEKWVKGMKLDIRFTFNRLSHRLQHRSVDLALEHSLTHFYLFPQYTDTDPNAEYTKIQQFYNRNIGNNEQQMLAINNI
VNNTSQDMPFVIFGPPGTGKTSTIVEAIVQIYNRDRTSNILACTPSNRSCDLLVERMLVFGVKPKDVFRMYAASYNIAQI
PAPIKNCSNAAGNFIFMPAKEQLQSNYRIIVCTLATSGRLVTANLKSGHFSYVFIDEIGQATEPEALIPLAGICEPDVAD
VHVVIAGDPKQLGPVLRSTTAIKFGLGSSNCNEQLRQHSHYDNNYIVKLLNNYRCHPSLLQVSNELFYDNELIPSADPVF
VGQYLRWDKLPNPAMPLIFHGVRGKDERESSSPSFFNIQEIVQVKFYVDELMTSSLRVSCQDIGIITPYRKQVIVHKLKQ
ALRGSRYKDITVASVEEYQGREKKVIIISTVRSTKHFMLYDAKFNVGFLKNPKRFNVAITRCQCLLIVIGDPHLLTADPC
WRKLLMYCVTNNCYVGTPFKLNENEELSDETDILDTQLDASPIQNINDADGVVGIKENKDSNVDDTILNLNDMCQLFKEM
QLEQLAS
