# Supplementary material for: OMA standalone: orthology inference among public and custom genomes and transcriptomes
Source: Genome Res. 2019 Jul;29(7):1152–63. doi: 10.1101/gr.243212.118 (PMC6633268; doi:10.1101/gr.243212.118)
Supplement: Supplemental Material [file supp_gr.243212.118_Supplemental_Data.zip › orthologous_groups/OMA/OG10033.fa]

>estExt_fgenesh1_pg.C_1630011 [CAPI1]
MPPKKGKKGKGKGKDKKKGGSPAEGDETSEPVDKETLLKNELEDLTKDLESLKEEVEKLRQENDWLQQEAYKVRSESHEY
MSYMEKKTNKRQITIISLSDHNQKEINDIREQKRQMLEDYEHKKTNLRSILMEKENMLAKTKQELDDLREFKTLQHEQVG
RIKELEKEVMVMRGHHSDTIQQLKSRFLREKRDFQQDSDAKISSMSKQANKEAVQCLNEHTQRIKSENRQLRHQLLLLIR
KTRALHEHNKHLEDQKKQLLLEEQYSEDLKHLRSARQHQVFKSFGMLEDEKNVEGGK

>ENSCING00000012553 [CIOIN]
MPPKKKGKGKGKKAAEEKPETSQPTDEGLGPSDREVLLQKECDGLTSDLSRLKQEVDELRKENEFLQEEAQQTRIESHEY
MSYMAKKTHKRQTTIISLSDQNERELDKINRQKELMLADYEEKKTALKTSLLEKENLLAKANKEFQDLAEYRELREEQLK
KIKQLEREVLRMRGKHSDTIQQLKSQFLQEKAEYTDESEEKIQELAKEANKKAVLCLAEHADSIKQENRTLRAELLELIK
KSRILNQHKKKLEDQKHELLREKQYSEDIRRLRGVRQTKVMKQLEDAVNREFS

>m.90951 g.90951  ORF g.90951 m.90951 type:5prime_partial len:325 (+) comp45405_c0_seq1:3-977(+) [Cerebratulus_spclean14cd]
TPLLIALKMPPKKGKKGKKGKKGKKGKGKKGKKGGADAGSATPAAGDDPFTDKEELLQRELDQLTDELVTVKQRVEDQRK
ETEWLQQEAHKVRVESHEYMSYMEKKTAKRQTTIISLSDQNQKEINDILHEKEDMLQNFDQQKEELREILLEKESLLAKT
KQELDDLGEFKDLQRDQLTRIKELEREVMHMRGNHSEAIQKLKTKFLEEKHDYQQESDSKIQAMAKQANKEAYLCLNEHT
NRIKLENRKLRHNLLRLIQQTRALHEHKRYLEDQNKELLREQQYAHDLKKLRSSRQHKVLRSFGLVDKDGNEIKQALDMM
EEEDX

>m.80979 g.80979  ORF g.80979 m.80979 type:5prime_partial len:333 (-) comp37206_c0_seq1:309-1307(-) [Echinoplana_celerrimaclean]
YCNNCMPKKGKKKGGKKSGKGKGKGKGKKGKATPRSDEEPQDDPFVDKEELMKEELLKVTQDVEDSKKELEDLRKENEWL
QDEAQRIRVESHEYMSFMEKKIDKRQRTIITLSDYNQQEIRDLQTMKEEMLKAYDEKKTELRDTLLQKEEALAKSKQDLE
DLQEYKRLKDEQTSRIRDLEHDVQTLRARHSDQLQALKARFLREKRDFQQESDAKVSDLAKEAFKEASTCLVQHTNKIKS
ENRSLRRELLFMIQQTRALHEHRRKLEEQKKDLLREQTFARDLRKLRNNRHQRMLQSHGIGQEEPGSFRSEEADSARMTE
SEGAAASVSSRS

>gnl|GNOMON|2461928.p Model predicted by Gnomon on Hydra magnipapillata strain 105 unplaced genomic scaffold HYDRAscaffold_37882, whole genome shotgun sequence (NW_004168334.1) [Hydra_M]
MKKGKKKTPEVNPTEVERELPTENEILLQSELKKLTEDLSQMKIIVEKAHQENEFLQKEANTVKLETHEYMKYIANKKQK
RQKDIITLSDWYAEQITQIKERKDEKLRVYEHTKQKLREVILRKEAELVEIKNEVEDLTEYKILQQQQNLKINALEKQVN
ELRIKHNESVQNLQSKFLEENIKFEKESKDELKRLTKEAKKEVHLCLHNHSMQIKRENCALRKELIDLIEKNSYLHQQKV
RLEEEKKFLTREKETNAKLESLKLARFNATEKLFNHQSS

>e_gw1.98.36.1 [LOTGI]
QENDWLQQEAQKVRVESHEYMSYIEKKTSKRQTTIITLSDHNKQQIQNIKLEKQLMEQEYDDKKQALEGMLLEKQHLLEK
TNQELLELQEYKNLQTEQLNKIKELEREVMQMRVKHSEKIQDLKSRFLDEKRQYEEDSTTRIQTLEKKANKEAVQCLTDH
TDSIKTENRRLRRELLKLIQKTRALSEHNVELENQRKELLREQQYAEDLKYIRHARQQKSFKSFDDDSELADAAAS

>m.89448 g.89448  ORF g.89448 m.89448 type:5prime_partial len:298 (+) comp74895_c0_seq1:1-894(+) [Macrostomum_lignanoclean]
NFHSKMPPKKGKKKGKSKGKDKSAKKADESVAPEVEQPQEEVVDKEQQLKEELAKVIKEVEDAKKKLSELKSENEWLQEE
SQRIRVESHEYMGYMEKRADKRQKALITLSDYNEHEIKVLLQQREEMLEAYSYQKEELKQTLLSKQNELSKARDELDELA
EFKKLKDEQAEMIKHLEKEAQNLRIQHSEQLQQLKAKFMREKREFQEESEQKVHQLSKEAYKEAITSLIDHSNTVKLQNR
KLRKDLLHMIQQTRLLQEHKRKLEIQHDELLKEQEFSKDIRKLRNATKQLYTGEKSK

>m.52047 g.52047  ORF g.52047 m.52047 type:complete len:331 (-) comp26517_c0_seq1:81-1073(-) [Monocelis_spclean]
MPPKKGKKGKKSGGKKGKKGGKKSKENLSALDGATGENTEDVFVDKEELLRDELIRVYQTIDDTKTEIESLKTENDWLQE
EAQRIRLESHEYMSYVEKKVDKRQRTIVTLSDNNQHEIDKLLKIKQEMLEVYEVQKAKLRDSLLKKENLLAKARKELDEL
NDFQQLRQEQTDKIKSLERQLRDLRVEQADEMQKIKAQFIKEKQEFQENSEQQVQELTKAAYQEAQSGIIRHTNGIKVEN
HKLRKELLFLIQQTRALQKRMKKLEEQNSELLREQDFTKDITELRNSRQYKMLKTFAKDKGLEHLFEGSTARTDTTITDR
QPEGVDVHLS

>SPU_026895gn [STRPU]
MPPKKGKGKGKGKGKKPEGESGPVELPEPTEKELLLKKELETLTDELASLKKKVEELRGENEWLQQEAQQTRIESHEYMS
YMAKKAHKRQSTIVTLSDQNQQEIRNIQEEVEKMLKEFEDKKHELQDVLMAREAELAKTRKELEELDDFKKLQQEQVNKI
RELEKEVLRMRGQHTETIQKLKTQFLTEKKHFQADSESRIQIVARQANKEAMHCLGEHTTKIKDENRKLRHELLNLIHRS
RALHGHKEELEKQQRDLIREQQYAADLKRLKGTRQHKVLKSFGMLDDEESPEKTASR

>gi|291238162|ref|XP_002738993.1| PREDICTED: hypothetical protein [Saccoglossus kowalevskii] [Saccoglossus_kowalevskii]
MPPKKGKGKGKGKGKKGKKAAAAAEGGDEGPVEPPKPTEKELLLRAELESLTEELAGLKKRVEELRHENEWLQQEAHQTR
VESHEYMSYMSKKTHKRQTTIITLTDQNQKEIEDINKQKEEMLKEYEEKKQALRNILLEKEAELAKTKKELDDLEEFKRL
QADQVQRIKDLEKEVMKMRGKHTDTIQKLKTQFLSEKRNYQQDSESKVNELAKQANREALHCLNEHTSRIKDENRELRRE
LLKLIQTTRALHEHKQELEDQRKQLMREQQYGNDLKTLKNSRQHKVLKSFGLLGDEDSERGSSACS
