# Supplementary material for: OMA standalone: orthology inference among public and custom genomes and transcriptomes
Source: Genome Res. 2019 Jul;29(7):1152–63. doi: 10.1101/gr.243212.118 (PMC6633268; doi:10.1101/gr.243212.118)
Supplement: Supplemental Material [file supp_gr.243212.118_Supplemental_Data.zip › orthologous_groups/OMA/OG10042.fa]

>Aqu1.211503 [AMPQE]
MTFYTLAIEKDKGKKGGKKGKKGKNGNKGKGKKKKGEKDLTPDRTIESLYEELAGEGVVMKCPKYHLSDYIGDFSYLATT
LRQMPADPNNTDKNAEKIEPMPSLADIKRVLTEHCILPLGSQAAHEKAPHIKSVMITGPRGTGKKSLVHAICTETGANLF
NLTPSNVAGKFPGKAGLNMLLHMVFKWKSLILKHGGHVADGFDMSSLAKVSDGYTPGHMITAITQVLTERRIQQLRKRPL
TTAEFIPFLAKIDPIYREEEEAYKAWFNKTPLGKKRAKAIKEAMGEDDGGGGKKGKGKGKGKGKKKKK

>m.7214 g.7214  ORF g.7214 m.7214 type:internal len:276 (-) gi|425834244|emb|HE706495.1|:2-829(-) [Adineta_ricciae_14cd]
KKKKKKEKDLTPDRTIESLYEELVMNRIIVRPPKVALSDFVGDFNYLPSLIRQAKHEPMPTMYDAKQLAALYGVLPFGSE
KVHETAPQVKGLLICGPRGCGKHTLLHAIVNELGANLFDITPSNIFETYREKEGRKMLLHLCSKVGKALQPTVILIDNCE
KLYKKKLKPEEKQFEPKKLAKALPKWLKLIKHGDRVLLVGISNEPYQATVKPMMKVFSRCILLPRPEYGTRLLLWKTLIP
KYGGIITPTLDLTSLTKLSDAYSSGHIHETIVEVLT

>ENSCING00000004267 [CIOIN]
MVQQGVLVKCPQVWLKEYIGDYSYLGTTLRQADIEPMPSLSDVRQLVALYGILPLGSQVVHENIPQIKSLLLAGPRGVGK
KMLMQAICTETGANLFDLTAGNIAGKYPGKSGLSMLIHMVTKVAKQLQPSVVFIGDAEKTFVKKAPKGDKTDPKRLKKDL
PKVLKGFKPEDRILLVGTSRSPFDSELKPFVKTYEKIVLIPRPDYASRFILWKHVIMAHGGIITNHLDISSLTKITDGYT
QGHIVEAVKYILSERRIAQLPKKPLGAVEFVSPLARIDPIYKEEEEAFKVWYLKTPLGKKRLEACKPPEEEDEPKGKKKK
KK

>gnl|GNOMON|2622707.p Model predicted by Gnomon on Hydra magnipapillata strain 105 unplaced genomic scaffold HYDRAscaffold_34412, whole genome shotgun sequence (NW_004171791.1) [Hydra_M]
MRLTFKHCGELVQAGILKSYPLTNLKDFIGDYSYLGTTFQQMNIENMPSLFDVRRVITEFCILPLGSQVVHENAPLIKSV
LITGPRGCGKKMLLHAICTETGALFFDLTAANIYGKYPGKSGLKMMLHIIFKVACLLPPAVVYIGNCEKMFQKKIPKTDQ
TDPKRLKKLLPKFVKGLKSVNRVLLIGTTREPYSMKHSKTKSFSSPMSLNFSFDSGFKILWPHLIIMYGGKVSDALDLSS
LSKITDGYTPGDMTIVVKSVLTKKRIEQLNKNPLLASEFVPSLAKIVPVIKELETFKWDSDDEKE

>m.68896 g.68896  ORF g.68896 m.68896 type:5prime_partial len:360 (+) comp139887_c0_seq1:1-1080(+) [Mesodasys_laticaudatusclean]
KKKKKKKKGGKKKKKKDKDLTSSRTLNELYQELVERGIIQRNSKIQLKDFIGDYCYLGTTLKQANVEPMPSLGDVRRLIT
EYCILPLGSTAVHEKAPLIKSLMLAGPKLVGKKMLVHSVCSEVGANYFNLTAANIAGKYPGKDGLKLMMHMVFKVAKALQ
PSVLHIDSCERMFRKKLPKTDTTEPKRLRKELPKYLKTVKNGDRVMLIGTTHAPFDGDSKPFCQLYQRIIVIPRPDYASR
SLLWRTFIPKYGGIVTTHIDISSLTKVSDGYTPGKFTTACQDVLTDRRIAQLRKKPLQAVEFVPALAKSEPIYKDEEEAF
KSWYQKTPLGRKRIKAAAGEEDDGKTKKGAKGKKAKKKK

>m.15315 g.15315  ORF g.15315 m.15315 type:internal len:333 (+) comp13299_c0_seq1:1-1002(+) [Microdalyellia_schmidticlean]
KKEKDLTPDRSIESLYEELVANGIIKKISKTYLNEYEGEYCFLGTTLRQSNIEPQPSLSDVRRLVTEFAILPLGSSEVHE
KAPLVKAMLLTGPTGVGKKMLVHSICSEVGANLFDLSSTNIVGKYPGKDGLKMLLHLVFKVGRLLQPSVIFIDDCEKMFK
KKIPKTDLSDPKRLKKELPKLIKGIKQDDRIMLIGASRAPFDAELKPFCALYQKIVLIPRPDYASRNLLWRKIILKHNGI
ITNDFDVSSLSKISDGYTMGHMVKCCELVLTDRRLAQLGKRNLTAQEFVAPLARMDPIYTDEEAAFKDWYKKTPLGKKRA
KAEAAELEAAQGG
