# Supplementary material for: OMA standalone: orthology inference among public and custom genomes and transcriptomes
Source: Genome Res. 2019 Jul;29(7):1152–63. doi: 10.1101/gr.243212.118 (PMC6633268; doi:10.1101/gr.243212.118)
Supplement: Supplemental Material [file supp_gr.243212.118_Supplemental_Data.zip › orthologous_groups/OMA/OG10046.fa]

>m.11416 g.11416  ORF g.11416 m.11416 type:complete len:227 (-) gi|29131066|gb|CB381770.1|CB381770:126-806(-) [Biomphalaria_glabrata]
MASTVVKDDGRPKGTIPEILHDPGTGKRYLRGRFLGKGGFAKCYELTDMDTKELWAGKIVPKSLLVNQPQKDKMGSKKFA
ISSKVWAHRHIVQFHTFFEDSENVYILLELCRRRSLMELHKRRKAVTEPEARYFSLQIIEACQYLHNNKVIHRDLKLGNL
FLNDEMELKIGDFGLATKLDYGGERKKTLCGTPNYIAPEVLGKKGHSYEVDVWSLGCIVYVTMLFL

>120145 [HELRO]
QGGFAKCYEMKDIKTSKVYAGKIILKSTLTKGNQIEKILREVELHSCLNHKNVVGFHSFFEDSTSVYMVLEMCSRKSLVH
VLKRRKSLTEPEVRYYMHHLTNGVKYIHNQKIIHRDLKLGNMLLNSSMHLKIADFGLATKIEFEGEKKMTVCGTPNYIAP
EVLQKVGHSYEADIWAMGCVMYALLCGRPPFETSSLKETYLRIVTNKFSIPPHISMTARNLIKRLLSEASNRPALEKISN
DNFFFDGFFPEELSPATCDSPPKFPLLS

>m.18578 g.18578  ORF g.18578 m.18578 type:3prime_partial len:232 (+) gi|399770778|dbj|FX204784.1|:60-758(+) [Lymnaea_stagnalis]
MMASTSVKDDPRPKDCIPEVLNDPGTGKRYLRGRFLGKGGFAKCYELTDMDTKEIWAGKIVPKSLLVKQHQKDKMAQEIS
IHRSISHRHIVTFRSFFEDSENVYILLELCRRRSLMELHKRRKAVTEPEARYFIRQIVEACQYLHNNKVIHRDLKLGNLF
IDDEMEIKIGDFGLATKLDYEGERKKTLCGTPNYIAPEVLGKKGHSFEVDVWSLGCILFTLLVGKPPFETSC

>m.2026 g.2026  ORF g.2026 m.2026 type:3prime_partial len:233 (+) gi|212838912|gb|GE764577.1|GE764577:146-847(+) [Mytilus_californianus]
MACSMFEDVFQDQFIPLDIKKQVGNYKIGKTLGKGSFSTVREGKHLQNEQTVAIKIIPKSSILQQEKIKKRFCSEIKVQK
GLDHPNIVRCLEWMETGRNFYLVLELVEGENMKDYLKRKKQIEETEGKSIMKQICSAVDYMHNKGILHRDLKLDNMVLEK
DGKVKIADFGLSTSLEGIENKLHFCGSPSFIAPEVLSKRNYTTASDIWSLGVNLFYLLIGTLPFTMGSKNNFV

>m.26667 g.26667  ORF g.26667 m.26667 type:3prime_partial len:252 (+) gi|84609062|gb|DN309104.1|DN309104:55-813(+) [Schmidtea_mediterranea]
MDNTPEIIFDQSRNQRYTKGKLLGRGGFAKCYELRDSNNEIFAGKIILKSGIKNSGSREKLQQEITIHRNLSNENIVKFY
HYFEDNFNVYIMLELCKCKSLLELHKRRKKITEPETRYFSKQIAKACEYIHQQKIIHRDLKLANIFLNKDMIVKLGDFGL
ATKLEYDGERKKTMCGTPNYIAPEVLRKEGHSFEVDSWSLGCIIYTLLIGKPPFETETLRDTYTKIKKNEYSIPFNLCDS
TXEIIRALLDSD
