# Supplementary material for: OMA standalone: orthology inference among public and custom genomes and transcriptomes
Source: Genome Res. 2019 Jul;29(7):1152–63. doi: 10.1101/gr.243212.118 (PMC6633268; doi:10.1101/gr.243212.118)
Supplement: Supplemental Material [file supp_gr.243212.118_Supplemental_Data.zip › orthologous_groups/OMA/OG10047.fa]

>CCD74353.1; ZK6.7 [CAEEL]
MWRFAVFLAAFFVQDVVGSHGDPELHMTTPQIIERWGYPAMIYTVATDDGYILEMHRIPFGKTNVTWPNGKRPVVFMQHG
LLCASSDWVVNLPDQSAGFLFADAGFDVWLGNMRGNTYSMKHKDLKPSHSAFWDWSWDEMATYDLNAMINHVLEVTGQDS
VYYMGHSQGTLTMFSHLSKDDGSFAKKIKKFFALAPIGSVKHIKGFLSFFANYFSLEFDGWFDIFGAGEFLPNNWAMKLA
AKDICGGLKVEADLCDNVLFLIAGPESDQWNQTRVPVYATHDPAGTSTQNIVHWMQMVHHGGVPAYDWGTKTNKKKYGQA
NPPEYDFTAIKGTKIYLYWSDADWLADTPDVPDYLLTRLNPAIVAQNNHLPDYNHLDFTWGLRAPDDIYRPAIKLCTDDY
LGK

>m.39937 g.39937  ORF g.39937 m.39937 type:complete len:416 (+) comp32638_c0_seq3:116-1363(+) [Catenulida_fasta]
MRLSSIIVAVLLALGVVNAAVENAPMESGLLGAMDVDLSKVAPDVYYEMHLLVPETIEYRGYDCEIHQVTTEDGYILTLH
RVLPRNCALRGNSRPAVFLQHGLLDSSFTWVNNLADQSLAFILVDSGFDVWLGNSRGNKYSRQHKSLNPDKDAAFWEWDY
DQLAALDVSASVQYVVQTTGQQKISWVGHSQGCMIALAGFLNESVAKQINLFVALAPAARVDHIENKLLRNLAPFAVTIE
NFLRLFDWKGEFLPNDNLLTWLGGTICSDVPIICEDLLQAIAGFDSPEMNITRLPIYFTHFPAGTSGRNVIHYAQSVAQA
KFQYFDYGCKENLKKYNSRRPPLYDLTKMQVPTAVFWGTADKLADPTDVQWLISQLPNLVEEQKIENFAHGDFVWGIHAN
TLLYPEVVSLLRLYN

>m.81446 g.81446  ORF g.81446 m.81446 type:complete len:502 (+) comp46689_c0_seq2:105-1610(+) [Cerebratulus_spclean14cd]
MLIRPPQAIMADSRYFILCLCIFITLPLRGSNQPSFELPKLKDLPSPRDIYNKFQKDFAKVKNDLYEFKAEMDEQEMPPP
VDWDAVAEIQEVFKDYMNGTESNCDKIPRSKVEEPEVHMTTCELVKNLGYPCQEYEVVTDDNYILGVHRIPYGKGQKPGP
RPVAFLQHGLLDSSATWVANQANESLGTVLADAGYDVWMGNMRGNTYSKRHTKMDPAKDKDYWAFSWDEMARYDLPAMIN
YALLVSGQPQLYYIGHSQGSMIGFARFSEDQELAEKVKYFFALGPVSTIGAIKSPVRLLAPFSKNLMFLQYALGGSSEFF
SSTPMIKWLGRTVCQEPIGAICQNILFLVAGFDCTDLNVTRIPVYLSHTPAGTSSQNIIHYAQQVMSKKFLAYDYGEKGN
LKHYNQKTPHEYHPENIKIPVALYWGGKDWLADPTDVQFLIKNLANLNHNKYLPTFDHLDFVWGLGANDYVYQDVLKVMK
DHSIKVVNKENEQFGTVHDDLX

>FBgn0032264 [DROME]
MCINSKNNTHIHPSGVVDCTLIALSLCLLQSGIVEGISLSLGDITLFNVNFKTPTFLGRSVAVDSNVRLENDVDPNIQED
SHLNTYSLIKKYGYPAENHTLETDDGYILTLHRIARPGATPVLLVHGLLDSSATWVMMGPNKGLGYLLYDQGYDVWMANV
RGNTYSRKHVKYSTHHAKFWDFTFHEMGKHDIPATMDYILNSTGVSQLHYIGHSQGTVVFWIMASEKPEYMDKIILMQGL
APVAFLKHCRSPVVNFLAEWHLSVSLVLKLIGVHEFLPKNEFISMFNRIICDETTITKEICSNVIFLTTGFDKLQLNETM
LPVIVGHSPAGASTKQMQHFGQLNRSGGFRQYDHGWLRNHWIYGTIDPPSYHLENVRAKVALYYGQNDWLAPPEDVEMLN
RKLPNVVEKYLVDDKEFNHLDFIWGIDARELLWDRMLEIMRNHENSII

>185901 [HELRO]
MSATRCTLQIMFLILSFKCILSKDPDLRNNIMEMIAYKGYPAEEHFVRTTDGFILGLHRINKMVDCSQREDKNCNANKPA
VLLLHGLLESSTSWVLNQPHQSLGYILADAGYDVWMGNVRGNTYSRQHVDYSPRDDKFWNWSWDQMAEYDFPAMVNHIHN
RTKQPINFIGFSQGSLIAFSSFSRNQDISNKVKKFIALGPVATVKHVSGFFKYLAKFSIVPETLFKLMGVQEFLPSSFFV
DLVAKTVCRVFLLKQMCAIPILIGGLNRYNLNETRLPVYITHSPAGTSVKNLVHFAQMYKSGEFSYYDYKKNNYEYYQQT
TVPNYNLKNVHVPTYLFHGSHDKLSTPEDVKFIVENLPNLKNVTLLQGYQHLDFVWGMDAHVRVYKTLLQILQQ

>m.92193 g.92193  ORF g.92193 m.92193 type:5prime_partial len:455 (+) comp165147_c0_seq1:1-1365(+) [Mesodasys_laticaudatusclean]
AFSGVGVSFPPCLYSVSLLEMFSHVTSLLLVGTLFSPFICLTSGSFSANDEQFQRRVQTLIEEYEKNPSAKVINSLLVEI
GDDEAGSIVRDDRGLEPEAYLTTCEIIVRRGLPCQTHHVTTVDGYILQMHRIPSNGSAVLIQHGLLSSSTDWTINSKLQA
LPYLLNAAGFDVWLGNSRGNTYSRKHVSLSTSSQAFWTFSWDHMGQFDLPAMVDEVIRVSRQSSINYIGYSQGSLIGFTN
FGSNPNLKGKIKKFIALAPVFKIGRLSSALKYLAPLASTIHMATKIIGQNEFLPNNFVMRLLAKACSLVTLGTNLCNNIV
FLIAGSDATHLNTTMVPTYLAHIPAGTSTQNVVHFAQLVRTKNCQKFDYGRITNRWRYGQYTPPLYDVSKMDVPVVLFMG
DRDKLAPIEDVNEWKKLLPNKVAEYTIATYDHLDFMWGVNANTKVYKYIIAHLD

>PP10354; PPA06648 [PRIPA]
MLVKTLVCLVAASLVRGATHDPEVDMNAVEMIRYWGYPAEEVEAKTDDGYVLTMHRIPYGRAGPGPEGTCKPVIFMQHGL
ECDSTNWIANLPENSAAFMFADAGFDVWLGNMRGNTYGKNHISLDPKKEKFWEFSWDEMAQKDLPAMIDTVLQTTGHSDL
YYMGHSQGTLTMFSKLSMDQEFATKIRKFFALAPVGTVKHIKGLLSVLAEWFLPEFDLWIDVFGYGEFLPNSEIMDLLAK
WICGDSKIGDALCDDVLFLIAGPESDQFNTTRTEVYISHTPAGTSTMNIQHWAQMVKEGTVSRFDYGSSKTNQQHYGQSK
PPSYDFTKIKNDMFLYWSDDDWLADPDDIKGYLLTSLNPNHIKLNNHLPGYNHLDFIWGMNAAGDIYQPIINLLKDEMGG
EVKCT

>gi|291239775|ref|XP_002739797.1| PREDICTED: lipase F-like [Saccoglossus kowalevskii] [Saccoglossus_kowalevskii]
MKLLVATFVSSVLLFSVYNARSVAADKLFADVMFRGDPEENMNASQLITSKGYPCEEHTVQTEDGFLLGLQRIPYGKKNA
STTNPRPVVFLQHGLLCSSTNWLTNLENESFAYILADAGFDVWLGNVRGNTYSRSHVSLNPNQDEFWEWSFDQMALYDLP
AMVNYALKVSMQPQLYYIGHSQGTLMAFAQLPRNKELAKKIKTFFALGPVTTVGHVESPIKYLADLVPELQLLFKIFGVR
DFLPNNEIINWLADHVCEKRYQIYCENILFIISGWDPQQLNQTRLPVYFHHVPAGTSVRNVIHFAQMIKSQKFQMYDYGS
AAENLKYYNQSTAPLYYPENLTTPTALYWGGQDWLADPKDVQSLIPKIKNVLISNDEIVEFDHLDFIWGMDAPERVYHNI
LNTIQKQEESIFSRG

>fgeneshTA2_pg.C_scaffold_3000604 [TRIAD]
MQRLLILYVNAIVCGFAFAVLTTENSNGDPDIGVNVTKLITSKGYPVENHFVKTEDGFILNIQRIPQGREKPIDVNYDKR
KPVVFLMHCLLCSSADWVINLSNESLGFILADNELDVWLGNVRGNTYSRNHVTLKPDQDAFWNWSWDEIAKYDLPAMLEY
VLNFTKQSHLVYVGHSQGTLVAFAEFSKNHVLAKKVKLFVALAPITTIDHIKSGLKYLAYISQDLSDLFQLLGYKDFLPN
DFLIKLLATEVCGTRYLNKLCEDMIFLITGFDKPQLNVTRLPVYLSHTPAGTSVRNMLHFAQMYLSKKFQMFDFGNKHEN
KLHYDQTTPPIYHVNKMHVPTAVFSGGHDFLADPTDVKSLLSKIPNLVFNRTLSDYEHLDFIWGLNSATKVYRETVRLIM
KYTGILKKP
