# Supplementary material for: OMA standalone: orthology inference among public and custom genomes and transcriptomes
Source: Genome Res. 2019 Jul;29(7):1152–63. doi: 10.1101/gr.243212.118 (PMC6633268; doi:10.1101/gr.243212.118)
Supplement: Supplemental Material [file supp_gr.243212.118_Supplemental_Data.zip › orthologous_groups/OMA/OG10052.fa]

>m.24825 g.24825  ORF g.24825 m.24825 type:3prime_partial len:196 (+) gi|53551680|gb|CN809828.1|CN809828:156-746(+) [Lymnaea_stagnalis]
MRECISVHVGQAGVQIGNACWELYCLEHGIHPDGVMPSDKTVGASDDSFNTFFSETGGGKHVPRAVFVDLEPTVVDEVRQ
GIYRRLFHPEQLITGKEDAANNYARGHYTIGKEIVDLVLDRIRKLSDQCTGLQGFLIFHSFGGGTGSGFTSLLMERLSVD
YGKKSKLEFSIYPAPQVSTAVVEPYNSILTLTQHWS

>m.21620 g.21620  ORF g.21620 m.21620 type:3prime_partial len:194 (+) gi|378909672|gb|FO170608.1|FO170608:113-697(+) [Sepia_officinalis]
MRECISIHVGQAGVQIGNACWELYCLEHGIQPNGQRPSDKTVGGSDDSFNTFFSETGAGKHVPRAVFVDLEPTVVDEVRS
GTYRQLFHPEQLITGKEDAANNYARGHYTIGKEIVDLVLDRIRKLADQCTGQQGFLIFHSFGGGTGSGFTSLLMERLSVD
YGRKSQLEFSIYPAPQVATAVVEPYNSILTTHTT
