# Supplementary material for: OMA standalone: orthology inference among public and custom genomes and transcriptomes
Source: Genome Res. 2019 Jul;29(7):1152–63. doi: 10.1101/gr.243212.118 (PMC6633268; doi:10.1101/gr.243212.118)
Supplement: Supplemental Material [file supp_gr.243212.118_Supplemental_Data.zip › orthologous_groups/OMA/OG10056.fa]

>Aqu1.205737 [AMPQE]
MWHFWIQTEGVFGVALGVSASMIFLFVLLGAILEKSGAGNYFVKLSFALLGHFRGGPAKAAVMASAMSGIYSGSSIANTV
TTGTFTIPLMKRTGFSPEKAGAVEVASSTNGQLTPPVMGAAAFLISEFTGVSYPDIIRHALIPAIASYIALVYIVHLEAL
KLNLEGLPKHPSRFSLLQKIAGFLFGFIALGGLSAAVYYGLGWIKILIPEASFLAVALLCCVIYIALLWMAAKSPDLTID
SPDAPITRLPAAGATALTGLFYLLPIVILIWCIMIERLSPSLSAFWATMAMIVISLTQHPLKFLIRRGRSRRGGATPIGS
ASMPGALRRGARECLEGMIAGSRNMIGIGVATGAAGVIVGTISLTGAHQVVGEFVEFLSGGNLMLMLILVAIMSLILGMG
LPTTANYIVVSSLMAPVIVALGAKSGLIVPLIAVHLFVFYFGILADDTPPVGLAAFAAAAISGGDPIRTGIQGFMYDIRT
AILPFLFIFNTELLLIDVGLLKGLFVFFVAVIAMMLFAAATQGYFLTRNRLFEGLALLLVVFTLLRPGFWLDRLIEPYDH
HPGSAIAEIASDIPADTPLRLTIEGPDFNDPDRMTSTTLHITLQDPPAQDDLPASERNERGIERIAQAGLFLAIEGESAI
MEEPLPGTAFVELSRSFDFYGDDPVEIASLGLEKERPPKELFYLPALLVLAIVILIQQRRRRALAAQTKDG

>fgenesh1_pg.C_scaffold_2429000001 [CAPI1]
MGAAAFLMVEYVGISYIDVIRHALLPAAISYIALFYIVHLEALKAGMQGLPRSVTRTKTQALMSFIGSFAGLCLLGAGVY
YGIGWTRQYMGEYALSIITLALLASYLVLLKVAARQPDLINNIEDEIRSTPVPGPTIKRGLYYLLPLVVLLWCLTVERYS
PGLSAFWATLVMVFITLTHKTLIDMFRKEQTTTHLKEGFLDLIDGMTTGARNMIGIGVATATAGIVVGAVTLTGIGLVMT
EFVEWISAGSIILMLLFTAIICLVLGMGLPTTANYIVVSTLMAPVIVTLGAQHGLIVPLIAVHLFVFYFGILADDTPPVG
LAAFAAAAIAQSDPIKTGIQGFTYDIRTAVLPFMFIFNTELLLIGVDSIPQLVIIVFGAIAAMLVFATATQGHWLVKNRW
YETLGMLLIAFTLFRPDFWWDRVYPPYEIYEGHTIVTQVEALPDQASARLWVAGETLEGKQVNQMVILPAGDQANAEDRF
RNMGLDVLVDGDELVIDMVDFNSEAQKVGIDFDWQIHRMEVPADRLPKQLTWIPAFILLLFIFLGQRRRQSQF
