# Supplementary material for: OMA standalone: orthology inference among public and custom genomes and transcriptomes
Source: Genome Res. 2019 Jul;29(7):1152–63. doi: 10.1101/gr.243212.118 (PMC6633268; doi:10.1101/gr.243212.118)
Supplement: Supplemental Material [file supp_gr.243212.118_Supplemental_Data.zip › orthologous_groups/OMA/OG10057.fa]

>fgenesh1_pg.C_scaffold_29000022 [CAPI1]
MDIIQDYVYHAQEMYDWALSVSDERVADWPLMQSYTPTLLLSAAYLIIIWLGINFMQNREPLKLRWILMLYNASLVLLNF
HIFYELLTASWRLGYSYSCQQVEYSRDPDEMRIASALWWYYISKLVEFLDTVFFILRKKNSQVSFLHVYHHVTMFPLWWV
GVKWVAGGQSFFGAMMNSFIHVIMYTYYGLSGLGPSFQKYLWWKRYLTRVQLVQFVVGMAHAAQSIYVGCTFPLWMQWSL
IVYGLSILSLFLNFYFHAYVKTSSQRQSVSKLS

>m.27977 g.27977  ORF g.27977 m.27977 type:complete len:299 (+) comp24688_c0_seq1:115-1011(+) [Cerebratulus_spclean14cd]
MELVVDKWNHFQEFYQYCLERADPRVENWLLMQGYTPTLVLTLCYLIAVKLGIEIMKNREPFKLKYTLFLYNMGLVVLNF
HICFELITATTRRNYSYKCQKVDYSDNPDEMRIAKALWWYYFSKCIEFLDTIFFVLRKKNNQVSFLHVYHHATMFPIWWI
GVKWVPGGQSFFGAMINSFIHVIMYTYYGISVLGPEFQKYLWWKRYLTKIQLIQFVVGMLHAAQSLFVQCEYPVWMQWAL
IFYGLSILSLFLNFYFHAYINPSKAKKHSESSNGTAKNGHIQNGDAKTNGYVEPKKTKX

>m.109154 g.109154  ORF g.109154 m.109154 type:complete len:290 (-) comp35882_c0_seq4:450-1319(-) [Echinoplana_celerrimaclean]
MDIVVDKFRDATEWWQWILTKGDKRVENWLLMDNYATTWILTGVYLLAVWQGKNFMKNKTPLNMPKVLFIYNMGLVVLNF
HIFYELFTCTWRRNYSYSCQPVDYSDNPDEVRIAKALWWYYFSKCIEFMDTLFFVARKKNSQISFLHVYHHATMFPIWWI
GVKFVPGGQSFFGAMINSFIHVIMYTYYGVSALGPEYQKYLWWKKYLTRMQLVQFIMGMAHAGQSLMQDCQFPRWMQWAL
IFYGFSILCLFLNFYFHTYIHASKKAKPEANGHVEKNGALRNGHAKKTN

>m.104995 g.104995  ORF g.104995 m.104995 type:complete len:299 (+) comp80800_c0_seq2:156-1052(+) [Macrostomum_lignanoclean]
MEVVKDKFLELLQFYDWALARADKRVEHWFLMDSYWPTWALMFAYLLAVHFGQKFMANRTAFSLRWPLLAYNVALVALNF
HIFSELLYCSWQQNYSYLCQPVDYSDNPYELRIAKALWWYYFSKCIEFMDTIFFVLRKKNNQISFLHVYHHATMFPIWWI
GVKWVPGGQSFFGAMMNSFIHVIMYSYYGLSSLGESVQKYLWWKRYLTRLQLIQFVTGISHAIYGLVTRCSFPSWMMWAL
VGYGTSILTLFLNFYYHAYRKPAARRPVQESKEKNGTGSVSNGHHAAANGHAEAKKIK

>m.18861 g.18861  ORF g.18861 m.18861 type:5prime_partial len:293 (-) comp10452_c0_seq1:192-1070(-) [Microdalyellia_schmidticlean]
IYKFYEKMNFVNNFIKDIESFWTQALSDSDPRVKNWLFMDSIWPTIILTSLYLIGVFGGKYLMKSYKGWQLRWPLFIFNV
ILVWINWNIFYELISATLALRYNHLCQPLLYSDDPNELRVARALWLFYISKSIEFFDTFFFVLRKKNNQITFLHVYHHAS
IFALWWFVIKWTAGGLSAFGPILNSFVHVVMYSYYGLSALGPRVQKYLWWKRYLTKLQLLQFFLGMSWASQLIIFNCPHI
NRYVVYIVLAYGLSIVTLFLNFYYQTYLSNRRHGDNQILQNSPTSTNKAKIQ

>m.51307 g.51307  ORF g.51307 m.51307 type:5prime_partial len:303 (-) comp36890_c1_seq1:1970-2878(-) [Monocelis_spclean]
KMDAFKQLLNFYDESLKTSDSRVADWFLMQSYTPTLVISALYLICLWVGMKFMKDREPFQFRWALFFYNTFLVALNFHIF
YELVSASYNRGYSVLCQPVNYSNNPDEIRIAKALWWYYFSKCLEFMDTFFFVLRKKNSQISFLHVYHHVTMFPIWWIGVK
WVAGGQSFFGATMNSFVHVLMYGYYGVAALGPQYQRYLWWKKYLTTVQMIQFILGISHSAQSIYFQCDFPKWMQWALIFY
GTSIFLLFLNFYLNSYVKKPIPAKHHQTNKGSKHSSSTVVPDGAGDKAVRNRNVSNGHAKVK

>gi|291224610|ref|XP_002732296.1| PREDICTED: elongation of very long chain fatty acids-like 4-like [Saccoglossus kowalevskii] [Saccoglossus_kowalevskii]
MSSLIEHIKEFVAWAESKQDPRVKDWPMMSSPVLPYTLSALYLLIVWKGPHMMKNKKAYDLKYFMFAYNICLVALSSFMF
HEFIITAWPRPGFSWACADMDYSDDPMAVRLAGACWWFFFSKFIEFIDTFIFILRKKSNQISFLHVYHHSTMPILWWIGV
KFVPGGQSFFTAMFNSLIHAIMYSYYLLSALGPGMKPYLWWKKYLTSLQLAQFILGMFQTLTGLFVGCNYPKGYLYALVI
YLFSHLVLFSNFFKKTYLKPRKTKHKQLHSNGQSSDNQNGYYNLKKTSKLIGKEL

>m.6796 g.6796  ORF g.6796 m.6796 type:3prime_partial len:252 (+) gi|84616217|gb|DN316466.1|DN316466:55-813(+) [Schmidtea_mediterranea]
MYMVLLKIQEFYNLYLYYLRRGDDRVKDWPLMSSYAPTWILSIAYLLIVFFGIRLMENRKAVNLRWSMLIYNFLMVILNL
HIFSELLYCTSVLGYNYSCQPVNYTNDSYEMRIASALWWYYISKFIEFMDTFFFILRKKNSQISILHVYHHFSMFPIWWI
GVKWVPGGQSFFGAMMNSFIHVLMYVYYGMAGLGEKYQKFLWWKRYLTKLQLIQFVLGITHAAQGIYFDCSFPKWMQWAL
ILYGTSIMAFFL
