# Supplementary material for: OMA standalone: orthology inference among public and custom genomes and transcriptomes
Source: Genome Res. 2019 Jul;29(7):1152–63. doi: 10.1101/gr.243212.118 (PMC6633268; doi:10.1101/gr.243212.118)
Supplement: Supplemental Material [file supp_gr.243212.118_Supplemental_Data.zip › orthologous_groups/OMA/OG10062.fa]

>m.102769 g.102769  ORF g.102769 m.102769 type:3prime_partial len:924 (-) comp36922_c1_seq30:1-2772(-) [Catenulida_fasta]
MTLTCIIANSNGDQYCPMWYRYVLPSLAIYAAGLVILVFFRILGWINEKFQLLPGPKRHYLVASRLHELAFGSTTGARCI
LFGVFIMSLASFAFYLLDVSVADAEKRPNAFVNATLIKQSWTPELVQLMDAILNVGFTFHFLLRAAAASNKLEFWLSWQT
IVDMATLPACVMFFYFKKFWSGLRFLRAWYIFSLPDILQIGGMLKDPRAIRLVRILFAFLTLWLVAAGFIHMFENNGDPW
LPDFNGQHLSYFECIYFLVITSSTIGYGDISCKTTLGRLFDIAFVFVGLGMFANILPELSTLAELTSSYVGRLRLPVGRR
HVIVLGHITAESATKFVEAFLHPDRESKNMSVVFLHPDFPSVSLEGLLKRYKNALYFVGNEMDATDLQRVELENADACII
LADELALDPDEEDSANIMRAIAIKNANGQARVLIQLIRDRNKAHLLNIPSWNDDLDSVVCLEEFKMGAIAQNCWAPGFAT
LLSLLLTAFSVETKSDGHDHDDLTDLDVVYAKGVGYEIYDSSLSRDFVGKSFTDVAEVCYKRLRLVLLAIKTSKAQSDNG
SGAFRKVSLNPGFHYIVRDGDLGFFLAHSAEDVLRATNFCEKCHNTEGPLPEILRCTCESRQEMPVLDNELTQVIHEKDE
KAKRDSRLYPLLHNIEQSLEEAKEDANDGNPQSKDAFGYDETIKRKSADLVTCSKDYQDKFDFTGMFYWRPKRPISDVVI
RSLREATEKNFRDHVIVCVFAENNSPPIGLRNFVMPLRSSNREYSELKPIVLVGNLQYIEKEWEHFDTFPNLYVMPGSAM
DRTVIRSINVNLCNMCVVLSAKEAEDNQAMLDQYSILSYLNIKSMRFFCDSGEETCNAANTTQLATRAAIKLPSRRTNKG
LCGIFKNQKQNLARKSVHSSSRYINNVPIFIDITIPENILILDD

>m.46820 g.46820  ORF g.46820 m.46820 type:complete len:1127 (-) comp39048_c0_seq10:767-4147(-) [Monocelis_spclean]
MVVKPDFICPDHKWYVFLLSSLICIFGGLLLILLVRLIMFLFKCFRKVTPRDPNVCRDNYAQPRSSKSELITSVSRFETL
PSYRAALLKKNEVPTKTLVTELRNWCGRVMSGQNDFGKAVISIVFILSLTSMAIYIYEATAFADHVEWCESWITNELAIV
DFVLNIFFLLYFCIRLLAAPDKLWFWLELYTMVDFFTIPPSFVAIYLNRVWLGMRFMRAFRIMTLPDVLQFLGLLTSGST
IRLSQLCTIFLSIWLGGAGAYYLLESTGDPFWNNDEAPFQNRKVLTYGDCLYFTMVTMSTVGYGDISPTTTLGKIFTILF
ICVALGVFASYIPEIAELLFSRSRYSGSYQKEHGKRHVIVCGDVTTETVDNFLSDFLHKDREENDVEVVFINPTEPDLQM
QGLIKRHYTRVEYFIGSVLNPIDLERVKMDSADACLVLANQRCNNPDAEDEANILRVISVKNNCPDVRVVMQILQYHNKG
HLFNIPYWNSDRGDDIVCFAELKMGFMAQSCLAPGFSTVISNLFSMRSEMDDNERLVNWQTLYLRGVAMEIYSDKFSAAF
NGMSFNEAALLCKNKLDLLLLAIEAVHPDTDTHFLAINPGPQYRLSEGFLGFFICDTQEQARRAKVFCLKCHSDVRDPDE
IKLCACVQKPKQQVKNFVESSEEGNLCDEESIYEQIPVPKETHHKEITLRIQSANFQRKFNDTDLKSSGPKVFDITGMYH
WCEPREFIDACYTSGDDPTFKNLRSHVIVCVFADGRSPLVNLRNFVMPLRASNLQYEELKPIVFLGNSEFISREWEWMKT
FPLIYLICGSPLSRVLLRGARIDTCDMCVIISAKSELSSKEDPYCIDKEVILCSLNIKSLDFGTNSFIGELFGPGGFASQ
LKLQDGEIAGSTFNIRNDEEDTSVSPTVPILTELHVDGNLQFLDEDDDDSPGMEVYLTQPFACGTAFTESVLDSLVSTAY
FNRNALTLIRTLVTGGATPELEKILAEDIGFVGSPVTEEVTNNRCRSRIEQLSMKDPRLSELTLPTTFGKLFNHCMEKHS
ILCLGLYRYQDTDSLPAGKAPRRFILTSPENNFKVIASDRLTCVTIFQPEGAKAMDQIALPKVNLPKVERMEDNDLTTLT
VNTTKC
