# Supplementary material for: OMA standalone: orthology inference among public and custom genomes and transcriptomes
Source: Genome Res. 2019 Jul;29(7):1152–63. doi: 10.1101/gr.243212.118 (PMC6633268; doi:10.1101/gr.243212.118)
Supplement: Supplemental Material [file supp_gr.243212.118_Supplemental_Data.zip › orthologous_groups/OMA/OG10063.fa]

>ENSCING00000020351 [CIOIN]
MDNPCPNWLADSCWDNITELDKLTNFHGIMTSFEQYPRDWHVWFTSPEPENAPLPGEWENSCNELQRMVIVRSLRSDRVS
FCATSFIVNNLGAKFVEPPVLDMKQVVDDSTTRSPLIFVLSPGVDPTSGLLQLAEQCSMAHRFHALSLGQGQAPIATRMI
KEGVKEGNWVFLANCHLSLSWMPQLDKLVEQLQVEEPHSDFRLWLSSSPHPDFPISILQVGIKMTTEPPKGLKANMKRLY
QLITEPQFARCTKPSKYKKLLFALCFFHSLLIERKKFLMLGWNIVYGFNDSDFE

>m.24051 g.24051  ORF g.24051 m.24051 type:5prime_partial len:445 (-) comp158706_c3_seq2:85-1419(-) [Mesodasys_laticaudatusclean]
TFGYCPVLSCHVRTVQGGLVSSLLVGYRPCAQRASLLFFVLNDLSRIDPMYQFSLAAYIQLFQYSIERSQRSPQLDIRIT
NLNDYHTYAVYKYTCRALFERHKLLFSFHMCTKILEVGSKINMDEYNFFLRGGIVLDRENQMDNPCSQWLGETAWDNITE
LEKLPSFHGIITSFEQYPRDWNIWYTSDKPEAASLPAAWDNNCTELQRMLIVRSLRPDRVSSCTTTFIQNNLGARFVESP
ALDIRQAMEEGDAKTPFIFVLSPGVDPSLALMQLSEQKNDSRRYLSLSLGQGQAAMAVRMIKDGMQDGNWVFLANCHLSL
SWMPELSKIVEELQFSKPHPEFRLWLSSNPSPEFPISILQIGIKITTEPPKGIKANMTRLYHSITEDTFNRCPKHDKYTK
LLWCLCYFHSVLLERKKFLMLGWNIPYEFNESDLRISMRQMQVC
