# Supplementary material for: OMA standalone: orthology inference among public and custom genomes and transcriptomes
Source: Genome Res. 2019 Jul;29(7):1152–63. doi: 10.1101/gr.243212.118 (PMC6633268; doi:10.1101/gr.243212.118)
Supplement: Supplemental Material [file supp_gr.243212.118_Supplemental_Data.zip › orthologous_groups/OMA/OG10072.fa]

>estExt_Genewise1.C_7160013 [CAPI1]
MQEAPPSYDAPSFPSAPPSYGGGAPQAPPPGYPGAPPGQPGVAFAGPPQPGYPSPGPTNTGPTGPDVMDNPGMAESLPSA
PSLDKMDDIGGYSGTSFNSVAAAPPAYEEALQQGPPERGPITSVPVINEEQAREALQQFVSQHCCYGKGPVRQMTFRDLK
SSSAFHYMLETFSESRSTTWAYEPFVGQAIDGPQYGPAPGPWDIQAEPQVKFQDAEKHLEVPHTASVKPCHTCAGVCRVR
CDHCHGNGRTICSTCGGSGREQYFHEGQHRHRKCNYCHGDGRLRCFRCQGHGQVPCKSCNAKGQLKCYIKLTIKWKKHMD
DHIVERTSLPDDLIRSVSGQTAFEEEAPLVWAVTHFPDQTINQASRQLVDRHRTAYNMERILLQRHRVRIVPVTEVISNY
KGKDFNYFVFGFENIVHAPDYPAKCCGCVIL

>m.79179 g.79179  ORF g.79179 m.79179 type:complete len:375 (+) comp36128_c1_seq1:649-1773(+) [Catenulida_fasta]
MASSAPAYTPADQMPGSSAPAPGFVADPSAPPLPLDKMDVIAGYETFIAGQAPPPPPYESVAPPAPIDPSRFSSAAAITS
EQAKHSLLLEVDAHCCWGKKAAQELSVTKIESHNATHYVLESYGEKRTTEWRSEPYVGQLIDGPMNGRAPTPWEIDVRPP
PPFTERSLDMEVPHTASVKPCFHCYGRGKRDCTFCNHGRKDCHMCNAQNRAQCSFCGGRGWQSCMTCHGHGHIDCLSCRG
TGSLKCYIVLRIRYKVHTGDFVQENIRTPLPNSLIRKAGGVVIFQDEALRVWPLTNYPDPSVNDASQRLINEHASKIAST
ERVLIQRHRVRSIPVNQCSYTYRNKTGLFFVYGTENHVHAPDYPQQCCCGCSVL

>m.100389 g.100389  ORF g.100389 m.100389 type:complete len:459 (+) comp51171_c1_seq22:208-1584(+) [Cerebratulus_spclean14cd]
MPSKSERTPFLKSQYPQGGYQAQGAPQGGYQNQPGFGPPGTAYPQGQPQGGQPGYPPPGGQPQAPYPGQGPPQGGEQWAN
APSYQGDVPTDDQMDDPNKAAPVATAPPMEKMDTVTGYEGVSFNNNFLPPPSYNDAMSGPPPERPPIRSVAGITAEEARE
ALVDYADAKCCYGTKAAKDMNITDMNASSAFHYTLETFTEARSTAWAYEPFRGQPIDGPTNGPAPGPWDIQVQQRTKFQD
STMHMEIPHTASVKPCHECGSIGRVRCWRCYGRGRVRCHHCHGNGRETYFEDGHHHHRSCTWCHGSGRNRCHTCYGHGQV
PCAVCEARGSLKCYIKLTVKWINHLADHIVERTALPDHLIRGVTGEIAFEEELPRVWPINHFPEDNINKASGQLVQQHSA
AFPTERILTQRHRVRIIPVNEASYEHKGDQRTFFVYGFEKKVHVEGYPDSCCWGCTILX

>94807 [HELRO]
MPETEDPFFGGKAPPFAPGDAPPFTPPNPNAPAGDKGQAPPFAPGHAPPFHIEPLPPGIKMDMLPTQPDDNKPFNPSAPM
GPIPGYPSIGFNDTPLNPPPRSDNIDQYFPKNRPDIKGPAIITQDQARRALVEHCNTHCCWSASAAQEMSVSNMLSSNAF
QYCLETFCEKRSTAWAKVPYTGQSVDGPHNGPAPMPWDIPATYGAKFSTEKRLIEVPHTACVKPCEYCQACGWLRCNRCQ
GHGMSMCTSCHGSGRSFGASQQQQMCMFCQGQGRRRCTTCGGHGRIKCHMCQGYRSLKWFIQLTIDWINHTQDYILERTD
LPDELIRDVRGHIAFQEENVQVFPINHCPEPSINQASNSIIAKHRTAFPNERLIGQRHTVRVIPVTEADGHWKDKKFRFF
VYGLENRAYSDDYPQQCCCGCSIL

>e_gw1.71.106.1 [LOTGI]
VPSITEEEAREALMGYVAEHCCYGKKAAQEMTYTDLQSTSAFHYTLETFGEARSTAWAYEPFVGQNLDVPQNGPAPGPWD
IQVQIPAMFKNGKVQIEVPHTAGVKPCHECQQTGRVRCFRCHGRGRLFCHHCNGSGSETYYEDGERRHRCCCHCDGSGRK
RCYTCDGFGTITCPTCQGRCSLKFFIQLTIIWTNHLEDHIVERTALPDELIRAVSGQISFEETVPRVWPITHFPDNEVNI
ASKNLVSKHAAAYTTERIVMQRHQVRIIPVTQAFYKWKDSPADYFVYGFEKKVYAPDYPQTCCWGCSIQ

>m.53734 g.53734  ORF g.53734 m.53734 type:5prime_partial len:399 (+) comp79428_c0_seq13:3-1199(+) [Macrostomum_lignanoclean]
SLPPYTRVGAVEQRKTMQPSKPSQVQPAAQGEGEMPFDDSSQQMADPSAPPIQEMERIKGYEEIVKPNVTHVTPPPPSYQ
EATQGASVDRWISNKSLTEDEARALLVAEAKSKCCWGKGAAEGMTISSLQKSTAVHYVLRTFVETRSTEWASVPFKGQPV
DGPQNGQAPAPWDIHVQQPEMFRDARMQCEVPHTASVRTCHYCMGATFVMCLRCGGFGRTRCNSCRGKGVKGVGDNRRQC
LSCGGSGKRTCFNCRGHGRIPCPVCEAAGQVKCFVQLTTMFKTHTKDFILEQTPLPDELIRNVPGATLFNETQPLLNPIQ
SCPEQQVNAASASLIQEHRVLAKTGRIWMQNHVIRGVPVFQCDCQWKDKEFQFFVYGDNRTLHTDGYPQTCCCGCQLL

>m.47154 g.47154  ORF g.47154 m.47154 type:5prime_partial len:415 (-) comp27000_c0_seq1:240-1484(-) [Monocelis_spclean]
LKFKKTTTYFKNLSIYNFIDCRLWENMSTDYNLGNEPNTEGDQIASAPSKFEIQPDEDHEGFRQQVLQYSKDDGGMKLPT
YEEYINSPGFVPPPVYEIEASAPPAILAQSYEFSPEEVREALLDNVSQKCCYGTKAAKMADVKKIVPSTAFHYKLETFTE
RRSTDWNFVPYDGLMVDGPQNGIPPQPWEIMISDVPSLFVEHVSYVEVPHTASVRPCMNCGACGRVQCRHCHNGYKRCSC
GNGERNGKRCISCHGTGRRRCLQCHGRGHVVCKACMGQCHLKFYIQLTVTWTNHTDHYIDEHTDLPDKLIGDAQGDTLLL
DENYRISPVNNFPIAAVNSESSKLVDQHMRKIAFERLLKQRQTIRAVPCSEVDYTFNDEQYRFFVYGHDKKVFFFEYAQS
CCWCCNSKKCCTLL
