# Supplementary material for: OMA standalone: orthology inference among public and custom genomes and transcriptomes
Source: Genome Res. 2019 Jul;29(7):1152–63. doi: 10.1101/gr.243212.118 (PMC6633268; doi:10.1101/gr.243212.118)
Supplement: Supplemental Material [file supp_gr.243212.118_Supplemental_Data.zip › orthologous_groups/OMA/OG10073.fa]

>m.69024 g.69024  ORF g.69024 m.69024 type:3prime_partial len:907 (+) comp35688_c1_seq3:267-2990(+) [Catenulida_fasta]
MPVDELRKALSRYRSRLDDPDLMSSDCVYNLMLSYREVQDYAGIVKLFEDLQAVGETRVTEISCIRSLYAFALNRRNEPG
DRQKALETMLVLAQTQTESPPPDVLCLIGRIYKDAFVHSAMRDREACANAIKWYRRGFEVSANVYAGVNLATLLVVSGER
FKTSAELQRLAVLVHNLIGKKGNLESLVDYWDVATFFEMSVLAENYAKAVQAANHMYRLQPPVWYLKSTLGNIMLITNAR
KANATEADRQLNASSRAFSLFEFWLDLFQDAVNEKPASDGDNDKPTQLLYPVLMFEPSREYVPAYIQLNTQTEEGNNVRI
WYACPEGCENDNANANASVSDGTLAPDGEGKPQTYALLTVKSQRRATEREYVIPFGSVRGVSLYKRDRRCMLLYAVQNSD
DFYIYYSSEAQCKHFYETISELLRSENPEVMSLAADCDYGVSPIDYDYEYDEHDKKVVLGTGTFGVVYAGRDLTTQLKIA
IKEIREVHSDSTQLLHEEIKLHSRLVHRNIVRYLGSVSEDGYIKIFMEQVPGGSLRSLLRTAYGPLPENTIAYYSYQILE
GLRYLHDCKIVHRDIKGENILVNTYNGVLKISDFGTSKRLCGLSSAETFTGTMQYMAPELIDKGSAGYSYPADIWSFGCT
VVEMATGQPPFYELGSGEAAIYHVGLLKKGPPIPDSLSQKCQEFLGRCFESEPARRATAAQLCEHAFLTDVRRKLHRRRD
SRSSAPTTPSSPSTPLDVEPRNASNGLVTAAPRRGAQRTRGPAQRARGLHLRIGTRERNYGNDQSVPSTAAALGCVTPFS
PDSMFYCTTPQVMPLVRHNSYDDDDNENDSGNASTAQNSMHCAVSPSMLNVDLHSSRSTSDLALRSNSIEATSPISSTMR
TSTSSSVHTDSSHLTQYRTQGPGTSTG

>m.51257 g.51257  ORF g.51257 m.51257 type:5prime_partial len:1059 (+) comp84469_c1_seq8:2-3178(+) [Macrostomum_lignanoclean]
TQFIACFRLTDVPVAPLDCSRSELDGAAANGLRGYPAEADGWRWRQVAVGHANGLGRCAADMQQSMLSESDRLVAYTVAA
ASPTGSVGTGPSGRRHCIVLPDGAGGGGGRLYGRLKRLVKEQRRSALARRQAAYLAEVRAALNQRMRPGELRARLAGMRE
RLDDPDLLSTEVLLTTLLAYRKAQDYSGMVTLIEHVGEQYNSSEGVQYYYAFALNRRNLPGDRQRALQVASAALEAADRP
VPSLLALLGRIYKDLFTDSDCQDKETLSLSLHWYRQAFQAQPNEFSGINLATMLLAAGEGESQELQHVAMVINGMLGRRG
SVETLTDYWLVASFFEVSVLTENYPKACQAAACMHRLEPPLWHLRLTLDKVALIHRFRQPKPTRLFTFWLDYFREMAADS
PSLDDEAEEESLVELEAAPTAEFLALLAETESDEWPVRVLVRRGWLSVHGVSESIEVATESSSDVDAKSGGQFRLNLSED
QVRQVCLAQRHRRAAFVFTLCDDLRLLFSNRPARSAFYAAVAAHLPGVARGAEPGLRSGGFEPVLNFDYELTPSGQRREL
GRGSFGIVYSAIELKRQMKIAVKEISEDRVPHVQALHEEIRLQSRLHHRNIVGLLGSVSEAGVVKIFMEQVPGGSLTALI
KRVGALREDTTAHYSHQILQGLHYLHENRIVHRDIKSDNILVNAYSGLIKITDFGTSRRLRGFHNAVATFAGTFRYMSPE
AANLGDEGYGYPTDVWSFGCTAVEMVSGQPPFSELATPQAALFEIGMYRRHPDIPNGCSEACRNFCLRCFTPEPGRRATC
AQLLADRFLADAANQLIALHQQGGQDGPQASRRRILKLYSRDCELRQRLCDLLQQDRQRLIEYWSELLAADGSAFKADVT
AELSKLLDRLSAYMLERRPEQLRGLQTNALALRRLGQAVAKILAGSRLPPHWILAFDALLEELRGKVGAASAATSAAQLP
PMSQTAPLSTAQSTPPPLPPPTLLAPAVSRSDAADLAEWAATTAGLSPAELLTLADNDWDLDSLMHCDKEDLRRMPLRSG
VVSRLWRAIEQRRASVFK
