# Supplementary material for: OMA standalone: orthology inference among public and custom genomes and transcriptomes
Source: Genome Res. 2019 Jul;29(7):1152–63. doi: 10.1101/gr.243212.118 (PMC6633268; doi:10.1101/gr.243212.118)
Supplement: Supplemental Material [file supp_gr.243212.118_Supplemental_Data.zip › orthologous_groups/OMA/OG10076.fa]

>m.7310 g.7310  ORF g.7310 m.7310 type:3prime_partial len:199 (+) gi|149406972|gb|ES750381.1|ES750381:138-737(+) [Biomphalaria_glabrata]
MSEKPELPAGYLGSQPKFGELGLQTLSHDSPEFSVDNNGELEIKFKAPRPVKVTTNLINCKTDQEVTEFVFTQTKDKELH
FVLVFPEAGYFKFQIFALDASDESKSLPNVYNYLINVKDALKAAYPFPKQYAQWKDGCYLYSPLVLNAKTSLAKVDFKVF
IPNAKAVAVVAAGEWFHLTKKGDNWEGTAALSKHRGKDV

>m.1475 g.1475  ORF g.1475 m.1475 type:complete len:226 (-) comp1593_c0_seq8:251-928(-) [Chaetopleura_apiculata]
MSETPVPELPNGYLGPQPKFKEYGLSVMSNSDPVVRLQGNEVEIKIGYTDPVKTTASLINAATEEESKEFVFTQSKGSVL
TYMATLPCEGWWKLQIYALPAKDPGNQLIGVYNYIIECPRIIKKSYAFPKQYAQWKDGCYIFEPLVIHKDCKGPSVRFRL
SIPSAKAVAVVADQEWTHLKESGQKGLWEATVDLAKYYGKNTRVTVNANYGEDKTSYSTLLEYRV

>estExt_fgenesh2_pg.C_sca_210251 [LOTGI]
MSGKPELPYGYLGAQPKFSEFGMTTLSHNNPEVAVSDNQIEVKFKTTRPVKLTGNLVECANEQEHKDYVFCHTQNDVSSM
IATMPNPGYYKLQIYALPCDDDSKTLPGVFNYLINNQGSAKAPTPFPKQYAPWKDGCYLYDPIVLNRSMNLSNIQVKLHV
PNAAAVAATVEGDWTHLERDAQGLWAGQLNLDKFKQTGCKVCLNANYGGDKTKFATLLEYSL

>m.14786 g.14786  ORF g.14786 m.14786 type:complete len:223 (+) gi|399839538|dbj|FX191524.1|:206-874(+) [Lymnaea_stagnalis]
MSERPEVPVGYLGSQPKFAELNLQTITHDSPEFSVDNNGELEIKFKAPKAVKVTTNLINTKTDKEVSEYVFTQTKDKELH
FVLVFPEAAYYKFQIFALEASDESKSLPNVYNYLINVKDAIKAAYPFPKQYAQWKDGCYLYSPLVLNAKTSLAKVEFKVY
VPNAKALAIVAAGEWFHLTKKGENWEGTAALSKHRGKDVKVTLNANYGGDETKYATLLEYII

>m.83901 g.83901  ORF g.83901 m.83901 type:5prime_partial len:207 (-) comp165152_c0_seq12:44-664(-) [Mesodasys_laticaudatusclean]
GPQPSAADLGLSPLSQSDPYIITNSGQEEISFNLTKRLRMTSNLISADSGKDCSEFILQQTQDSVATFVLRFPAAGMYKL
QLFAQAFGVASDSIPGVYNYLIHATRALPAVTPFPKQYQQWKDGCYLREPTQGHLEEKAKCRFDVTVPGAQKVAVLVGEE
WHHLEKVDEEGRHDGLMSVSPSQRVALLANYGGDESNYSTLLEYNV

>m.10483 g.10483  ORF g.10483 m.10483 type:complete len:219 (-) gi|145895338|gb|ES400920.1|ES400920:271-927(-) [Mytilus_californianus]
MSKPELPRGYLGAQPKFGDVGLSTLSHDNPEITLDTNEVEIKFRTKYPVKVTANLVNTITQQESSDTIFTQTQGDVVSFI
VKMSSVGYHKFQIFALKASDDSKTLPGVYNYLLNCTRLSHRVLQFPKQYAQWKQGCYLSEPLTIDPDGSLNDIKFRVLVP
GAHAVAITVGDSWTQLENVGKDNWEGRASAVRGERLTLNANYKGADNTKYATLLEYSL
