# Supplementary material for: OMA standalone: orthology inference among public and custom genomes and transcriptomes
Source: Genome Res. 2019 Jul;29(7):1152–63. doi: 10.1101/gr.243212.118 (PMC6633268; doi:10.1101/gr.243212.118)
Supplement: Supplemental Material [file supp_gr.243212.118_Supplemental_Data.zip › orthologous_groups/OMA/OG10080.fa]

>C44H4.2; CAB01864.2 [CAEEL]
MRLLLCLLLFSTLLINSTNACPGVITQACFCSEVHSGIVLDCSNSSASGILQIIRTNQAQVGLIQSLTMNQAELVELPPN
FFSGLFIRRLDLSQNKIKKIDDAAFAGINPVLEEVVLNHNLIEKVPAAALAGLPNLLRLDLSNNSIVEIQEQEIFPNLNK
LYDINLGSNKIFSIHTSTFQNVKNSIQTINLGHNNMTAVPSSAIRGLKQLQSLHLHKNRIEQLDALNFLNLPVLNLLNLA
GNQIHELNRQAFLNVPSLRYLYLSGNKITKLTAYQFQTFEQLEMLDLTNNEIGAIPANSLSGLKQLRQLYLAHNKISNIS
SNAFTNSSIVVLVLSSNELKTLTAGIISGLPNLQQVSFRDNQIKTINRNAFYDAASLVMLDLAKNQLTEIAPTTFLAQLN
LLLVDLSENKLPKTPYSAFNSRVGTVLLKENPLVCTENLHMLQQGTGVYVRDSPDIICGRKPTPKPEPVLVPIVTDSLIS
TQRPALVQIPKMQIHRNVHTTTGDQAPQIPSGAFQQIDLGKSRSLPRGHSRFILDKPSTREQSVEPTEELTPIQPIILPS
REDEIRQSSMEAGTSQESVEATSQKIPSTTDIIDRPNVVLPFPVPFLKRGPNLSESKKVESTDMPSTSQVFHTLPPSILI
EPGSTPKVAQPSTEANIKSEHIDEFALASSNSNEPTLQPRLEKSFFTTTIIFICVGTAVIVLVVVIAGLCISKHRQLQFE
NTYSDSSAARTSEYISTQYRQNSLRGTGGRVGRFEESPAWIYNPGSSYCNYYK

>PP00290; PPA20380 [PRIPA]
MVKLDSNAFSGMSPVLQELILTHNNLTEIPSEALAEVKTLLKLDLSNNTIGDLTAEQAIPALPKLYDLNLAFNNICHVHK
NALAGVRDNVQTINFGHNCLTAVPAPAIRGFKQLQALHMHHNDIGALDALSFMNLPVMNLLNLAANKITDIKQQAFLNVP
SLRYLYLTDNQIGSLASYQFSVFEQLEMLDLTRNKITVIPKMAFAGLGQLRQLYLGENHINSIETDGFANSTVVILILAS
NNITTLDEGSLNGLPNLQQISLKNNHISSIHQNAFYNTPSTAMVDLSGNDITELPPSLFLTQLNLLLIDLSRNKIMKTPY
SSFNRRVGTVLLQENPLVCTEKVHMLQDGVGVYIPNSDDIVCGGHPKPSTTTTTTEKALVVEEEQEQEMPIARTSDISTE
RRVDPIYSRLGIQGLPTQRIKMPEPPVEMPQSPPVSTTAFLQEEQEPIKPVNSADNRPYNPLNVRPANIVSRPRNHFGSE
LAPVGGRLPSRENPFARTAVHVPASQITTTTRAPVVVEEEEEEEEPGVIEPEEPQMPQEEIKQVEQQIQDEALNKMIDVM
SVPPTSTGEPRVRTTTDIRDNPNIIHPFPVPFLKRGPNLSHSSIIRPSTAASPNPAQPQTPAYPRIEPIEPIHDLAEPNG
PGAFPIPALEEATMPVHTLPPSIVLAPARPAPEIRDNRIENERYTEFALRTQQPDEIASDAKASARTSSFLTPGLLIGVC
LALVFLASIVVFIGLCVAKHKNMRRLGSSSESDSTTARTNAYVAAQQAQMKMMYGTMSRSRQERA
