# Supplementary material for: OMA standalone: orthology inference among public and custom genomes and transcriptomes
Source: Genome Res. 2019 Jul;29(7):1152–63. doi: 10.1101/gr.243212.118 (PMC6633268; doi:10.1101/gr.243212.118)
Supplement: Supplemental Material [file supp_gr.243212.118_Supplemental_Data.zip › orthologous_groups/OMA/OG10081.fa]

>estExt_fgenesh1_pg.C_1530031 [CAPI1]
MPVYLRKDAAMSVPSATAAELACDDPDDFIGDPDQLRDKLPQPFRMIDKVVNQLIENAMNLAVLRENEQVREATIFRPPQ
YESESQILENPSCLASSKDGQYVFLGSSEGLSVIAATTKNVICRWYEDKMHIVSLNIAMLKDHHLICSVDDFGVARVFAF
SCGVLFLLHTFLESGNETKSIVRNCESSSDGDYFGIFLQNTESQSGWLEVHKSPKDMWVKDIDGVISASSKKNKPMEAEA
VTLVVETETAISEELKARSQSPSSQTAASPLPEKSSLKFSPPQLVLKVKPPQPVTGVQWSSALNLMKTIDSTGDVVGSGC
CHQISQQHLDLRLSAFKHLHSQLLPYKKEETPAPLEVGFHFHLPGRLMPHSADQSNIVGGAQPGDKPPIPPVAKGNCAGA
SRQGRESKARPITAMKATPPSTQNNVEYKPDMIWPMSSAICTSSISPCSSLSAYGLINNMLVIWDHSMGVLKRIVNIDST
QAIKSVHFLEPGLIPQPQSAKPYAQNVHCILLVVCDAGDVFLAYTEGEKPAEKINIGIENDNDTPTMITPIDGAPHLLFT
CRRNGTVCLHSILDGQPLCEVTVPEAYSLSSPWKPIVCLGNNGRMLFAKGETEPRHTSPVSEKEEKENEGDKEKDTRDEE
EDKGDKQEGKRSDPTNALFIFNLESFPVLEKILGLSISALPFVSHPTMEERVNAQFRRRQELQDGRVDQLQQRWTKFKEE
IESIKRMKATAHSRVQTAFTASTIVRTPLIIGKRVC

>m.106125 g.106125  ORF g.106125 m.106125 type:complete len:741 (-) comp49129_c0_seq2:1351-3573(-) [Cerebratulus_spclean14cd]
MPVYIRQNMHIPPPSMISSYLDDDSDYITDPEQVRDQLPQPYRMIDKIVSFIFDESWEVAQRREEQRILEESRIRPPQYD
CGTPMELFGKAGCLADSKDGKFVFIGLPEGLAAVDALSQETITVWEEENAEIVAMKTSIMAGGQNYMLSTLDDMGTARVF
AFTGEKIYLLKMMNEPQEGGAKVLATKCESSDEGDYIGVALENPTTLEKWLEIYRKPENWVKELEALKTQAAKAPPTTAK
APTPHTDDGRDVPIETSHPSESIGGSVIADEPQSGQESQGTGSRLNSPVPGGNEKQQAYKFSIPNLVLKVRAPQPIAHST
ANTPFQALSKIDQTGDVIGTGLSHILTAVHIDLRKNVFEHLHEQHMKYLPKEEEQKIVQPSFHFLHPGRMLPVGLEQSSQ
AGLPTSVAVSWTGGTQLMHYSLLKSAKDVEHKPDLVWPFSCAITTTTATPDTSLIAIGLENGTVVIMDIRMGIQRRAVSV
AEDAKISKLTFLNPNICYQDIKTYPPYPVQTSCYLMVTCDNGFTCLVNTDLGDESSPVTVLEEVEERDEMPSSIEPIESL
PELIMTVYQDGTIFIRDILKRTQLCEVVLPNDYELTAPWEPITALGASGQMLFLKGTQKEASEEEEEKESAIFVFPLRSF
PVLDAYWRMEREALPYSIHTKIDDRLSSLLRERIVVQPFRQARMQKRWEQLKDELEILQNIREQKKTQSKFVYVSILYIS
DDIVKLKGSIVCFVLNICCSX

>m.37325 g.37325  ORF g.37325 m.37325 type:internal len:663 (-) comp31043_c0_seq1:3-1991(-) [Echinoplana_celerrimaclean]
IAIIACAVIMPVYMRRRQSSVPGTYNEFSSEEDDYIDDPDQWRDLLPQPFRMVTKLLDTAFEDVWEVIAAREGERVAESR
RVLPTPYSPAFVIEAVLKVTCLCEAPDGEFVFVGQNNGLSALRPGISMPVDRWESADLDIAAITCCLIGPDVYILSTNDD
LGVSRIFAFAGDRFYLMKAMNDQEGEKKVLASSIGITRLGDFCAVALENPANSEQWLEVHKLPKEQWFKEADALASARRQ
AAAKRAAAAEEAPDDIGPRSATASPTQEDRANCKFSSPTLVFRCRPPPLLTGINAPNLVAALKPIDASGELLGSGAAHLL
TGAHLEARDAAFELLHSEQLKFLPKEEEEEKEFCCPTWHFLTNGRFLPHGLELPQNENGGHVTAGLLVWWTGARQLLLFS
LLRSYKEVDHRPEALFPFESPIAASCVSDCGRLVGVGLQSGSVVVLDLHLGLTRRVINIGADPIWRLRFLAPSAVASEES
SYPPYKDRVETKMLIVSEDKSYHLLDVSPGIYRSSAQRLEISAKHPIEMPTWVEYASILPSIVLRVSQGGVLVLHDVIRA
QELCQLEPPDNVRIAEPWQPALCFADGGKALYFRGQRTTLVPSETPLPPGTPMDQNESFTDEKEEKEEFVLVSVDLTRVP
ELQAALSRASFDLRPATVHPVLS

>AAH64626.1; BAC05088.1; BAG63429.1; CAB98208.1; CAB98209.1; EAX02063.1; ENSG00000140527 [HUMAN]
MSFPRGSQTQKIKHPIGTRKGPLEVPPPTEKDWPKDDEQDHVLVDPDEELDSLPQPYRMINKLVNLLFDQSWEIIEERNA
LREAESSQIQPTVYPPLGEIQLNKMPNCMAVSQDYVFIGGAKGFSIYNLYSAKQIYAWEKLKVDVTSIWATDLGNEILIA
PVDEMGIIRLFYFYKEGLYLVKAINEVDDTSKQTTCIKMEISQGGDFAAFLLQGAGDIWLDVYKLPKETWLKKLEHPQLT
SNPKKKVRQPQLNSLGPISADPLEMDANVSFKGDIKLSLPVYIMKIKPPKPVTGTTFKSPLEVFAKIKDCYGLGSGQNHF
IKDSQWEQQAEIFNASYKKYLDREWEEEPLSTATFYFLLPSCLFAMPPEVKGPSGMACVLGIHWTRSHNFFLYSLNRTLK
DKADPEGVWPCAAPIAVSQLSCSSSYLVLACEDGVLTLWDLAKGFPLGVAALPQGCFCQSIHFLKYFSVHKGQNMYPEGQ
VKSQMKCVVLCTDASLHLVEASGTQGPTISVLVERPVKHLDKTICAVAPVPALPGMVLIFSKNGSVCLMDVAKREIICAF
APPGAFPLEVPWKPVFAVSPDHPCFLLRGDYSHETASTDDAGIQYSVFYFNFEACPLLENISKNCTIPQRDLDNMAFPQA
LPLEKRCERFLQKSYRKLEKNPEKEEEHWARLQRYSLSLQRENFKK

>estExt_fgenesh2_pg.C_sca_10490 [LOTGI]
MPVYLRKNISFSPPSLENITDIDIEDDFTADPDLLRDKLPQPYRLINKIIDNVVEKAWTYISKVEEKKFKELNRVRPPSY
DCSVKLNLEKEYNATGLSDSVDGRYVFFGTSNGIIVLDALQQSIVTVWEEEKVDVVHIKCHLIGVQTYLLVTIDELGVAK
LFIFQADHIFLLKVLNEQESATNKIITSKCEASAEGDYVGIFLENPSKNETWLEVYRLPRDTWLREMETVVGELQSIAQS
AAQQQEEDVEGTDNQMMVGERRPSVKVLTPHTVGERRRSSVVNLLTVPPDDSSTKTKKRRKGRNRSSSPRPGTPPPLLTL
TPGEKPSPKFTPPSLVIKIHPPSPITACTTTSLQSACQKVDSGEVIGTGQNHVLSGSHLDLRDAMFNHLNEKLLPYLKDD
DEKEAEVIQPTFHFVPSSRLSPLGLEQPSQTGKPTNIIVWWTGETNIKHYSLLKTGKDFEFKPDLVWPICNKVKSTAVSK
CGSFLAIGLSNGTVVMWDRYLGVEKGIVNIEEKSSISFLKFLDSSLSATESISYPPYKTTNTACLLIQTTSGCQYIYNTS
LQTLVTLQVITEEDDDVQVLLSTMKAVPELLLVVSKDGSLILKDVVNGNSVCQLTLPKPYSLTSPWEPIYCFGAGGQMLF
VKGSYFEKNEEGGLIDLSAVFIYQLRSFPTLDTYWQHSRELSTEVIHPTLDKRINSLLRYRISQQASRKERMQERWGIMK
DELDVILQCKETSKHTSRTTITPSTYRSTPPALR

>m.14033 g.14033  ORF g.14033 m.14033 type:complete len:695 (-) gi|399821017|dbj|FX184857.1|:605-2689(-) [Lymnaea_stagnalis]
MPVYLRKNVSYTPSSLYNMELEDDNDYLLDPDQMRDILPQPYRMINKIIFQILDTVWETVAVKEESHLNNAPRVPPPKFD
KPIKLPDFTNATALSASNDGNFIFLGLPNRLVVLDAFTKDIIYTWEEQHAEIISIKSYVIGSNCLLLTTIDDLGPCRLFL
FACNILFLLKPIHENAPQAEVKILCHKCEASQHGEYIGVVLENTGKNDIWLEIYKSPLDNWEKEFEAFSTALMQAEEQAA
EESLLTEDFDHKSVQENTKKSQSLNQRMASSLSQPELLIKIRAPVLPGPAATVLPPAPVSSKSDTTEQLGMGLNHVLGAT
HLEKRNAMFTHRHENLIKYLEEEKDEMIMSPSFHFLPASRLIPSSLDQAVSNDTLVSVAVWWTNHPSLIHYSLLKPGKEG
EGKPELIWPFTSCITSTAVSVCSTYMAIGLDKGNIILWNRQMGLSKAVLSGPECQVKSLRFLDPDLFPMTQTSQLSNSFF
TSMFLLAEFANGTQWLFDTLHGSEQIPRCIASEPEKDDQMQTILDIFPEVPELILFVEKGGALFIKDVCSGSLVCQIDLP
PTHKLQTPWNPILTLAGGGHVLLVKAEGTEVSDDGEVSDVSGVFLYNLRSYPALGRYWNQEIEKSETSKFTTHEQLANAF
LLRRLSQQYERNARLEKRWTELKSELANMKQAQLMEVNSLHLSNWTSPQDTSVQ

>m.80049 g.80049  ORF g.80049 m.80049 type:5prime_partial len:788 (-) comp82627_c1_seq4:1092-3455(-) [Macrostomum_lignanoclean]
LNLLHASQIYTPTMPVYMRKRQDSPSLSQLSEPNPDIDADFVLDPDKHRDPLPQPYRLIDKLIETLLERSFQEIFSREEE
REHEQARHKPPQVPTDLCRIVPNIRSAIKFLCPSADEPDLQQEPVDQYGSRYVFCACEGGQLFALDGVSMATVGSFEAAG
LDLAYMATAQLKPGLHLLATIDELGLARLFLWDGSAFHLARLMNEDEGDKRINCLAACLSVDGEYLALTMQNASTKAVTL
EFHRVPRDAWAKEVEQQAGKPNPQAGGGVGAAGAIKEDGTGDAATNGAEGDASGPTASEEAGRVPVLKLSPLAPVLRVRQ
PQPVASTAGATAPNLKLIDSSGEVVGSGAAHLLTQPHLQLREANFRRERPEELKYLLDSDNNEAASMALPTVQFLKPGRT
QGTEQTMDKNVCVSAAVAWSGDYKVFIYPLLKVGKDLEFRPETVWTFGSPVTCLTVSHCASLIAVGLESGNLILHDLRLG
LVRHVISVDPENPRPIVRVFFLNPPADEEQSDNLGQAIYKSTQPVRAAIYNSDLKPYLADIGPEAAPPTASPLPHSARHA
YEAPQLVDYYPLGHPTLLLRATRSGAIVLHDVRLGREVLHFNLPPPYQLPEPWQQGGWALAAGGRSLFIRGRRELTSGEG
DVDATGAAIDGDVTAAADEAAVSARNDEERLFCYSLKILVPMRPYWKQRRVQQVPCFVHCKVEQRADAYLQHRNATHTER
QKTLVDMWSNLFNTLKEVEAAAAAAAAAETPRSVKTLRTSFSSMSDDSKDARLKEFLKRADNATSVA

>m.46593 g.46593  ORF g.46593 m.46593 type:complete len:675 (+) comp35936_c0_seq2:40-2064(+) [Monocelis_spclean]
MPVFFSKNRQSITPPSFSEFPEEDDDYHRNPDEFWDPLPQPFRTINKVVTGLLEGVWSIIDEKENARDAELSRNLATIAS
EPDTLPDDFMNATCLCNSPDDRYVFVGLRTGVAVMEMKSISLSDKWEMKNKEIVSLQAVLLDNDLYLLAELDDMGMARLL
AFYNERLYLIKELNDKDGDKRLIALNFQISPCGNYIGIGLENSAKDSWLEVHKIPREIWLKEVETSASSKQSTNRSKASV
ESRHNDGHSSETTRSSGDNSDADRVGHKFTPLTFILKCKPPQNIIGSNNSTFQQLFKSLDTDDVVGSGSNHIISQTHLYQ
RDLVFRRIHENLLQFLPNEKEQKKNLQSSCPTFHFLNNGRLPPLLMEVTPDITSSILVWWSGDHHASIFSAIKASQKDVE
HKAEKIWTFSSPISCSNISPCLSVIAFGLLSGNVIVFDKENGLFRRSIQVSSSPITRVDILPPTPNQTSYCCRVFAVDRE
SEFYFLEDNKMAVIIPTSVKHLSEKVQWVQHIPSHPDLVLRISRNGQATIHDISNLREVCRLVLPQPFLISPPWQPVWLS
NKGGHMLFIKGSVEIVDEESQETSTQEQLFYYQLKNIPELISYWGRQYTGNKAFQSLRSTEDQVKSILSNRFSTHNSRHV
ALNSRWLKLKETFKLIEQKKLDSLAKTSNVVTFG

>gi|291237340|ref|XP_002738592.1| PREDICTED: hypothetical protein [Saccoglossus kowalevskii] [Saccoglossus_kowalevskii]
MPVYVRKNLLSITPPSLSELLSDDDDFLTDPEQLHDQLPQPFRLVDKILSRLTDDVWEILSDREAARVAEKSRIRPPQYE
CAVQMQDFGKATCLADSIDGRYIFIGLPNGLAVIDAASQSKVAHWQDDNVEITSMNVCLMSVQMYLIATIDDMGACRLFC
CAYEGLHLLKVLTETESATKALASNCQLSSDGDYIAITLENGSDCWVEIFRLPRDNWIREFEAAHATLLKQQHPPKPPSP
VEKEKETETDMDTSHPSDGASNLDAAAGNQSQSLASPKPQSPRNTSPVPAVTSTTTQSISTQQINVANLSKPTLILRIKP
PAPLVGNPATSAHSAFKTIDDGSVIGSGSNHAILTQHLELRKATFNLHHEKDLQYCKEDETDGLPRQHPNVVFLNAGRLL
PAGLESAATAGRPNSVAAYWSGSSNIYHYNLLKTAKDIEHKPDMLWPNASVPITCQTISSESSVNHLQFVNPSILPQSLD
DYPPYPTPRASAVLVGCMDGTLRVVPCGRGSDDLSIITLSAKRAVKEELFTLIESLPAIPQIVVTVQQNGDVILYDITKG
QSLCQVTLPVTHKVTSPWAPVIGIGADGQMLYVKGTQLDPNEDYVPNSGMTSLFVFQLRSFPSLDKCWKRLCEPQPHVVH
VTVDKRVEDLLTERLSQQSLRQVRMQERWYKLRSEVDNIQKYRNAKVVTGDKRTV

>fgeneshTA2_pg.C_scaffold_3000438 [TRIAD]
MSKSKRPNREPTPPSRIDDVDRDDFFADPDMMFDELPQPFRTIDKILEGIFDDSWNIINKRQAEREAGTLKVPVPVYNGV
RVGTTTEEPRCLAPSVDGNYVFLGHADGLVVLKPPSVLTLTSWDENGVLPVQLSTADMPGSIYLVTMLSNLGVGRVFALF
KNRLFLLRIINDTDAAIITTMKLSSNGDFLGVGTQASKKYFFEVHRLPSDGWTRELTSANRQLLKHESKIISSAEQHVPQ
QLINNQDKPVPPPVQIVSQEAEGTPNPSQTQLEGQSNPTLNITTGAVPSRINFSKPTLLIRVKCSNTPTPCNGTNPAQAL
SAYNNSDFLTLGNGLIHSLSAQLLDQRRTDYDSLGFISQQDSEAEIRSVPTFHFLGPTKYQPNSLEGNQNEVAKPSSVVM
WWSSCNQIFHYPLPKSGRVDKPDLVWPNGDVIINSTLSNDKTLLAVALKNGILVIWDVYHGLERKIIGFSKRGSIICMQF
LLPGALNETKTMPKADPGSATFRTGPEGLIVACSDGSLCIIECEPDKSETAPIILAHPSEIPFYRILPLPNLPQLFITVQ
KNSEVIVHDARKRKRMCEIVMSKSYHLDNPRKEGELILAKGGRVVVMRGVKDDTMFTELEDVFAVYAIQLHLCLELGEYF
AKIQKDNQGRQQDENVKNQTTGKDKKRNSRASKQNKESASIDEIEERLNSMLRERNAEQALRQARMQQRWSRLKTELRVI
SAIKHQAKRRDFLRKAFGVLDKY
