# Supplementary material for: OMA standalone: orthology inference among public and custom genomes and transcriptomes
Source: Genome Res. 2019 Jul;29(7):1152–63. doi: 10.1101/gr.243212.118 (PMC6633268; doi:10.1101/gr.243212.118)
Supplement: Supplemental Material [file supp_gr.243212.118_Supplemental_Data.zip › orthologous_groups/OMA/OG1009.fa]

>fgenesh1_pm.C_scaffold_194000001 [CAPI1]
MKLSPREQESLLLHNVGTLAQKRLARGVCLNYTESVALIASQVQEMVRDGTYSVAQLMSLGRRMLGYRQVQPGVANMVHE
VQVEATFPDGTKLITIHTPICRKDGDLDLALHGSFLPVPDLEIFDKSAEVVVPGEITVSNTKPDIELNSNRKMITLKVTS
VCDRPIQIGSHYHFIEVNKNLVFDRQLSYGMRLNIASGTAVRFEPGESKTVSLVEIAGKKVVRGGNGLCDGPVNPESLPA
IMEKIKEGGFGHETQAFTLSRELYAYTYGPTVGDKVRLGDMDLFIEVLKDHTVFGDECKFGGGKVLREGMGQAALVSGAG
VLDTVITNALILDGVTGVIKADVGIKGGMIVGIGKAGNPDVMAGVSPGMVVGVGTEAIAAEGMILTAGGLDSHIHFICPQ
LAREAIASGLTTMFGGGTGPATGTCATTCTPGPFHIKAMMQSTDAFPLNFGFTGKGNTSRMEGEVTELEEQILAGAIGMK
LHEDWGSTPAAIDTCLRVAEKMDFQVMIHTDTLNESSCVEQTIEAFKGRTIHTYHSEGAGGGHAPDIIRVCGEPNVLPSS
TNPTRPFTANTIDEHLDMLMVCHHLDKNLKEDVAFAESRIRAETIAAEDILHDLGAISMISSDSQAMGRVGEVITRTWQT
ADKMKHFRGRLAEEQGSNDNIRAMRYVSKYTICPAIAHGMSHLIGSIEVGKMADLVLWNPAFFGAKPEIILKGGQIAWAQ
MGMPNASIPTPQPVKQRKQFGAYGKAIGSNSVIFVSKASKDAGIPQTYGLNKRIETVKNCRNVSKRDMPLNDFLPEISVD
VQSYKVHITSKETREKAEYLTCPPATRLALAQRYFLF

>e_gw1.4.103.1 [LOTGI]
MKLSPREQEGLLVYQAGSVAQRRLARGVRLNHPETVALIALQLQELARDGLSVSELMDLGRRMLGRNQIMPGVGDMLNEI
QVEATFPDGTKLVTVHAPICADDGDMDLAFYGSFLPIPDLNVFSPDSKVFLIIPGEIMPQKGEITINKGRQLKSLRVTSV
CDRPIQVGSHYHFIEVNKYLTFDRRQSYGMRLNIPAGTAVRFEPGDTKTVCLTSIAGNRIIRGGNSLCDGPVKEERVVPI
MNKIAQKEFGHKDQVLDWFSEVLATKPATISRTIYAHTYGPTTGDKVRLGDTSLIIEVEKDHTVYGEELTFGGGKVLREG
MGQAANRPCLEVLDTVISNALIVDAVTGIIKADVGIKNGKIVGIGKSGNPDIMDGVDKNLIVGAGTEAIAGEGLILTAGG
IDAHVHFICPQLIREAIASGLTTLLGGGTGPATGTNATTCTPGPNHIKQMLQSTDAFPMNFGFTGKGNTSAPDQAVDLRD
QILAGAVGLKLHEDWGSTPSAIDTALRTAEEYDVQVMLHTDTLNESSCVEQTIESLQGRTIHAYHSEGAGGGHAPDIIKV
CGVMNVLPSSTNPTRPYTSNTIDEHLDMLMVCHHLNKNLKEDVAFAESRIRAETIAAEDILHDMGAISMMASDSQAMGRI
GEVITRNWQTADKMKLFRGQLPEETGENDNERVKRYVAKYTINPALAHGFSHIVGSVEVGKLADLVLWNPAFFGAKPNMI
IKGGQIAWAQMGMPNASIPTPEPVKQRKMFGAYGKSVGAHSVVFVSKASLETGYVHDYGLSKSIVAVKSCRTVNKTSMIR
NNYCPNIEVNPQTYKVQLLHDEDDGSVKPEVLECPASSRLSLAQRYFLF

>SPU_011504gn [STRPU]
MRLSPREQESLLVHEAGALAQKRLARGLKLNHPETVALIASQMQEFVRDGKPVSELMNIGRQLLGVRQVLPGVADMIPEV
QIEATFPDGTKLVTIHQPVARENGDLSLALYGSFLPVPDLSVFDQPHLSQNGPADAPLAVHPGEYFAASDEPITLNAGRA
TKRLKVTSTCDRPIQIGSHYHFIEANKYLTFDRLASLGMRLNIASGTAVRFSPGETRDVNLVAIAGKRVIRGGNGLVDGP
VSKASESSLREKIQQHSFGNQAQADAETVSNFTCLMPRLNYIHTYGPTVGDKVRLGDTSLVIEVEHDLISVLGGQLKYGD
ECKFGGGKVLREGMGQAAHLTSKDTLDTVITNALIVDAVAGIIKADVGIKDGMIVGIGKAGNPDVMDGVTAGMAVGVETE
AIAGEGKILTAGGLDAHIHFICPQLAKEAIASGLTTMFGGGTVGIGKAGNPDVMDGVTAGMAVGVETEAIAGEGKILTAG
GLDAHIHFICPQLAKEAIASGLTTMFGGGTGPATGTCATTCTPGPNHIKNMIQSTDAFPLNFGFTGKGNTSNSDKESCRE
LEEQIEAGAIGMKLHEDWGSTPEAIRTCLRVAERHDVQVMIHTDTLNESCCVEDTIAAFEGRTIHTYHSEGAGGGHAPDI
MKVVGVPNVLPSSTNPTRPFTVNTIDEHLDMLMVCHHLDKNLKEDVAFAESRIRAETIAAEDILHDLGAISIVASDSQAM
GRVGEVITRTWQTADKMKIFRGRLSEETGDNDNLRVKRYIAKYTVNPAIAHGMGHLIGSVQDSQGIFIKIRNLKEDVAFA
ESRIRAETIAAEDILHDLGAISIVASDSQAMGRVGEVITRTWQTADKMKIFRGRLSEETGDNDNLRVKRYIAKYTVNPAI
AHGMGHLIGSVQVGKMADLVLWNPAFFGAKPDLIIKGGYIAWAQMDIVEFWSCDCIVKETVWNRSEKIVHLAYKYWCVLQ
GSGTIKRIRNWAQSCCRSLKKKDMILNDFLPDIKIDAESYKVTIKDRGKETDELLTCPPAKRLSLAQRYFLF
