# Supplementary material for: OMA standalone: orthology inference among public and custom genomes and transcriptomes
Source: Genome Res. 2019 Jul;29(7):1152–63. doi: 10.1101/gr.243212.118 (PMC6633268; doi:10.1101/gr.243212.118)
Supplement: Supplemental Material [file supp_gr.243212.118_Supplemental_Data.zip › orthologous_groups/OMA/OG10090.fa]

>m.16708 g.16708  ORF g.16708 m.16708 type:internal len:150 (+) gi|225265781|gb|FM943467.1|FM943467:3-455(+) [Brachionus_plicatilis_14cd]
GGWQPVTKLGRLVKEGKINSLEEIYLFSLPIKEAEIVDRFIDPSVLKDEVLKIKPVQKQTQAGQRTRFKAIVAVGDHNGH
VGLGVKVSKEVATAIRGAIILAKLSIMPVRRGYWGNKIGAPHTVPCKVTGKCGSVTVRLIPAPRGTGLVC

>m.4774 g.4774  ORF g.4774 m.4774 type:internal len:217 (+) gi|37191036|gb|BF422691.2|BF422691:2-655(+) [Lumbricus_rubellus]
SITTLADAAPAGGGGGFRGGFGSGERGRGRGRGRGRGRGRGRGPRGGKEGDKEWVPVTKLGRLVKDQKIKTIEEIYLFSL
PIKEAEIIDYFLGTTLKDEVLKIMPVQKQTRAGQRTRFKAFVAIGDFNGHVGLGVKCSKEVATAIRGAITLAKLSIVPVR
RGYWGNKIGKPHTVPCKVTGRCGSVLVRLIPAPRGTGIVSAPVPKKLLHMAGIDDCY

>m.32468 g.32468  ORF g.32468 m.32468 type:internal len:213 (+) gi|84590951|gb|DN290696.1|DN290696:3-644(+) [Schmidtea_mediterranea]
PARTSFGRGRRGRGRGRGRGRGRGEKDSKEWEPCTKLGLLVKAGKVKSLEDTYIYSLPIKEAEIIDHFLPDLKDEVLSIK
PVQKQTRAGQRTRFKAVVALGDNNGHVGLGVKCAKEVATAIRGAIIQAKLSVIPVRKGYWGNKIGDTHTVPSKVTGKCGS
VSVRLIPAPRGTGIVGAPVTKKLLSMAGIQDVYTSANGQTATLENFAKATYMA

>m.12433 g.12433  ORF g.12433 m.12433 type:3prime_partial len:210 (+) gi|380074175|gb|FO185438.1|FO185438:22-654(+) [Sepia_officinalis]
MADAAPAGGRGGFRGGFGGRGRGRGRGRGRGRGRGRGRGAKDADKEWVPVTKLGRLVKDMKIHTLEEIYLFSLPIKEAEI
IDFFLGSDLKDEVLKIMPVQKQTRAGQRTRFKAYVAIGDHNGHVGLGVKCSKEVATAIRGAIVLAKLSIIPVRRGYWGNK
IGKPHTVPCKVAGQCGSVAVSLIPAPRGTGIVSAPVPKKLLSMAGIDDVY
