# Supplementary material for: OMA standalone: orthology inference among public and custom genomes and transcriptomes
Source: Genome Res. 2019 Jul;29(7):1152–63. doi: 10.1101/gr.243212.118 (PMC6633268; doi:10.1101/gr.243212.118)
Supplement: Supplemental Material [file supp_gr.243212.118_Supplemental_Data.zip › orthologous_groups/OMA/OG10091.fa]

>m.60486 g.60486  ORF g.60486 m.60486 type:internal len:241 (+) gi|109190810|gb|EC386101.1|EC386101:1-726(+) [Schmidtea_mediterranea]
ELNADLFRSFLEPVEKALRDAKLVKNTIHDIVLVGGSTRIPKIQKLLQDLFNGKELNKSINPDEAVAYGAAVQAAILSGD
KSEAVQDLLLLDVAPLSLGIETAGGVMTALIKRNTTIPTKQTQIFTTYSDNQPGVLIQVYEGERAMTKDNNLLGKFELAG
IPPAPRGVPQIEVTFDIDANGILNVSAVEKGTGKENKITITNDKGRLSKDDIERMVNEAEKYKKEDEEQKDRIAGKNSLE
S

>m.21579 g.21579  ORF g.21579 m.21579 type:internal len:205 (+) gi|380070305|gb|FO183828.1|FO183828:1-618(+) [Sepia_officinalis]
DLFRGTLEPVEKALRDAKLDKSAINDIVLVGGSTRIPKIQKLLQDFFNGKELNKSINPDEAVAYGAAVQAAILSGDKDKE
VQDLLLLDVAPLSMGIETAGGVMTPLIKRNTTIPTKQTQTFTTYSDNQPGVLIQVFEGERAMTRDNNLLGKFELTGLPPA
PRGVPQIEVTFDIDANGILNVSAADKSTGKENKITITNDKGRLSK
