# Supplementary material for: OMA standalone: orthology inference among public and custom genomes and transcriptomes
Source: Genome Res. 2019 Jul;29(7):1152–63. doi: 10.1101/gr.243212.118 (PMC6633268; doi:10.1101/gr.243212.118)
Supplement: Supplemental Material [file supp_gr.243212.118_Supplemental_Data.zip › orthologous_groups/OMA/OG10095.fa]

>m.319 g.319  ORF g.319 m.319 type:3prime_partial len:166 (+) gi|34995613|gb|CF416418.2|CF416418:92-592(+) [Lumbricus_rubellus]
MADDDVAALVIDNGSGMCKAGFAGDDAPRAVFPSIVGRPRHQGVMVGMGQKDSYVGDEAQSKRGILTLKYPIEHGIVTNW
DDMEKIWHHTFYNELRVAPEEHPVLLTEAPLNPKANREKMTQIMFETFNSPAMYVAIQAVLSLYASGRTTGIVLDSGDGV
THTVPI

>m.7687 g.7687  ORF g.7687 m.7687 type:internal len:120 (+) comp19851_c1_seq1:1-363(+) [Monocelis_spclean]
DVQALVVDNGSGMCKAGFAGDDAPRAVFPSIVGRPKHQGIMVGMGQKDSYVGDEAQSKRGILLLKYPIEHGIVTSWDDME
KIWHHTFYNELRVAPEEHPVLLTEAPRNPKANREKMTQIM

>m.3622 g.3622  ORF g.3622 m.3622 type:internal len:145 (+) gi|84594354|gb|DN294167.1|DN294167:3-440(+) [Schmidtea_mediterranea]
DEEVTALVVDNGSGMCKAGFAGDDAPRAVFPSIVGRPRHQGVMVGMGQKDSYVGDEAQSKRGILTLKYPIEHGIVTNWDD
MEKIWHHTFYNELRVAPEEHPVLLTEAPLNPKANREKMTQIMFETFNTPAMYVAIQAVLSLYASG

>m.33390 g.33390  ORF g.33390 m.33390 type:3prime_partial len:167 (+) gi|380080748|gb|FO181705.1|FO181705:104-607(+) [Sepia_officinalis]
MCDDDVAALVVDNGSGMCKAGFAGDDAPRAVFPSIVGRPRHQGVMVGMGQKDSYVGDEAQSKRGILTLKYPIEHGIVTNW
DDMEKIWHHTFYNELRVAPEEHPVLLTEAPLNPKANREKMTQIMFETFNAPAMYVAIQAVLSLYASGRTTGIVLDSGDGV
THTVPIY
