# Supplementary material for: OMA standalone: orthology inference among public and custom genomes and transcriptomes
Source: Genome Res. 2019 Jul;29(7):1152–63. doi: 10.1101/gr.243212.118 (PMC6633268; doi:10.1101/gr.243212.118)
Supplement: Supplemental Material [file supp_gr.243212.118_Supplemental_Data.zip › orthologous_groups/OMA/OG10106.fa]

>m.15867 g.15867  ORF g.15867 m.15867 type:complete len:480 (-) comp25421_c0_seq1:835-2274(-) [Catenulida_fasta]
MNSAVGLDSQPVVKMRDLRLRRSSTSKSRFSRYSLFRQRSQKETDGAYVDLVTSHENDLDNCSIFLLDGTIIRLHVDKSV
CTGQELVGRVAQHLDLTELEFFGVSYTGKDGYSRWLRPDKKVKSQSAKWVFEFRCRFYPLEPRNDLKYVTRYLLCCQVRQ
DVLAGRLPCSFESLARLGAYALQADYGNASQLSECVKLKGVSLAEYLKEYPVAPPHQQTLDLLERLCEIHQELDGLTPNQ
ADCCFLDCASKMSMYGMQFYEAQSAEKEHVTLGNNANGIAIYRGYLRLRHYTWPQIMKVVYKQNKFEIRSRRLDLEDDLE
KCEILPFTFSSQKLAKRCWQNVVENHQFFRLARRDASMPLDQSTFVRLATRRFQFVNQIGDCKEDQGDDSFDETHCRRSL
CIRMDGNLKSTLSCGRERWSAPTPTPTPSAVLSFYSFLPLGAFQKASTKPYVKLIDEQDSSCWFSNAVLYRPYCTLATP

>m.75957 g.75957  ORF g.75957 m.75957 type:3prime_partial len:541 (+) comp50987_c0_seq31:92-1717(+) [Cerebratulus_spclean14cd]
MAEDKKGDDKDKDHQSDNDSHGEHDLSDNDHKLKSKSSETIEYNTTDTLPKKGRKKDSKSSPKKAAPAKHLSGKMTKAKV
LLLDGSETDVEIDKAAKGQDLLEKTCESIDLLEKDYFGLLYRETQDVWMWLSGDKKISKQIKSASNWVFEFRVKFYPPDP
MVLQEDLTRYQLCQQLRNDILADRLPCSFVTHAILGSYTVQSELGDNEHGSSTDYLREYFFAPNQTPELLEKIAELHKTH
RGQTPAEADIHFLENAKKLAMYGVDLHKCVDSEKVEILVGVCCTGLLIYRDKLRINRFSWPKILKISYKRDNFYIKIRPG
EFEPCECTIAFKCPNHKMAKRLWKTAVEHHTFFRLKEPEPATKTTLFPKFGSRFRYSGRTQFQTHQASALIDRPAPAFDR
KPSKRKCQTMDGAYPGARDQYDKLNQNEGRDGIPLSNLRRPGSTGDVPYGDDRNRHLAPNEDDQADERGPKSSQERLLRK
GGDDRPDWGALLNEGADHSLDEEEPEPPGRFEVDDKSRERGEMFVKVGPRPILKDPVRNAS

>e_gw1.28.12.1 [LOTGI]
MTEDKKSPKKAATRSSKNSTCTVVLLDGENIEIDIPKAAVGQVLFDRVCDHLDLLERDYFGLTYQDDKFWLNVEKKISKQ
KKSGAWVFEFAVKFYPPDPTQLQEHLTRFLVCLQIRRDILSGRLPCSFITHAMLGSYSVQADKGDYDPNEHGDGYDYIKD
MPFAPNQTPEMLEKIAELHRQHKGQTPEEADLHFLENAKKLAMYGVDLHKAKDSEGVDIMLGVCASGLLVYRDKLRINRF
VWPKILKISYKRNNFYIKIRPSDFERFESTIGFKLETHRLAKRLWKTCVEHHAFFRLREPEQPKNNAVFPRLGSKFRYSG
RTFYQTKHNTALLDRNEPYFERVPQRATYHEKSRSMDERKFEFEKDYYIDMAKAKA
