# Supplementary material for: OMA standalone: orthology inference among public and custom genomes and transcriptomes
Source: Genome Res. 2019 Jul;29(7):1152–63. doi: 10.1101/gr.243212.118 (PMC6633268; doi:10.1101/gr.243212.118)
Supplement: Supplemental Material [file supp_gr.243212.118_Supplemental_Data.zip › orthologous_groups/OMA/OG10107.fa]

>m.9195 g.9195  ORF g.9195 m.9195 type:internal len:209 (+) gi|24334744|gb|CA036058.1|CA036058:3-632(+) [Lumbricus_rubellus]
QMADAAPAGGRGGFRGGFGSGERGRGRGRGRGRGRGRGRGPRGGKEGDKEWVPVTKLGRLVKDQKIKTIEEIYLFSLPIK
EAEIIDYFLGTTLKDEVLKIMPVQKQTRAGQRTRFKAFVAIGDFNGHVGLGVKCSKEVATAIRGAITLAKLSIVPVRRGY
WGNKIGKPHTVPCKVTGRCGSVLVRLIPAPRGTGIVSAPVPKKLLHMAG

>m.2798 g.2798  ORF g.2798 m.2798 type:internal len:224 (+) gi|109708933|gb|EC615964.1|EC615964:3-677(+) [Schmidtea_mediterranea]
VPARTSFALGRRGRGRGRGRGRGRGEKDSKEWEPCTKLGLLVKAGKVKSLEDTYIYSLPIKEAEIIDHFLPDLKDEVLSI
KPVQKQTRAGQRTRFKAVVALGDNNGHVGLGVKCAKEVATAIRGAIIQAKLSVIPVRKGYWGNKIGDTHTVPSKVTGKCG
SVSVRLIPAPRGTGIVGAPVTKKLLSMAGIQDVYTSANGQTATLENFAKATYMAIRKTYEYLSP

>m.15505 g.15505  ORF g.15505 m.15505 type:3prime_partial len:208 (+) gi|380323908|gb|FO192304.1|FO192304:22-648(+) [Sepia_officinalis]
MADAAPAGGRGGFRGGFGGRGRGRGRGRGRGRGRGRGRGAKDADKEWVPVTKLGRLVKDMKIHTLEEIYLFSLPIKEAEI
IDFFLGSDLKDEVLKIMPVQKQTRAGQRTRFKAYVAIGDHNGHVGLGVKCSKEVATAIRGAIVLAKLSIIPVRRGYWGNK
IGKPHTVPCKVAGQCGSVAVSLIPAPRGTGIVSAPVPKKLLSMAGIDD
