# Supplementary material for: OMA standalone: orthology inference among public and custom genomes and transcriptomes
Source: Genome Res. 2019 Jul;29(7):1152–63. doi: 10.1101/gr.243212.118 (PMC6633268; doi:10.1101/gr.243212.118)
Supplement: Supplemental Material [file supp_gr.243212.118_Supplemental_Data.zip › orthologous_groups/OMA/OG10112.fa]

>fgenesh1_pg.C_scaffold_81000034 [CAPI1]
MNTLVQLTVDRDRLKDGQRRATTTTRHKSIVPATSISAPLIRERMLSIWTHHEPDRLYMVPMDKGDPHEQVNDFLEMHYR
ANQRSYSLALLVSGTEYPIPVMKHNMDLDYGILLCLPLLNVQVHIQLPSGSIFKESINPMNSILDLKESINKSMGYPVEY
QDILFNAHALGNHTLIMDHKIKTAAKLHLFLQPSKPFSVHVKTFWGSTYMVEATACMTVGQLLQAVLQKTFSSSFSELKE
RMFQYKSMYSHLLMVEYNMTILDNNTCLNQHNIKGGSTLQVMSISESRKDNVKNLEIKTHTGMAWSLKAAVYDTWFIVAL
RLHAKCTVSLDRMVLTLNNNVINMQCTIGALRHNNTLEIWLEVVEEAASIAGADAIMLNIKLPSGINESLTCSFKDQVKD
VKSRLQMTGYKDVMYHDLYLKKVKMPPQSRLSDYKLQNNAQLELKLTEFPIYISHGPNAFAIPASTKWTVQELIAKITEK
SSLVTDKCQLLYKGEAVNRVRPDLVSLDRIGATVHSKIFIESAVEVHTVQLLTDTDITTVKSNLESHETQPFEKLCQSPA
ALIINLKWFFKWRYPQSGKTLGVLDHRNTRRTFKELSKPVLQILGQAENKGAEKTIYPVGNDLNTETVCTPPDDVSSRFT
VSTDSDSQRLEGVSSNTSSLDGGSNSLLPSIGKSSLKGSDTDGSRRKHMTVRFELPDKPDRRVSRSRGMLTNGLTTDYFI
TDSPKFGPLASRSDRHCVSAVDITRIKLGSVMPNYAHYNDQSVKPASRKKRPAPSFVKYQQSLLNYPLPFSGKNIAIRGQ
CSILKYQRTKKQTENLEALNRSKSDIGYTRVMQSSTK

>estExt_fgenesh2_pg.C_sca_840021 [LOTGI]
MFREFKEEKLVPRSRENVQTCHDDLIKTHHDDYSSDEDLPYAEVNLNHVVGKQMVIWSYKMPDTLAIYTPLAGDDVRRLT
EFVKTNLQFNNDTDKLMVLKPKRSRPVNIIDIYRIKHGSCITVMPKCDPTITLEAKQLNAKYDLVLNTNTTVRELKLFLQ
NQKGYPFDRIEMLYKDAPLLNDRHLFEYKIGHKSRIFVMLHLYYDMLVHIECFWGQTYHIYVDPCMTSMNIIYMILRRTV
SPNLKNVQALFELYLPKHQLALYNGKSHMKWHDCLGNYGVLEGSILKLISLGIQNKLGLQNIPVTLDDGLTHVVTVSQYD
CWAIVALKVHGISRIPINIIRLYKDGKEIDFSETVGFSFKRNIGPRISASALQAQIDPDTLYGIELTIDLGSGIQEVIRC
SASRTIKKVKERLQDMGVPNATVYDLYSQDTKLPNSGKIVDVIDDPRIPLKLKLKRYPVYIHTPKTVIYKMFAHAHESLA
TFKVRIQMKTGLSVKHYQLMVAGRVITSSDDKSVFHSAIGIKMSVFLIPLEKIHTFIVLYNDWLVKIPIPYNPIYSQIKE
ALWGESQIPDGCMYSITNFLMWFFQKTDRRRRHFKSKRTFDPLAIGGPLETVRLPEVQQDQMKELRQEKKNKSVVKIHGR
HVRNYFPFKPDVITMETAALLSQR

>m.34717 g.34717  ORF g.34717 m.34717 type:complete len:780 (+) gi|399787680|dbj|FX184135.1|:554-2893(+) [Lymnaea_stagnalis]
MMDGFIQPHPVQGWGQGHQGERLFNTAPAHNSMPYPAASPADSLYDDLDDELDPYDAIYGELDLQKVYGQQLAIWTHRNP
ETIALFTPVQGDTFMNIVAFARTSLQFNTAVDKMMVLLPGHKRPLDMESVFIVKPGTAIIIAPLYDYMITLEIKQLGHKI
DMVLNITMTVLELKTRLQTERGYPSDRMDLLYKDRPLENVRYLFEYGLAHSSTIFVLLNLKNDILVHVETFWGKQYHLYV
DSCTTGFGIIASILRRTVSQSVVDVVRLYELFLPKHTLVLYLGSRVIDWDNCLGFYGVVDGNVLTMSTIGLAHDMAIQKV
PVLLDTGRLHHILVSKFDRWSTVVLKLHGMTGYPVNLMKLLRHNSLPLDFTDAIGSVSSNAKAVTLDLSAMKMDDDLLYG
IPLKFKIARGITELLKVAPSRTIKSVKDTLERVGVPNASMYDLVVDGYRLPNNKRVVDVIEEYKVPIELSLKQYPVFIHG
HQNVIYKMLAYSKETLATFLMRVKMKTGLSFKDYLLLICGTVLDDDESLPVFDTRISVKSSIFLIPRKQYRSFFILHDDW
LTKLRVPSYPKIKDIKDLLWKERNVPEGGLASIGSFLQWYFGAQGRDGAVKQEETPLKERMLEYEQNIGNRFMHLKVEQP
NRRHPSNIKLEDESLEELEKMVAKQEEKNRARSLPPHSHRRKSRLPPIHRHMSADANRPADRHGLVKRKAYTTMQDVKPR
KGRRGSRNKTGEQTVIPPPVYKYTDGAGEAGGDDQNKEWVFCLRHDYTLPAKGGRPTHH
