# Supplementary material for: OMA standalone: orthology inference among public and custom genomes and transcriptomes
Source: Genome Res. 2019 Jul;29(7):1152–63. doi: 10.1101/gr.243212.118 (PMC6633268; doi:10.1101/gr.243212.118)
Supplement: Supplemental Material [file supp_gr.243212.118_Supplemental_Data.zip › orthologous_groups/OMA/OG10116.fa]

>fgenesh1_pg.C_scaffold_327000024 [CAPI1]
MYAVEQFLLVLPWVTLHSEAALQPNIVFFVADDLGFGDLASYGHPTQEWGAIDDLASKGIRFTQAYAASSFCTPSRASFL
TGRLPHRTGMYGPMFVLYASSSVGLPHSEVTMAELLKTAGYRTGMVGKWHLGMNAHNHSDGSNLPHNHGFDFVGTFLPYT
LNWLCDHWQRHIPHAHRGASYLYQNDTISEQPIQLDTLTERLVQDAQTFIHTSIDDDERFFLYFPFPQTHTPMFNNAHFK
GKSKRGVYGDQVNEMAWGVEQILDTLKETGVDNNTLVVFISDQGPHLEVCQEGGSTGPMKGGKGFFFEGSIRVPMIAYWP
GTLPPRRDSTVVSLMDLFPTFASLSGAHLPTDRHIDGLDITPLLFPETAAPQSPRDLLTFYHESILLAVRYGSFKIHFYD
LALPSDELLVANCRGTYPIINWMEGETVSRVKLPLPKIYNVEEDPREMYQLPIEDYTEMLGIVDTLIAEHEETLTDIPEP
LLSKEFLSKLVIPCCNYPYCVC

>ENSCING00000018177 [CIOIN]
IWETLIRWTITLKMLKFSLWLLLIILANQVLSRPNFVLIFADDVGYGDFQSYGHPTQERGPIDDLAAEGMRFTQWYSAAS
LCTPSRAALLTGRLPIHSGMVGPTRVLHQNDAGGLPKNETTLAEALKELGYKTGMVGKWHLGINELKQNDGRHLPKHHGF
DFVGTNLPFTFHLFCSPSETHYKSSVTNTKIVKIPAKHISVFLGGTLAKLCLIELLWNLIHIVVTTNMLLNPNQQYVPKY
PVDKMKIKCFLSNKDEIIEQPIIPEKLTDKIVEGAKQFITENQKNPFFLYLSLPQTHVAMFCKEEFCNKSMRGSYGDNVN
EMSWAVGEVVNQLKDLNLDQNTLVMFLSDHGPAVEFCYTGGSTGGLKGGKASSWDGGIKVPAVAWWPGTIQPGVKTQVVS
TMDIFPTFLQLAGNEGNNGNLDGMSISDLLLSNHDNEVHEILFHYCSDRLMAVRYGRYKIHFHTQHLHVFNSNCIDGKAL
ENIVDYFDCYANTTTHNPPLIFDINTDPEELFPLEAAPRAHIIEEVEKQVAKHQKTIKPVASQLGRHGKDLQPCCNPPSC
VCNYPNPDKRKTEL

>SPU_012743gn [STRPU]
MIFPRFGLLVALVLLSAWCGDARLGGRSARSGGGAPGAGRVRRCSGGNAPIRDARDKPNFVIFFADDMGYGDLASYGHPT
QERGPIDDVMVENGIKFTQGYVPDTVCTPSRVALLTGRYPVRSGVFSGTGGSRVFLPWTRSGLPSTELTIAEALKEEGYT
TGMAGKWHLGLNSETRDDGVHLPMHHGFDFVGHILPFTNSMACDDTGRFVDFPDVTKCFLYKRDQIVAQPFNHTYLTQTF
VNDAVSFIEDNAHDPFFFYFPFSHPHVPLYASPRFAGKSQRGEYGDNINEMSWAVGEVIDALEAKGLSQNTLVLFLADHG
PQPEYCAHGGDPSIFKGYKTNTWEGGIRVPFVAYWPGQITPRESDALVSTLDIMRTVVDLANGTLPDDTAYDGEVITDVL
LKNAPSPHDVLYHYCKDRLMAVRSGPYKVHYFTHRVQTQDYFAGECQDGGLPLAHYFDCYHCYDSCVTEQDPPLIYNVEH
DPIEAYPLNTTLDSSLAEFMVDLQEKVTAHIASVTVAVPLLDDKDPTKSITPCCDPDTNCVCNYGPVDGPYN

>gi|291230528|ref|XP_002735208.1| PREDICTED: galactosamine (N-acetyl)-6-sulfate sulfatase-like [Saccoglossus kowalevskii] [Saccoglossus_kowalevskii]
MNESSLLLWLVILGSIPAGGWSLRQPLKKPNIIVFFADDMGYGDLLSYGHPTQEYGAIDQMAAEGIRFTQWYSTSSVCTP
SRAALLTGRLPVRSGFYATNGPTHERVFLTSGGGGLPRDEVTLPEALKNVGYSTGMVGKWHLGINAYRHDDGYHLPTHHG
FDFVGTVLPFTNHWACDSHKIHLPHANRKLCFLYYNTTITQQPINHDNLTATLVLDAKSFIYDNQENPFFLYFSFAHMHA
NLFTARRFKGSSKRGRYGDDMNEMSWAVGEILDTIRSTGLSHNTLAFFISDNGPHVEICEEGGSPGMLKGGKATSWEGGI
RVPAIAWWPGVIAGGQVSSQVVSTIDVFASAVDFAGGTLPHDRIIDSLSLKSLLLHKAQSPHQVLFFYCSDRLMALRYNS
YKIHFHSHSFPSEEFIRYYACPDGGLPVTQFYYCYDCYGNCITSHNPPLIYNVEKDPGEKHPLSPWQHKEMIESVMAVVA
EHKSTLKTSSHDPQLNIIHRSLVPCSNGTDCLTRTKNVHDREMNALAVAKAVVPLPVFLFLCINGYRLLSEKDEELKLQY
CIQEEQELEEEREGKRRRKRRRRKKKKESKVRRKKRMF
