# Supplementary material for: OMA standalone: orthology inference among public and custom genomes and transcriptomes
Source: Genome Res. 2019 Jul;29(7):1152–63. doi: 10.1101/gr.243212.118 (PMC6633268; doi:10.1101/gr.243212.118)
Supplement: Supplemental Material [file supp_gr.243212.118_Supplemental_Data.zip › orthologous_groups/OMA/OG10117.fa]

>m.38632 g.38632  ORF g.38632 m.38632 type:complete len:415 (+) comp32395_c0_seq2:52-1296(+) [Catenulida_fasta]
MASSAKKEDKLVGKLTNTLTRKKKREYDKLNAEILNALEGPAMVKKTDEELVADSDEIVMIDPHFKRESTEYQALVQTLI
EWLNAELAFDRVIVRSLEEDLYDGLLLSKLVDKLYGTNVAQAQPEIIASEAGHKQRVRAVLQAIVEQMQIPAEHQVMLPW
TLELVYGKNEVALVRLLLAMARHSSAPIRLPDSLLVHLIIVQKRDGGILQTVRAQDDLALPLDFALSRGETDAFDTLFEH
TPDKIPQVTRALSMWLNNHLRRLAVDVDDLAQLADGAYLVMLVGLLEGYFVPLFSFHVAPRTTDEKAANVRLAFELLTDA
SVQLPARIRPADIVNGDLRSIVRFVYHVFQFYANRDRERALQASAAADHQVAAGEDAEGAQAEAEDDDYDYETQPEPEAT
EDRAFVPPPVRFTE

>m.70936 g.70936  ORF g.70936 m.70936 type:5prime_partial len:344 (-) comp50350_c1_seq1:2398-3429(-) [Cerebratulus_spclean14cd]
TEFKMATSPSPVPPNPVTPKKDKKDESFLDKIGTITRKKSKAKEDENEERSMIEPHSREDPKLQELKQLLLDWINDELAE
QRIIVKDLEEDLFDGQILQKLIEKLGGLRVEVPEVTQTEIGQKQKLRVVLEVVNRILSVPPSWNQKKWSVDSIHSKNLVA
ILHLLVALARHFRAPIRLPDNVCVNVVVVQKKDGLLQTKNVIEEITSYNEDTSARFERDAFDTLFDHAPDKLNVVKKSLV
TFVNKQLNKVNLEVTDLDHQFHDGVFLVLLMGLLENYFVTLHSFHLTPTTFEQKVHNVQFAFDLMEEAGLPRPKARPEDV
VNLDLKSTLRVLYNLFTKYKAGAX

>AAG27173.1; AAH14535.1; AAH16713.1; AAK49911.1; BAA91815.1; BAB14009.1; EAW68525.1; ENSG00000197702 [HUMAN]
MLGIIPLPFGKPQPQSRRRPLRPPSASSASRPARGSLRRAMATSPQKSPSVPKSPTPKSPPSRKKDDSFLGKLGGTLARR
KKAKEVSELQEEGMNAINLPLSPIPFELDPEDTMLEENEVRTMVDPNSRSDPKLQELMKVLIDWINDVLVGERIIVKDLA
EDLYDGQVLQKLFEKLESEKLNVAEVTQSEIAQKQKLQTVLEKINETLKLPPRSIKWNVDSVHAKSLVAILHLLVALSQY
FRAPIRLPDHVSIQVVVVQKREGILQSRQIQEEITGNTEALSGRHERDAFDTLFDHAPDKLNVVKKTLITFVNKHLNKLN
LEVTELETQFADGVYLVLLMGLLEGYFVPLHSFFLTPDSFEQKVLNVSFAFELMQDGGLEKPKPRPEDIVNCDLKSTLRV
LYNLFTKYRNVE

>m.13587 g.13587  ORF g.13587 m.13587 type:5prime_partial len:276 (+) gi|145884861|gb|ES390443.1|ES390443:3-830(+) [Mytilus_californianus]
TSGWIFVVKMATSPNPATVGTPKKKDESFLDKIGTIGRKKKAKEASILEEEGKLAIESPTSPTIPDVGPEGYLLDELEER
SMIEPTSKEDPKVQELIKILLDWINDVLADDRIIVKDILEDLFDGQILQKLIEKLADIRVQVPEVTQSEQGQKQKLQIIL
SVINRLLQLQWNQVRWSVDKVHSKNLVAILHLLVTLARHYRAPIRMPDNVSVNLIVVTKRDGILQTKRVVEDITTINDDI
GARFERDAFDTLFDHAPDKLNLVKXTLVTFVTNSY
