# Supplementary material for: OMA standalone: orthology inference among public and custom genomes and transcriptomes
Source: Genome Res. 2019 Jul;29(7):1152–63. doi: 10.1101/gr.243212.118 (PMC6633268; doi:10.1101/gr.243212.118)
Supplement: Supplemental Material [file supp_gr.243212.118_Supplemental_Data.zip › orthologous_groups/OMA/OG10122.fa]

>estExt_Genewise1Plus.C_2760069 [CAPI1]
MSPEKLPSRSSSDDTAHSPHPGARGSSDLNGTNRDGRDSLEDFYTEINDIEQDDDEGNDGHGSDDDQLKPLDEGEQEVVW
LHEAGYGHLASKFAVDEELIKDDTSSLTRAQAAAVRKRVDTLNATVRKKHKQQLKTDVRDVFTGASSEVRSAQPLCTHIP
HPTPPTHFLILPRHQESICISFHLLISEPHPPPLSSLSLSLSPAEGSKSKGGSNRTASSTDDDLSGITNFVLVKDTLGVT
RVSDLGKADVVKLHSLALIELTALFDIHNLSYNRRKPKRRMKEHGVFGVPLQSLFDHDVKRVPNIKVPLLLSKLVSFLIK
TGVPEEGILRVPGAVARIKSLRQEIEERFNSGRFSWEDVRPHDAAGLLKQFLRDLPVPLLTFQYIEAFIAVQKIPDSRQQ
LQALNLLVLLLPDVHRNTLQLLLQFLKRICDCKENKMTLNNVAMIMAPNLFLVQSRKSQPLKRDLEISTAAGTSNVIKML
IKFQDILWSVPSFMISQIRHQYEADQMRSSGNKSQIMKFLGRKDKSDTPKKPQVQHEGDFQAGVIRVQAPHMNMCATAVQ
LDGTTTASDIVARFCRSSAVQLANTGNRESGYDDDVVSPGNPCLFEQGGNIGERRLESDTKILALYRVNPNAEWVIRTKP
D

>m.68372 g.68372  ORF g.68372 m.68372 type:complete len:699 (+) comp46633_c0_seq2:106-2202(+) [Cerebratulus_spclean14cd]
MSRDSAERWFYGIGARKEYILSKRMADSTSPTGEKPADFEEYWNEVKDIEECKEPDDSTDEDTSLKTPDEGEIETKWLTD
AGYGHLVSTLEDEAADDVDEDVEELINLETSSLTRTQAAAVKRRVNTLHQTMKKKRKDIRNVFDTPVTEANAAPTTHKPT
RVNTTGGGKHNRHQSGKKPDVSIGKNKDHQYNIGDTVADDATAGIEMISIHSTSTGRVVARNNKERPSLDIPTVSDADVT
FDFKSEAERAGGTSPSVPTPPKEPPPSNENKIDDTDDLPNFILVKDKLGITHIGDLGADDIEKVRSLALIELTALFDSHS
IMYSSRKVKKKNKETGQFGVPLNILMDHDLKRDPKCKVPILFGEIIEYLDKNCLKEEGILRIPGSASRIKNVRQQIEDNF
YNGTFSWDSVHSNDVAALLKQFLRDLPHPLLTHEYVEAFAGVEQIPDKKQQLQSLNLLVALLPEYNRNTLKLLLRFLRRV
VEHHHLNKMTLNNCAMIIAPNLFMMNQAVNTKHVKFEISMAAGTSNVIKMMIKYQDILWTIPSFLLAQIRRQYESEQMRK
YKDKSLMKLLKKDKSDVYKKPSMVHESDFQEGLINVQAPGLTKSSTAIQLDENMTAADIVAKFKPRGSKTWESSNSSRSL
PSGCINLKDVSYAEENAYLHEVGGNIGERCLDPNTNMLTIFKTNPNAEWIIKTVEPLLX

>AAH17223.1; AAH39611.1; AAH62417.1; AAI01709.1; AAI07417.1; AAI11941.1; BAB61887.1; CAD39167.2; CAH72298.1; EAW48076.1; EAW48077.1; ENSG00000146376 [HUMAN]
MSWLSSSQGVVLTAYHPSGKDQTVGNSHAKAGEEATSSRRYGQYTMNQESTTIKVMEKPPFDRSISQDSLDELSMEDYWI
ELENIKKSSENSQEDQEVVVVKEPDEGELEEEWLKEAGLSNLFGESAGDPQESIVFLSTLTRTQAAAVQKRVETVSQTLR
KKNKQYQIPDVRDIFAQQRESKETAPGGTESQSLRTNENKYQGRDDEASNLVGEEKLIPPEETPAPETDINLEVSFAEQA
LNQKESSKEKIQKSKGDDATLPSFRLPKDKTGTTRIGDLAPQDMKKVCHLALIELTALYDVLGIELKQQKAVKIKTKDSG
LFCVPLTALLEQDQRKVPGMRIPLIFQKLISRIEERGLETEGLLRIPGAAIRIKNLCQELEAKFYEGTFNWESVKQHDAA
SLLKLFIRELPQPLLSVEYLKAFQAVQNLPTKKQQLQALNLLVILLPDANRDTLKALLEFLQRVIDNKEKNKMTVMNVAM
VMAPNLFMCHALGLKSSEQREFVMAAGTANTMHLLIKYQKLLWTIPKFIVNQVRKQNTENHKKDKRAMKKLLKKMAYDRE
KYEKQDKSTNDADVPQGVIRVQAPHLSKVSMAIQLTEELKASDVLARFLSQESGVAQTLKKGEVFLYEIGGNIGERCLDD
DTYMKDLYQLNPNAEWVIKSKPL

>m.13163 g.13163  ORF g.13163 m.13163 type:complete len:653 (-) gi|399839186|dbj|FX185912.1|:99-2057(-) [Lymnaea_stagnalis]
MEASPSRELDDYWNEFKTIEQNDSHSDDDDLSKTPDEGETEAAWLGAAGFSHLVKNLKDGQDLSDGDLETITSSLTRAQA
EAVKKRINIVTTTLRRKDKGNKVHVRDIFSQQDGLHQDRPVYAETLPRSSQGRHATKSPDQRSPAFLHKGGYSMSGHSNE
ITDIEAGIATLGVHPRTKSINRSTDQFANLSPVSDMEISLDFNPEEVEKPSLPVSTLPDPHRIDLPAFEPKADPLGVTLI
GDLADCDMEKIRSLAHIELTALFDEYGIVHKQPKRKRKLKEQGIFGVPLNLLVEQDQKRTPGVKVPIVYQAMVNYLEKEG
LYSEGILRVSGTETRAKQLRQDLEEKFYQGLFSWGDAGVNDVAVVFKQFLRELPIPLLSYEYHDAFPQISNIPKVLEQLK
ALNLLIILLTDEHRNTLKVLLRFLRNIVAHSNRNKMGLNNVAMIMAPNLFLAPSRNNKEKPDLEVELKKAAGTSNIVKML
VHYQDVLWTIPSAFIAQIRHLYTTEAHRKSRDGLLSKLSRKKDKSELYKKPPLSPDQPETQDGVIRVVAPHLTKSSALIQ
LDQFTTAADVVAKFKCGDGILSRENSTIGVPEETHGHTYRNPNNAQYALDHDYLFEVGGNIAERCLDPRTRMIDLYHVNP
LAEWVIRSRKDR
