# Supplementary material for: OMA standalone: orthology inference among public and custom genomes and transcriptomes
Source: Genome Res. 2019 Jul;29(7):1152–63. doi: 10.1101/gr.243212.118 (PMC6633268; doi:10.1101/gr.243212.118)
Supplement: Supplemental Material [file supp_gr.243212.118_Supplemental_Data.zip › orthologous_groups/OMA/OG10123.fa]

>m.18904 g.18904  ORF g.18904 m.18904 type:3prime_partial len:264 (+) gi|148315938|gb|ES575831.1|ES575831:68-862(+) [Lymnaea_stagnalis]
MLTARFASSLVRQLPRALPKVCQNALAAGCVSARHLSLTSPSFAGGPSGAELSSILEERILGQKSEVNLEETGRVLSIGD
GIARVYGLKNIQAEEMVEFSSGLKGMALNLEPDNVGVVVFGNDKLIKEGDVVKRTGAIVDVPVGLELLGRVVDALGNPID
AKGPLGSKLRARVGVKAPGIIPRTSVREPMQTGIKAVDSLVPIGRGQRELIIGDRQTGKAAIAIDTIINQKRFNDAGEAK
AKLYCIYVAIGQKRSTVAQLMKRL

>m.22887 g.22887  ORF g.22887 m.22887 type:internal len:256 (+) gi|212840193|gb|GE765413.1|GE765413:2-772(+) [Mytilus_californianus]
RGFVGHRRETNNVNMLSARLASSIARQLPRAATKVCRHALGAGCVATRNISSSSPLYNTGAEVSSILEERILGQQTQTNL
EETGRVLSIGDGIARVYGLKNIQAEEMVEFSSGLKGMALNLERDNVGVVVFGNDKLIKEGDIVKRTGAIVDVPIGKEILG
RVVDALGIPIDGKGPLGTSERARVGVKAPGIIPRISVKEPMQTGIKAVDSLVPIGRGQRELIIGDRQTGKTAIAIDTIIN
QKKFNDGTDENAQLYC

>m.19264 g.19264  ORF g.19264 m.19264 type:internal len:214 (+) gi|378923404|gb|FO180298.1|FO180298:1-645(+) [Sepia_officinalis]
EETGKVLSIGDGIARVYGLKNIQAEEMVEFSSGLKGMALNLEPDNVGVVVFGNDKLIKEGDIVKRTGAIVDVPVGKELLG
RVVDALGNPIDGKGAIKSATRARVGTKAPGIIPRISVREPMQTGIKAVDSLVPIGRGQRELIIGDRQTGKTAIAIDTIIN
QKRFNDGQDESKKLYCIYVAIGQKRSTVAQIVKRLTDANAIGYTIVVSATASDA
