# Supplementary material for: OMA standalone: orthology inference among public and custom genomes and transcriptomes
Source: Genome Res. 2019 Jul;29(7):1152–63. doi: 10.1101/gr.243212.118 (PMC6633268; doi:10.1101/gr.243212.118)
Supplement: Supplemental Material [file supp_gr.243212.118_Supplemental_Data.zip › orthologous_groups/OMA/OG10126.fa]

>Aqu1.229295 [AMPQE]
MADSVNLILERMLPHLEELQHTGIFQEDEIRDIVKKRRQMEYQLFRRPPKKEDYLKAIEFEYNLDKLRKLRKEKMGVVGM
SQDGEFGIINRITSLYRRATTYFKDDISLWLNHIDHCRCTNQHTMTSKLFGKALAIHPTNVGLWIMAAKFEFEERQDTTA
ARVLFQEGLRTNRESEKLWLEYYRLELLAVDKLRKRKNVLILSTNEEAPSDDVMDYAISWLIMRHFELLFYQSWFNLKRR
TRESRRYMTILPPSLLADFPNSGLVHDAVAKRNWLRINNEDSLPVSKVKELERETERLYREGIENLSRAEVPEEEEEVSL
WEKYILWSVERLQYWNRKKGQANESGITKLLDICSKCSSKRKLNESLAVKMVKLLQTNGLHEPAGILVKEMLWLIRLHSE
ILNQANFETLSDLFHEAILSVKKEVHPLATQIWQLYINQVILRHSSSLDEIESVFQSCLQSLPSASSEPILLQYLDWVYI
SRGIKSIRNTYKKMSKDNQQSLSICVYMKLVSYEVSEVSINNRRIVDLFEAAINKYGCTSTDLWLEYIKTVTLLGSASES
SLSSLFVKLSWVPVISVSLLNLVFAPLTKCTEDCRDTKAK

>m.17824 g.17824  ORF g.17824 m.17824 type:complete len:600 (-) gi|425854448|emb|HE699535.1|:105-1904(-) [Adineta_ricciae_14cd]
MAEVVQRHLEDMLTEFEQAKRIGLFTEAEIKKIIRTRRRHEYKIIRRTKEKECYLDYIKYETHLLKLVQLRREKLKLGRM
HKKNEIDLEIKRRIERLFRSVCHRFKKDIQLWLTFIEFLKKQHDYSTASSAFTSALQTHGNKYWLWIMAAKFEFEVMVSP
SSARALFQRALRMMPQEKKLWLEYFKFELLYVELVQKRQAVLDRALKEASDNEEDAVLQGKIVEIVFNNAQATIENDPTF
LCSFAQILHEFSQFSFAESLIDQIYSLLKVKYSSNALAQSLIAQRPLINERKLVEEAAKKEQDASFMVAVLEQQVRENYE
ELLKDTATNKNELWNLYLDFCVQRLSQTSDSNKSEHISICDQVFSSANEQISLTPERYLEWTSIVDQDRAKSIIKKATDH
YPDDPSLWDKRLSLFTTEATDSKVIKKEFKLACQHSQVKNSPLIWKTIVEYAQEHCDKWTEELFEQSQTGSLDLSVALEL
KSQYLQWVNKTKSIKQVRELFDRLSGRIPASLPFYMDYIKIEQSASNIDRTRVRTAFEQAIIYFGKTSADLWLAYMDHLK
QNQSLDFVTISRIHSRALHTLESDELKRFNTECALRNLTX

>ENSCING00000022947 [CIOIN]
MAELVHQNEEEMLQELEQMQNVGLFTSAEIKAIIRKRNAHEYKLVRKTKVKKDFLDYIQYEINLLALIHKRRKREHYFFK
QDEIEYVIVSRIHRWFKQMMVRWADDLKVWTSHAAFCLKWNKKVQLSKLCTRMVQVHASNPKVWLLAAKWELECGDSMEK
VRSLFLRGIKFHPKSEKMWLEYFRAELLFTEKRHRRFKMITKQDVNLNDEGSDSALMKGKAALIIYKNALQAFPDNVEMH
LKFLDILSAFLATNTFAVSLFNEIKDDLSEIYNNSPKMRACLAKLHLKETLAGISFSGKHKEIEKHSRAMNCYQDFDKAV
KEIDTPEMWSKYFNFALSMCQQSQPNQVSGPDSLFSLSSEQLMKVADHCHGNNILTCQQYIAWVDFLLKTGQLSSAYDVL
CEVCGRRDEVELWLKRLKVAHLGNGENIDLNELFQLTCKFSNEMTKKQQEIFWSMWMQNCVVSDAEETAESVLTNKAVGC
CCEAALALQHVYLKWMAVKYNVNHAYQMFMTKIKNTRTPTPEQYKDVLELLNLSPSVAQSTLQECYEHALHDHGETDPGL
WLDYMKFLTQKENMKKCGHVYWRALKTLKPEFTDDFVSQHSMLKCSIKTRG

>m.39095 g.39095  ORF g.39095 m.39095 type:5prime_partial len:605 (+) comp44160_c0_seq1:2-1816(+) [Cerebratulus_spclean14cd]
NGRPFIMAEFVQLNVEEMLPELEQMERVGLFTKHETRKILKKRRHYEYKLRRRTKQKEDYLQYIQYEINVLSLVKKRREK
TGYTFKKIEIDVSIVQRIHKIFRMVCSRFQDDVKLWLSHIEFSKTRREKATISRLFTRLLQVHNRKSDLWILAAKWEFED
HNNTDNARGLLQRGLRFNAEAKHLWLEYYRLELLNAARLRKRREILGLENEDENQEILAENEVSDAVLAGGVAQVVYKKA
LEAFPDDVEFCLSFLPVCKLFDFTKEMEEEIYKDLKAQFGDSPLTWDALARHCLELPHITTNKEGKALERNIFEVKALDV
YEDAVKLLNTERMWDAYIKFAIERIALTPEKSHFTNVRLERCIKLFERAHKDGCLSEEMYSEWVTVLLNTSQIAAAQDVI
HSATTRHPKSVNLWILSLQLAIRSDVPEKQLFSVMDKALASIKEKNALPIYQLMLEWAFAAKSDRVASLFEAGMSKKRNV
SCPIKEMYVDWLALTQGIKKVRKEYDRLSKIKPVSVEFFKKFIAIEASQVGTKVGHLRRIYEDAIGEFGETNTALWLDYI
KLEMIKGHATNAGTIHWRAMKMLDGSLTEAFVTQYTLLQTGHIEX

>FBgn0030081 [DROME]
MAEFIAEMQERLLPEYEQMKNYSVFTADQVREIVSRRERLFLKINKSHQSITDYLDFILYEKHMHMTIVDKEKKMHVKLT
GLKASIATRIMRLYREALAKFNHDRRLWSNWIKFSRKSNPVEVAGIYEKMLLYHGDSPDLWVDAALWLYEFNRLNIDRVK
DILLRGLQRHPDSEALNKCFFDIMLKEAALASNERNLAENTLSEQDIKLERVEAVYRNSMANITQLDYFVKLLESCEDHQ
ELTGKLQRMIIDDMQEKFPREPGLWDLLAQRELRGFHLGDLEEEDLDTSDEEPASKKSRSVNGRSLKRRIQLCVTVYKSA
VEELQTTEMWNMYLDAMLALNSDGKTERILKQQCLADALQAGHRSQLMGVKHYATLRKMLCTAPSGREAAVTILTEALKN
DSSVEMHELLLATHIQSDSEPLIYELFNKIQKSMGSEALPLWRSVILYYRTRQDSLGARRLDEIYGLACKAAWPEFGELR
SDYLRYLWQERSVEEARKEYAKLAILPPMSLALHRQMVQLESSAAACDQASLKYWRMCYDFMACYFGKTQPRVWVEYLAF
ERDHGEAKNISLLTQRALSTLEPQYVAAFEAERALAYVGASI

>AAF66244.1; AAF71054.1; AAH15454.1; AAH35325.1; AAO15382.1; BAG54344.1; CAB77268.1; ENSG00000108651 [HUMAN]
MAEIIQERIEDRLPELEQLERIGLFSHAEIKAIIKKASDLEYKIQRRTLFKEDFINYVQYEINLLELIQRRRTRIGYSFK
KDEIENSIVHRVQGVFQRASAKWKDDVQLWLSYVAFCKKWATKTRLSKVFSAMLAIHSNKPALWIMAAKWEMEDRLSSES
ARQLFLRALRFHPECPKLYKEYFRMELMHAEKLRKEKEEFEKASMDVENPDYSEEILKGELAWIIYKNSVSIIKGAEFHV
SLLSIAQLFDFAKDLQKEIYDDLQALHTDDPLTWDYVARRELEIESQTEEQPTTKQAKAVEVGRKEERCCAVYEEAVKTL
PTEAMWKCYITFCLERFTKKSNSGFLRGKRLERTMTVFRKAHELKLLSECQYKQLSVSLLCYNFLREALEVAVAGTELFR
DSGTMWQLKLQVLIESKSPDIAMLFEEAFVHLKPQVCLPLWISWAEWSEGAKSQEDTEAVFKKALLAVIGADSVTLKNKY
LDWAYRSGGYKKARAVFKSLQESRPFSVDFFRKMIQFEKEQESCNMANIREYYERALREFGSADSDLWMDYMKEELNHPL
GRPENCGQIYWRAMKMLQGESAEAFVAKHAMHQTGHL

>gnl|GNOMON|2594357.p Model predicted by Gnomon on Hydra magnipapillata strain 105 unplaced genomic scaffold HYDRAscaffold_38088, whole genome shotgun sequence (NW_004168129.1) [Hydra_M]
MLLQRGLRMNKTSEKLWQEYFRMELLHVEKIKKRRKLLGIEGTITKHTNEEEPEMIEDFLANKTAEIVFQNAVKQISDVN
FCLSFLSISQEFDDTENLQQLILQSTLALFPTSEIMLDTIAKQSLVMLQKKRNEEFVKDNDWIKVEDEVQQKYEEAVQKV
NTSLMWEKYVRTFTKLLNESRNQAEAKRRYLILQKIFGKAEEQNQASIDLYLVWAELFIDVGETQQALTTLSRALSLHKM
SSRLWVKYLLVKCSLGDEWEVLQKEFKRALNLVSKDSVPIWQMYIDLAVSSNAPETKTIFEDCLKSSNETKKMFSVQYIK
WVDQIEGSKAFRKLSLRMMSDASMDFLKECIQIESKKDAPNIKYIRSIYQKMAHEYGKNSLDVWLDYINFEKQSNSENIQ
RITDIYLQAKRTLDGNLVADFIAKYTLESMPSSNS

>m.35110 g.35110  ORF g.35110 m.35110 type:complete len:592 (-) gi|399778254|dbj|FX188858.1|:62-1837(-) [Lymnaea_stagnalis]
MAEYVNQTLEEMIPELEEMSKLGLFTVKETKVILRNRQNHEYKLRQLTKTKSSFLNYIEYETKLLELLRFRRKKLGQSSK
KREIEKSIADRIHNLYRLACVRFSDDVSLWEAHIEFSKHLHEKAYVSRLYNKMLKIHARREDLWVKAALWESSDEGNRNA
ELAREILLQGQRVNPESQIIILEMFRMELELATFLLKRKAVLGIAPNQPNEDDPKKEASISELKLSEIIYSRGIEMFPGN
FEIHLKMLIISSVFKDAKDLQELIRADLQRLYPDNPEVWNGLALMHLNGLNKLRPVTKEKAIKNCLDVYRQAVDRLPNEK
MCSLCLNAQLALMGRREVKDEHWLVKSTLSMFEKAIQLGALSESLYVRLIDLLEHLGLKDDMLTVSQSATQDHPKSAVLW
QARLKLVVALGQGDVNKIDSVLKASLKHVPTEDTWPLWELVLNHFDAKRFTQLDDLIERACRSVTPQVCLPAKEWYLQWT
YRRGGIKQLRNVYQRLKSMRPISLDFFKLYVVMESSQLAPKLKLIRAAFEEALLEFGQTEPDLWLNYMQCENEVGKDAAR
SGDIYQRALLALDSHLKESFIRKHVMLGLIQ

>gi|291240907|ref|XP_002740357.1| PREDICTED: UTP6, small subunit (SSU) processome component, homolog [Saccoglossus kowalevskii] [Saccoglossus_kowalevskii]
MAEFVQQRLEERLTELEQLERVGLFNKAEIKAIVKRVRGHEYKLARKSKEKEDFLRYIQYEINLLSLVTKRRKRIGYFFK
KEEIEYSIVQRVINLFKRACSHYNDDIKLWMSYIQFCKKWNRRAALSKIFAKLVKIHSNVVGLWIMAAKFEMEDHNSPDS
ARGLLLRALRFHPESRKLWAEYFRLELMNADKLRKRWHILQDVKSVETSIVEDELMQGKAAIVVYKKAIQSMPDDIEFRF
SLLPISREFDFTQDVQNEIYNDLKKDHPENELTWNALARRHLVHEEKVIADARHREMDPDLAVLQMEQKCYGVFDKAVKK
LPTRKMWTLYAETCLERIREGQSEHLCNQHVLRAIKLLSSIKYQLSEELYEQWVDVLIKVGMVDKAKEVAEIATKSHIKS
VKLWLQRLQLVINDCKLGDNSGTGEVMDLFDYAASHVKSKQSQPLWDLGLTWCLACNPDEVEAVFQHGITQHKQVALLMK
EKYLEWAAFSGGTMKCQEIYKRLIASKPIGLNFYMKYISIECGKAKPKIIKLRKCYEAAIQEFGASNTDLWLSYVKLELT
HPKGKKEKVGDLYWRALKHLNPSFVDDFISQYTLFQTGHLDV

>fgeneshTA2_pg.C_scaffold_2000079 [TRIAD]
MAEFVQRALEQMLPELEDMQENNLFTRDEIRALVKKRTHYEYQLQRRVVRKIDFIRYIKHEMNLEAERNNRKRGSTKVVS
KAFSRMLQAHPYRSEFWIMAAKWEFEDNKDIDNARILLSSRLKTDTSRRIMQLAIRRNSTSKSLWPEMRKRRQVLNISEP
NQDDSGEMSDEFFANKIADVVYQNAVKAIPDDIEFRMSFIGIYKLFESTKQYRDAIYNSLLDDFPDQEASWHFFAEKEYD
DHPDINALPVQMWDYYLSWYYEKVVLTSPTCLSKLEILLEIFEKAAAGKKLSENKYFLWIKILQKIRKDQDIPAVLEKYI
RDFNSELQSWKFYLTLLLSYQEVYEEHDIENGFDKALKCLPVKTSIPIWQLRLEWYLTSKPKLVNTFLEKTINLSPEIAK
PMQERYLEWTALNKSIRKVRKVYTNLIANSLVSIEFLCMCVDIEQQQAPPDISKLRKLYDLILSQIGESSAEYWIKYIKA
EKAWGQPALANTIYWKALKTLQGEDNYDFIKSYALL
