# Supplementary material for: OMA standalone: orthology inference among public and custom genomes and transcriptomes
Source: Genome Res. 2019 Jul;29(7):1152–63. doi: 10.1101/gr.243212.118 (PMC6633268; doi:10.1101/gr.243212.118)
Supplement: Supplemental Material [file supp_gr.243212.118_Supplemental_Data.zip › orthologous_groups/OMA/OG10132.fa]

>m.50486 g.50486  ORF g.50486 m.50486 type:internal len:716 (-) comp37909_c0_seq2:1-2148(-) [Echinoplana_celerrimaclean]
CALWLCFASFALCPVSSRAHEGDKEWTGDFAVELKADSTEAQLVANTHGFDVVREISALKVFHFKHPNACSKKHRCKRHA
KDLVDLLKQEPHVRRVEQQYVLERDPRRLSVEHLDRDFDSVEETPFPRALDREYEWEVVKRSVRMTPRFNDPLFRDQWHL
NNHGQFDNVGLDLNVIPAWKKGYLGNGSKVAVVDDDIDTAHPDLIDNYDPVLSADLNDPLDITGNPRTSKKVVPADEAHG
TQCAGEIAAKANNRVCGSGVAPEVTLGGIRILAGRITDLLESYSILHQNQLIDIYSCSWGPKDNAKEMQMPHYYTGKALR
YSATKGRRGLGNLFFFASGNGGRNGDNCGADAYVNSAYAMPMSAVNIYGRAVVYGERCAGAFVSVPVGGFPADDAGGPRK
SFPRIVTCKINGRCTKSFVGTSAAAPLGAGCAALMLQANRNLTWRDAQHVFARACRLPNPAQLVWQRNGAGFHVSPVFGF
GLLDCARAVQLAQTWRNVGPRRQCHFKVFRGKRRIVSKSKHVFRVHVAHCKGGARVNFIEHVLLSFVIDHRIRGDIQLWL
VSPRGTVSRLLGKRWPDRSRKGIRQVFLTRHLLGEDPHGRWTIVVEDTGWRRTGEPRGKIRSVSLRIHGTSEAPGGLKES
RSAARSMSANEVRAEYHRGRLQAVRAAPLDRRVLEVKRRIEAGERSAAVRAELRQLRGKDLAHEDYEALREILRKI

>m.109052 g.109052  ORF g.109052 m.109052 type:complete len:754 (+) comp83497_c0_seq1:59-2320(+) [Macrostomum_lignanoclean]
MIAYKRSKGLPWLLACIFSCAICVYNCQEQLTDHFALELLDNSDISVAKEIAKKHNFDLLHHAQQLGNVYHLQHRSACKS
NHTANQCATDGAALIQSMLSHPRVLRSIHQVAEDVEKRHLDIKEFLRNLADGVDDKSDDSSEESRAIDKRREEIEDAKIY
KKALSRRHLDLIVNDPHFNLQWYLHNTGQLQGINPGLDLNLLPAWNRGFTGSGIVVSVVDDGLDPSNPDLKNYDPLASAD
FNNLTRKEGIPIRSGPLTMEQTHGTACAGEIGALANNSFCGIGVAFNAKLGGIRILDGVVTDLLEAYAILHNNQYISVYS
CSWGPRDNGLVMDMPKFYTSKALQLGVSKGRGGKGSLFVMASGNGGKNADNCGADGFVNNPHTIAVGALNIFGRTPYYGE
SCSAIHVSAPVGGPHTPNSKLPDYLVTTTMVNGGCFKEMSGTSAATPLVSSCVALALQANPELSWRDVQHLLSRSARLPS
SGKGDPKIQSWQVNGAGHYVSHHAGFGLLDCAKLVFTAQTWPGVTDQIDCRDAKPYRGKFRVPSRKPLTLPFDSRGCNGT
LKRLEHVLVTLTMQGMAMRGAVEIWLKSPAGTESRLLGMRPKDKDNRVGIKNQTFLTLLNWDENPAGRWLLQIWDRGGGG
RRRGVVTEASVQFLGSSGARLPPVSHRRARWLTPDETTAAFRSQRLASAAQEVLHPELATLSRRLHNALVANGNGSGGGD
LTAIVNEARRVVSKKGVTDEDLKYLLRQIDSAL

>m.60777 g.60777  ORF g.60777 m.60777 type:5prime_partial len:869 (+) comp40627_c0_seq1:3-2609(+) [Monocelis_spclean]
LYIKPPIWNKFQKVFIISVNKWSSSHDINDIILFNYLINYSNNRMNLIFLLLYGWFLSYQLCIVKSHEWTSDFAVEVVEG
KEAEAEDALKDNGFRVIRKLPDLDNVYHVRHFSACPNKRCKREASDFLNTLKSFSSIKRVEQQMLLERELRDIDHEENLD
RREYLRRKKDYQNFLRDFENFATGENEFKHDSEQDIHKKFKEDDEVYSKSIKERTKSNVKIKFNDPGWKYQWQLNNHGQL
ESVEGVDMNLVTAYSKGYRGENSIVTVVDDGVDTEHPELKPNYDPAASIDLNDPSDRTGNPRSPNSTVPPDEGHGTLCAG
EIAAIGNNHLCGVGVAHRAHIGGIRLLAGAVTDLLEAFALSHNNQYIMIYSNSWGPKDDGKTLKVTPHYTTLAIERGARK
GRGGKGSLFVFASGNGGYSGDSCGLDGFVNSIYTIAVTAVNHHGIVPGYTEPCSGLAVAVPVGGYHKRNKKDGKHRPNPE
VISSNINGGCRSNFVGTSAATPLAAGCLALLMEANGELTWRDVQHLLFLSARIPNRDHIVWQRNGAGFPVSHYYGFGLLD
CAQLVTNSQNWKTVAAQHICKVEADDGSRRLEIRARYKTEIEFTTNGCLHEADKRINRLEHVTVTVNISHVRRGDLSMWL
VSPSGTKSPLLLERRKDASIEGMNFTFLSLMMWGERPSGKWILQVVDNGKHKRNLRSYENDRGYVKLAFLTLHGTYENGV
SSKPSTHSLSSHGKYGRAHVMSRSQVADEYQTRRLAFIKDKPQHKRVHEIRKSLNNLDVNKEEHLNKLEEEVMKMAEDET
VDVSDVESLKEDLQSKLNEFQQMKKKNPSNNQPQSFNHQSDMFRKLFHSDPESNNDFDEIFCPTFSKF
