# Supplementary material for: OMA standalone: orthology inference among public and custom genomes and transcriptomes
Source: Genome Res. 2019 Jul;29(7):1152–63. doi: 10.1101/gr.243212.118 (PMC6633268; doi:10.1101/gr.243212.118)
Supplement: Supplemental Material [file supp_gr.243212.118_Supplemental_Data.zip › orthologous_groups/OMA/OG10133.fa]

>ENSCING00000008243 [CIOIN]
MGERQYQEKLKRMRHQHEIENQLLMAQFNYQTSNLQHQHQLQQHLNITNEINNVIFVWEFLFVQRLKHVISKQRERVAEQ
MAALDQRSELINSVRNKEKNREKTGAVASNAVKQHLQKFVKCRQKFKDSHPSMERLLHISPGGNYLACFTYVVTHRSPLQ
WTPSLEGKNGGHEVPAHYSSLLHTQYDFPLRKTASEPNLKLKSRLKQKLLEDRVERSSPLMPRRGDIKADLANRIKKKIN
IENVNEQRNSHNSAPNSGPSSPPNSSNDIKQSTPHMQTEFYNQQTDYYEESNSSGNHDLYSSPSLPNISIGLTNKKSTVY
FVITYRNLSFEQDRSMLVVSEELSKRGTRGSSLSDPMIQTMVIIGSLTHINILIIKSLRHHLSKLHEIDLTQAVQANLLP
PHKTVLHGTYHLCTQASTPPGPIRHSQTTRQHKALSRTQSAPTAASQLQLHILQLKRRQKMLQQQQKKGLMHGVAEVDSH
SYSILPTHLETEDGEQWVKRNQYSHAQSTPNQPFIPSNKIASTQAQLVASKPEIPAVARVAIVSVYKLNNCSSFYNKPTQ
EEGGIAGTRHLPPQSTIPIHSQPSSLSDQNKPRLLRTQSSPATSFIKKLPHFKKYRYTTGIAYSPVMLKHGCACRDDHTE
HAGRLRAIWERLTKSKLVNDPSCGGTSGKSSCELLEARKATTDELQLVHTQEHTLRYGTTSLARKELGEKLLCQELTSKF
IVLPCGGVGVDNGIDIDTVWNELDTINAARMAVGCTVDITLEVAQNRLKNGFALVRPPGHHAQKDLAMAFCYFNSVAVAA
RKLQHECPDTVRRVLIVDWDVHHCNGTQNIFFDDPSVLVISIHRYDSGNFFPGTGAINECGRGGGLGYNVNIGFSGGLDP
PMEDADYLAVFRTIVLPIARQFDPHFVLVSCGFSAANGHPSTLGGYKLTPNCYGLLTRLLSEVAGGKIVLVLEGGFELEP
LCDCTEACVRTLLGNHEYSNLSMESMERRPSKNAIDTIKNVITIQEKHW

>AAF04254.1; AAI11736.1; AAI50329.1; AAI52406.1; AAK66821.1; AAK66822.1; AAO27363.1; AAS07401.1; AAS07423.1; AAS07424.1; BAA34464.2; BAC04630.1; BAH14153.1; CAD30851.1; EAW93702.1; ENSG00000048052 [HUMAN]
MHSMISSVDVKSEVPVGLEPISPLDLRTDLRMMMPVVDPVVREKQLQQELLLIQQQQQIQKQLLIAEFQKQHENLTRQHQ
AQLQEHIKLQQELLAIKQQQELLEKEQKLEQQRQEQEVERHRREQQLPPLRGKDRGRERAVASTEVKQKLQEFLLSKSAT
KDTPTNGKNHSVSRHPKLWYTAAHHTSLDQSSPPLSGTSPSYKYTLPGAQDAKDDFPLRKTASEPNLKVRSRLKQKVAER
RSSPLLRRKDGNVVTSFKKRMFEVTESSVSSSSPGSGPSSPNNGPTGSVTENETSVLPPTPHAEQMVSQQRILIHEDSMN
LLSLYTSPSLPNITLGLPAVPSQLNASNSLKEKQKCETQTLRQGVPLPGQYGGSIPASSSHPHVTLEGKPPNSSHQALLQ
HLLLKEQMRQQKLLVAGGVPLHPQSPLATKERISPGIRGTHKLPRHRPLNRTQSAPLPQSTLAQLVIQQQHQQFLEKQKQ
YQQQIHMNKLLSKSIEQLKQPGSHLEEAEEELQGDQAMQEDRAPSSGNSTRSDSSACVDDTLGQVGAVKVKEEPVDSDED
AQIQEMESGEQAAFMQQPFLEPTHTRALSVRQAPLAAVGMDGLEKHRLVSRTHSSPAASVLPHPAMDRPLQPGSATGIAY
DPLMLKHQCVCGNSTTHPEHAGRIQSIWSRLQETGLLNKCERIQGRKASLEEIQLVHSEHHSLLYGTNPLDGQKLDPRIL
LGDDSQKFFSSLPCGGLGVDSDTIWNELHSSGAARMAVGCVIELASKVASGELKNGFAVVRPPGHHAEESTAMGFCFFNS
VAITAKYLRDQLNISKILIVDLDVHHGNGTQQAFYADPSILYISLHRYDEGNFFPGSGAPNEVGTGLGEGYNINIAWTGG
LDPPMGDVEYLEAFRTIVKPVAKEFDPDMVLVSAGFDALEGHTPPLGGYKVTAKCFGHLTKQLMTLADGRVVLALEGGHD
LTAICDASEACVNALLGNELEPLAEDILHQSPNMNAVISLQKIIEIQSKYWKSVRMVAVPRGCALAGAQLQEETETVSAL
ASLTVDVEQPFAQEDSRTAGEPMEEEPAL
