# Supplementary material for: OMA standalone: orthology inference among public and custom genomes and transcriptomes
Source: Genome Res. 2019 Jul;29(7):1152–63. doi: 10.1101/gr.243212.118 (PMC6633268; doi:10.1101/gr.243212.118)
Supplement: Supplemental Material [file supp_gr.243212.118_Supplemental_Data.zip › orthologous_groups/OMA/OG10136.fa]

>m.105618 g.105618  ORF g.105618 m.105618 type:complete len:193 (-) comp42948_c0_seq1:1386-1964(-) [Echinoplana_celerrimaclean]
MAAIRKKLVIVGDGACGKTCLLIVFSKDQFPEVYVPTVFENYVADIEVDNKQVELALWDTAGQEDYDRLRPLSYPDTDVI
LMCFSIDSTDSLENILEKWFPEVKHFCPNVPIILVGNKKDLRNDERTRHELAKMRQELVKTEDGRMMAERINAFAYLECS
AKTKEGVREVFETATRAALSARRKGKKGCDVL

>estExt_fgenesh2_pm.C_sca_40021 [LOTGI]
MTTDIRKKLVIVGDGACGKTCLLIVFSKDQFPEVYVPTVFENYVADIEVDNKSVELALWDTAGQEDYDRLRPLSYPDTDV
ILMCFSIDNPDSLENISEKWNPEVHHFCPNVPIILVGNKKDLRNDPATRDELASLKQKPVSQEEGRAMAEQIHAYSYLEC
SARTKEGVREVFETATRAALQKKNSKRRKVKCSIF

>m.22671 g.22671  ORF g.22671 m.22671 type:complete len:195 (-) comp16568_c0_seq2:239-823(-) [Microdalyellia_schmidticlean]
MSATLRRKLVIVGDGACGKTCLLIVFSKDKFPEIYVPTVFENYVADIEVDGKQVELALWDTAGQEDYDRLRPLSYPDTNV
ILMCFSIDAPDSLENIHEKWNPEVKHFCPKAPVILVGNKKDLRNDDATRRELAKLKQEPVKYEEGKAMADRIGAVAYIEC
SAKSKEGVREVFEQATRAALKNKKKESKPICDII

>m.70709 g.70709  ORF g.70709 m.70709 type:complete len:193 (-) comp8829_c0_seq1:814-1392(-) [Monocelis_spclean]
MATIRKKLVIVGDGACGKTCLLIVFSKDQFPEVYVPTVFENYVADIEVDGKQVELALWDTAGQEDYDRLRPLSYPDTDVI
LMCFSIDSTDSLENISEKWYPEVKHFCPNVPIILVGNKKDLRNDERARHELAKMRQELVRPEDGRLMTEKISAYAYLECS
AKTKEGVREVFETATRAALSTRRNRKKGCELF

>m.251 g.251  ORF g.251 m.251 type:internal len:156 (+) gi|84590616|gb|DN290355.1|DN290355:2-472(+) [Schmidtea_mediterranea]
SAIRKKLVIVGDGACGKTCLLIVFSKDQFPEVYVPTVFENYVADIEVDNKQVELALWDTAGQEDYDRLRPLSYPDTDVIL
MCFSIDSTDSLENIVEKWYPEVKHFCPNVPIILVGNKKDLRNDERARHELAKMRQELVKYEDGLLTADKINAVKYL
