# Supplementary material for: OMA standalone: orthology inference among public and custom genomes and transcriptomes
Source: Genome Res. 2019 Jul;29(7):1152–63. doi: 10.1101/gr.243212.118 (PMC6633268; doi:10.1101/gr.243212.118)
Supplement: Supplemental Material [file supp_gr.243212.118_Supplemental_Data.zip › orthologous_groups/OMA/OG10143.fa]

>estExt_fgenesh1_pg.C_3260027 [CAPI1]
MAVHVRRLGTDAHGCAHEKVELLAESDDQGEGEAEVLRHHFPAPSGQPELHQRRSCLGPFTIVCVASGLAAVGGVLFGYD
TGIVSGALLQLKDEFNLSCFQQELVVTMLLIGALCASFVAGFIIDRFGRRRTIIFNSLIFIGGGMGIALSQSLLALLVGR
FVLGFAVSISAIAECVYISEISPANKRGFCVSLNEFGITVGLLLAYLVNFAFITVPDGWRFMFGLSAIPAAIQGFSLLFM
PSSPRFLMSRGREAEAKVVLLDLRGPTGVEAEIVAIKQSLENEKSHSIKDLCSGKDKMRSRFFIASVLVILQQVTGQPTV
LYYAPTIFKLVGFVADTAATLATVGLGVVKVLSTLVALFCIDHAGRRTFFLCGTIVMAISICTMGFITLSWPSVDATDDC
GSTQLNITSNERDFTAVEMSPTMQAQRWAVLIALMLYVIGYALSFGPGTWLILSEIFPSPLRGRATSAATVFNWGANLVM
SATLLSLINVIGVPGAFLSYGSMCVLSVLFIYFFLPETKGRTLEEISEYLKRRPVIQGSCRSSCCHSKPVVRRYQMVLNE
AIM

>m.65585 g.65585  ORF g.65585 m.65585 type:complete len:628 (+) comp47942_c1_seq1:211-2094(+) [Cerebratulus_spclean14cd]
MPSTMTSEEETDLDVYFSDSAELLNNEQKPAAYSESGGLELDQRDPAPPETSHPMPQQQRTTKYVVGASVMAAAGGVLFG
YDIGIISGALLQLTERFHLSCLQQSMVVGSMLFGAVIGSLCGGFLIDQWGRRLALVFNSLVFIIGAIILTVAPTYYVLVI
GRLVVGFAVSLSAIGECIYISEIAPARRRGLLVSLNELGITIGLLLAYLVNFLFITVENGWRYMFGISMVPAIIQGVGMF
LLPPSPRFLAIKKKEDEAERVLKLLRGTPHVESEMHNIKIAIQVEKDHKVCDLFSSEDNMRGRLFIGAGCVFLQQVTGQP
NVLYFAPTIFQSVGFKSDSAATLATVGLGFIKVLSTVLALLCVDRAGRRRFLLAGASLMSLSILILGIVVMALNSALPVG
EYCAHHIHTAAGGNTSIHVHGNVLPNIQKRDLHQNQNVTDLSNLTAMNVDAILNTTTSPNTTSSGFEYASPLSKWISFIS
LMVFVSAYAFSFGPVVWLLLSEIFPASIRGRAISLVTVLNWGTNLLVSFTFLDLMNVMGVSWTFILYSGICAIAVLFIFS
FVPETKNRSLEEISSDLGQGSIVKRMKKNFERSVQRPPLRHHVTTSYRRVGDSLRMDLSEPEDNTVAX

>m.43932 g.43932  ORF g.43932 m.43932 type:complete len:548 (-) comp31460_c0_seq1:72-1715(-) [Echinoplana_celerrimaclean]
MFEPETQQLESEDDGETDAGGRRSRIYLTTLVGATALLGGVLFGYDLGIVASALLQLTDLMHLTCLMKELLVSGLLFGAV
IGSCAGGVLLDFFGRRPILIVNCLFFVIGALILSVSQSFTVVFIGRLLVGISVSITAMGECVYCSEVSSRRHRGKMVSLN
EMGITLGILLAYLVGYLFIQKDQGWRFMFGLSAIPAVLQFFCLLLLPSSPRFLLMQGRTVEAEVVLRRLRAGDVREEMEE
ICTLVQNESNRNFCDLCSRTGNYHYRLFLGVSVAIFQQLSGQSNVIYYAPILLRGLGLGSKRIITLITVGLGLVKVISTF
LAISVVDRVGRRRLLGLGSIVMAIALMVIAVVAAELPSRTGRGVFCVEKWTDIGFHAAFQPQNTSLTGGANNDTVFISFA
PVSVISVVSVLAFMIYVAGYAFSFGPVVWLLMSEIFPPTLRGRAVSIGTTMNWAVNLLVSLSFLTLLERIGAPVTFGLYC
AACLLVAVFVVVFLPETKGKSLEQISKEFDSGVSLPRFLRSAEARDANEDMTNVTYSHLQDSQPTVA

>AAH70149.1; AAL02327.1; BAB71214.1; BAG53629.1; CAD92514.2; CAI17977.1; EAW47994.1; ENSG00000146411 [HUMAN]
MVPVENTEGPSLLNQKGTAVETEGSGSRHPPWARGCGMFTFLSSVTAAVSGLLVGYELGIISGALLQIKTLLALSCHEQE
MVVSSLVIGALLASLTGGVLIDRYGRRTAIILSSCLLGLGSLVLILSLSYTVLIVGRIAIGVSISLSSIATCVYIAEIAP
QHRRGLLVSLNELMIVIGILSAYISNYAFANVFHGWKYMFGLVIPLGVLQAIAMYFLPPSPRFLVMKGQEGAASKVLGRL
RALSDTTEELTVIKSSLKDEYQYSFWDLFRSKDNMRTRIMIGLTLVFFVQITGQPNILFYASTVLKSVGFQSNEAASLAS
TGVGVVKVISTIPATLLVDHVGSKTFLCIGSSVMAASLVTMGIVNLNIHMNFTHICRSHNSINQSLDESVIYGPGNLSTN
NNTLRDHFKGISSHSRSSLMPLRNDVDKRGETTSASLLNAGLSHTEYQIVTDPGDVPAFLKWLSLASLLVYVAAFSIGLG
PMPWLVLSEIFPGGIRGRAMALTSSMNWGINLLISLTFLTVTDLIGLPWVCFIYTIMSLASLLFVVMFIPETKGCSLEQI
SMELAKVNYVKNNICFMSHHQEELVPKQPQKRKPQEQLLECNKLCGRGQSRQLSPET

>gnl|GNOMON|2599995.p Model predicted by Gnomon on Hydra magnipapillata strain 105 unplaced genomic scaffold HYDRAscaffold_36248, whole genome shotgun sequence (NW_004169960.1) [Hydra_M]
MLLASFIASLGGILFGYDIGIISGAMLQLRVEFNLSCFQQEMVVSSLLIGGLIGSLTGGFLLDRFGRKIVIIVNAFFYII
GGLTLTLSGSYSILLIGRFIIGFAVALSAVSDCVYISEIAPVKRRGSLVSLNEFGITIGILLAYLTSFLLITKKDGWRYM
FGISCLPAALQAFVMFFLPESPRWLLINGQEKKAQIVITKLWPNCNLPNELNNLNKSLECEQNYKFMDLFSSKENLCMRM
VIGCGVVIFQQLSGQPTIIYYAPSLFQSLGFSSHVSSSLVTVGLGIVKVVFTFISLCFIDKLGRRKFLLLGAIIMTLSVI
TLSVVTEPFQNVKIQKSCSNAQVLTIKKTCFNQSINFHQNLSSLVNQSKLDDSKRILIQDYLNCKKTNFVSNYPVAIRYT
CLFALMLFIIGYAIGYGPVTWLLLTEIFPTGIKGRAAAVATSLNWGTNIILSMAFLDMIVFLMYAMVGVISIIFIYHFVP
ETKFKSLESISFELSKRFG

>m.61370 g.61370  ORF g.61370 m.61370 type:5prime_partial len:657 (-) comp71343_c0_seq1:116-2086(-) [Macrostomum_lignanoclean]
IYCMSLQLSTSGAGGYHADSSGFSLSYEDDGSVRFGYDAHSEPEDALMLDASTSLSGGSRRPIGGEVDNINDDDNDDDDD
DEEDGCCDGKCTFLCKKLRCRCCCHPSGNSLLAVTGVSALLGGLTFGYDLGVIGDALLALRPQFRLTCPEQELIVSALPL
GAFAGSLLVSPLMDRYGRRRILRANCALLIGASAALTAAPSLWLLLAGRLLLGVGVAVCATGECLYASEVAAPKRRGALV
SANELGITLGLLLAYASGYLLLPNWRLLFALPGLLALLQLACLQPLPPSPRYLLAMGRRPQAEAVLKRLRRGQIDADIVG
ELLGIERAVRLESGRRVADLIRSDAYGGYRRRFLIGCCLVLLQQLSGQSCLLYYAPTVLMSVGFRTSKEQTLAAMGVGAV
KVLSCIVSLALVDRVGRRRILIAGSAVMAAALAVFSIITAVAEQSFKRSSGSNYTIGICLESTIDLNSNSSSAHSNDTLS
SGSVFDNLSDTTPGGFFALATLLVFVAAYSASFGPVVWLVLSEIFPASLRARAVGACSSLNWLAGLATSVSFLSLLQGIG
APGTFGLYCGVCCLAVAFSAALVPETSGKSLERIGREFERSRSGGRSGGGGGISGIARLRRWLSATAAAGGSGDGTADGR
AGDGRQQLLLVPVVED

>m.56274 g.56274  ORF g.56274 m.56274 type:complete len:566 (+) comp37309_c3_seq2:65-1762(+) [Monocelis_spclean]
MADDNSDNENKQLVNGEIKNSWQKIFYRLWSNSYILNSLLGISSLMGGLLFGYDLGIISAALLQISKHFMLDCFSQELVV
SILLVGAFLGSIISGPLLDFVGRRIILIFNGFVFIIGALIAAFSGSLAVLYIGRLLLGVSVTFAAIGECLFVSEIASQKH
RGKMVSLNELGITVGMLLSYLIGHFLTPYPNGWRVMFGMAFIPAVLMIFALLLLPPSPRHLMFKGDYHQSESILRVIRMG
CDHRNELANIKSSIENEKSKRYLDLFSTVGNYRLRLFIGMGLVIFQQFTGQPNMLYYAPIIFKDLGFDSDSASTRATVGL
GIVKVLSTIVAIFVVDRIGRKKLLVAGTSVMTICMFIMAITCLVWLPDLTGKICEDYTGDSNSTQLFSTVTEDSISSNLT
TSLPIMNSTLSSQASYSTKVVSMVTLFTFVAAYGFSFGPITWLLLSEIYPPSLRGRAMSLAVMMNWGCNLIVSLTFLHVM
NSFGQAGTFFVYSVVCAFSVVFCAVMVPETKGKTLEKISREFEKGLILSNRFICQCCQTSNDQMERPPTFNEALTESSIW
VSVVS
