# Supplementary material for: OMA standalone: orthology inference among public and custom genomes and transcriptomes
Source: Genome Res. 2019 Jul;29(7):1152–63. doi: 10.1101/gr.243212.118 (PMC6633268; doi:10.1101/gr.243212.118)
Supplement: Supplemental Material [file supp_gr.243212.118_Supplemental_Data.zip › orthologous_groups/OMA/OG10146.fa]

>m.13563 g.13563  ORF g.13563 m.13563 type:internal len:178 (-) gi|425848697|emb|HE709525.1|:1-534(-) [Adineta_ricciae_14cd]
RRRSTTSNYLISTDATDLSRDGERFIGKLRANMLGTHFTVYDQGSNPKKNIPVDQQRRELAAIAYETNILGFKGPRKMTI
IIPGMSSDHHRVEVRPKNDSESLIERWKRNDMTNLLELHNKAPVWNEETQSYVLNFHGRVTQASVKNFQVVHDDDPEYVC
MQFGRVSDDVFTCDYKYP

>71833 [HELRO]
NLQEFVLEPAPAGTTIKCRISRDKRGIDKGFYPTYYLHLEKEDGRKIFLLAGRKRKKSATSNYLLSIDPTELSRDSASFI
GKVRSNLIGTQFTIFDQGRTPKDRSVDEARRELAAVAYETNVLGFKGPRKMTIILPGMNLEHERVEIRPKTESDGLLERW
KQKRMTGLLELHNKSPVWNDETQSYVLNFHGRVTQASVKNFQIVHDNDVDYIVMQFGRVSDETFTMDYAYPMCALQAFGI
ALSSFDSKLACE

>estExt_fgenesh2_pm.C_sca_310015 [LOTGI]
MYSPDPGENLEEFVLKPAPQGVTMKCRITRDKKGVDRGIFPTYFLHLERDDGKKTFLLAGRKRKRSTTSNYLLSTDPTDL
TRNGEAFIGKLRSNLLGTHFTLFDNGTNPKKRPVASRQELVAIAYETNVLGFKGPRKMTVVIPGMNLDHERVEIKPRGDH
DGLIEKWKRKNMENLLELHNKTPVWNDETQSYVLNFHGRVTQASVKNFQIVHDNDVDYIVMQFGRVAEDVFTMDFNYPLC
ALQAFGIALSSFDGKLACE

>m.12133 g.12133  ORF g.12133 m.12133 type:5prime_partial len:278 (-) comp126825_c0_seq1:106-939(-) [Microdalyellia_schmidticlean]
NEEEEEEKETTARETIKKIIPDPSGDLMDFAYKPAPQGTPIKCRITRDKRGVDRGFFPTYYLHMERDDGRKVFLLAGRRR
KRSRTSNYLISCDPTDLTKTGEHFVGKVRSNFFGTEFTVFDGGKNPSKKSNEENRRELLAVAYEKNVLGFRGPRKMAILI
PGMNLQNQRIEIQPKSDSESILERWKKKDTENILQLHNKTPVWNKDTQSYVLNFHGRVTQASVKNFQIVHENDEDYIVVQ
FGRIKDDAFTMDYAYPMCALQAFGIVLSSFDGKLACE

>PP04999; PPA12804 [PRIPA]
MPAEEGVTYKCIINRDKNGMDKGMFPTYYLHLESNNKKKIFLLAARKRKKCKTANYLISTDPTRLLRTGEGFIGKVRSNA
IGTSFTVYDEGKNPKHNGNSELIRAELAAVIYDQNFLGFRGPRKMTILTPGLSEGKEVLKIRPVAEKDTLLERYKSRRLD
NVVKMTNKAPLWSEESQSFVLNFHGRVTQASVKNFQIVHEQDALPVVIT

>e_gw1.28.63.1 [TRIAD]
APQDTTIKCRISRDKKGVDRGIYPTYYLHLEREDGKKIFLMAGRKRKKSKTSNYLISNDATDLSRNGESFVGKLRSNLIG
TRFTVYDNGINPAKGSVGIDGSSNREELAAIIYDTNVLGFKGPRKMTILIPGMDANQERVAVRPRNANETLLERWKSGRM
DNLLELHNKAPEWNDNTQSYVLNFHGRVTQASVKNFQVVHDNDVDYIIMQFGRVSEDAFTMDYKYPLSALQAFAISLSSF
DGKLACE
