# Supplementary material for: OMA standalone: orthology inference among public and custom genomes and transcriptomes
Source: Genome Res. 2019 Jul;29(7):1152–63. doi: 10.1101/gr.243212.118 (PMC6633268; doi:10.1101/gr.243212.118)
Supplement: Supplemental Material [file supp_gr.243212.118_Supplemental_Data.zip › orthologous_groups/OMA/OG10147.fa]

>m.59593 g.59593  ORF g.59593 m.59593 type:5prime_partial len:806 (-) comp50818_c0_seq2:39-2456(-) [Cerebratulus_spclean14cd]
HGNLESVLKPKMVEALKGKSITRACCGDGYSVFASDNGIVMTCGDGASGCLGHGDWCSTSRPRLIEALLSVDVIAVASGT
HHVVTVGSDGEVHSWGKGADGRLGHGNEEDCCQPMEVRIDEPIFVRDVRCGSDGTMLLTDVGSIYAFGNNSYNKLGLNQR
QGFLMAMKNIFNKTEVENRKEPTLVKAMTRHRVVDVSMGTDHTAILVEPGRVYTIGKNSEGQLGMGNTRPQPAPVEVKSM
LDKTVIRAQSGDHYTVVSTLDNELYFWGVRFKKPPTPSEELRTPTRSYEPTNRGHSRQASNASVSSLTSIKEQESTENSV
SALAMKVPEQKDQAPPGGPGVDSRQQDQQTSSDSVLSSTNTETPSSHMTSESVSRGFRPLSSTPRRSPSASSTRERANEK
EQTPMNNDDLEVILHPTHILRLQTSTSNPQGEMVYLSNFFCHGENLFVQVETTAPPPKRKARKRRSFRKRFSTNHLPLPQ
LGSQHLASVSSREGGDEFSSETEMDTYGTIPGWIKQELANSEIDMNDGNEADDTDSDRDRQPAGFDASMSSIQINKDLRQ
ADKTKRKMASSSTGRMIESRARSQPSHQGALQQKVNDQESGVEFTPVDPMSSSTEDTSDTGPPTERRRETHHGIATKAKL
SVAAPRKISAPAPYKAKNSPTMSHKPLNRLRAKGRRGDGSGSTSPAQRSREESMEGELSKLMTEKTKIEQRLEKMELQHR
KQSEIIKKDAENMARERERQLMTEIHALRSELSKQNDKLKDNYDCMRSLQEELLKVQSEQRRMTAREQRAKQQQPQRDSK
VCTLQX

>SPU_019063gn [STRPU]
MEKFIDLTTDVDDELAASTDSSHRKRTRSVLYQIDTSLPGIPPIPFKIELPTILKIRQVAVSRTHIALVTYERVVYSWGE
GSKGQLGHGDLDPRNVPTSVEALKGKSITRVACGAGFSVFGSDNGIVMTCGDGSTGCLGHGDYHSASRPRLIETLLSVDV
TSISCGPEHVVGVGVDGEIFAWGKGKDGRLGLGDEEDFCEPMEVTLRDPVFIQEVKCGVDGTMFLTDMGCLLACGSNAYN
KLGLNHRQGFLASMKNMFTKTEVEGRKVPTAVKALSKFRVLDMVVGPHHSAVVVEPGLVYMFGKNQHGQLGFGNTKPREA
PAQVQTMADKLISTVACGEDYTVAGAMDNFLYLWGKGWLTSDPGNDSTQSSLELSQPKGQEVNNGHRSLGSTGSLKIPMD
VIMESTKDDVEKADSSSPNEDSSTLSAATTPRAEVAKSAPVGGRQKRPDSTDSVFLPNGEKTSYNASPDARITVICADSV
IACMQTAVPLVWPKEELITEQALQSAIKSVGSGGGNRRHMTSATSQMSIDSVERSELFLQPTPILKLGSEGNDESYELSL
SQVFCQGENIFVQLETSCPLPRKKSKRKRRNFLRKLSNNSLLNSANSTGQPSNLSNDAGDEYTSSETSELDTQGNIPTWL
QKELKESLDAAVDENDADDSEEDGLNGGHSEETNAKEDEKGVKHVAHLNAKDIKADQSRKPDQITRRDSNTKRGYDGQNI
PVLVKKASGEMQVITSPESGVDFNTGDPMSSDSGSELRQPKDRIPEEATKQGKKFAYVATAAMHASKVSPYKQQKPPVPG
VQRQLNRLRMARGRARTSSWTIEGLLKDNPKKPGEGIKELKLQQELQRLQEEKEKTEAQLRKLEDEKKRQTEEIEEKANQ
AAKEREQILKGEINLLRNELVDQSHKMADNNKMMINLQEQLMNLQSEQLRLSAREKRATSSVMPRGKPSSTQSKICTLS
