# Supplementary material for: OMA standalone: orthology inference among public and custom genomes and transcriptomes
Source: Genome Res. 2019 Jul;29(7):1152–63. doi: 10.1101/gr.243212.118 (PMC6633268; doi:10.1101/gr.243212.118)
Supplement: Supplemental Material [file supp_gr.243212.118_Supplemental_Data.zip › orthologous_groups/OMA/OG10153.fa]

>ACYPI009676; BAH71663 [ACYPI]
MALYDSKHWLLSHIRNSFISSDDTGISEVVMGGENVLQTISTSKYDTYPGIEDNEEEEELAESLDIHTEFGVRRQRSHTA
VQLERLQRNMMKSANVRHVKWEITPVSLTDEEKAELFPKKDISHQKKNYVSELSKLLKACPYLPINPFREYSKYDGNAQL
GEATRKYSMFITMLNLERRNYPMQVSIIATAKVHDLIGLVCWKCTIEYPDCTLKDSVDCYALYIAEDDGEIDFDFPCLDS
RETVAKFGFGFLAIVERDSKFAPSTSNHSPTSQTHSFFREGNSVLSENVNTKAQQQLEGELNKLLAIEAPLYQLYHVNIL
NKVRAKIEIHLGISGQKIELDPVVKQRSSSTFPWTKQKPATYDMDCVVACDLTETKSNNRAVLRLVYDSTALSSSIGDSA
PSQQGTAVWSNFKHHDFEAEQKVAEDIVQKINNILELRCSVRRQEYISLRERKSHRRRSFHLGPR

>gw1.12.137.1 [CAPI1]
MAMMDNAAFLLTQLRHGFITSDDTGICEIILEGEEIHDKAQVGMLGSEKRPKTLPANNIDTDTELAHSIDIVPDMDFGCH
RRRSNTAQRLEKLKREKHKQSKIRHVQWKEVEYQPGEEHCKVAVEKKTEKPKKSKLSLQLENFDTTSCNAFNEYAKFDGK
SSVGLPAKKIEIFLMMAPPEDRSYPMTVVTLASAKVQELIGLICWQYSMEGRQPSLEENVEAYALHMAEDDGDVDMEFPA
LDPREPMSKFGFAKLALVSKPQAVRKEPHTTPAIDVTIHHVGGFSTLTVENESLSMKNIVDMVLEKRKIRQRRGLEYRLE
KKSSPGSSMDLQSSLGTTHAREFVLVRENSELSCNYVLQGIRDDLDVVDVPHNQMAESLSSHQYKSFVVKLSRKLPIKQD
QDVQIGIAGEKIEIDPIGANKTVLFKQKAVTYVMEDIAACLLLEEKSSGKGVFRLVYQRGHDFKHHDFECSLPVAKEIVT
KVNNILDMRSSPVRKDYKVHREKKMNKR

>m.88521 g.88521  ORF g.88521 m.88521 type:complete len:516 (+) comp49065_c0_seq4:169-1716(+) [Cerebratulus_spclean14cd]
MAMMDNLSFLVTHIRKSFITSDDTQMCELIIENEDVTEKDWDPVAKRWKVITKHKPGEDPELAQSFDIVPDMDFGHHRRP
RSNTFLRLERMKKDRQAKRDIKHVQWKNNKMEMTDDVLDEMFGKREINKKTTTKRSSSLSEQLETHSSLPNNPFKEYAKF
DGKNYPNIQVKKIGIFLTMLDTDERSFPMVVVVLSTAKVVELIGLICWQYNNENRTPKLVESVDAYDLYIAEDDGEVDND
FPAIDKREAISKFGFTRLALVEKVQPSSPKDFIFVTVNIPGKGSTKIQVENRNIKMKEIMAKVVKRRVGNKPKGLDYNLE
RQSEAGIPIDLELPLSAMDTLEFCLLRENSTRGDTPDSNLELEPCMLDMLTSFQYKTYRASMPQKLFSRSKEVQIGISRE
QIEIDPVSNRKVGHHRAYTYDMDVIAACDMLEEKSTGAALNCSVTEPRKSKGLFRVVFQQSTGKFDHHDFEVDAATAKEI
VSKVGSILEFISSRARKDYLSEKTKKKNRKSFYSEX

>m.67826 g.67826  ORF g.67826 m.67826 type:complete len:512 (-) comp30055_c0_seq1:71-1606(-) [Echinoplana_celerrimaclean]
MVSLDDKAFLLTFIRNSFVTGDDTGVCELLCPRERITADELDMIISGNHCVFPPENNGRVSPEIPINYENVSRRQSAAES
RYMQSKKEEERRKQIKRTIMQTDQCKVLTAEEIDDLFPLAEETLPPSRPTSGRPLSGLSLLLAESEAKTNPFADFAIHDG
STTCPGEENSRAIAARRVYLWDLDPSKRNFPVVVTPLRNTTIAQFIGLVAWKYTEEGREPALTSEIIDQSELYMFDDEDD
LNSDFAPLCRKDDVYKYDFPKLALLRRQKAPVVSSVTNASGDEKILVRINLAQGTSSQRFAPRTLLREVLAETIRRRMLK
QHEGGYEYRLECGGRAINLEDCLQELRVTEFDLVRENSRPAKTSDSALSNTQQKVTEVLDSLELQQYRVSMKGVIKKDVL
FSVSGEKIEIEQLSKSAFSLSRQKPHQHVPIEAIAECRMLPQASGPRCVFKLVHASGPRGGSPPRDRLSTAQFEAPRAVV
EAICRQVTNILEYRGAGDALAPRPKTLAGQG

>AAA36551.1; AAH02326.1; AAH03044.1; AAS90839.1; AAS90840.1; AAS90841.1; AAS90842.1; AAT46478.1; AAT46479.1; AAT46480.1; BAF82749.1; BAH12045.1; BAH14520.1; CAH56311.1; CAI39500.1; CAI39502.1; CAI39506.1; CAI39507.1; CAI39508.1; CAI39888.1; CAI39891.1; CAI39892.1; EAW87630.1; EAW87631.1; EAW87632.1; ENSG00000119487 [HUMAN]
MAFLDNPTIILAHIRQSHVTSDDTGMCEMVLIDHDVDLEKIHPPSMPGDSGSEIQGSNGETQGYVYAQSVDITSSWDFGI
RRRSNTAQRLERLRKERQNQIKCKNIQWKERNSKQSAQELKSLFEKKSLKEKPPISGKQSILSVRLEQCPLQLNNPFNEY
SKFDGKGHVGTTATKKIDVYLPLHSSQDRLLPMTVVTMASARVQDLIGLICWQYTSEGREPKLNDNVSAYCLHIAEDDGE
VDTDFPPLDSNEPIHKFGFSTLALVEKYSSPGLTSKESLFVRINAAHGFSLIQVDNTKVTMKEILLKAVKRRKGSQKVSG
PQYRLEKQSEPNVAVDLDSTLESQSAWEFCLVRENSSRADGVFEEDSQIDIATVQDMLSSHHYKSFKVSMIHRLRFTTDV
QLGISGDKVEIDPVTNQKASTKFWIKQKPISIDSDLLCACDLAEEKSPSHAIFKLTYLSNHDYKHLYFESDAATVNEIVL
KVNYILESRASTARADYFAQKQRKLNRRTSFSFQKEKKSGQQ

>fgenesh2_pm.C_sca_146000011 [LOTGI]
MAMMDNKDFLINHIRNSFITSDDTGMCELIIDGGYFGEVFGQVQGSSAHRRRSNTAQRLDRLKKEKRSHHKAKTFSWKSG
NDYKVEEKGFLFERKVISPPEIMLEKQVGKKQSRLSQLIDTIGDKGDNPFMEYARYDGRLSGGVASKRIDIYLTMLLPKE
RAYPMPIVVLSSAKVSDMIGMICWQYTNEQREPKLKERLDNYSLHIAEDDGEVDSDFPSLDNREPVSKFGFGKLALVEKA
TSGVSPRALILVTIHIPNRGFNKFQVDDNNVQLRILMEKVLRRRKIKLRPGLKYNLEKLNDPGVPIDLDATLMSLDTLEF
VLIRENSARDDHDKYNKSFDTSDVAESLTSHQYKSYIVNLVHRLRTNTEVHLGISGEKVEIDPVISKGASRLFRQRAVSF
DADSIADCHLLEQKSNGKSIFRITHLVEPDFKHHDFEADHDTSSEIVQKINHILELRLSPARKDFVSFREKRLSMRRKDS
FKSSS

>m.34023 g.34023  ORF g.34023 m.34023 type:complete len:565 (+) gi|399823163|dbj|FX185419.1|:203-1897(+) [Lymnaea_stagnalis]
MAMMDNVDFLISHIRNAFVTSDDTSMSEWVITECRAQDETELKRDSNPRYNRNNMNIRSDSMSDCPSDNEIKGSMDIHPD
MDFGAHRRRSNTAQRLERLKKEKRTQSKMKTIQWKDAPETYKAEEKGHLFEKRNLPELPNTGSNIPDQNISTTTFQNVPV
PPVLEVTSASLSPSKKAKGVSILSQQLEELDSHGSNPFFKYAKFDGRTAGGLPTRKLEIFLAFAPPEHRGYPMSILVTAH
AKAQEVVGLICWQYTEEERKPDLQSVAGHIDPNDFVNKFSLHMAEDDGEIDTDFPPIIPTDPVSKYGFTKFALVANAPVQ
PKSALVTINVPNRGFNKFQVDSMTVTMRELMDKVIKKRKIKLRPGLNYTLEKTGKSEIGKPVDLDAMLGSMNCLEFYLIR
ENSSRGDAESNGEEDQKMAESLMSHQYKSFIVSMVHKLRTNTEVQLGISGDKIEIDPVSVKGTARLFRQKAVTYDADCVA
ACDITETKSNGRAVFRMTYLNGTDYKQHYFEAEQSTATEIVEKVNNILELKFSPVRKEFVFSQEKKALQKRDSIKRESSV
KLGH

>m.36637 g.36637  ORF g.36637 m.36637 type:complete len:532 (-) comp38542_c3_seq1:97-1692(-) [Monocelis_spclean]
MVSLSNPAFLLSHMRHCFITGDDTGVSEIIIDKQQITAEELNSILYDDDYSLPMKDTENEAFQRLSPEIAFNDNKSLRAM
SVTENRLMERKKEKLKQNQSENIDLSNSPPKPMSDSEIEAMFPVKSPNEISKSAQKLKSQKSSLSSLLEQANHLPQNPFT
EYARFCNPTASPESSHLRRFNVFFWDLPESERNQSITVFPIAETTVAQFIGLCLYLYTDGGRQPQLKKSMLNTLEVYMFE
DLDDLDTDFPPLERADRVLRYEFSSLALVDRGASRDLDQAKGVSADDSSDDVIVVTIYMAVGSSKQQFTLNTKLSEVQAR
AMKKRNLREHGGNEYKLERYSRPGQAVDLNATLAEIGETEFSLVRENSRRPDPPGDSDNMLDNLQLKQYRVLMKTVLSRD
VILSVSEQSIEIARPNKSKTPFIPPKSRNISIDLVASCELVGSQERPSGKASFCLVSMQPASSSSGHSSSYAISPDQQLA
SGDAYFTSQLFEAPLQTVKDICRQINYILYFRGSKVRQVYLEREERKAKPK

>fgeneshTA2_pg.C_scaffold_1001200 [TRIAD]
MALLDDADFIITHIRHSCVTSDDTGMSELVIVNEDDEIITKKAKKCITKLYNSSKEHKLKCRNVTWKDKPRDLSDDEMAE
MFKKYDKPFKAPNQSILALLLEQVGNVDNPFKDYCKFDGEGNVGEAATKKINIYFTMLPEGENGIPMTIIVTGDNACVQD
AIGLALWKYTNEGRKPPLKSNSAHGYALHIAEDDGEVDMDFPALDPKESIFRFGFTSLALVEKETPEEQKKKNIVVKVYL
PFNGFSSVQVDRLDVPMKDILDKMMRKRRLKKTGPEYILEKKSEPRVTIDLSRTLESMGTLEFCLIRQNSKRSQDKEEDI
AGTSSIQASLASHQYKVSFDIDLVVACEKIGEPNKHNNRQAFRIVRFSANTYKYTDFDGPTDITDEIVTKITNIIESRSG
IYRKEYLDLAAERGEKAYKAKRGTSLSSLSISSIVNSLQ
