# Supplementary material for: OMA standalone: orthology inference among public and custom genomes and transcriptomes
Source: Genome Res. 2019 Jul;29(7):1152–63. doi: 10.1101/gr.243212.118 (PMC6633268; doi:10.1101/gr.243212.118)
Supplement: Supplemental Material [file supp_gr.243212.118_Supplemental_Data.zip › orthologous_groups/OMA/OG10156.fa]

>m.346 g.346  ORF g.346 m.346 type:5prime_partial len:205 (+) gi|48586890|gb|CO046736.1|CO046736:1-615(+) [Lumbricus_rubellus]
RIFVKNGKDLTFSRQALPTNVIKMGNIFAKLFQNLFGKKEMRILMVGLDAAGKTTILYKLKLGEIVTTIPTIGFNVETVE
YKNISFTVWDVGGQDKIRPLWRHYFQNTQGLIFVVDSNDRERVGEAREELMRMLAEDELRDAVLLVFANKQDLPNAMNAA
EITDKLGLHSLRQRNWYIQATCATSGDGLYEGLDWLSNQLKNQK

>m.22925 g.22925  ORF g.22925 m.22925 type:complete len:184 (+) comp18245_c0_seq2:27-578(+) [Microdalyellia_schmidticlean]
MGNLFSNLFDRLFGKREMRILMVGLDAAGKTTILYKLKLGEIVTTIPTIGFNVETVEYKNISFTVWDVGGQDKIRPLWRH
YFQNTQGLIFVVDSNDRERIGEARDELMRMLNEDELRDAVLLVFANKQDLPNAMNAAEITEKLGLHGLRNRTWYIQATCA
TSGDGLYEGLDWLSNTLKSRTKK

>SPU_003162gn [STRPU]
MGGSISKLFSGLFGKKEMRILMVGLDAAGKTTILYKLKLGEIVTTIPTIGFNVETVEYKNISFTVWDVGGQDKIRPLWRH
YFQNTQGIIFVVDSNDRERLAEAKEELNRMLSEDELRDAVLLVLANKQDLPNAMKANEAKEALQLSGLNQRKWYIHSTCA
TTGDGLYEGLDWLSNALKK

>gi|291242137|ref|XP_002740964.1| PREDICTED: ADP ribosylation factor 79F-like isoform 3 [Saccoglossus kowalevskii] [Saccoglossus_kowalevskii]
MGSTFSSLFKSLFGKKEMRILMVGLDAAGKTTILYKLKLGEIVTTIPTIGFNVETVEYKNISFTVWDVGGQDKIRPLWRH
YFQNTQGLIFVVDSNDRERITEAREELMRMLAEDELRDAVLLIFANKQDLPNAMNAAEITDKLGLHSLRQRNWYIQATCA
TSGDGLYEGLDWLSNQLKNAK

>m.3605 g.3605  ORF g.3605 m.3605 type:complete len:184 (+) gi|84595960|gb|DN295803.1|DN295803:40-591(+) [Schmidtea_mediterranea]
MGNLVSHLLDRLFGKKEMRILMVGLDAAGKTTILYKLKLGEIVTTIPTIGFNVETVEYKNISFTVWDVGGQDKIRPLWRH
YFQNTQGLIFVVDSNDRERVNEAREELMRMLNEDELRDAVLLVFANKQDLPNAMNPAEITDKLGLHSLRNRSWYIQATCA
TSGDGLYEGLDWLSTTLKNRSKK

>m.26594 g.26594  ORF g.26594 m.26594 type:complete len:141 (+) gi|380325903|gb|FO187772.1|FO187772:173-595(+) [Sepia_officinalis]
MGNILDKVFRGLFGKKEMRILMVGLDAAGKTTILYKLKLGEIVTTIPTIGFNVETVEYKNISFTVWDVGGQDKIRPLWRH
YFQNTQGLIFVVDSNDRERVGEARDELTRMLSEDELRDAVLLVFANKTGFTKCNERSRSH
