# Supplementary material for: OMA standalone: orthology inference among public and custom genomes and transcriptomes
Source: Genome Res. 2019 Jul;29(7):1152–63. doi: 10.1101/gr.243212.118 (PMC6633268; doi:10.1101/gr.243212.118)
Supplement: Supplemental Material [file supp_gr.243212.118_Supplemental_Data.zip › orthologous_groups/OMA/OG10157.fa]

>m.55003 g.55003  ORF g.55003 m.55003 type:3prime_partial len:582 (-) comp34384_c0_seq1:3-1748(-) [Echinoplana_celerrimaclean]
MSLFRKFLKSNPKDDGTSGVNQFARPTSIQAIGPSLQRKFAKGVQYNMKIVIRGDRNVGKSCLFERLQGGSFKEEYIPTD
EIQVACIHWNHKTIDDVVKVDVWDIVDKGRKKKRSEGLKLENEVHTTEEPILDAEFLDVYKGTHGVLLLLDMTKSWTFDY
VQRELPRVPTNIPVLVLANHRDMGHHRTVTGDQVKTFLESLDRPPDAAQIRYTESSMRTAFGLKYVHRFFSLPFLQLQRE
TLLSQLSVNSRDIAAVAEELDCMDESEESNYEAFCAQLAASRPRPASAATSPTSPPDPGRSPTLAPPPAPEKSPRLHAPP
ARPIPGMEAYLRGVGQPGPAPPQSTTAGVPPEKVNGAATTPEPIPEKESPKRSKAVKSPPKPSPEAVLPRPEVRPTPLGG
REAVEDFVPADEAAGLSSFLEEAKEVTSDMRLDNKEEESSSEEESLGANPMVADFKEDLDSEDERPVATSQLRVPASRHL
QLSSDDEEEEEEGEEEGAEVALMVPRISGGPAAVSAGGKVGREPSSSGYTSASSEKPAGLQSACAAVDGGETEPTGDAKR
EPPQGLPPHAADLDSSEEEEEE

>AAH02945.2; AAH21095.2; AAH35786.1; AAZ13759.1; AAZ73768.1; ABO84837.1; ABO84838.1; ACS45171.1; ACS45172.1; BAB14408.1; BAB55213.1; CAD28504.1; CAI12685.1; CAI12686.1; ENSG00000196642; Rep5462 [HUMAN]
MFSALKKLVGSDQAPGRDKNIPAGLQSMNQALQRRFAKGVQYNMKIVIRGDRNTGKTALWHRLQGRPFVEEYIPTQEIQV
TSIHWSYKTTDDIVKVEVWDVVDKGKCKKRGDGLKMENDPQEAESEMALDAEFLDVYKNCNGVVMMFDITKQWTFNYILR
ELPKVPTHVPVCVLGNYRDMGEHRVILPDDVRDFIDNLDSRPPGSSYFRYAESSMKNSFGLKYLHKFFNIPFLQLQRETL
LRQLETNQLDMDATLEELSVQQETEDQNYGIFLEMMEARSRGHASPLAANGQSPSPGSQSPVVPAGAVSTGSSSPGTPQP
APQLPLNAAPPSSVPPVPPSEALPPPACPSAPAPRRSIISRLFGTSPATEAAPPPPEPVPAAEGPATVQSVEDFVPDDRL
DRSFLEDTTPARDEKKVGAKAAQQDSDSDGEALGGNPMVAGFQDDVDLEDQPRGSPPLPAGPVPSQDITLSSEEEAEVAA
PTKGPAPAPQQCSEPETKWSSIPASKPRRGTAPTRTAAPPWPGGVSVRTGPEKRSSTRPPAEMEPGKGEQASSSESDPEG
PIAAQMLSFVMDDPDFESEGSDTQRRADDFPVRDDPSDVTDEDEGPAEPPPPPKLPLPAFRLKNDSDLFGLGLEEAGPKE
SSEEGKEGKTPSKEKKKKKKKGKEEEEKAAKKKSKHKKSKDKEEGKEERRRRQQRPPRSRERTAADELEAFLGGGAPGGR
HPGGGDYEEL

>gi|291240799|ref|XP_002740305.1| PREDICTED: Rab-like GTP-binding protein 1-like [Saccoglossus kowalevskii] [Saccoglossus_kowalevskii]
MFSALKKLVGSDAHNKGTVPSGMQAMGQNLQRRFAKGVQYNMKIIIKGDRNTGKTTLFQRLQGQKFMEEYIPTQEIQVAS
IQWSYKNTDDVVKVEVWDVVDKGKSRKKQDGLKIENSPDESQSSEPCLDAAFLDVYKGTHGVVMMMDMTKQWTYDYIERE
LPKVPNHIPVLVLSNHRDMGEHRVILSEDVRNYVENYERPIGSAMIQYAESSMKNGFGLKYLHKFFNIPFLILQRETLMR
QLETNQKDIDSTLEELHIHGESEEQNYDMYLDALELKKKNQQAKQEAEAAAKLAAELNDQSKSTGGSNPDTPNSMTPSKS
SPAATPGSVTPTKPQPSDQNTAPSLQQRVSRFFSSSSAGSSSAPDLQQHGNLDHNSMLELPVPTMGKVKSVEDFIPSDQI
DSSFLEDTGKTKSSGTNQIVNKDNVDSDEEEGFNPMVAGFVEDLDSEDERLAKASAAVAASFNVDISSDEDDTPAVVADD
VTDFENNIVNGMASKQTGLLLFNSTSSAIQNAPSNIKEASARTRKSTTGDESDDIDDHQGNGVSLEMADVEDFMPEKTKP
KKKTVDSPQLKFDDNDLNFLEAHCGVSKVSTPSTPTTSSVASTKDASSEEEKKSSTKKKKHKEKDRDKDGEKSRKKHKHK
KHKDKDKEKQKDKVELDDDKEKKKKKKAKKTEEEKQWDDFEAFLSGKEKPKSGGDYEVF
