# Supplementary material for: OMA standalone: orthology inference among public and custom genomes and transcriptomes
Source: Genome Res. 2019 Jul;29(7):1152–63. doi: 10.1101/gr.243212.118 (PMC6633268; doi:10.1101/gr.243212.118)
Supplement: Supplemental Material [file supp_gr.243212.118_Supplemental_Data.zip › orthologous_groups/OMA/OG10162.fa]

>e_gw1.1785.2.1 [CAPI1]
MQAALSLSTQHVEHQANRSKADVNEDAHVFYYPWYGAPSFDGQYYHWNHPLLPHWDARQAAKWPKGKHVPPDDLGASFYP
ALGPYSSADPAVIEQHMRQIQSAGIGTLAVSWYPPEMADDNGKPNMPDSLIPILLDIAHQYQLKICIHIEPYIGRTHLTV
KENLGYIHHKYASHPAYYKRLHHGRQLPLFYVYDSYQTSASDWATLLKVDSDISIRNTELDAIFIGLIVEARHKMELLVH
SGFDGYYTYFASTGFSYGSNPNNWHSLMQYAQSRNAIFIPSVGPGYDDERVRPWNSQNTKPRGPDGHYYEHMFKTAVAVR
PPIVSITSFNEWGEGSQIEEAVPKTVKNYKYHDYRPHQADFYLALTHKWLIKFRDKSN

>m.53255 g.53255  ORF g.53255 m.53255 type:complete len:415 (+) comp37216_c0_seq4:17-1261(+) [Echinoplana_celerrimaclean]
MFALIRRRRLLLLSSLACLLPVAVLYLLLSSSTAPHTPPAPRIAVRFPAELSAPRSTTPRPVPFLPLDANRRVHIFYYAW
YGNLQVDGRYVHWRHNRIPHWNPERAKKFSTAEHFPPDDIGANFFPQLGLYSSRDSTVFHKHFEQIRKTGIGVVVLSWYP
PHMNDNAGIPREFDTLRILAYAAVHDLKLALHIEPYRGRQVSNLRQYLEYVRSYTNHSAYYHVNGRPVFYIYDSYLIPTK
AWTRLLRKTGDLTVRGTPLDGYFIGLFHRNGDCNRLAASGFDAGYSYFAVDGFTDGSRCANWPSIVSECRHLGVEFVPSI
GPGYDDTAVRPWNEENMRDREAGRYYRVMFDKFLASGARFLSITSFNEWHEGTQIEPAVPKRNKVRTYRDYLPNRPDFYL
HLTNHMIAKLPAKT

>132254 [HELRO]
PSILNDLIIKKITTPNYNFHVFYYAWYGNPVVNGKYLHWNHRILPKWNAANVSLFNVRHQPPDDIGSTFFPKLGLYSSKA
VDIINNHMKQIRNANIGVLALSWYPPGTHDDEGEDMDDLVTNILDHAQLFQLKVCFHIEPFKGRDEKTMRKNIKYIIDKY
GSHPAFYRMLHKKSGQHLPIFYVYDSYLIDVKQWKRLLHPRYGGNSTDNISVRGTQYDAIFIGLIVERNHLYSLRDGGFD
GYYTYFGSDGFSFGSSLSNWMFLAGQQSELQMFFIPSVAPGYNDEKVRPWNNINTKSRLDGKYYENAFSNAYKSLAEVVS
ITSFNEWHEGTQIEEAVPNRNNSNFRYLDYSPHDSSYYLAITRKWIDLFSKRK

>AAI37015.1; AAI37017.1; AAI46672.1; AAI50200.1; AAL07306.1; AAQ75077.1; BAB14298.1; BAF84629.1; CAD97640.1; CAE12165.1; CAE45927.1; CAI17346.1; CAI17347.1; ENSG00000172469 [HUMAN]
MAKFRRRTCIILALFILFIFSLMMGLKMLRPNTATFGAPFGLDLLPELHQRTIHLGKNFDFQKSDRINSETNTKNLKSVE
ITMKPSKASELNLDELPPLNNYLHVFYYSWYGNPQFDGKYIHWNHPVLEHWDPRIAKNYPQGRHNPPDDIGSSFYPELGS
YSSRDPSVIETHMRQMRSASIGVLALSWYPPDVNDENGEPTDNLVPTILDKAHKYNLKVTFHIEPYSNRDDQNMYKNVKY
IIDKYGNHPAFYRYKTKTGNALPMFYVYDSYITKPEKWANLLTTSGSRSIRNSPYDGLFIALLVEEKHKYDILQSGFDGI
YTYFATNGFTYGSSHQNWASLKLFCDKYNLIFIPSVGPGYIDTSIRPWNTQNTRNRINGKYYEIGLSAALQTRPSLISIT
SFNEWHEGTQIEKAVPKRTSNTVYLDYRPHKPGLYLELTRKWSEKYSKERATYALDRQLPVS

>gnl|GNOMON|2592334.p Model predicted by Gnomon on Hydra magnipapillata strain 105 unplaced genomic scaffold HYDRAscaffold_32973, whole genome shotgun sequence (NW_004173225.1) [Hydra_M]
MMISLMQIKKNEEVLSFTNDFQPENYKPCYNVHIFYYPWYGNPAVDGDFVHWNHKYLPHWSPEVAKMYPNGKHVPPLDIG
SNFYPELGAYSSADIKVIDNHMQQILMGNIGVLAVSYYPPGLYDDNGKDWQFILPKIFNVAAKYKLKVTFHIEPYKDRSE
VTLKQDIEHILRVYGSHPAFYKHKHKGVLRPLLYVYDSYHTKPENWKQLLGTNSTLSIRDTANDCFVIGLLVGQNHKQDI
ISSGFDGFYTYFAANGFTYGSSRYNWKSLKSFADENDLLYIPSIGPGYIDTRVRPWNAENTRKRLKGKYYIDSWNAALNV
KPDLISITSFNEWHEGTQIEKAIPKETTNFKYLDYSPSPPDFYLSLTNKYVQTFSKCSI

>m.19181 g.19181  ORF g.19181 m.19181 type:complete len:475 (+) gi|399820954|dbj|FX184794.1|:320-1744(+) [Lymnaea_stagnalis]
MVICKQLIRPVQKCLIIAAIGLSLTSFVVFTAYAAYYNRDLDSQLNNKDFSGRKIHKAGSVISNVTMKIKAVAEKLKIIT
LNKTQNHWHIYRGKEKMISNVQNSHKAKALKNEGKTVNNDVNTNVHIFYYPWYKNEQFDGRYAHWNHELIPHWNNKIQVK
RGKHVPPDDIGANFYPKLGPYSSSDPLIVEAHMKHIKFSGAGVLAVSWYPPNQEAGNETAVDDLMMKILDAADQFGLKIV
FHIEPFKNRSGKLFAEVIQYIIKKYGNHTAFYRKNHKGRKLPLFYVYDSYQIDPKEWAEALKIEGHYTLRNSLYDGIFIG
LLVEYNHLAHITNSGFDGFYTYFASNGFVYGSSWRNWPILANEAKNQGLIFVPSIGPGYLDTRVRPWNGQNTKLRLNGRY
YKSAFKSALAVRPSFLTLTSFNEWHEGTQIEPAVPKAILDYQYENYLPYAPEFYLNLTRELVQEYTRNVTERED

>m.38232 g.38232  ORF g.38232 m.38232 type:5prime_partial len:436 (-) comp74693_c0_seq1:68-1375(-) [Macrostomum_lignanoclean]
DSIYCMALLPPILRRVLLKRRLLARCLALTALIGCIIWLAGSFPQPPPPPSQSETPAAQAKDGMVVSSLTPAANQNGPSL
PNYRVHIFYYAWYGEPGTDGAWLHWNHSRLPHWNAERARKFSQAGHTPPGDIGANFYPELGPYSSANISVVRRHFAQIRR
SGAGTVVVSWYPPGMADGNGRPVDRLVPMLLSAAREFQLRLALHIEPYAGRSPANLRRHLRYIAATHARHPAFYRERTRD
GRWLPVHYIYDSYRIPRSLWRPLLLGGGLGGSASIRGKSEDALMFGLAMSIGDCQTIKESGFDGAYTYFAADGFTQASTR
SNWAAMSRQCSTAGVAFAPSIGPGYIDTAVRPWNAENTRQREGGRYYTDGLRTAIAARPVFLSITSFNEWHEGTQIEPAA
PRYGYLDYTPRKRDHYLDLTAQYAALFKPDTSAGL

>m.54839 g.54839  ORF g.54839 m.54839 type:complete len:471 (+) comp37771_c0_seq1:28-1440(+) [Monocelis_spclean]
MRCLLFKKTYRSLLIAICVSLAIGVVIGFHLSQIHSSSTNLQSLPAMRQSVESNPPSNSHVEKNLWESTPREGNIRNEAS
QKDIHVDLKHRPSKKTEWPKINYNVHTFYYMWYGNPTLNGHYIHWNHARLPHWDSSIAKQHSREKHRPPDDIGANYYPQL
GLYSSSDSAIVYKHMEMIRSAGIGVVVVSWYHKDRNDPNGSPIDHLIPMLLDTAHLLTLKVAIHMEPYEGRTVRTIHEEL
EYIFNSNYTRHPAYYKRKRSQGRQPLPVFYIYDSYIIDVSKWRQLTQPDKHLNIRDTKLDSFLVGLYLNSDSCQILADSG
FDAGYTYFASQKVSYGSNPSNWQQINSNCAAKNVLFAPSIGPGYVDTAVRPWNNANTQRRLRGAQYRRMFWSMMRLSPRP
AMWSVTSFNEWHEGSQIEPAVPKENYFDYRPNRPNFYLEMSRRFVKVYSELPANAKVPKDENDNIFQPEE

>SPU_024634gn [STRPU]
MGLCRNRKMWRVFSVVIVVTFLGGCFMAISSLMKVDSNQEVEAARNAVQHVKKEGALRRDEGRDYNSREHLKEKSNIMQI
HESVARGRNKTLKSRSGEPIELLAALAKMKNTANKTHAKIPGMPNMQETADWDDPATWPPPNYNLHAFYYPWYGSPEFDK
TYLHWNHEILRHWSEKEAKKWPSGRWQPPGEIGANFYPQLGPYSSRNPAVIEDHMKQLRLAGIGVISMSWYRAGLADDQG
KPSDDMMPTYLDMAHKYKIKMTFHCEPYKGRSEVTFREDVRYIIDTYGMHPAFYRYKFKGRLLPMFYVYDSYLTNSSDWA
RLFGINDELSLRNSIYDGIFLGLYLDTQHRSDILGSLFDGFYTYFASNGFTYGSRWKNWKLLADFAQKRDLLFVPSVGPG
YVDTRVRPWNKMNTKHRSDGDYYDRSLQAAVKVKPDLISLTSFNEWHEGTQIERAVPKTFNNYTYLDYGPEGPNKYLLQT
QKWAKIFKGTG

>gi|291234159|ref|XP_002737017.1| PREDICTED: CG14015-like [Saccoglossus kowalevskii] [Saccoglossus_kowalevskii]
MARLCRKQNLFFYLVFVCFAFGCLYMMISITQIEFDQGSIKNPENSEELDSKVGQQKFLPGDNGGPADILDKSVELFAGL
NPKVAAGLKLGSAEKLADDNNNKPKVVTVESLVKDADHFVNNFPPPNYNIHVFYYPWYGNPEYNRKYVHWNHGYIEHWDK
KIATKWPTGRHQPPDDIGSNFYPELGCYSSSDVDVMDNHMQQIRSAGIGVVVVSWYPPEQSDPEGIPSDSLIIPLLDAAY
KYQLKIAIHSEPYKDRDDHTLKEDVKYIIDSYAAHPAFYTYETQGRMVPLIYVYDSYLTKPQQWKRLLKPDGKHSIRGTR
YDAIFIALLVDLKHKNEIISSGFDGFYTYFATNGFTYGSAHKNWKELSRFAGNAGLMFIPSVGPGYVDTRIRPWNAQNTR
QRMGGKYYNDGFQQAFEADTEIISITSFNEWHEGSQIEKAVPKKTPQYTYMDYAPQKSDYYLQTTRDWVDKFAKKQENNK
LKL

>e_gw1.19.160.1 [TRIAD]
MEGNLKSNDDNHADSGNSNKLVAANRTIHNPAVSYDVHIFYYAWYGNPENDAKYIHWNHQYLKHWESAVAERYKKYSGRH
APPDDIGANFYPFLGPYSSWNKTIIQDHMKQIQLAGAGVVVLSWYPPGKSDPEGKPSDSAVLPLLLAADEHNLKITFHIE
PYKDRTPDSVRNDIKYIIDTYGHYPSFYKRKWKGQQLPLIYVYDSYHIKPKAWKEVLTREGTNTIRGTKYDAIVIALLVD
EHHKSFITTGGFDGFYTYFAADGFTYGSRKENWKNLKQFSLESSSIFIPSVGPGYIDTRVRPWNSQNTRNRLNGDYYDKG
MNHALEINPSIISITSFNEWHEGTQIEKAVHKEYLDFKYLDYSPQEPDFYLKLTRKWVHKFMRRKRVQSL
