# Supplementary material for: OMA standalone: orthology inference among public and custom genomes and transcriptomes
Source: Genome Res. 2019 Jul;29(7):1152–63. doi: 10.1101/gr.243212.118 (PMC6633268; doi:10.1101/gr.243212.118)
Supplement: Supplemental Material [file supp_gr.243212.118_Supplemental_Data.zip › orthologous_groups/OMA/OG10167.fa]

>m.18771 g.18771  ORF g.18771 m.18771 type:5prime_partial len:256 (+) comp17801_c1_seq4:1-768(+) [Microdalyellia_schmidticlean]
RIFKFLWMAARTEFVVNKRWRLDRKIGSGSFGDIYLGIDVSSGEEVAVKLEPVNARHPQLLYECRVYKCLQGGIGIPKIH
WYGPDGVKNQYNAMVLDLLGPSLEDLFNFCHRRFTMKTVLMLADQMLTRIEYVHTMHFLHRDIKPDNFLMGIGRHCNKVF
VVDMGLSKKYRDSRNRAHIPYREGKSLTGTARYASVNTHAGLEQSRRDDIEALGYVYMYFLRGSLPWQGLKAHTKHQKYE
RIFDKKTYNNSCPIV

>m.69738 g.69738  ORF g.69738 m.69738 type:complete len:305 (+) gi|62199156|gb|AY967526.1|:34-948(+) [Schmidtea_mediterranea]
MSTSKGTSGTSRSDFVVAAKWRLVRKIGSGSFGDIYLGVAVSNGEEVAVKLESVNARHPQLLYESKVYKFLQDGVGIPRI
RWYGFDGVKNQYNALVMDLLGPSLEDLFNFCGRRFTMKTVLMLAEQMLTRVEFIHSKNFIHRDIKPDNFLMGIGRHCNKL
FVVDFGLSKKYKDTKTKAHIPYREDKNLTGTARYASINAHAGIEQSRRDDMESMGYVFMYFLRSTLPWQGLKANNKKQKY
ERIYEKKRSTPIDILCKSFPPEFSFYLEYCRXLKFDEAPNYQKPGGKVFPNLXRTLNFXIRLRV
