# Supplementary material for: OMA standalone: orthology inference among public and custom genomes and transcriptomes
Source: Genome Res. 2019 Jul;29(7):1152–63. doi: 10.1101/gr.243212.118 (PMC6633268; doi:10.1101/gr.243212.118)
Supplement: Supplemental Material [file supp_gr.243212.118_Supplemental_Data.zip › orthologous_groups/OMA/OG10172.fa]

>ACYPI001348 [ACYPI]
MDEKLLNDLLECSVCLERLNTSSKVLSCQHTFCKKCLDEIVATHKELRCPECRTLVDCRVDELPPNVLLMRILEGMKSKN
ATISPPKKPSAVACSDQRPPKTSKQVPYQRNMFARALYDYSSKEPGDLSFKKGDMIILRQKVDSNWYQGEANGVIGIFPL
SYVQVFPTSLPSHIPQCKALYDFKMNKEDDEGCLSFSKGDIITVLRRIDQNWAEGKISNRIGIFPLSFVDLNQIARALMK
LSVSSQPTQSRIAPPTPEEAAPLLPIELSAACQSTNTKHNATDEAKHVLDNTKVTNENNSSSSSSTTTTSPNTTSPSDTT
SSSPSRSPSHAPFVDNSTNRSLPTSNPDPPKRHSFTNGVGPLSLGPHTSENKRYSAEILSQDDIAVFSSPNTNLEIQSSQ
PVNGVKDSKLHRHGSLRSHSKPIVTQNVRSKIPIQLPAKHVSLYPYKPQKADELELKRGQLYMVTECCKDGWYKGTSLKT
NCSGVFPGNYVTPAKISVRLLGKSSNNSSLVQEPKDDNLSFNGQLNDCSFQSDIDENLPLYPPPELPPRSSSPSVHSRVS
SWLSEMPSTSSRVRSAPTHNIKSMCCNTGLPNSTKPTSTLTDKDSVAACVVNTVAGAVSPSTTASPSHSLSPENLAQKRG
KKKCFLTNSVMRSFSNIKIRKSPPPVYSMDNPVFDDNTSTNTIVAPPQPVHTRSDSCPSKLLNVDAIQRTPEQLPLKVRG
NHNFKSEQQPNGSSVLIHHRKSHSLDTNNGVSVDIKPQDRKLKQSSRTQQNMCRCIVAYPPNSEYELELRVGDILYVHKI
RQDGWYRGTLLRTGKSGLFPSSFVEKI

>m.85963 g.85963  ORF g.85963 m.85963 type:5prime_partial len:892 (+) comp49625_c0_seq2:2-2677(+) [Cerebratulus_spclean14cd]
EKARWPHLSHTEKKTKIRMDEDALNDLLECSVCLDRLDTNNRVLPCQHTFCKRCLDEIVSTKSELRCPECRALVEIPVDE
LPSNILLMRLLEGLQQKSRGLSANTSPVAVNVLASLIPAKPLWSAGTSGSSTKPFHKINSHPARQPCCKAQYNYDGSDPG
DLSFKKNDIINLRKQVDENWFHGELNGHQGFFPASYVQVITPLPDNNPKCKALYNFQIEDKSEKGCLTFQKDDVLTVIRR
VDDNWAEGRLHDKIGIFPIAFVEMNDAGKDLMSKASLNILNADNRGSAANQDQSSIDPGGGSGDAGRQTSSHDSRPGGSG
DRRQATPPLFTHKRHSLTIPSSPTVAVQPNRYSAELISSFSAPPEPTPASATVMTSSPAVSVTSATTVPKAVSQNSQIPQ
IPPSVRGTTPTTPTTPSGHTLGPPPSTPPPPPPPLFVALYSYKPVKEDEIQLYKGDFYTVTEKCQDGWFKGACLKTGKIG
VFPGNYVGLVRHKHTGSMVTTPVTPTTPSQTTLSSGQNQLPPQRSPGSSPSMSANTQQSHGASTTNTTMVLTRPAVSPSQ
SGVSASLDYQVNNNSGTRAPAVLPRKAASRSAITPTTGPPAISQPPPIIPRNLHVELPVPARPQVLPSEQRSKRRNSAPP
ERISPRPAAPLPAGVTESSSRQQSPRTTGSPALDTVVPPRSVYNRPLPATPTSSASFSGRHGVDPSHSMFPGTMPPPNVV
AGATASSSSSGKDKRDKKDKERSSSFMKRFTSSGKSKLKTKTPPPLPPPAKVFHPHGAQSDGFSHSKSVSLTAEESGSAV
PPPPPPVAHKKSSSLDASATSSQQVPKKPKPLPKERYRCIVPYPPQTQAELELKIGDIIYVHKKREDGWFKGILARNGAV
GLFPGSFVERDX

>FBgn0040294 [DROME]
MDEHTLNDLLECSVCLERLDTTSKVLPCQHTFCRKCLQDIVASQHKLRCPECRILVSCKIDELPPNVLLMRILEGMKQNA
AAGKGEEKGEETETQPERAKPQPPAESVAPPDNQLLQLQSHQQSHQPARHKQRRFLLPHAYALFDFASGEATDLKFKKGD
LILIKHRIDNNWFVGQANGQEGTFPINYVKVSVPLPMPQCIAMYDFKMGPNDEEGCLEFKKSTVIQVMRRVDHNWAEGRI
GQTIGIFPIAFVELNAAAKKLLDSGLHTHPFCHPPKQQGQRALPPVPVIDPTVVTESSSGSSNSTPGSSNSSSTSSSNNC
SPNHQISLPNTPQHVVASGSASVRFRDKGAKEKRHSLNALLGGGAPLSLLQTNRHSAEILSLPHELSRLEVSSSTALKPT
SAPQTSRVLKTTVQQQMQPNLPWGYLALFPYKPRQTDELELKKGCVYIVTERCVDGWFKGKNWLDITGVFPGNYLTPLRA
RDQQQLMHQWKYVPQNADAQMAQVQQHPVAPDVRLNNMLSMQPPDLPPRQQQATATTTSCSVWSKPVEALFSRKSEPKPE
TATASTTSSSSSGAVGLMRRLTHMKTRSKSPGASLQQVPKEAISTNVEFTTNPSAKLHPVHVRSGSCPSQLQHSQPLNET
PAAKTAAQQQQFLPKQLPSASTNSVSYGSQRVKGSKERPHLICARQSLDAATFRSMYNNAASPPPPTTSVAPAVYAGGQQ
QVIPGGGAQSQLHANMIIAPSHRKSHSLDASHVLSPSSNMITEAAIKASATTKSPYCTRESRFRCIVPYPPNSDIELELH
LGDIIYVQRKQKNGWYKGTHARTHKTGLFPASFVEPDC

>ABC25188.1; BAB84957.1; CAD38539.1; ENSG00000172985 [HUMAN]
MLLGASWLCASKAAAAAAQSEGDEDRPGERRRRRAAATAAGAGEDMDESSLLDLLECSVCLERLDTTAKVLPCQHTFCRR
CLESIVCSRHELRCPECRILVGCGVDELPANILLVRLLDGIRQRPRAGTSPGGSPPARPIPGQSAAPTLAGGGGGAAGST
PGSPVFLSAAAGSTAGSLRELATSRTAPAAKNPCLLPYGKALYSYEGKEPGDLKFNKGDIIVLRRKVDEQWYHGELHGTQ
GFLPASYIQCIQPLPHAPPQGKALYDFEMKDKDQDKDCLTFTKDEILTVLRRVDENWAEGMLGDKIGIFPLLYVELNDSA
KQLIEMDKPCPAAASSCNASLPSDSGAVASVAPSPTLSSSGAVSAFQRRVDGKKNTKKRHSFTALSVTHRSSQAASHRHS
MEISAPVLISSSDPRAAARIGDLAHLSCAAPTQDVSSSAGSTPTAVPRAASVSGEQGTPPKVQLPLNVYLALYAYKPQKS
DELELHKGEMYRVLEKCQDGWFKGASLRTGVSGVFPGNYVTPVSRVPAGGAGPPRNNVVGGSPLAKGITTTMHPGSGSLS
SLATATRPALPITTPQAHAQHPTASPPTGSCLRHSAQPTASQARSTISTAAHSAAQAQDRPTATVSPLRTQNSPSRLPAT
SLRPHSVVSPQHSHQPPVQMCPRPAIPLTSAASAITPPNVSAANLNGEAGGGPIGVLSTSSPTNTGCKLDEKKSEKKEKK
SGLLKLLAGASTKKKSRSPPSVSPTHDPQVAVDALLQGAVGPEVSSLSIHGRAGSCPIESEMQGAMGMEPLHRKAGSLDL
NFTSPSRQAPLSMAAIRPEPKLLPRERYRVVVSYPPQSEAEIELKEGDIVFVHKKREDGWYKGTLQRNGRTGLFPGSFVE
SF

>estExt_fgenesh2_pg.C_sca_130005 [LOTGI]
MDEKALNELLECSVCLDRLDHTSKVLPCQHTFCRRCLDEIILTKRELRCPECRAVVTIKVEDLPNNILLIRLLEGIKTSG
VVNKSESGTDTARYRDHVSSSSSASSTSQSQRQAVKQTKQPCAKAIYDYEAKENGDLALKKGDVVLLKRQLDENWYQGEL
NGKHGFFPANFVKVLVPLPQIPQCRALYDFDLKDEKEKDCLVFKKEDVLTIIRRVDENWLEGRKGDKIGIFPLTFVELNN
AAKSLVNSKISSSILQIGRQLPTASTTANQSSTLSSTLSSSLPQQKRHSFTLLSSNHSSSPSPTNPQRHSCELVSTGGYN
IVSTSTTTDTSSIIASNVVALPPQRSDSPENASPRSVSSPSQNTSSTSNLTTPVYISLYNYKSLKEDELELNKGEYYAVN
EKCQDGWFKGQCVKTGKSGVFPGNYVQMIRQPSAFKPINPNVMNVRATEQPSSPSRSNSTSSTTVSSSSSSSQTSSSPTT
TNNHKTSSPPMIPAPLPRTHKSSSSSVHQTSPPSVSVRSSSTHNVKKSRTVTDTTTHGVSAGANLVAIQHSLSASSNVTP
PNKVAGASGETSHLAVAHQKEKKEKKEKSSKTLVKFLGGKSKKSKSSSVSAHNTVEQIPSASGDSTVAHVRSRSYPSNSQ
GASVDHKKSSSFDSTLSSKPSRPKPLTREKFTCIAPYPPQSEHELDLQVGDVVYVHKKREDGWFKGTLQRNGKTGLFPGS
FVDKMD

>SPU_004827gn [STRPU]
MNGMDEQSIFDILECSVCLERLDATSRVLPCQHTFCQRCLQQILNTRGELRCPECRDLAPHQKVTDLPTNILLVRLLDGM
KRPAPPSPKTGASTTGSSGGSVGKSNGQAESTSASRSGVSKIPGPNQPCAKTLYNYDGQESGDLSFNKGAIVLLLKRIDD
NWYHGELDGSRGFFPASYVEVLTPLPPDPPQCKALYDFDVNEQEEKDCLTFNKDEVLMVIRRVDDNWIEGQRGDKIGIFP
ISFVEFLRICCIKSGTHFDRYKKRVNPTDSIDRLEHASPKSSSILQPSMIGMNDTAKGLVVVNEGATGGDGSGHESGSSK
NKSSNKRHSFTSMLGVQLRSKDSQDRGSGGTSGGGGSGGGNGTSPNNRHSMEISSPVLLRSSNPTAATLIEAKAAAAVAA
AVATGGPSPASSPSPSSSPLPIATASGSSTQTASGGSRKKPAPLTLINQPAAGALPPNSPTMFASGGPATPTHLAAQDPP
SSPKPKVEVYVAMFNYKPLNPDEIELRKGECYTVTEKCKDGWFKGLSVSSGQIGVFPGNYMQVYRHDRQEKQKKAASSST
SSSSTSSSSTFASSSLSTPSSASAPRSATASSHTTAPNSGVAGQSASSGAGEKKAHHHDGQKTVAQLQGERAALRMHYQG
ATQGAVSRPIQAPPQTRLNERHPQGSPPTVGVDTARQGGVVGSPAMAGSWPGNAPPTGASVGNRQVHTAVQTTNANAQTV
RPRTVNPTAATSTSYPNASQPGSPPVSHGIRTHGGVPPGATGLADTSNVQPGVPVRQACSQMVFPHQVVRQFSHPSDLTL
NVAPAKTKRVPVPSSAQTGGPMLAIRHPVDKPRRFSESDQLSSARPTSSLLSGDGVGQAQVGANSGCRTPPPTLNTSPPQ
VRGHRRRSGSMPSQFTLAHKADKKEKKERKSKKPSNKHVTSNEAPELGGTRTTSPSRSAIRTTTSATQSPNSSKSSSPEN
QQGEAPAAETPAGAVTGGGEGARGGTETGAAAAAEQTPPKTTPLLRERYRVIVPYPPTTDAELELKIGDSVFVHKKRDDG
WFKGTLLRTGKTGLFPGSFAEPY
