# Supplementary material for: OMA standalone: orthology inference among public and custom genomes and transcriptomes
Source: Genome Res. 2019 Jul;29(7):1152–63. doi: 10.1101/gr.243212.118 (PMC6633268; doi:10.1101/gr.243212.118)
Supplement: Supplemental Material [file supp_gr.243212.118_Supplemental_Data.zip › orthologous_groups/OMA/OG10173.fa]

>m.80798 g.80798  ORF g.80798 m.80798 type:complete len:986 (-) comp47605_c1_seq23:778-3735(-) [Cerebratulus_spclean14cd]
MKSSLFPIFIILCASAKWSVHLNTGNTPNPSNTIITPLKSGILARNPILATYPKVNDQTRKLLSVDKYACRRHKKIFGPI
IAKTPLHLYKHALCTLLLMLGGDIETHPGPVDTNSTIYHCGTCDKPVTWDHRAIVCDTCDQWYHIYCQDIHTGTYNLLAE
DSVRWDCLACHQPNYSRVCYDLHGSGELNSKNSFSALSLSVTSLPSPSQNQPTLKPAHSSTPERRTNPRSTGNKARPPLR
ILNVNCQSLNNKQERIDNLIDSTRPDIVIVSETWLDSNITDNQAFPPNYKLWRKDRISPKGSGGVLIAIKDHLSSDAAPD
LETNCEIVWCKVNLIDSKDLYVCAYYQPKTSDAESLNLFVESMERASSITDSVQIIGGDFNLPGIDWKTTTVKPGTPHAQ
LHQRFLDCLSDHGLAQLVEEPTRKKNTLDLVITNLPGKVNRTQVLPGISDHDGAPLVEMDISPKVVRQPPRSIPLYKKAK
WDDMRADLQSLQDDLENSQDEGGSVDEIWNRFKSTLTDSIKRHIPHKPARPKDGLPWITGAIRKEIRKRDRLYKKMKKFR
TPRLSETYKAAKTKVQRLLRNAYWSYIEGILTPQSQDTDKRSCMKRFWTYVKHKRKDDATITSLKEHGRLHNKPADKANI
LNRQFHSVFGTSDPITREDFDAGNFMDNNVTYPEAPDLAITEPGVLKLLKNLNPHKAMGPDDLKPLILKELADVIAPILT
RIFKKSLATGQIPSDWRKAKVTPIYKKGPKYNPENYRPISLTCVCCKLMEHIVTSHIMNHAETNNILYPLQHGFRRGRSC
ESQLLEFANDITTNLDEGKQTDVIVMDFSKAFDRVSHTLLLHKLSHYGIQGPTLKWITAFLSLRTQTVVLENQESEEAAV
TSGVPQGSVLGPSLFIYYINDLPNSLTSNIRLFADDTIAYLTVSSHKDCENIQQDLNKLAHWEDKWKMLFHPDKCNVLSI
TKKRKPIKHSYTLRGHTLCHVDRLYX

>m.2686 g.2686  ORF g.2686 m.2686 type:3prime_partial len:751 (-) gi|399775125|dbj|FX180756.1|:3-2255(-) [Lymnaea_stagnalis]
MFKYNITLYTIVVTALVNKLFIFDAERPEIGLIFDNLDFSRKTVFRIAGTAHCVFIDILHRASRSCSTQRPLGSQKLVLL
YLACILLANSYSPEPNPGPNVTTSAGSPLHTPSSSKSQSSWICGACDHVVHVEDRGVACEQCGQWFHRQCQSIDTSNYYQ
HAKNSDVPWHCTVCGCQINQSVFDPHSAGTDSTFPDFSLNHSISTPRDIQSFQPPHCSTPMRCSQQDKWRHRALRILNVN
FQSASGKRVEIANLINSLKPDIILGSETWLNPSIANAEVVPDMYKLFRRDRNDRGGGVLVAVHHNLDCHAVPELDVDDCE
ILWVKLKLKGRRTLYVCAYYRPNTADEPSLRRFEVSLHRATQSKNAFLLIGGDFNFPGWNWQIPALKPKSPYPVLHSEFM
EIINNHGLEQLVKEPTRGENTLDLLLTNCPHRVQKVEVIPGISDHSIPYCEFQVNTLKMKQIIREIPIYAKADWDGLRIA
TTELSSNMKVIQGTATTDELWEKFKTTITDAVKKFIPHQITKPRINQPWVTAEIRRLIHRRDRQYKRMKKNGSMELREEV
LRLRRTIQRLLRRSYWNYMNGIFSEEDTPTKDVKNKRFWSYVKHQKSSNAGVSPLRWDGQLTSDPKAQAEILNQQFQSVF
GDGREYSETEFLLKTKMMNRAYPIMGDIQISEQGVFALLNTINPYKACGPDHIKPRVLKELAKEIAPALTILFQSSLCTG
NVPADWRTAHVTPIYKKGEHSDPANYRPISL
