# Supplementary material for: OMA standalone: orthology inference among public and custom genomes and transcriptomes
Source: Genome Res. 2019 Jul;29(7):1152–63. doi: 10.1101/gr.243212.118 (PMC6633268; doi:10.1101/gr.243212.118)
Supplement: Supplemental Material [file supp_gr.243212.118_Supplemental_Data.zip › orthologous_groups/OMA/OG10177.fa]

>CCD67012.1; R02F11.3 [CAEEL]
MTKTEATFSLLDEEEERDEVGPSTVLVPGRPSLRSISLSQAPSAPRDLENGNGQTSCAELHKLTAGSTTSLSSQSKNAKK
VNKFYKKQNELLENFKNDSEQIEQFNRTRRRTTSKEEDDDADVIAAIPPPIPEEKAVVAPLVKHIDGTDEPEVVIFDVPR
SPRNPRKKPMERTDTEEKSVDEKKDDESNTAARMANITLAVNFLLMIAKVVASVLSGSMSIISSMVDSVVDITSGLVISL
SERMIKKRDPYLYPRGRTRLEPLSLILISVIMGMASIQLIIASVRGIHDGIQFHLYGIGEEPKLNVTITSVVIMVSTVLV
KLSLYLFCKRYKEPSVNVLAMDHRNDCISNTVALICAWLGTKYSYYFDPAGAIVVSMYILYTWVQTGREHLAKLSGKTAE
PEFINRIIKVCLDHDARISHIDTVYVYHFGSKFLVEVHIVLDENMILKESHDISETLQSNIESLPEVERAFVHTDYDYDH
HPHDEHKIV

>estExt_Genewise1Plus.C_270165 [CAPI1]
MSLNVFSSKKRGKQAGDNQLPRSIRRFYKMQDEIIVAFEDMQLEVDDAMENTEIVAHNRHLAAILSRVSFVVNLILLVIK
SIAGAMTGSLAIISAVVDSAVDLVSGALMWWSNRAMKTRDIYQYPQGRTKLEPIAIVVLSVIMASASIQMIREAVEQLVS
FAMFDVKGPPPFNESGVLCATLDQMKVIVNEGTGKGPEFTVTAICICVITVVAKLILFLLCRRIDNASVQALAQDHRNDV
LSNTVALSCGLLGAMVWKYADPLGAVFISIYIIVSWFMTGWEQIKMLTGHTARPDFLKKITWIALNHHPKVQLIDTVRAF
HFGNNFLVEVDIVLPENMSLKESHDIGESLQLKIERLPEVERSFVHLDYECDHHPWSEHKQV

>m.26002 g.26002  ORF g.26002 m.26002 type:complete len:479 (+) comp29482_c0_seq1:205-1641(+) [Catenulida_fasta]
MIEDSNPTTNSTAEWSKAPLHIFTERKKTDLKKLSKPVRNYYAKQNEWIETLEQLDQMYRDEAHHFVVHDGREQKTARNR
QVAEANAKADLAQSGDQAAVSDDPEAACEASSQQQSAINAEKNEEEVSGVTKRLVEKDESAVEVALLPADKPGDGKPQNY
ALTLSDYEKKVKAEQRLVALIAKGTLLLNILLLIMKIVASALSGSLSVVSSVVDSAVDLASGVVMWLTTRAVRRRNVYAY
PNGRTRLEPLGILILSVIMGLACIQVIIESVESIVTMAQTGLPRCRTSWIEVAILIGVIVTKTGMWIGCFIINRRFSRSS
ETLTALAQDHRNDVLTNSVAIVGAYVGALGSWMRFFDPAVAAAISTYVLVSWLRTGYRHIRRLSGLTASPQLLRTVTWIC
LNHDSRIREVDTVRGFHLGTNLMMEVDIVLDEQMSLREAHDIGESLQKKIERLPDVERCFVHLDYESMHDPRSEHKQV

>m.87650 g.87650  ORF g.87650 m.87650 type:5prime_partial len:459 (-) comp33840_c0_seq2:1620-2996(-) [Echinoplana_celerrimaclean]
IAIIACSGMTDGDPEGPAPASEEAALLPEQRNASNTAPLTFSLPSDDQRDPADLLAVNFVRVSVSPSSSIHNSFSRDNFG
RLTHSRGAEEEWMTQPLRIFTEKYHGKQSSDKKLPSDVREFYRRQDSLIREFQNVEEDLLKDTSRESGEERMKAIRVSSR
MAQVTMVCNLILLVGKATAVYLSSSLSVISSLVDSCVDVASGIIIWWTNRVVMRRNPYKFPQGRTRLEPVAIIILSAIMA
SASLQVIKEAIENIVKMATGKVKPPDIDVITLALVSATVFVKIILFCACFYLSRNGRKYMQSVMVLGQDQKNDVLANSVV
LIATIITRLYEPAKYSDPIGAILIGLYIIVGWWKTGSEHIKTLTGHTADPHLLQKLTFICINHHKSILSIDTVRAFYHGS
NIFAEVDIVLPASMKLRDAHDIGESLQVKLERLDEVERAFVHLDYESMHDPRTEHKQV

>fgenesh2_pg.C_sca_71000035 [LOTGI]
MEESNPQEKNSLIKPISGEGDERWKIPIHHFSSKKQGPNYKQHSKRMRSYYKAQDELITTFEEIQLEIDDAMENRQEAIR
LRKTASCYAKLTFCINLLLLIAKTVASVMSGSISIISSLVDSAVDLISGIVLWWTNHAVKRRNIYAYPQGRTKLEPIAIV
IIAVVMGLASLQLIRESIERIAALATAVLDLPHMEIATMIIAGSTIVIKFIMWLLCRRIDTPSVQALAQDHLNDVFSNSV
ALICGYLVIKFIMWLLCRRIDTPSVQALAQDHLNDVFSNSVALICGYLGSNELYLKTNMSEFSFVDPAGAILISLYIVYN
WWRTGKEQIKMLTGHSAQPEFLSKLTWLSVNHHPKILNIDTVRAFHFGNNFLVEVDIVLPEQMKLKEAHDIGESLQQKIE
TLPAVERAFVHLDYEFQHKPASEHKTV

>m.39928 g.39928  ORF g.39928 m.39928 type:complete len:480 (+) gi|399848251|dbj|FX186224.1|:881-2320(+) [Lymnaea_stagnalis]
MSKTNENHVSPASAVEASVVPDIITSSGITKKRSKSVDLNDPVVLLNVTPLGDGNQRRLSQGDIPLRLGDKPARDDPHVS
KEDINFLLGRAVRYQKVRLTEVAPSHSSIRGGDEVSNWKMPLELFTSKKQADNKKWPKRLRSYYKAQDELITAFEDITLD
VEVELHPANPNNTSIQKAALFSKITFLVNLCLLAAKAVASALSGSISIISSLVDSCLDLFSGIIMWWATRAVKHRDPYTY
PQGRTKLEPVAIIILAVVMALCSVQLIREAIEKIVDISGMSSTLPTVDAVTFAIAGSTVVIKFVLWLVCRRVNSPIVQAL
AQDHRNDVMSNLVAIVCGYLGSINFFEISEMYGFAYLDPAGAVIICMYIIFNWWQTGSEQIKLLTGHTARPDFLSKLTWV
CFNHHPLIQQIDTVRAFHFGSNFLVEVDIILPSEMALKEAHDIGESLQHRLESIPEVERAFVHLDYEYTHHPRSEHKIV

>m.36166 g.36166  ORF g.36166 m.36166 type:5prime_partial len:445 (-) comp31960_c1_seq2:440-1774(-) [Monocelis_spclean]
CYLFGAKKMSSSPVRGTSCLYRRCKMNGDFEEVTTAEANTLVNNTDVVILPTIGTISADVPNHEVEIHVQDIGESEWMSH
PLSLFLSKLSTNLNLEPNLSKPVKKFYENQDAQIISFQDACLEVARKTIYSKGQQKEMNNDKSKPVAELLSKISLFVNLM
LLVMKSVAVGLSGSLAIISALLDSVVDLVSGIILWWASKAVKKRNRYHYPQGKTRIEPVAIIILAVIMGVVSVQIIIQAI
QKIVSMASEGEKSPTMTNVTIIITCVIVVVKLILWIVCWKLGSTPSTDALAMDHRNDVFSNSAAVIFSSLSSRLGIENLK
YLDPIGAILIGLYILRSWYKTGQEHTKAITGYTATPEFLQKITFLTLNHSPLIERVDTVQAYHFGWNFLVEVHIVLPVEM
GMIESHDIGESLQTKLEKLDEIERAFVHLDYEYSHHPDTEHKTV
