# Supplementary material for: OMA standalone: orthology inference among public and custom genomes and transcriptomes
Source: Genome Res. 2019 Jul;29(7):1152–63. doi: 10.1101/gr.243212.118 (PMC6633268; doi:10.1101/gr.243212.118)
Supplement: Supplemental Material [file supp_gr.243212.118_Supplemental_Data.zip › orthologous_groups/OMA/OG10180.fa]

>m.16049 g.16049  ORF g.16049 m.16049 type:internal len:371 (+) gi|425833946|emb|HE702427.1|:2-1117(+) [Adineta_ricciae_14cd]
STRGDYSENICLLHIYLFNIELKYEHGLTVNINMSRMSQYVESRHRVFCYGRCITGQNHSIFCLALLLITVTSSLFFVFD
CPYLTKELSPLIPVFAAILFLSVICCILRTACTDPGILPRATPDELLYLERTDNTQTVALSGRVMELQMRSGHVLQLKFC
QTCRLFRPPRVSHCSLCNACIANFDHHCPWVGNCVGLRNYRYFYLFLLSLSLLCTYIFVFNIVNIVLRSQNNSTVADAIR
ETPATMAEALICFFSIWSIIGLWSYHTYLICRSVTTNEDIKDTWATPHRGGNQINPFSRGNGLVNCFATLCGPLPPSFLN
LRAIVKQENSIPMTVTGTNNNNNNTSDGIVRYFPEENGNYSNQVGNTSGIH

>AAH66776.1; BAG60846.1; CAC21682.1; CAI21624.1; EAX07788.1; ENSG00000204160 [HUMAN]
MKDCEYQQISPGAAPLPASPGARRPGPAASPTPGPGPAPPAAPAPPRWSSSGSGSGSGSGSLGRRPRRKWEVFPGRNRFY
CGGRLMLAGHGGVFALTLLLILTTTGLFFVFDCPYLARKLTLAIPIIAAILFFFVMSCLLQTSFTDPGILPRATVCEAAA
LEKQIDNTGSSTYRPPPRTREVLINGQMVKLKYCFTCKMFRPPRTSHCSVCDNCVERFDHHCPWVGNCVGRRNYRFFYAF
ILSLSFLTAFIFACVVTHLTLRAQGSNFLSTLKETPASVLELVICFFSIWSILGLSGFHTYLVASNLTTNEDIKGSWSSK
RGGEASVNPYSHKSIITNCCAVLCGPLPPSLIDRRGFVQSDTVLPSPIRSDEPACRAKPDASMVGGHP

>m.58282 g.58282  ORF g.58282 m.58282 type:complete len:411 (-) comp82297_c1_seq14:205-1437(-) [Macrostomum_lignanoclean]
MPKRWEVYPGKSQVLCSGRCISAKNLSVFYLTLALIVISSCLFLAFDCRLLAVTLSPSVPVLAAVQFIFVLCCLLRTTFS
DPGIIPRGTPDEAAWIESQLEGPQVDRDGNYRPPVRLKDVQINGRVFKLKYCFTCKLWRPPRASHCSTCDNCVDRFDHHC
PWVGNCVGRRNYRYFYLFLISLSVYCLYVMVFGIVNLVLLSNMRKDFLMAMKESPTSVLTILVAFFSIWSVVGLGGFHTM
LICRETSTNEDIKGSFNQRRHPDLINPFDQGNGLANCCYVLFGPVTPSLLNFREDEIGLGSSISLVTNNGRNGTASAAAA
STAVTATPAVRYSNLTRNNNDATSNSVGHVNNSVQVISESLPAQLPGDGNDVIVKNGNGAPADGVISGGTDAVGAQNSNT
QSASSVHCIV

>m.37435 g.37435  ORF g.37435 m.37435 type:complete len:420 (+) comp35559_c0_seq4:54-1313(+) [Monocelis_spclean]
MRNHTTNGNVNTSTSQSHTVVHIQQVPPKSTIPPQYKWQVFPGKNRILCKGRCIFARGLCIFFLTLVLIIGTSVLFFAFD
CRFLSLNLSPAVPVFGGLNFIFVLGTLLRCTFSDPGIIPRATKDEAAWTERQIDQVEPTPGSYRPPPRTRDIYIKGQLVK
LKYCYTCKIFRPPRASHCSQCDNCVERFDHHCPWVGNCVGKRNYRYFFLFVSSLSVYCLYIFAFAVVNLIILTQKGKSFL
DAIKQSPVSLIEILISFFSLWSVLGLSGFHAMLICKELSTNEDIKGMYKSGRNPGIINPYSHGSCCKNFLWILCGPIQPS
LLHLSDPVSINKGDQLVGPEDASTGVQATVVNSSDMLVGRQPNKSEIDSTSPYPHLNYPRQQVFGNPNNSSMDRTYAPSS
PTDKLHVDQSDTNPVLNSE

>gi|291228599|ref|XP_002734266.1| PREDICTED: zinc finger, DHHC domain containing 5-like [Saccoglossus kowalevskii] [Saccoglossus_kowalevskii]
MVGSETTYTPIAMPKRKWEVHPGRNKFYCNGRIMMARSTSVFYFTVGLIVITMGLFFGFDCPYLAENLTPAIPIVAILLF
LFVMATLLRTAFSDPGVIPRATPDEAADIEKQIEVPNPNNPTYRPPPRVKEVIINGQTVKLKYCFTCKIFRPPRASHCSI
CDNCVERFDHHCPWVGNCVGKRNYRYFYMFILSLAFLCVFVFACVITHLILRTNEAGSFLDAIKQTPGTILEAVICFVSI
WSILGLAGFHTYLITSNQTTNEDIKGSWSSKRGENNYNPYSYGSICKNCCGVLCGPTHASLMDRRGVVVPEIVTPDSTTG
SGQPSPQNYGATTFTEPRSDGEDSPDEMNDTKEDNSKTNLTLVTTVDSNNIDAVCNETIAATSQPTSPIVNEMTPVSQTS
LVFPTVNHLPVVVGGETEENNRNNVMHPLSPPPPGAHPPVRPFVKHSISQEMDTLEEDSAMGLVKLSTV
