# Supplementary material for: OMA standalone: orthology inference among public and custom genomes and transcriptomes
Source: Genome Res. 2019 Jul;29(7):1152–63. doi: 10.1101/gr.243212.118 (PMC6633268; doi:10.1101/gr.243212.118)
Supplement: Supplemental Material [file supp_gr.243212.118_Supplemental_Data.zip › orthologous_groups/OMA/OG10181.fa]

>m.54797 g.54797  ORF g.54797 m.54797 type:internal len:550 (+) comp156902_c0_seq1:1-1653(+) [Mesodasys_laticaudatusclean]
TEVSAVGSTWPGDITVTISVTGLERIRLEDIVQESPYYLAKVSYIQKNELNEESVGVLGDELLNNATQLIEAIASKQHQF
KRRMMEIITKSSISELCDLCAGIIHFSYEDKLKILNAVDLSKRISELLPLLKEQIEKMRNTRRMIIPRSTSTDFISSNVG
AGSTSLDEDSSGLDDIKDLEQKLNRAGMPECAYLVAMKELKRLKQMMPQMHEHPVIRNYLELMSDLPWANSTQDHLDIEK
ARRDLDADHYGMVKVKKRIVQYLAVRQLKQDMKGPIICLIGAPGVGKTSIGRSVANTMGRKFHRIALGGMCDQSDIRGHR
RTYIGSMPGRIIQGLKQVGVNNPVFLLDEIDKLSSSWQGNPSSALLEVLDPEQNHQFTDHYLNVPFDLSKVLFIATANSA
TTIPPPLLDRMELITIAGYTQEEKLEIAKKHLLNKQLDIYGLLNSRPQTFSLAVADGVEERGITFTDEVINTIISNYTQE
AGVRELERKMAEVCRSLAVEAVQRQNTSSNTSTSVNDGLGADNITNNVTRPPIPSTMVVDKAYVEKILGV

>SPU_026716gn [STRPU]
MVWPPSLVSVNYGLLLMETDDPLPLTRLLDSLPITRLPDIFASIVKASYNEKLEVLDAVDLEKRFQKTLPLLARQIEGLR
LLRHAKRGSDNHRMPHALKEDKENRVVVLKNSPGRPRFIDRHEKSDDNESEGDEISELDRKIKDANMPKHALKACQKELK
RLKKMPSAMPEYAMTRNYLELMSEVPWSKQSKDTLDIKQARIDLDADHYGLDKLKKRVIEYLAVRQLKNSLKGPILCFVG
PPGVGKTSLGRSIAHTLGRAFHRISLGGCCDQSDIRGHRRTYIGSMPGRIIHGLKNVGVNNPVFLLDEIDKLGKSLQGDP
ASALLEVLDPEQNNAFTDHYLNVQFDLSQVLFIATANSLQTIPPALKDRMEVIQVPGYTQEEKFHIAKDHLIPKQLKEHG
LTYEQLQFAEDAIKYIISKFTREAGVRQLERKFGAVCRAVAVRVAETQMSKRKPSAGSSSEEDAPMAPRGDRETKEEVKT
ELTDETSLELTTEAAIAHPPEMPIVIDVLAVQDILGVSLGLGRPV
