# Supplementary material for: OMA standalone: orthology inference among public and custom genomes and transcriptomes
Source: Genome Res. 2019 Jul;29(7):1152–63. doi: 10.1101/gr.243212.118 (PMC6633268; doi:10.1101/gr.243212.118)
Supplement: Supplemental Material [file supp_gr.243212.118_Supplemental_Data.zip › orthologous_groups/OMA/OG10184.fa]

>ACYPI001806; BAH72363 [ACYPI]
MSTHNRPLRKIQSTKSASDNREVRKVPVPSHRLTPLKEHWLKIYTPVVDHLRLDIRFNVKSRNVEIRNPVPDDEIGSQHL
QKAADFVKAFVYGFEVEDALALIRLDNLFVESFEVKDVKTLKGDHLSRAIGRLAGKGGRTKFTIENVTKTRIVLADTKIH
ILGSFQNIQVAMRAICNLILGSPPSKVYGQLQQLSKSKVL

>m.11357 g.11357  ORF g.11357 m.11357 type:5prime_partial len:222 (+) gi|425843218|emb|HE710332.1|:1-666(+) [Adineta_ricciae_14cd]
KHSDRKRKREVVEAENSTMDTEQTTTAQFPQINPSELQEQTDSFRKVTIPAHRYTPLKEQWMKIYSPIVEYLHLQIRFNL
RTRSVEIKTSEQTEDIQALQKAADFVKAFALGFEVEDALALIRLDDLFLESFEINDVKPLKGDNLSRAIGRIAGKNGRTK
FAIENATRCRIVLAEDKIHILGSYQNIQNARTSICNLILGSPPSKVYGKLRTVAARTAESFX

>m.216 g.216  ORF g.216 m.216 type:internal len:240 (+) gi|163959420|gb|FC858874.1|FC858874:3-725(+) [Biomphalaria_glabrata]
TKMETDSKAEHAVEEEFVQPKVKSRKRTQPDMDTSDISNPSSKRPHFQPLRAVTTTASKGEIRRVPVPQHRYSPLQKDWL
KIFTPIVENLKLNIRFVSKKRVVEIKAGKETDDIGALQRAEDFVKAFILGFEVDDALALLRLDHLYLESFDVTDVKPLKG
DHLARAIGRLAGKNGKTKFTIENVTTTRIVLADSKVHILGSYQNIQIARRAICNLILDNGCFQTNHWFWFFLEWAESGVT

>estExt_Genewise1.C_5820041 [CAPI1]
MSTSSESFVKVERKKRKRKMEESDDQTMSSMDTSESAPKRPNLPPISSDKISAGKKEFRKIPVPSNRYGPLKENWMKIFT
PVVEYLHLQIRFNLRTRHVEIKTCKETKDIGALQKAADFVKAFILGFDIEDGLALVRLDDLYLESFCVTDVKPLKGDHLS
RAVGRIAGKGGKTRFTIENVTRTRIVLADTKIHLLGSFQNIKIARRAISNLILGSPPSKVYGTMRVVAARSAERF

>ENSCING00000009577 [CIOIN]
MDIKDSNESGKKNDTFTVVQSRKRKMKVAAMETDGSKRPHFPSISGEKLISGKASLRKVPVPANRYTPLKENWMKIFTPV
VENLRLQIRFNLKTRNVEIQTSPETTDIGSLQRAADFVKAFVLGFSVEDALALVRLDELFLESFQVTDVKRLKGDHLSRA
IGRVAGSGGRTKFTIENVTKTRIVLADTHIHILGSYQNIRLARTAICNLILGSPPSKVYGNMRAVASRSAERF

>m.121503 g.121503  ORF g.121503 m.121503 type:5prime_partial len:251 (-) comp28460_c0_seq1:65-817(-) [Cerebratulus_spclean14cd]
FKMADEDTRMGPAETKTASEEADFKPARTRSRKRKMQMDSPDVPDSETLDIPMKRPSLPPISGDKLLSGKSDFRKVPVPA
NRYTPLKENWLKIFTPVVEHLHLQIRFNLKTRNVELKSCKETTDIAALQKGADFVKAFTLGFEVEDALALVRLDDLFLES
FEVTDVKPLKGEHLSRAIGRVAGKNGKTKFTIENVSKTRIILADTKIHILGSYQNIRIARTAICNLILGSPPSKVYGNLR
TVASRASERFX

>m.2178 g.2178  ORF g.2178 m.2178 type:complete len:238 (+) comp2407_c0_seq1:492-1205(+) [Chaetopleura_apiculata]
MAETTTTMDMENNSKDTSQNKEFKTVKGKSRKRRLPQNCQNKESRMDTSETVAKRPHFAPISGDKLMGGRSEMRKIAVPA
NRYTPLKENWLKIFTPIVENLNLQVRFNLMTRNVEIKTCKETSDIGALQKAADFVKAFTLGFEVEDALALVRLDDLYLES
FQVQDVKPLKGDHLARAIGRLAGKNGKTKFTIENVTKTRIVLADCKIHILGSFQNIKVARTAICNLILESSIKVYGT

>FBgn0027334 [DROME]
MEAENIRADAFEPAKRATKRGASGGGQQDVEMQVDEATGIEGQVLGSSRASAPPKAKRARSELRKVSVPPHRYSSLKEHW
MKIFTPVVEHMKLQIRFNMKARQVELRVGPETPDIANLQRGADFVRAFLCGFEVDDALALLRLEDLFVESFEIKDVKTLR
GDHQSRAIGRLAGKGGRTKFTIENVTKTRIVLADSKIHILGSYQNIQLARRAVCNLILGSPPSKVYGNLRAVASRLSERM

>m.93835 g.93835  ORF g.93835 m.93835 type:5prime_partial len:213 (+) comp17968_c0_seq1:2-640(+) [Echinoplana_celerrimaclean]
CKTHGFRQNIDNMSKRKQTTTESEEGPSSKAAKMSFRRVVCPPNRRTPLRNAWKDICKILVEELKVQARVNSKAQPWTVD
VRAESHSNVEKAVNLLDAFFKGFDLGDAEAIVRVDGLYIETFRVQDVKASLKGDHMARAVGRLAGYNGRTKFAIENSTKT
RIVIADQTVHILGSYNNLALARRAICDLILGAQPNKVFGRMRGLSARANAAF

>194870 [HELRO]
MAFQLLSALYQIDNEPPTLPPINLQSLGTSSQLKNEIRKVPIPPHRRRPLQENWERIINPIVNQLKLDVRYNLKSRCVEI
RNGVQTTEISALQKAEDFVRAFSLGFEVNDAMALMRLDDLFIESFQVTDVKPLKGDHLARAIGRIAGKLGKTKFSIENAT
KTRIVLCDEKVHILGGYKNVDIAKTAICRLILGSPPSKIYGTMKAVAARKNEKN

>AAF80763.1; AAH08304.1; AAH18152.1; AAK29434.1; AAY14714.1; BAD96838.1; BAF84404.1; EAW99879.1; ENSG00000115946 [HUMAN]
MESEMETQSARAEEGFTQVTRKGGRRAKKRQAEQLSAAGEGGDAGRMDTEEARPAKRPVFPPLCGDGLLSGKEETRKIPV
PANRYTPLKENWMKIFTPIVEHLGLQIRFNLKSRNVEIRTCKETKDVSALTKAADFVKAFILGFQVEDALALIRLDDLFL
ESFEITDVKPLKGDHLSRAIGRIAGKGGKTKFTIENVTRTRIVLADVKVHILGSFQNIKMARTAICNLILGNPPSKVYGN
IRAVASRSADRF

>estExt_fgenesh2_pm.C_sca_70005 [LOTGI]
MAATNIEGTTKMEPELAEESGFVTAKTKSRKRKLQDKSETKMDTSEPEIKRPNFPAVTAEKSSGKSELRKIPIPSNRYTP
LKKNWLKIFTPIVEHLHLQIRFNLKTRNVEIKTCKATTDIRALQKAADFVQAFVYGFEVEDSLALVRLDELYLETFDVTD
VKPLKGNHLSRAIGRIAGHNGKTRFTIENVTKTRIILAASKVHILGSFQNINMARTAICNLILGSPPSKVYGQMRTVASR
VSERF

>m.16013 g.16013  ORF g.16013 m.16013 type:complete len:238 (+) gi|399785654|dbj|FX202679.1|:41-754(+) [Lymnaea_stagnalis]
METEKGTHAENTDEFIQPKTKSRKRKKPDTDTNDISDPSLKRPHFQPLKAVASTSSKGEIRRIQIPSHRYTPLQKDWLKI
FTPIVENLKLNVRFVAKKRQVEIKTGRETDDIGALQRAEDFVKAFILGFEVDDALALLRLDHLYLESFDVTDVKPLKGDH
LARAIGRLAGKNGKTKFTIENVTTTRIVLADSKIHILGSYQNIQIARRAICNLILGSAPSKVYGQMRTVATRAASRF

>m.102218 g.102218  ORF g.102218 m.102218 type:5prime_partial len:243 (-) comp57940_c0_seq1:88-816(-) [Macrostomum_lignanoclean]
LNLLHAMETDTAPAAAAAPAPAPAAGGGLKRKRQQQQQADAAAADIEMLPPLAKRSRPFVEKRSIVIPPNRRTPLRQQWP
ELCRILVEQLNLQCRCITRRPVWAVELRNSPLTKDDGHLQKGADLVDAFVKGFQIGDALALVRLDDLYIDTFTVADVKPS
LKGDHVSRAIGRVAGKSGRTKFMIENATKTRIVVADHTIHILGAYDNVQAAKRTVCDLILGSPPSKVYGNMHARASKAAA
KW

>m.59709 g.59709  ORF g.59709 m.59709 type:5prime_partial len:244 (-) comp155820_c1_seq2:374-1105(-) [Mesodasys_laticaudatusclean]
NRLQDANKLKAEPPSDKSSEMETKDEVSVSKSTTDTQDEPEADLVKPSKRPHFAPVNPKAAAGVEVRRISIPTHRYSPLK
ENWLKIFTPIVEYLHLQIRFNLKSRNVELKTCKETEDIAALQKGADFIRAFAAGFDVDDALALLRLDELYLESFQIQDVK
PLKGDHLSRAIGRIAGKGGRTKFTIENVTKTRIVLADSQIHLLGSFQNIQIARRAICNLILGSPPSKVYGTMRSFAARAS
ERF

>m.18532 g.18532  ORF g.18532 m.18532 type:internal len:224 (-) comp15424_c0_seq1:1-672(-) [Microdalyellia_schmidticlean]
QEPKLTKKAKVKGVLTKKTKKIHKKKLSSVKDNDVVRVNVPANRRKKLQEDWLRITQLITQELGLFVRGGKFRIELKEPK
PTTTTTNAASSTSSMAVPLMGKIDRPMQRAVEFLDAYMKGFALDDAIVLLRLDSFFVSTFTMEEVKQTLKNDHLPRAVAR
ICGHNGKIKHAIQDATKTRIIIAGTTIHILGEYRHVQMARRAMCDLIMGAPPGKIYGKIRLASQ

>m.70072 g.70072  ORF g.70072 m.70072 type:complete len:247 (+) comp25723_c0_seq1:89-829(+) [Monocelis_spclean]
MEPLSSLNKMDLESETVAIDTLSEPPARSTDKSVKESDSTVKSAIKRHSERKQSSNLPSKKIKCDQRSIVVPPNRKTPLK
ENWKKIVEVLVTHLKLQARVSTKGFPWKVELRLSPETEDESLLQKAADFVEAFMKGFDTEDAKVLVRMEGLYIETFHMSD
VRQTLKGDHMARAVGRVCGVNGRTKHIIENTTRCRIVIADETVHILGSYQNIQVAKRAICDLIMGSPPNKVYGKLRTNAS
RIATSF

>SPU_008049gn [STRPU]
MLSDGFSFYSFNVEDGNTDMRKIAVPANRYTPLKESWMKIFTPVVEHLKLQIRFNLKTRHVELRSSEQTQEISALQKGHD
FVKAFLLGFEVEDALALLRLDELFLESFEVTDVKPLKGDHLSRAIGRIAGKGGKTKFTIENVTKTRIVLADTKIHILGSF
QNIKIARTAICNLILGSPPSKVYGNMRAVASRSAERF

>gi|291224568|ref|XP_002732275.1| PREDICTED: partner of NOB1-like [Saccoglossus kowalevskii] [Saccoglossus_kowalevskii]
MAEKNVLERSKGEMQSRAHKDKDSSSKTGKKEKRKLEDMETEETPNKRPSFPPLSGEQLMEGKNEVRKIPVPPNRYTPLK
DNWMKIFTPVVEHLHLQIRFNLRTRNVEIRSSKETKEINALQKAADFVKAFTLGFEVEDALALLRLDELFLESFSVTDVK
PLKGDHLSRAIGRIAGNGGKTKFTIENVTKTRIVLADCKVHILGSYSNIRMARTAICNLILGSPPSKVYGNMRAVAARAS
ERF

>m.30600 g.30600  ORF g.30600 m.30600 type:5prime_partial len:187 (+) gi|84612517|gb|DN312665.1|DN312665:2-562(+) [Schmidtea_mediterranea]
KSHYSLITRSVNVPVNLIKPLREKWVDIAKVLSLQLGLQSLAANHKRSFTVSVRSPVNDEVKLQKGIEFLDAFCKGFEFV
DCTSLIRMDGLYVKTLYIKDINRVIKGDHFTRAIGRICGANGIMRTKLENATRCRIVISDSTAHIMGSYQAVDVACRKVG
ALARGALINKVAGKLGQVKRSLDSTF

>fgeneshTA2_pg.C_scaffold_14000176 [TRIAD]
MADNLQSNANDQIASPSEMESMIQGKKRGHQDSEVSSFTVDPSNRPKFPPLKPGKSKVNRQLRKLAIPSHRYTPLKDNWV
NIYTPVVEKLKLQIRFNLKTRNVEIKTGSETTDLNAIQKAADFVQAFVLGFAVEDALALIRLDDLYIDSFEVTDVKPLKG
DHLSRAIGRIAGSGGKTKFTIENVTKTRIVLADSKIHILGSFQNIRMAKTAICNLILGSPPSKVYGQMRRVADRTSEKF
