# Supplementary material for: OMA standalone: orthology inference among public and custom genomes and transcriptomes
Source: Genome Res. 2019 Jul;29(7):1152–63. doi: 10.1101/gr.243212.118 (PMC6633268; doi:10.1101/gr.243212.118)
Supplement: Supplemental Material [file supp_gr.243212.118_Supplemental_Data.zip › orthologous_groups/OMA/OG10190.fa]

>m.5371 g.5371  ORF g.5371 m.5371 type:3prime_partial len:162 (+) gi|149403533|gb|ES746942.1|ES746942:79-567(+) [Biomphalaria_glabrata]
MDLFSSSAASVKSAGRFPRRSIFIGRFPRRSIFIGRFPRRSMLIGRFPRRSMFIGRFPRRSIFIGRFPRRSIFIGRFPRR
SIFIGRFPRRSIFIGRLPRRSILSDLLSISSSNSSSKLASPLLPSLNILSCLLSLVKISSSVALLPSLSIFIDRFSKSSK
LS

>m.11750 g.11750  ORF g.11750 m.11750 type:3prime_partial len:162 (+) gi|149403533|gb|ES746942.1|ES746942:79-567(+) [Lymnaea_stagnalis]
MDLFSSSAASVKSAGRFPRRSIFIGRFPRRSIFIGRFPRRSMLIGRFPRRSMFIGRFPRRSIFIGRFPRRSIFIGRFPRR
SIFIGRFPRRSIFIGRLPRRSILSDLLSISSSNSSSKLASPLLPSLNILSCLLSLVKISSSVALLPSLSIFIDRFSKSSK
LS
