# Supplementary material for: OMA standalone: orthology inference among public and custom genomes and transcriptomes
Source: Genome Res. 2019 Jul;29(7):1152–63. doi: 10.1101/gr.243212.118 (PMC6633268; doi:10.1101/gr.243212.118)
Supplement: Supplemental Material [file supp_gr.243212.118_Supplemental_Data.zip › orthologous_groups/OMA/OG10191.fa]

>m.6850 g.6850  ORF g.6850 m.6850 type:5prime_partial len:162 (-) gi|116367134|gb|EG409726.1|EG409726:181-666(-) [Lymnaea_stagnalis]
IGVDFKIRTIELDGKTIKLQIWDTAGQERFRTITSSYYRGAHGIIVVYDVTDQDSFNNVKNWLSEIDRYANENVNKLLVG
NKTDLISKRVVEASNAKEYADSLNIPFLETSAKDATNVEQAFLTMAGEIKSRSGPPASSSQKPTVKVGSATQPVKASSGC
C

>m.12356 g.12356  ORF g.12356 m.12356 type:5prime_partial len:162 (-) gi|116367134|gb|EG409726.1|EG409726:181-666(-) [Schmidtea_mediterranea]
IGVDFKIRTIELDGKTIKLQIWDTAGQERFRTITSSYYRGAHGIIVVYDVTDQDSFNNVKNWLSEIDRYANENVNKLLVG
NKTDLISKRVVEASNAKEYADSLNIPFLETSAKDATNVEQAFLTMAGEIKSRSGPPASSSQKPTVKVGSATQPVKASSGC
C
