# Supplementary material for: OMA standalone: orthology inference among public and custom genomes and transcriptomes
Source: Genome Res. 2019 Jul;29(7):1152–63. doi: 10.1101/gr.243212.118 (PMC6633268; doi:10.1101/gr.243212.118)
Supplement: Supplemental Material [file supp_gr.243212.118_Supplemental_Data.zip › orthologous_groups/OMA/OG10194.fa]

>e_gw1.68.95.1 [CAPI1]
MSAEDRAHLAVFSGLCPDAQCHTKLFFPAHDSSIECTGCGQQHQRTVLLDVQEVRNQEVALHHILKNQLVEKFKPKKGSD
SIKFLGVSNYQCKLLSPILTRYGMDKRSGEARLLADMGQGDAFDCKLLASRAFLIKPEHIEVTGYGRDSTGSMGYLEQTL
AAVRQSNDGEERLVPIHADGDGHCLVHAISRALIGRELFWHALRQNLKQHFTEQLTAYQELFRDFFDADEWKDIIAESDP
EYLPKGEELMGLRNIHIFGLANVLRRPIVLMDSLRGMQSSGDYTGVFLPGFQAPEKCRDKNGALNKPLCLAWSNSGHNHY
IALVGVKGRPVPKLPNWMIPKAWGMPQELIPTYVKLDDQGMLEIGGDKCLQDKYVLKLVNSMEKVFEEKNKVRTSLVADY
HQFVLRHTGMVGVAPERVVQKTQSAVSEHRLFRCLVCEALMEWTIEPGILLPGGALYELAVRNGGILDSSKQYVFPAHDI
VCRYNSEQDVLVPKGISKCRWCQGSQIRLLNGNNTIVYENGDRTLTPTNDSNCHCGFKHYWDGQEYDNLPDFMDPVFSEW
NGKVIKESVPWFQHESDVSLNSNVFEVAKKLVQKYFPGEFIRAHLVQKVADTILAQTKKPPTDVVNANAKSGAAEDI

>ENSCING00000019919 [CIOIN]
MLDIEADGDVYEGKCPDSKCQTLLYFYLKTSSVECTSCGQQHKQESLLNKKKADQAKALQSMISRIIHDQPKKGSDFVRV
NGLSNFICKLLSPFLTTYGMNKAGKATLLSELCNSEIIDCGKVLGSRSFHISPTHIDVEGYGKDRTGSINYLQTLLDTLK
TAHNNEERLIPIHADGDGHCLVHALSRALIGRELFWHGLRINLQNHLKRKLEQYKIMFKEFHDDTEWDGIIEEADPYCTA
GGVAAGLGNIHIFALSNILKRPIMLLDSMKNLQNAGDYTGLFVPVMVEPEDCLSKSPICIAWSGRGHNHFVALVAVEGKT
LPHIPKHLVPRIWGVSQEVGQRYLTFNSDGSLTVCAGKPLKISYTQKLVSAMEELFTDSYKISPTLVAEYYQKVYRPNNM
IGIRPDIVTKLAKNAITEKSLFHCLMCESLQEKSSPPLKDLRPRGRLYQLLVDCHGPPIEGKVYSFPLNKLKCVYNQSLD
RLTVHEYECSKCGTDLRPINGMGEISYKDGDATSTPSAPTAKCMCGKKHYWGGREYDNLPEELVLSVEWGDKTVHAKVTW
FYGDSNPSYNSDPEIEAQKIVDEHFDGMFGTEHLIQRIATQIRIRCNELALDVGGDSYNMQIDHHKPPCKTFVKRKENSL
VMFKKRSVKDDKSKTAEKIPSLSSSPDSAPSSPKSNGKPKIKLHTLEESITVEVDADTELNELKTLAYQKFNIPVDQQIL
KHGYPPKPLEPANGPLGLTNGDSIKVERKSSTITKQSKFMSNKNIEKMLPMILKQPAQHGSVTQSLSSTFQPLAQGIPLK
QSRSIYKTMWDFAVSQPHLFIPGGVFYRQFQSDIGLEHDKHCKLPLIPDKLFLYNRDEDRVELCLEPYGHFPVNQDVVEH
LKQ

>gw1.1.1323.1 [TRIAD]
ILTGQCPFSSTTLVFDNTTIQVDCPNCSATHPVSKLHHVDQFNWKGDHHLHSLVQSLFKNDQSIADKKKMAHELVVVNGL
SNFHCKIISPLLTYYGMHKQTAKAVRLKDLSQAEPFQCSLLADRAFRIHSDRIAILGYGRDRSGSIEYLKDTLKVLNHLC
NQEVIVPIHVDGDGHCLVHAISRALVGSELFWHPLRVNLRFHLKCNQSRYRSLLRDFISDDEWQEIIAEADPDFVPRNGE
SLGLRNVHIFGLANILKRPILLLDNLEGMQSSVDYSAIFLPVLSTVIECKGKDGRLHKPLVLAWSNPARNHFIPLVGIDG
RPLAKISRQMLPNVWAIKQDLLDDYIEFDDDNYCTICSGRALPEQYICKLVGCMDELYFEKYDVIPGLVEEFYRQLSNTW
LQPREIATITSNAVREGRLLRCLSCYAIVEHNARFPTSDLKSGGPIYEWIRQSHEELKSGQVYKLQFRRRASFSYDVIGN
CLNLIKTRQPSYCPLCLVGKMRSLSGQGNIAYCNGDTTKTPADPNFSQCCGYKHYWDGKEYDNLPQIIPITFEIHGKKIE
SQFTWFENDSDPSKNSNAFQVAKELIMKNFPDYCSNHYLIQRL
