# Supplementary material for: OMA standalone: orthology inference among public and custom genomes and transcriptomes
Source: Genome Res. 2019 Jul;29(7):1152–63. doi: 10.1101/gr.243212.118 (PMC6633268; doi:10.1101/gr.243212.118)
Supplement: Supplemental Material [file supp_gr.243212.118_Supplemental_Data.zip › orthologous_groups/OMA/OG10200.fa]

>FBgn0041630 [DROME]
MKSTRTALGVALLLALVSQLAAHSSDDLVYGYECRSGYCQKVELSEENYVKAISLPVCRLFCGSSIGTLWPKPTGTVRLD
TLMRQVDISFIDFNFNGIARQQKLWRAVEDRFMNMLEAQIPDRKVLARGGYRMSVNINTPDEPTPARLTLDTDESYTLDI
DTDASGHVLANITASNFFGARHGLETLAQLIVYDDIRREVQVTANATINDAPVYKWRGLLLDTSRNYYSVKSIKRTLEGM
ALVKLNTFHWHITDSHSFPLEVKKRPELHKLGAYSQRQVYTRRDVAEVVEYGRVRGIRVMPEFDAPAHVGEGWQHKNMTA
CFNAQPWKSFCVEPPCGQLDPTVNEMYDVLEDIYGTMFDQFNPDIFHMGGDEVSTSCWNSSQPIQQWMKKQGWGLETADF
MRLWGHFQTEALGRVDKVANGTHTPIILWTSGLTEEPFIDEYLNPERYIIQIWTTGVDPKVKKILERGYKIIVSNYDALY
LDCGGAGWVTDGNNWCSPYIGWQKVYDNSLKSIAGDYEHHVLGAEGAIWSEQIDEHTLDNRFWPRASALAERLWSNPAEG
WRQAESRLLLHRQRLVDNGLGAEAMQPQWCLQNEHECPIDACSRGSGRLGLIVLLLLTTLSA

>gnl|GNOMON|2389102.p Model predicted by Gnomon on Hydra magnipapillata strain 105 unplaced genomic scaffold HYDRAscaffold_35750, whole genome shotgun sequence (NW_004170457.1) [Hydra_M]
MIGVGVLLWLILATTHAQQKCSRKNSVWTWVCQKNTCVKVDSEPFESTVELDTCKLTCGSSSMLFPKPSGKATFGNETVS
FFPTKILLNKMLCASKVCDPKNTFYINAAFNRFQNQIQETYTRLSKVPTIANDINACIDETKNRQFLVTINVKSKYERLT
LETDESYSLAITSSSKQIDAVITAKTFFGARHGLETISQLTAYLRSHNSMQVVNNVNIVDDKPAYKYRGLMLDTSRNYFS
VDSILRLITAMSYNKMNTLHWHITDTHSFPIEIKSVPQLLQYGSYSPSRIYTHLDVRKIVDHAAVHGVRVLPEFDQPAHC
GEGWEWGPKAGLGNLAVCVDKEPWQKYCVEPPCGQLNPTNDQLYNVLGKIYKEYFDLFNPDIFHAGGDEININCWNTTSE
ITDWLHKNYKGVGENEFMKMWGMFLQKSSQKIFEANENKELPLILWTSKMTSIKYLNKYMDPKKHIVQIWTASTDNELQS
IVESGFKTIFSTYDTLYLDCGYGNWLVEGNNWCSPYKDWKLLYGNDPVRILKSFNVTVTHKIKDSILGQESAMWSEQVDE
YTSEGKIWPRTAALAERLWTNPSHDWRDAEYRLIFHRERLVERGIQADALQPLWCLQNAGHCYYDSNIQGEH
