# Supplementary material for: OMA standalone: orthology inference among public and custom genomes and transcriptomes
Source: Genome Res. 2019 Jul;29(7):1152–63. doi: 10.1101/gr.243212.118 (PMC6633268; doi:10.1101/gr.243212.118)
Supplement: Supplemental Material [file supp_gr.243212.118_Supplemental_Data.zip › orthologous_groups/OMA/OG10201.fa]

>estExt_Genewise1Plus.C_3020056 [CAPI1]
MAMVVAISVLCTFCVSVFVAMAVISYKVCKQRQHKDASSFPCTVAATPYWTVPNPFTWSKRHPAPSNVQISQSTPDLHHG
EEVPGSPGLFHQEEQIGRAHYKTVIKQSTMPTMSNRHLTFQRQLSHKLDLSNVEFSIHSVKYKEQPDAGRMLKPELYRQD
AQELRSSQVQTAHADKPCGRLHFSIRFCHVTECLVVRVLKAEELPAKDFSGTSDPYVKLYLLPDRKNKFQTKVHRKTLNP
DFNEHFRFPVPFNALEERVLQFSIYDFDRFSRHDLIGVVLVRDITAGDTQLSQEATFCRDIAGVQREEVELGELMMSLCY
LPTAGRLTITMIKARNLKAMDLNGTSDPYIKVSLMCHNKRIKKKKTSVKKSTLSPVYNEVIVFDVPQENIEDVSLVIKVI
DYDRLGSNELMGCSVVGPDYVGRDHWYEMLSNPRRPIAHWYALMENLPVALQGRSDHRASVAHPGTSD

>AAI01025.1; AAP37477.1; ENSG00000110975 [HUMAN]
MSFHKEDGVNSLCQKALHIVTELCFAGQVEWEKCSGIFPRDRGSQGGSSTDISVSLLAVVVSFCGLALLVVSLFVFWKLC
WPCWKSKPVTSNITTLPQSISSAPTEVFETEEKKEIKENEKPAVKAIEPAIKISHTSPDIPAEVQTALKEHLIKHARVQR
QITEPTSSTRHSSFRRHLPRQMQVSSVDFSMGTEPVLQRGETTTSIGRIKPELYKQKSVDSEGNQNEDVKICGKLNFTLQ
YDYENELLVVKIIKALDLPAKDFTGTSDPYVKMYLLPDRKKKFQTRVHRKTLNPLFDETFQFPVAYDQLSNRKLHFSVYD
FDRFSRHDMIGEVILDNLFEVSDLSREATVWKDIHCATTESIDLGEIMFSLCYLPTAGRMTLTVIKCRNLKAMDITGSSD
PYVKVSLMCEGRRLKKRKTTTKKNTLNPVYNEAIIFDIPPENVDQVSLSIAVMDYDRVGHNEVIGVCRTGLDAEGLGRDH
WNEMLAYHRKPITHWHPLLELPGRATSFDSQGSCPSPKPPSTP

>m.31884 g.31884  ORF g.31884 m.31884 type:complete len:462 (+) gi|399773333|dbj|FX180329.1|:1181-2566(+) [Lymnaea_stagnalis]
MGAFAKGPDVVLVGGITGGVALFAGLIMVIAWYIYRKKKGLTLLPSTDTSTGRPTTQWAATPGAIPISRSYPDSITHSDQ
GKAPGNLTKKNIFQIADRQWTLPTVPQRHQNFQRLVSHRLNMSQIEFTVQSVKQKEQPDLGTIKPELYKQASVDSLRSEH
VPCGKLFFSLRYSQDDLTLVVTINRAENLPAKDFSGTSDPYVKVYLLPDRKTKLQTKVHRKTLNPEFNETFTFVVAYDDL
SQRCLQFNIYDFDRFSRHDAIGTVKVKDILGEGSLTKETFFVRDIYASQQEKADIGEVMLSLCYLPTAGRLTLTVVKARN
LKAMDITGYADPYVKVCLMCQGRRIKKRKTSVQRNTLSPVFNEALVFDVPQESVEDVYLVIKLVDYDRIGSDELMGCVAL
GPKMNGQGREHWYEMLESPRKPIAQWYSLMEHVTLPTSSNGKCCLRQRQSTEESNHSDGNL

>SPU_020349gn [STRPU]
MAIGLPPSAAHEEKRLITIVSFRDKRSQVNFIKNVKFVPLKRRTRRWSGYARLVIGTVDFKRRIFPLEEIAIPVCLSVAI
VLIAFITLYCSKKKKTLSEPQDLYTVQRKVFNHHSYEIDSDSDNDSMFQSRDGSPTGSRSSSGRPSPTRPTPLPRQSTVP
LLPQKLRQEAFRKQRQLSLQLNLTNVEFSVKNINSTRKDQTDLIGTLRPELYRQESKDKGKLNGESRPNCGRLVFSLFYD
YATETLNVHIERAVGLPAKDFSGTSDPYVKIYLCPDRKRKYQTKVHRKNCDPVFDERFAFQIPYNELESKTLKFTVYDFD
RFSRHDLIGEVNITSLLTDRDLSKETQYVEDIMKGTSQEKADLGEVMFSLNYLPTACRLTLTVIKARNLKAMDITGASDP
YVKVSLMSQGKRIKKKKTTVKKNTLNPVYNEAMVFDVAPDSMENICLIIAVVDYDWVGHSELIGVCEVGPNAPVQGAAHW
ADMLTNPRKPIAQWYQLQESTPALSVASLSAGLKNCMGSSTQKSFDRD

>gi|291233109|ref|XP_002736496.1| PREDICTED: synaptotagmin VI-like [Saccoglossus kowalevskii] [Saccoglossus_kowalevskii]
MCGYIVGLSSEFIEKIVLKYLLFLAPSCLSVETLETGLPLAAIISLSLVACFVLVVIVGIFCAKRKKSQCARVWIRKHKV
DSSEDSHENCCFHLEANCNNMNSTMSQSSPNPSTDSSGYDSPTRILPRQSTVPVMTSKKKREMYHRQMSLQVNMSSVEFS
VQNVQRKEQPRIGNLRPELYKTAIESNGSDAEGRINFTIKYDHQFETLIINIIKAIDLPAKDFSGTSDPYVKLYLLPDRK
RKFQTKVHRKNLNPTFDESFSFNVPFQEVPERSLQLSIYDFDRFSRHDSIGQVVVKNLMEKSDLSVETEYWMDIQKNTHE
DKADLGELMFSLCYLPTAGRLTLTVIKARNLKAMDITGASDPYVKISLMCQGKRLKKKKTTVKKNTLNPVYNEAIVFDVP
PEVMDQIALLVAVVDYDRVGHSELIGVTEVGPNSCGIGGDHWGEMIAQPRKPIAYWHPLLESVATLNSGSMGSLKGCMTP
QQSFD
