# Supplementary material for: OMA standalone: orthology inference among public and custom genomes and transcriptomes
Source: Genome Res. 2019 Jul;29(7):1152–63. doi: 10.1101/gr.243212.118 (PMC6633268; doi:10.1101/gr.243212.118)
Supplement: Supplemental Material [file supp_gr.243212.118_Supplemental_Data.zip › orthologous_groups/OMA/OG10205.fa]

>CCD73719.1; CCD73721.1; ZK1127.9 [CAEEL]
MSHENQENYDDYNGDHDNKYDQQYDESSRGDDFGGYGRGGSSSGRGRGFNGPPGGAGSFFGVPPAARGRGGPGMAPPGFA
GRGRGFATPGMSSGFAPRGRGMPPGRGGYMPPYRGGYGVAPNGGPGAYGGPYNGGPGAYGAQAPGPNPQDQEQRLKRLSG
CEEGQELWVETETAEGKKYFYHPVNRNTIWERPQNAKIVTQPELAQLIHRATEEEKNREERMPHGQIPQNPDDAWNEFNA
PDGRKYYFNSITQENTWEKPKALIDQENGGGASPEPVQSAAIAEAQAKAQAALAAFMAQQKTSSNGGGGMPLSKAQASGA
AAAAAVNAEAAKKKDSTRPISSTPVSGTPWCVVWTGDDKVFFYNPSTKCSVWERPPDTYGREDVDKLVQNPPSPKAEEEN
NQSKKESESESESDEDGPPKAKKSRAEKKKEALIAAQKKEKERPRQMLQKPVDPAIEAEMQAAKEREKVPLEERLKQFKE
MLEEKNVSTSSTFEKELSKIVFDKRYLSLGATERRACFDAFCREKIESEKAERRKRVKEAKEEFQKLLAECELNGRSSYS
SFTSKFGKDPRYKAVERNRDREDAFNDFVGELHKKEKDEKRAKKEKLKAAFVKLLEEQTGLTRKSKWSTTKKTLEDEERY
IALDSSSTRESLFREFVANLGDETASDIEEEQEREKRLAAQTAIANRQKEVEAELGNQLRERTKESEKQKMGEHEDTYRN
LLIDLIKSTENSWHEARRILRKDERYANCDMLDKTRKESLFDDHIKSLERKRREAFFQVLDNHEKITPMMRWRDAKKIIQ
DEEETFVKIASNSERKVERDFRDWQERRHDHLTDEFKEMLSETKIITHKSKKLMEEGEQHMDILSVLENDKRWVRMTAMS
ASERDRMLEDHIENLGRKGTPPPPTQQERDRRKQ

>PP05449; PPA25209 [PRIPA]
MPKPELILMEYDNDAPGDHQAPDEYGAREQPMDYQESGNDNHQNGNGNGYDDGEEKHHNGGQDDHHGGGDHDGGDDYRGH
GGDDADFGGEDGGDGQWGGGFRGRGGPMRRPWGDRGAFRGGFRGGWNGPPGGAPGGPPEGFGGPNGFFGGPPGFRGRPPF
RGRGFFPPPRGFGRGGFPPPFGGPPRGGFGGPGGFPPFGGPPGGGGQPQLSQTEKLKKVAGCGPDEELWVETKTGEGKSY
FYNAVTRETVWERPTENAKVMEQEELQSKVEESQKEEKEAAEAAAQSGQGFPPMGGPPGYGGGYPPYNGPPGGAPSQSPD
DAWQEFTAPDGRKYYFNAATQQNTWEKPQALIDKEARESSASAPNPAHLIAQQALAAVTGMGGGGGGGGICINTLPAQIT
RELGIRSVYSSEMIRFCRETTVEDRVEVSASSTFEKELSKIVFDPRYLLLGAAERRACYEAFARERMEVERAEKKKKQKE
NKDKFAELLTEAGLHGKSSFSSFASKYGKDERFKVIDKMREKEEIFNEYVGEIHKKEKEEKKEKKEKAKKEFLSLLEAQK
HLTRKSKWKEVKDHLREDERYKSVDSDTREKMFKEYVEKLSDETASDAEEEEDRKKRLKEKEAIEERERQVAAERGELMS
ERKKETDKYRLAEHEENYKALLLDLIRNPDQSWSEARRALRKDERYSNCDLLDKEMKENLYIDHSRHLEKKRREAFFVTL
SDHSEINMHMR
