# Supplementary material for: OMA standalone: orthology inference among public and custom genomes and transcriptomes
Source: Genome Res. 2019 Jul;29(7):1152–63. doi: 10.1101/gr.243212.118 (PMC6633268; doi:10.1101/gr.243212.118)
Supplement: Supplemental Material [file supp_gr.243212.118_Supplemental_Data.zip › orthologous_groups/OMA/OG10210.fa]

>m.25307 g.25307  ORF g.25307 m.25307 type:complete len:204 (+) gi|225234987|gb|FM930090.1|FM930090:24-635(+) [Brachionus_plicatilis_14cd]
MMFSATLSKEIRPVCKKFMQDPMEVYVDDETKLTLHGLRQHYVKLTESEKNKKLLDLLDALEFNQVVIFVKSVQRCMALA
QLLVEQNFPAIAIHRTMPQEERLSRYQQFKNFQKRILVATNLFGRGMDIERVNIVFNYDMPEDSDTYLHRVARAGRFGTK
GLAITFVSDENDVKILNQIQXRFVVNITELPDEIDISTYIESXX

>m.6697 g.6697  ORF g.6697 m.6697 type:5prime_partial len:235 (-) gi|148312665|gb|ES572558.1|ES572558:152-856(-) [Lymnaea_stagnalis]
ILDECDKMLAEIDMRRDVQEIFRMTPHEKQVMMFSATLSKEIRPVCKKFMQDPMEVYVDDDSKLTLHGLQQHYAKLKDNE
KNRKLFELLDVLEFNQVIIFVKSIQRCMALAQLLQEQNFPAIAIHRAMTQEERLSRYQSFKDFQKRILVATDLFGRGMDI
ERVNIVFNYDMPENSDTYLHRVARAGRFGTKGLAITFVSDENDAKILNEVQERFEVNITELPDEIDISSYIEGR

>m.877 g.877  ORF g.877 m.877 type:5prime_partial len:177 (-) gi|145899836|gb|ES405418.1|ES405418:345-875(-) [Mytilus_californianus]
DDDSKLTLHGLQQHYVKLKDNEKNRKLFELLDVLEFNQVIIFVKSVQRCMALAQLLVEQNFPAIAIHRAMTQEERLSRYQ
SFKDFQKRILVATNLFGRGMDIERVNIVFNYDMPEDSDTYLHRVARAGRFGTKGLAITFVSDETDVKVLNDVQERFEVNI
TELPDEIDISSYIEGR
