# Supplementary material for: OMA standalone: orthology inference among public and custom genomes and transcriptomes
Source: Genome Res. 2019 Jul;29(7):1152–63. doi: 10.1101/gr.243212.118 (PMC6633268; doi:10.1101/gr.243212.118)
Supplement: Supplemental Material [file supp_gr.243212.118_Supplemental_Data.zip › orthologous_groups/OMA/OG10211.fa]

>m.18036 g.18036  ORF g.18036 m.18036 type:internal len:216 (-) gi|149403933|gb|ES747342.1|ES747342:3-650(-) [Biomphalaria_glabrata]
LNVMRIINEPTAAAIAYGLDKKDGEKNILVFDLGGGTFDVSLLTIDNGVFEVVSTNGDTHLGGEDFDQRVMDHFIKLYKK
KKGKDIRKDNRAVQKLRREVEKAKRALSSAHQVRLEIESFFEGEDFSESLARAKFEELNMDLFRSTMKPVKQVLEDADLK
TDDIDEIVLVGGSTRIPKVQQLVKEFFNGKEPSRGINPDEALANGAAVHGWCIEWE

>m.2291 g.2291  ORF g.2291 m.2291 type:internal len:206 (-) comp11270_c1_seq1:1-618(-) [Catenulida_fasta]
LGGGTFDVTLLTIDNGVFEVLATNGDTHLGGEDFDQRVMEYFIKLHKKKTGKDIRKDNRAVQKLRREVEKAKRALSSAHT
ARIEIEAFFDGEDFSETLTRAKFEELNMDLFRSTTKPVQRVLEDSDMRKDQVNEIVLVGGSTRIPKVQQLVRELFDGKEP
NTGVNPDEAVAYGAAVQAGVIGGEEAGDMVLLDVCPLTLGIETVGG

>m.2974 g.2974  ORF g.2974 m.2974 type:internal len:194 (+) gi|37998563|gb|CF810232.1|CF810232:1-585(+) [Lumbricus_rubellus]
ARGYGLDKKEGEKNILVFDLGGGTFDVTLLTIDNGVFEVLSTNGDTHLGGEDFDQRVMEHFMKLYKKKKGKDIRSSNRAI
QKLRREVEKAKRALSSQHQARIEIESFFDGDDFSETLTRAKFEELNMDLFRSTVKPVQKVMEDADLKKDQVDEIVLVGGS
TRILKVQQLVKDFFNGKEPSRGINPDEAVAYGAA

>m.13742 g.13742  ORF g.13742 m.13742 type:internal len:215 (+) gi|380074518|gb|FO181931.1|FO181931:2-649(+) [Sepia_officinalis]
AGLNVMRIINEPTAAAIAYGLDKREGEKNILVFDLGGGTFDVSLLTIDNGVFEVMATNGDTHLGGEDFDQRVMEHFIKLY
KKKKGKDIRKDNRAVQKLRREVEKAKRLLSTQHQARLEVEALYDGEDFSESITRAKFEELNMDLFRSTMRPVQKVLEDSD
LKKEDIDEIVLVGGSTRIPKIQQLVKDYFNGKEPNRGINPDEAVAYGAAVQAGVL
