# Supplementary material for: OMA standalone: orthology inference among public and custom genomes and transcriptomes
Source: Genome Res. 2019 Jul;29(7):1152–63. doi: 10.1101/gr.243212.118 (PMC6633268; doi:10.1101/gr.243212.118)
Supplement: Supplemental Material [file supp_gr.243212.118_Supplemental_Data.zip › orthologous_groups/OMA/OG10221.fa]

>m.21215 g.21215  ORF g.21215 m.21215 type:5prime_partial len:244 (+) gi|154813501|gb|BJ979784.1|BJ979784:2-733(+) [Brachionus_plicatilis_14cd]
RLHAAYVRPGGVAFDLPIGLMDDIFHFINHFGQRLDEVEDLLSANRIWRSRTIGIGTVSAEDALNLGFSGVMLRGSGIKW
DLRKSQPYDAYDKVEFDVPVGTNGDTYDRYLVRMEEMRQSLRIIEQCLNKMPAGDVRTDDHKVVPPKRAEMKESMEALIH
HFKLFTEGYQVPPGATYTAIEAPKGEMGVYLVSDGTSRPYRCYIRAPGFPHLAAMDKVAKNHMIADVVAIIGTMDIVFGE
IDRX

>m.2611 g.2611  ORF g.2611 m.2611 type:complete len:173 (+) comp3372_c0_seq1:926-1444(+) [Chaetopleura_apiculata]
MLRGSGIKWDLRKTQPYDAYDKVEFDVPIGKKGDCYDRYLIRMEEMRQSLRIILQCLNKMPEGEIKVDDNKVVPPSRAEM
KDSMEALIHHFKLYSEGYQVPPSSTYTAIEAPKGEFGVYLVSDGTNKPYRCKIKAPGFAHLAGLHKVSKGLMLADVVAII
GTLDVVFGEVDR

>gnl|GNOMON|2576232.p Partial model predicted by Gnomon on Hydra magnipapillata strain 105 unplaced genomic scaffold HYDRAscaffold_36329, whole genome shotgun sequence (NW_004169879.1) [Hydra_M]
LMEFYERASGARLHAAYVRPGGVALDIPIGLLDDIWHFMSKFGQRIDELEEMLTHNRIWKQRLVDIGVVSTENALSYGMS
GVMLRGSGFKWDLRKSQPYDAYDKVEFDVPIGKNGDCYDRYLCRVEEMRQSVRIVEQCLNKMPPGEVRIDDAKISPPKRA
EMKESMEALIHHFKLYTEGYSVPPGETYTAIEAPKGEMGVYLVSDGSNKPYRCKIRAPGFYHLASIDYMSKGHMLADVVA
IIGTQDIVFGEVDR

>m.3778 g.3778  ORF g.3778 m.3778 type:5prime_partial len:184 (+) gi|48588231|gb|CO048077.1|CO048077:2-553(+) [Lumbricus_rubellus]
AESPELXFSGVMLRGSGIKWDLRKVQPYDGYEKVEFDVPIGKKGDCYDRYLIRMEEMRQSLKIMHQCLNRMPPGEVRVDD
GKVAPPRRDEMKTSMEALIHHFKLYSEGYQVPPGTTYTAIEAPKGEFGVYLVSDGTSKPYRCKIKAPGFAHLAGLNKLSK
GLMLADVVAIIGTLDVVFGEVDR

>m.67644 g.67644  ORF g.67644 m.67644 type:5prime_partial len:187 (-) comp161705_c0_seq5:283-843(-) [Mesodasys_laticaudatusclean]
IDRNVSFYSFLPRPFVSPSNKQWDLRKVQPYDAYDQVDFDVPIGRNGDTYDRFLCRMEEMRQSLDIIQQCLNKMPPGEVK
VDDNKIAPPKRAEMKESMEALIHHFKLYSEGYQVPPGATYTAIEAPKGEFGVYLVSDGSNKPYRCKIRAPGFAHLAALHR
LSKTLMLADVVAIIGTLDVVFGEIDR

>m.11669 g.11669  ORF g.11669 m.11669 type:5prime_partial len:206 (-) gi|212816436|gb|GE751223.1|GE751223:130-747(-) [Mytilus_californianus]
DQLLTNNQIWKTRTIDVGIVSSEDALNYGFSGVMLRGSGIEWDLRKVQPYDAYDKVEFDVPIGRKGDCWDRYLIRMEEMR
QSLRIILQCLNKMPSGEIKVDDNKVCPPNRAEMKNSMEALIHHFKLFTEGYNVPPGSTYTAIEAPKGEFGVYLVSDGTNK
PYRCKIKAPGFAHLAGLDHISKRHMLADIVAIIGTLDIVFGEVDR
