# Supplementary material for: OMA standalone: orthology inference among public and custom genomes and transcriptomes
Source: Genome Res. 2019 Jul;29(7):1152–63. doi: 10.1101/gr.243212.118 (PMC6633268; doi:10.1101/gr.243212.118)
Supplement: Supplemental Material [file supp_gr.243212.118_Supplemental_Data.zip › orthologous_groups/OMA/OG10224.fa]

>e_gw1.72.13.1 [LOTGI]
MYALESTICGSNFTTKWKLSDPICSTRFESFFVFVLVTLLLSLTILITVIGNFMVLLALYRYRSLQTMSNCLIGNLAVSD
FCIALVVLPISTGNDMLGYWIFGETMCTIWLCIDVLICTASIWGLCTIAFDRYTATVYPVWYHDKRSRKKALAYISFVWI
FSIIISFSPFIGWREMIPNFYSPNPELNRHECILFMTQSYVVYSAMGSFVLPLLLMTFLYIRIFIVLHKQSKHLKAKANL
YYARKESALNGGNQPIIERSVTRETNLDTMTTQTSSFYIEELDDSTMESSVYTGRDITDLSCQNSLLPIQENSRSISNLD
SEESDLESSPKQNTKTNGISNNNHMMVKCKSEVMSPNNVITQADRSKSANILSTTNNTQGSPKSPTSTRESPPPKITRNN
RMTLSMKRRFELREQRATKRMLTIMACFCVCWIPFLFMYLTRSFCVTCDMNEHLVSFIIWLGYANSCLNPILYTVFNDDF
RKAFKKILHMDTTSKHK

>m.3008 g.3008  ORF g.3008 m.3008 type:complete len:579 (+) gi|2047310|gb|U62770.1|LSU62770:337-2073(+) [Lymnaea_stagnalis]
MMSFPIALFADVNQSFRANLVVSSYHHAITFPTVRGANFSTFFPRNFSVSADVWLCGANFSQEWQLMQPVCSTKYDSITI
FITVAVVLTLITLWTILGNFFVLMALYRYGTLRTMSNCLIGNLAISDLLLAVTVLPISTVHDLLGYWVFGEFTCTLWLCM
DVLYCTASIWGLCTVAFDRYLATVYPVWYHDQRSVRKAVGCIVFVWIFSIVISFAPFIGWQHMIPSFFSFNASIQRYQCI
LFTSSSYVLYSSMGSFVIPAILMAFMYVRIFVVLHNQSRGVKFKSGLKISSSKYNGCPVINEPSREGINGLGRDVTNTTL
LSDAVGSSADLTSNGKDDPRVLATAPIELTEDVPPLNGHHHRTVHETPYVSGLHTKRSNSFALPTELEKKCKPLTNNILH
MMDFDRRNSHNAVIQRSASEMVNLDVSKHELLISNVCHRSKSATALTSETGDPLGSLAGPRRSLQCNVGGLVRNKHMTLS
MKRRFELREQRATKRMLLIMACFCVCWMPFLFMYILRSVCDTCHMNQHFVAAIIWLGYVNSSLNPVLYTLFNDDFKVAFK
RLIGARSPSAYRSPGPRR
