# Supplementary material for: OMA standalone: orthology inference among public and custom genomes and transcriptomes
Source: Genome Res. 2019 Jul;29(7):1152–63. doi: 10.1101/gr.243212.118 (PMC6633268; doi:10.1101/gr.243212.118)
Supplement: Supplemental Material [file supp_gr.243212.118_Supplemental_Data.zip › orthologous_groups/OMA/OG10225.fa]

>71294 [HELRO]
MYFFRLKQNCFDEASSFVFICSKGKKSFLEFDDFLPLVQDVVDSHPGLTFLQDAPEFHSRYIQTVISRIFYCLNRSWSGK
ISVTEVRLSNLLQTIEKLEVQDDINAILDYFSYEHFYVIYCKFWELDQDHDLYISESDLARHNNHALSSRIISRIFSGAV
TRQLVNGKLSYKDFVWFLISEEDKRHPRSIEYWFRCMDLDGDGVISMYEMEYFYEEQVKKMELLDIETLPFQDCLCQMLD
MINPAEPGKIRLKDLKASSLTTIFFDTFFNLEKYLRHEQKDPFSALRDEDNGLSDFERFAAEEYEMLVAEEGGGETQQTE
GLIMFFIFKINILFLTFIFDASNEQ

>m.16425 g.16425  ORF g.16425 m.16425 type:5prime_partial len:428 (-) gi|399778361|dbj|FX188965.1|:672-1955(-) [Lymnaea_stagnalis]
EFAAFEGGKAYKQQMAAVTKACGFPLYWKILLFRAAGGTKDGFITYQSISLLIKKLFQTCYDDAAKFMRMATKPGSTTLE
FEDFEPLVQDVVETHPGLTFLQDAPEFHSRYVTTVISRVMFCVNRSWSGRITLPELRKSNFLPTLRRLEDEEDINQIKEF
FSYEHFYVIYCKFWELDKDHDLYIDKNDLSRHNDHALNARLIDRIFSGAVTRGPDFQEGRMSYKEFVWFLLAEEDKKHPT
SIEYWFRCMDLDGDGIISMYEMEYFHEEQMNKMETLGIERLPFEDTVCQMMDMVCPKQEGKITLGDLKACKMTNIFFDTF
FNLDKFLEHEQRDPFANARDPNSESVEVNDWNRYAEEEYDILVADEGNADMEQGNYEDDFEPEEDDEILREEMLRLADGT
TPQRTITPGQSHTAEDIYDFSNTNLGY

>m.85571 g.85571  ORF g.85571 m.85571 type:5prime_partial len:450 (+) comp80957_c2_seq5:1-1350(+) [Macrostomum_lignanoclean]
KEADSLRGQDIPRFYFPDTGRVSSAAPAAPVDDSRLVQALDEIQGQTVTLAQMADIAKAMGYPKFWKQPLFSAAGGTEQR
PAAKDRLLTLRRELTKNFRDDSSRFVHLLTRGARQHLVSDDFLPLVQDIVDSHPGLSFLQEAPEFHGRYVNTVIARIFYE
VNASWTGRITCQELRRSKLLATIASLELKDDINEVTDFFSYEHFYVIYCKFWDIDTDHDLFISKEDLRRHNNYALSDRII
DRIFSGAVSRNKSLLTESRMSYPDFVWFLLAEEDKRHPRSIEYWFRCMDLDGDGVISLYEMEYFYTEQMRRMEEARIEEY
QGLQDCVCTMLDMVKPAQPNRIALGDLKRCKLAGVFFDTMFNLHKFLDYEQRDPFANLRDIQECAGMSDWEKYAAEMYEI
LVAEESNGAMHDDAAYADDFENMEEDPAENFRSGEGLKFLESFKGSKEI
