# Supplementary material for: OMA standalone: orthology inference among public and custom genomes and transcriptomes
Source: Genome Res. 2019 Jul;29(7):1152–63. doi: 10.1101/gr.243212.118 (PMC6633268; doi:10.1101/gr.243212.118)
Supplement: Supplemental Material [file supp_gr.243212.118_Supplemental_Data.zip › orthologous_groups/OMA/OG10231.fa]

>m.9312 g.9312  ORF g.9312 m.9312 type:5prime_partial len:491 (-) gi|425834118|emb|HE704560.1|:101-1573(-) [Adineta_ricciae_14cd]
RKDIVVDLVCFRKHGHNELDDPTFTQPSMYKKVQEFYQQEQHADKELDDKIQAFRKHLEEQFASADAYQPKAPHLERQWS
DIIQARLTRSQWNTGLDQNLLKYIGAKSVAVPEDFHVHSTIARSHVQKRQQRIEAGTGLDWSTAEALAFGSLLLQGYNIR
ISGQDVGRGTFSQRHGMLVNQKDDDVYIPLNAMDSKQGFLEICNSILSEEAVLGFDYGFSIHDPKNLVIWEAQFGDFFNG
AQIIIDTYISGGELKFLTQSGIVMLLPHGMDGAGPEHSSCHIERFLQMTDSKEDGIDGDDVNMQVVNPTTPAQYFHLLRR
QMIRNFRKPLIVAGPKILLRHPDCVSSLAEMGDGTHFLPVLTDNIAKTKINPEKVRRVLFTSGKHYYTLNDEREKRKRDD
VAIVRLEELCPFPAEELRQEMKKYKNAKEFIWCQEEHRNQGAWVFVKSRFENIVGIHLKYAGRDVLGTPAVAIGEVHQQE
CGQILKLAFDX

>gi|291242447|ref|XP_002741119.1| PREDICTED: predicted protein-like [Saccoglossus kowalevskii] [Saccoglossus_kowalevskii]
MTSLLVFRHGDVDAAIFFCLLSNFILGFNVRISGQDVGRATFSHRHAMLVDQKSDHIYKPLNHMTDTQTGFLELANSSLS
EMAILGFEYGMSIENPNSLIIWEAQFGDFFNGAQIIIDTFVTGGESKWLLQSGLVMLLPHGIDGAGPEHSSCRMERFLLQ
CDSKEYGIDGDDINIQIVNPTTPAQYFHLLRRQMIRNYRKPLVVVAPKMILRLAAASSSLNDMMSGITFQPVIGDDTVNP
TSVTRVIFVTGKHYYALLKQREKLQANNVAIVRVESLCPFPSMELRQEVQKYPAAKEFIWNQEEHQNSGAWTFVNPRFLN
NVGVKLDYIGRGPLAAPATGIGAIHKQEAQQVIEQPFL
