# Supplementary material for: OMA standalone: orthology inference among public and custom genomes and transcriptomes
Source: Genome Res. 2019 Jul;29(7):1152–63. doi: 10.1101/gr.243212.118 (PMC6633268; doi:10.1101/gr.243212.118)
Supplement: Supplemental Material [file supp_gr.243212.118_Supplemental_Data.zip › orthologous_groups/OMA/OG10234.fa]

>ACYPI009657; BAH72073 [ACYPI]
MYTRKVGLIVRHNFKSCLCVKHKSGLPTKQSDNYYDPDAIHENPLERCKRFIKRDISEMWKKANDPFDQYEDDKIFPKTV
DILIVGGGVIGSSIAYWLQNKCRDGLTIAVVEKDLSVNKSVMSTQEYAKASTVLSAGGIRQQFSLKENIELSQFSAEFLR
DIKNYLTIPEQQPPEINFNPSGYLFLATKNGADTMLKNHELQKYVKLKNGETQQMVFGVCIIAAGAESGNIARMAKVGNG
EGFLSTPLPIEPRKRFVYYYHAPKGPSMSPMVIDPSGTYFRPDSFDNHYICGKSPCDTEEPETVNLDVDHDFFEKEIWAT
LAHRVPAFEEAKVKSSWAGFYDYNWYDQNAVVGAHPSYFNLFFAAGFSGHGIQQAPAIGRAVMEMITESGYNTIDLSRLG
FGRLIAEQPLYEKNIV

>m.52485 g.52485  ORF g.52485 m.52485 type:5prime_partial len:491 (-) comp35081_c0_seq7:176-1648(-) [Echinoplana_celerrimaclean]
FIAIIACMLARSLARRTFATSRLLRAADRGGDGPPGDSHSEFKNPWQVLKAEFEKDVDSMIPRSTDVLIIGGGAIGCSVA
YWLKKAVNLDVTVVERDPVHTMSATCLSVGGLRQQFSEPENVKMSLFCASFIRNIQEHLSVLDCDPPTVDFCPHGYLTLA
SEKGAQQLEENYKVQISCGAEVELLGPTQLKDRWPWMNVEDISLGCFGIANEGWFDPYGLLKALRRKAMSLGVTFVHGDL
KGFETQRIGPAGDRVQLREAQVSTANGELHHIHFSNVVNAAGPWAQEVATLAGIGTGGPGGSLKLPVERRRRAAFVVRCP
PAGAAAPGIDAPSLADPSGLHVRRHDFAGHFVVSREEATSGGGSGGDGRAEEQEPSISDLDVDYDFFEENVWPSLAHRIP
SMEAVKVLRAWAGYYDYNAVDQNLIIGNHPYFKNFFFCNGSSGHGIQHSVAIGRAIAELLIFNEFKTIDLSRLSFDRLLT
GEVVLEKNII

>m.27550 g.27550  ORF g.27550 m.27550 type:5prime_partial len:531 (-) gi|399771195|dbj|FX186827.1|:752-2344(-) [Lymnaea_stagnalis]
NYVRITSSLHLFTLFLSGLSALSYIFSVLEAMKMHKLLLKLRSLPQSRFHQRTVLHVSANRCLSTDTTDGPVEDKNEVNS
EKRIPRAGKYRSPWKILREEFEGIGTMKPPGLEVPRETDILIVGGGVVGSAVAYWLKQRNPKGSNILVVERDPVYTRASS
MLSCGGIRHQFSVPENVQLSMFTSEFLRNIKQHLSVIHESPPDVQFNHQGYLFLAPPRGAEQLMENVQMQQELGAKIDLL
SKRQLAEKFPWLNLDGIECGSLGLEGEGWFDPWLLVRALKQKNLSMGTKYVHGELIGFELAPKHDPQERDTLDYGVVRVK
SGQEFEVAFAFVINCAGPWAADVAEMAKIGLGEDDMSVPLPVEPRKRFVYVTHCPDGPVLDCPFVIDPSGVYVRREGYGG
HYLCGSSPATEAQEPDIANFEVDYDFYNDVVWPGLAKRVPAFNESKLKSAWAGYYDYNFFDQNLIIGPHPRMKNFIFANG
LSGHGLQHSIAVGRALMELIQDGEYKTINLEKFHFDRFLTNTAIQEQGIV

>m.96080 g.96080  ORF g.96080 m.96080 type:5prime_partial len:509 (+) comp79707_c0_seq2:1-1527(+) [Macrostomum_lignanoclean]
DSIYCMQRSGRALWQLGGHLRRLCTPTGARFVGDPKRTQGLERVSQPSWKGIENKDRPTYTVDPDEDFPDECDALVIGGG
AIGCSVAYWLSRQVNCNVVVVERDPAYTRAASPLSCGGIRQQFSEPENIQMSLFGSQFLRNIKENLAVFDLDPPDICYAP
HGYLVLADEANAETLRTNNQAQRKLGAKVDLMSPEKMKETWPWLNVSDIALGAFGTENEGWFDPYLFLQALKRKAVSQNV
KFVVGELLDFEFSMQRYVKGDLSFEQERLKAALVKCPDNLVRNINFGVVVNAAGPWAGHVAHLAGVGDFAGKVKLPVEPR
RQSVFVVSLPPHAAKKAAAATPGIDAPFIQDVASGLHLRRDGFQGDFVTYVNPPPPLPVDQLSESAVPDEPECNGVDLEP
DYDWFDKQVWPRLAHRVPCMEAVKVRNAWAGFYDYNTFDQNLVIGRHPFHENLIFCNGSSGHGIQHAVAIGRAVSELVLF
RQYKTIDLSRMSFERLQTATRIRETGII

>m.63047 g.63047  ORF g.63047 m.63047 type:complete len:522 (+) comp39120_c0_seq2:53-1618(+) [Monocelis_spclean]
MLRIPHLFRSSIRLTYRGLCSQGDQPPDNDKKSKDLSINKFKKLPEINKDTNISKHASDDKLPGEITPPIGKRLPSADDY
KNPWEVLTYDLTKDPHDMVPRQTDVLIIGGGIMGWSTAYWLAHSANVTVTVVERDPSYTRGSTVLSLGGIRQQFSEPENI
QMSLFGAEFIRNIREHLSVLDFDPPDINYCPHGYLMLATQTGAEQLKKNYEVQREYGAKVELLTREAIRKRWPWMNVDDI
ELGSYGFENEGWFDPYLLLCAFRRKAGSMGVNFVHGELIGFEGQGNKGTLPRTALVKTTDGNLNPILYGKIVNAAGPFAG
EVTRKLAEFLDEEETLILPVEPRRQHYFVVSSKKRFHPDTCPGIDSPVLLDASTGVQMQRQDFGGDFIVHLDPPPKPKST
NGKEPPVEDLEVDYDWFDNEIWPKLAHRVPAMECLKVRSAWAGYYDYNYIDQNLIIGQHPIYPSLIFCNGSSGHGIQHSI
AIGRAVSELIFHDRLDRSIDLRRFRYERFFEDAPVFEKNII

>gi|291228795|ref|XP_002734362.1| PREDICTED: FAD-dependent oxidoreductase domain containing 1-like [Saccoglossus kowalevskii] [Saccoglossus_kowalevskii]
MSCIAGRLALRCLCRTKNDSTHLVRHMSFLSEFQKSLKEKHPFAPIQFGPTDNRPPDEADIVIIGGGLVGSSIAYFLKRK
IVRGMRVVVIERDPAYTRASSVLSVGGIHQQFSLPENVQMSMYGAEFLRNIKEHLTVDDADPPDVQFNPQGYLFLATEKS
ARQMKANYDIQRENGAKVELLTATKVKEKFPWINTDGIELASYGTENEGWFDPWCLLAALKQKAKSLGVQYVHGNVTGFT
LRKDKIPKGGPYDPYYDNRIRNVKISMPNSPEMIPLSAAVVINAAGPQAGHLSNLLKIGDGKNEMSVSLPVEPRKRYVYV
CYCPSGPGLDCPLVVDPTGAYFRREGLGGNYIAGLSPTQKEEPSVDNLNVDYDWLKIDCLFSSQIKSAWAGFYDYNTVDQ
NAIIGVHPIISNFFFANGFSGHGIQQAPAIGRAMSELLLEQSYKTIDLSRFGFQRFIDQQLLYETNYSSNVKTEDVNMFL
TVGGHVLEDTWLYMPFVVRDATLNACSLRHWXXXXXXXXXXXXXXXXXVQRWTVSSMTELMRLRN
