# Supplementary material for: OMA standalone: orthology inference among public and custom genomes and transcriptomes
Source: Genome Res. 2019 Jul;29(7):1152–63. doi: 10.1101/gr.243212.118 (PMC6633268; doi:10.1101/gr.243212.118)
Supplement: Supplemental Material [file supp_gr.243212.118_Supplemental_Data.zip › orthologous_groups/OMA/OG10235.fa]

>m.27234 g.27234  ORF g.27234 m.27234 type:complete len:260 (+) gi|148316811|gb|ES576704.1|ES576704:85-864(+) [Lymnaea_stagnalis]
MPQAGSYGGGGDTVSRSEYKDKDKPTQIRYSNITAGKAVADAIRTSLGPRGMDKMIQAANGDVTITNDGATILKQMQVLH
PAAKMLVELSKAQDIEAGDGTTSVVVLAGSFLDASANLLARGIHPTVISESFQRAAAKSTEILESMVTPLDLADRESLLK
SASTSLNSKVVSQYSSILSPIAVDAVMKVIDPATAKNVDLKDIKIVKKLGGTAEDTELIDGLVFTSRLSGAGGPNKIERP
KWVSFSFAYLHLKQIWIIK

>m.454 g.454  ORF g.454 m.454 type:3prime_partial len:279 (+) gi|145885786|gb|ES391368.1|ES391368:111-950(+) [Mytilus_californianus]
MKGKSGPSNNASRSLYKDKEKPTQIRYSNITAAKAVADAIRTSLGPRGMDKMIQSSNGDVTITNDGATILKQMQVLHPAA
KMLVELSKAQDVEAGDGTTSVCVIAGSLLDACHNLLAKGIHPTSISEAFQKASDKAIKILQGIATPVKLSDRESLLKSAS
TSLNSKVVSQYSSLLSPIAVDAVMKVIDPATASNVDLRDIKMMKKLGGTVDDTELIDGLVFSQKTTGAGGPNRVKKAKIG
LIQFCISPPKTDMDNSVIVSDYXQMDRVLREERQYILDM

>m.46696 g.46696  ORF g.46696 m.46696 type:3prime_partial len:251 (+) gi|84609612|gb|DN309667.1|DN309667:32-787(+) [Schmidtea_mediterranea]
MANQGHVCFKEKSSSKHEFSDKSKPAAIRNSNILAAKAVADAIRTSLGPKGMDKMIQEGKGDVTITNDGATILKRMKLVH
PAARMLVELSKAQDIEAGDGTTTVVVLAGSFLDACSKLLSKGIHPTTISDSFNLAASKAAEIIEGMSCPVDLNDRNNLLK
IASTSLNSKVVSQYSSVLSPIAVDAVLRIQDDSLPNCVNLDDLNIVNKLGGTVEDTELVDGLIIDRRVESLCNVFTVENA
KIGFIQFCIAP

>m.17888 g.17888  ORF g.17888 m.17888 type:internal len:234 (+) gi|378918805|gb|FO160115.1|FO160115:3-707(+) [Sepia_officinalis]
DKPTQIRFSNITASKAVADAIRTSLGPRGMDKMIQAGNGDVTTTNDGATILKQMQVLHPAAKMLVELSKAQDVEAGDGTT
SVVVLAGSLLDATAALLKKGIHPSQISESFQKAATMCMDILDDISSPVELTDRESLLKSASTALNSKVVSQYSNILAPIA
VDAVMKVIDPATAHNVDLNDIKIVKKLGGTVDDTELIDGLVFTQKTAGYGGPSRVEKARIGLIQFCISPPKTNM
