# Supplementary material for: OMA standalone: orthology inference among public and custom genomes and transcriptomes
Source: Genome Res. 2019 Jul;29(7):1152–63. doi: 10.1101/gr.243212.118 (PMC6633268; doi:10.1101/gr.243212.118)
Supplement: Supplemental Material [file supp_gr.243212.118_Supplemental_Data.zip › orthologous_groups/OMA/OG10240.fa]

>m.118534 g.118534  ORF g.118534 m.118534 type:complete len:1417 (+) comp50226_c0_seq2:272-4522(+) [Cerebratulus_spclean14cd]
MSEKKSPPRKEKPPTVKTPAKPEQKTLKRKLFSGSGPDEEEKKGGSTPKRKKSIASESSPNPAVSASKTPGTNWVTAPLS
ERQQMALLMKMTAESQQQQHQQQQMTPGADSSMSPRPSSPSTTPLSAKKTPQDKKVHKRNERGETALHIAAIKGDAKQTK
RLIKAGADVNVRDFAGWTPLHEACNHGWLDVAKQLLKAGANVNVQGLDNDTPLHDASINGHGKLVELLLRHGANPLQQNT
KGLSPLDVAASPMITQLLKKEIITSSSESSGLDEIRSPTSPESNLSDRDFEKEFDHREILRNSPSPGANSGIRSLDPHFQ
NLPPNVGRRSSAGSIGSPRLTLKFQPIRTKEDGPDSRGKSRISKDHTFKSYRVVDEGEMERSSDKRNLMLPDSMSSPEND
FFDPRVENPAASAHKFVDLLPTSSSMDDKGFGIGSSTDMITSRGRLSPSFHKIKLDHRAVSSLPDQSKHKVKKEKDPYAF
EDISDEEEKVSIKLRTDRNSDHKNDRADRTDLHHHHHHHHSQPHHPPHHHIPESVRLSNSRTDRHIERFDDNTKRERFEE
KRDRLHERRERLEEKRERLHAVEDKRDRIEEKRDRFHFDDKRLRTEDKRDRNHGEDKRLHAQEKREEERHEEKRERLHGD
VKRERFEEKRVAMDTEKREQLDIKREPVEVIRERPEEKLKWIEVKHEPFTVKREPLEVRAERSEEKRDKSEEKREPFEIK
RELFELKSEPLEEKRDEKRERPEEKRERFEDRISFDSILQNQALSRSRSRSPISDSNHGYDKLSASNLDSKYVFENKHRW
KDSDSMVSTSSDRPRWKESQKPFEDITSAVTTTTTQGLLEKDKLTLKLDRERDSRSPKSDTSNRSSPKSSPKSDRESRLS
PKSEKESRSSSPKVPPLKIIIPPKTPTTEGEGHNLKKVLQKPAFPYVLNPTQEEAEGGILMDTQGILPEDLTGLNPGNVT
DVVSTLLNEKRLLSSIEKLTSGSPPVEEKVSEVKETGESSNTVTKDVLVSVDKDSGKLEKAKDAKEGPQRETRESARLKE
KEMKGKDKQKDKHKDGDKKEKEKEKESETDVTAVAPSTTSVASSASSNSSKKEDGEKTEEPTQAQATTSSGRCLRSQTKH
LQQQKDVVGGTNKDGSDSNSANEKDNNSKKSDSEETNIHPRKRKLRHRQIETPEQPVIPPPQHFEKPENPFEMFLEIRKQ
VASRRKSMYAVQPKAPQGFKDYLMVSNNYILAGNQQSRLSVPMLSPPNSVQGPMRDFFICQEKARYQLRLQHLIEREKLM
LAIEQEILRVHGRAARAMANQSLPFSVCTVLRDDEIYNTLEIEAGDDKDKNVRSRYNGRQFISWLQDVDDKYEKIKESLL
LRHHHEAESLYAVQKMEWEWKTKEQPGAGDSKLFSKVDDVCVPMVNVNDEFDLLPAX

>m.31703 g.31703  ORF g.31703 m.31703 type:complete len:1199 (+) gi|399780464|dbj|FX182395.1|:195-3791(+) [Lymnaea_stagnalis]
MSEKKSPPHKDKASTSKLLQADGKVNKRKLTLPTSPTEEDDKKTQQQQQQQLKRKRPNMPEGSPEHVGIGSPRGAGAVSR
LSVPLSERQQMALLMRMQDESSVGDASPKSPSSGNQVTSTKRTPADKKVNKRNERGEAALHMAAKKGDYRQTKRLLKAGA
SVNMKDYAGWTALHEACNSGNLKVAKYLLKAGADVNVQGFDDDTPLHDASSSGHRKLVQLLLSHGANPMQPNLKGKTAIN
VASSADIEALLRGTSSYSSDIDSHSDGSSSDSNSSSKDEDRSNLDDDFKSHGIPVKPEVLLSSGPSSSISSTVGPSTSSV
GSVGSLGVRRQSVPPSPDKLTASTRLLMKLQSKKSSSSSSSTTDEQPKAEWDVLTVDAGCEVTSEGDTGTRVLFDRPRNI
KGDESRISQSSMLKLNRGLVVDSDGCPDSTVAPASVSTLSSAPLERTVTEPFTPRGLENLSNSDGEEHSDVFTSASTSNN
KASATFNATSSNLGTSNETVKQQALQPTSLSQQTRLQQHSQSVQQQQHSQQNIPGQTISTYHGVRHTPKLPSMAQTLPSS
SIGLEISGVSSSFQPSSTTSSLSRIGPSSCQFSLVSSSSSGSLSSSAVLGTGLLPHHQQQMLYHHQTGHTVSTPSSTAHL
PTDSRPGTLPPSLLFQPFPSRGAKGGGSIVTGLSDRAIAASGGTVANNSSSVPTTTSAPATTHFPSFEMNRLSIPRVEDK
SDTSSCDSPLRVDQEDSNPAPSEHGSRPSTPKVPPLKIIMPPKVGGPSANISKPLAKPALPYVLNPITESEGWDGVEDGG
PRTLQNCSAPSTQDGVDYCVSRPSSRSGAGVSSSDMGAKGEQNIRNLDVEESASRESDLRAEQTDGSGGKSDEGKEKRPT
RTLRSHTAMMQQHQKEKPSDKEKNGGTDIKEEGDNCSTTRSQKGDESAADDSSFPPRKRKLRNKTEQQTMLVSAATTATP
KTSQPLEKPPNPYETYLNLRRRIASRHRALCNVAPKPPTGFKDYLMVNCTYVLQGNATSTLSVPMLPPPNLVTEPMRAFF
IQQEKERYRLRLQHVIEREKLMLSIEQEILREHGRAARAMANQTLPFSVCTILREEEIYNQQELEQVEDRDKNVRSRYNG
RQFFSWIQDVDDKYEKIKQLLLLRHHHEAESLYAVQKLDWEWKMKECGLCDHKNTPVIDDLHVPMVTVSDEFDLLPNS

>SPU_026356gn [STRPU]
MAAHCMDSGVRGECDSYSFPLNERKFRLLKQVLSDISCLLPIIVNVLFVPVHVYDQSCKDKKASKPAPKRKKPGSLPGSP
TLLGTPGRTIPLSERQQLALLMQMTANEENSNPVPVQTPQSKNSHNPTTPNSSGGVKNKVNKRNERGETALHMAAIKGDS
QMALNLINQGAEVNVQDFAGWTPLHEACNHGYYEVAKVLIKAGASVNTMGLEDDTPLHDAAVNGHVKVVKLLLKHGANPL
QVNKRGKAPLDIACSTEIHSLMSLEIIASSSDGSDHVVRSPSSPESMASPHPINVVHNNLNSSSKVVKNGTELPEDPYEF
TQDSGSSEQKITIHWASPDKSGKGANVMEITRTIPKVRDIAAPNSVSSTTTSESDLFDPHLTSTSSKLECVEEERRLPSP
SISTSVTPMERTRDSLPVTRVTLTEVKEDSDSCISETNLYISDDSNMAGETHKEVSSKADSTTVNDGILSWNLKSKLNDN
GLSGKVVSSLRSESARVSCSAPSPLTDRQSGSDSRAAVSPYDFNANENEVRTMETTLTRPDPVSNRNRFSPTRSSPSLQS
AHTASSKHSETPRDVCDSLSVQQESVSSNCVQTSGIHSPGKQSSGHESERSEPDSDQRTESRRESPSQSIPESRERSESD
SSHETKHHGREKSKKHKDRSHKSHKKEQRHHRHHSHSSRKEEKMDTTEEATTSTQSALVQVKEDSKTHEKVSSPQVGEET
QEQLSRKSPDRKSPFPAVAREYYIVSPPSSGDNAGEIKSLLLRISSDASHKSKDNTSSSTSSVSSTSASGSNMGNHKNDT
KPLGNVNERTSGSNGENGNAQKSPVSKEAERRRSPARGSPDVTSSINGTVRSGSPKGIEKAADKTDKTEKCSESSTTSST
CSNDEKQPAKVTRTLRSNSALTSNSDSNGNEEKKDDKDKATFSQPMTRSRRNQVEAAAAAATAPPNANASNNEETHMDSH
PRKRKMARHRQNQQMEEALHVSSAPQEKVNSIEAFLNIRHQVAERQKTLMASVQPKPPNGYKEYLMFRKNYLLQSDPDNK
IVQVIPRMTAPVNLTNGLLAQFSEQEKIRHELRLRHYIEREKLMLAAEQDIVRVHGRAARALVNQTIPFSVCTVLKDMEI
YNMPEPLPLEDKSSIRQRFNGRQFISWLQDVDEKYEKLKEELLQRHQHEAASLYAIQKLEWELKLQELKQWDFKSPPPVH
SSHVPIVEVNRDFDLLPA
