# Supplementary material for: OMA standalone: orthology inference among public and custom genomes and transcriptomes
Source: Genome Res. 2019 Jul;29(7):1152–63. doi: 10.1101/gr.243212.118 (PMC6633268; doi:10.1101/gr.243212.118)
Supplement: Supplemental Material [file supp_gr.243212.118_Supplemental_Data.zip › orthologous_groups/OMA/OG10241.fa]

>Aqu1.214654 [AMPQE]
MSEGGIIYSDEREESIPDYGSGKTRVELTDSNALHEVPKVSNFDINGDDEFQNDPSSPNSSGFTTVIAPSIGNDTFGDDM
TATALQNCKKTVLSPYYIFLKCIGWRRCKAVTYEVRRTWPFMCCNFFWPFFLTVLLIMSCVTQILLCFSRDLIESNPPNS
VTNITEITCSDHIFSSLVILDFLLVGTYLYGLYIFRFKLSEYLSTFIETVFLGIISRTGSYSPKNLIRSLRFFLLLGLLW
IVYSLCVSIMRVFAHHYERDVDFEFLGRIPVIVKLILIVVSLLGFIVFDIAYTAAVINYSMQCQLMVYYIQSICNRIVAK
EWEIDEAIKQVHTARQFMNKLNGHLSRAVSSMMFIFLYSSVISLWGLQKLQHSDPDLVIVATTSILGTIQWVLWLLLPLI
QAARVTHSGCWLKKTALEIRTRPFSYRDTPQLDLDSFVNYCGSIQLKAKLASIPISPALVIGGSFILGFVMFLVIELDNF
SWAPWL

>FBgn0034804 [DROME]
MSTAERTAEGDRDYDRCREPWSSRSGSRSRATSIGSSWLHDELQPGEHEPTSALLDYCKRKFLRPYVAILTLVGLNPIST
DMTSIRACCSYVQALMVLFVLLVGYLLRYICGYRGDRGFTSYRDIRPITNGTDGGATTPNTIGELLFGFIVPSGFNLLAF
VSAVLVCKVIDHEQLQNLIERVFLMSAKPKRLCRMLWLFLAIALALLILLFGYACCVVMMQPSQIVKVSWLAEILSDWEM
WLRVGLLFTILLQDLVEIIILSNYYIECYLLRMHLETLSHKLLMHSIDSLDWMREVLEFRKLLERLNQHVSIPVCFLIVM
NLAYAFAGLVYLFKDFDFHYCALKLVLLNIANVMLWLFLGLLPFFVASSVTRVCQNAQANGHQIRVRPFVYHNTSAEDLN
STLLFAASLDMSAKLFRMPIQPNYLCFAILVVVIVILTLGMCLNLTALGKI

>estExt_fgenesh2_pg.C_sca_640030 [LOTGI]
MVNSGRRSWRLLNIVYPSIIVLLLIYTYIYEMVACQWKLNVQVDTHVQTTLTTIQPTTPNITNFTTTSFPFSIIKPAKLL
AQNISKADFDSSACEHLITTYIVPNFLHFVAYIMGIFYFRIQENEQLYALMEKVFLQATPQQNRNASQQKMIWKLRGFLV
CGAVWVLSTMVLQGVYIWAFNFPQLEIFQTVGQGGYWTMFAIELYGRMVMNAVILAVVVNYVTQCEMILFFVRGICLRLQ
EKSTEIRIAMKDILLLRLSLNALNGIISKMTSLTLVILAELSIIGISILALNRNVEVKVWAYRGIFPIVWALMLGFPLFQ
AARVNAICKRLIKIALEMRVFGYKNSSQIELDSFLNYIGHTTLKAKLFHIPVQPSYLIALLVLTAFVFLILFQTSSIGTS
NMIF

>m.2167 g.2167  ORF g.2167 m.2167 type:internal len:357 (-) gi|399778736|dbj|FX198202.1|:1-1071(-) [Lymnaea_stagnalis]
QTILKTTTAKPLTTTRNHSHSSVTMSIIMPAFETGGNMTNLGGVRNIGCEHIVTTYFIPNLLHFLAYSLGLYYFRIQENE
QLYALMEKVFLQATPLQARTASQQKMINKLRLFLIIGVMWVLLTVLLQCLYVWAFNFPKLPLFETIGVSGYWILFSIELL
GRTVFNSVILAIVMNYGTQCEMIKFYVRGLGLRLQEKSTDLKTAMKDLLMLRQSLSLLNGIISKMTSLAAVILAELTIIG
VCILFLNEFDDPKVWAYRSFFPVIWALMLCFPLFQAARVNSICLRIQKISLEMRVFGYKGASILDLDSFLQFVSLTKLKA
KLFHIPMLPSHLIFTGVVTAFVLLILVQTSSIGPANY

>m.47243 g.47243  ORF g.47243 m.47243 type:complete len:562 (-) comp37855_c0_seq1:336-2021(-) [Monocelis_spclean]
MNSVNNEAPRSMSPLHHVHSPPQSINSILSRANENSAVRTHDYEMSYPDGTSKKSRKRAHPHSTRSSRGESPSQYPSISS
KSRLISPSDMSTDTDVVRIEAGDFLASYSTTNTVAALETCKTKIVYPFNMLLKFIGWRPIGYSTMDNPGLCVKLLNWLYI
SVIFSFVIFAYAYEMIACQWRLEIHFGMFTESPAIRLTTTSHFNTTESSVTASPMTTQMTTRATSPNISIVTSATPQKQG
SMPVCEHLISTYIIPNTLHIIAYIIGFYHFRITACENIYALMEKVFQYCSTLVTQMAFQIHLIRKLRLYLALGFVWVLSS
IVTNVLYSLAFAVNANDALALSLSTNRPILSYTFFAFDLVGALLISMVSMIVIYNYGVHCELVTFYADAICDKLQMRSIQ
LKVACSDMLNIRNAIRDINGAVGVMTTFILLVFSEMIFLGSCVLAMSVKQTPLNTIIVVYRTFFIIYLIPILFYPIIQAA
RVNNHCARFKRFSLEMRTFGYLNAAPEELDSFVLFTMSNRLSVSVLHVPINGAYLLVLTVAAFFLVLILFQLGVFGTHLI
I

>fgeneshTA2_pg.C_scaffold_4000975 [TRIAD]
MPMNEHEDQIQITSRQSSSTSRNAFITNEYDDIMNGNSLDNDETVIVSHNSASGYIGGYPTSIALDRCKRHVLAPYLRFI
SFLGWLPIFRVGPSNQSFCESAINFVYPVLVICFIFGAYTIQCFTCFRRDTPFIKTINGSVHCSDSIISQYIIPDILHSV
AYFYCFYLYRFAGSEHLQTNMQRTFLQARPTDFGENSQKKLIRILRVFLYSGIAIVGASFLIQLFHLIIRINRDQGLALL
WHPMIKIHDSRLIVLGFFLLAGFIMLDSVYIALVINYASHCQLLIVYIRGLKQKIIERTCNLENAMKEIQNTAGYVAELN
DVIAPAASIILFNFATSSILGLNALILGRQDDFDVATYADTILSILLWLTLLSIPFVQASRLTSYCRSLKKLGIRVRVRP
FVYQNEPREDLDSFLQFTSEIKMRAKLFKVPVVSSTLFFMLVTIALVALILFQLGILSIWFAPQN
