# Supplementary material for: OMA standalone: orthology inference among public and custom genomes and transcriptomes
Source: Genome Res. 2019 Jul;29(7):1152–63. doi: 10.1101/gr.243212.118 (PMC6633268; doi:10.1101/gr.243212.118)
Supplement: Supplemental Material [file supp_gr.243212.118_Supplemental_Data.zip › orthologous_groups/OMA/OG10244.fa]

>m.67586 g.67586  ORF g.67586 m.67586 type:5prime_partial len:963 (-) comp37323_c0_seq1:76-2964(-) [Cerebratulus_spclean14cd]
VKKDEGKGKETEKVTPTKGKKAEEKKQGAEKEKSQVVEKKEEMKKAPTKTPKKAEPEDTKGSKESDDKETKDETRKRPAR
KKSAAQKEWPPEDTCPAAKKAKESHEEVKKKVVRPSGKSKKVKSKAGESDIDADDGHETDGSSSRSSKKKEIEYPIGTRL
KVKYGRGRNHKVYEAKVVESEEEHGSISYLVHYNGWNTRYDEWVRRERIVSRVGPVVELSCDKKVKARSQSPKITVSKGA
KSAASTLHSPSPIARAHSQDSKLHKPGSPRMRPTRSNSSEMPFPIGLPPKSRRLRRVSGYTESSDVTSHVSDSGSDNDIE
DDQEEEMEEDKVPKDNVEAKDITPSEEPKPEVAKEEKPEKQMKEESPVKKEPVPEVSDTESNDIKSEQMELGDTLDDIIN
RIGDGEEDPEKKAEKKEKVAAVKEVVPAVEVTPVEAEKVPEVKKEVEEVHPEKVEVKAAPEVKLEQKEAEAEPVQNEELD
IDLSCKESLEPLVDIRKEASVPKEPEVVESGSAIVDPVEELKVAPVAAAESVQALSNPVKVPEGGIVQHVEDEVKKEGKK
KKKSKDDGSDKDDHEKTEKKKSKKKRRLSKEVPGDEEDLDEVVGEKEKKKKRKKKDSGDAEAHGEKRKKKMRKKKKEFEE
DSDAAASDFAEKIAKEMLKLKEEKVHMPLVPPSGAVKEQYSVSAMYSGGVLGARSPQPSHSGANLLHDLASACEKAAQPR
AMSSAVMDNTPPTTPERSPTGAGSSASNISPCNEEVQSTKSEHEANIEVARYMTGEGRLVGGESPNPCDTSIVSNCSAGS
SGNVPSSESGTELGVKRKLDEEGDEPVHKKKRRSRKGKSSEKKHSSKHHASDSDEMPEGAAGSPLHSSQDSSLSSPSKKA
EQRSPRPSKYNFYLDDTEDLERDKKIEILQERIGEIRKIYMQLKAEVALIDRRRKRARRKEREAAAQQAKEMSNVESSPV
CSX

>AAD41239.1; AAF23433.3; AAF28341.2; AAF36964.1; AAH48959.1; AAH62536.1; AAI04633.1; AAI30419.1; AAO63590.1; BAA89794.1; BAB14428.1; BAE06114.1; CAB63731.1; CAI13747.2; CAI13749.1; CAI13751.1; CAI22961.2; CAI22962.1; CAI46047.1; ENSG00000054267 [HUMAN]
MKALDEPPYLTVGTDVSAKYRGAFCEAKIKTAKRLVKVKVTFRHDSSTVEVQDDHIKGPLKVGAIVEVKNLDGAYQEAVI
NKLTDASWYTVVFDDGDEKTLRRSSLCLKGERHFAESETLDQLPLTNPEHFGTPVIGKKTNRGRRSNHIPEEESSSSSSD
EDEDDRKQIDELLGKVVCVDYISLDKKKALWFPALVVCPDCSDEIAVKKDNILVRSFKDGKFTSVPRKDVHEITSDTAPK
PDAVLKQAFEQALEFHKSRTIPANWKTELKEDSSSSEAEEEEEEEDDEKEKEDNSSEEEEEIEPFPEERENFLQQLYKFM
EDRGTPINKRPVLGYRNLNLFKLFRLVHKLGGFDNIESGAVWKQVYQDLGIPVLNSAAGYNVKCAYKKYLYGFEEYCRSA
NIEFQMALPEKVVNKQCKECENVKEIKVKEENETEIKEIKMEEERNIIPREEKPIEDEIERKENIKPSLGSKKNLLESIP
THSDQEKEVNIKKPEDNENLDDKDDDTTRVDESLNIKVEAEEEKAKSGDETNKEEDEDDEEAEEEEEEEEEEEDEDDDDN
NEEEEFECYPPGMKVQVRYGRGKNQKMYEASIKDSDVEGGEVLYLVHYCGWNVRYDEWIKADKIVRPADKNVPKIKHRKK
IKNKLDKEKDKDEKYSPKNCKLRRLSKPPFQTNPSPEMVSKLDLTDAKNSDTAHIKSIEITSILNGLQASESSAEDSEQE
DERGAQDMDNNGKEESKIDHLTNNRNDLISKEEQNSSSLLEENKVHADLVISKPVSKSPERLRKDIEVLSEDTDYEEDEV
TKKRKDVKKDTTDKSSKPQIKRGKRRYCNTEECLKTGSPGKKEEKAKNKESLCMENSSNSSSDEDEEETKAKMTPTKKYN
GLEEKRKSLRTTGFYSGFSEVAEKRIKLLNNSDERLQNSRAKDRKDVWSSIQGQWPKKTLKELFSDSDTEAAASPPHPAP
EEGVAEESLQTVAEEESCSPSVELEKPPPVNVDSKPIEEKTVEVNDRKAEFPSSGSNSVLNTPPTTPESPSSVTVTEGSR
QQSSVTVSEPLAPNQEEVRSIKSETDSTIEVDSVAGELQDLQSEGNSSPAGFDASVSSSSSNQPEPEHPEKACTGQKRVK
DAQGGGSSSKKQKRSHKATVVNNKKKGKGTNSSDSEELSAGESITKSQPVKSVSTGMKSHSTKSPARTQSPGKCGKNGDK
DPDLKEPSNRLPKVYKWSFQMSDLENMTSAERITILQEKLQEIRKHYLSLKSEVASIDRRRKRLKKKERESAATSSSSSS
PSSSSITAAVMLTLAEPSMSSASQNGMSVECR

>SPU_027403gn [STRPU]
TREAKTRSKETDKEEKDTSDRDEKRSGKKSLKDDKVKERLHKDAKDKVKDKPTKEDNVKDKVKDKSDKVKSSKEDKAKDR
SKDTASKESDEKIGEKANEGKGKVKDTKGKEEKTKEEKGDRKKEEKTEEKELEAKGKEKRGKSSEREEESGSPTPQVQHI
TGAGYEVGEKVHVHYGRGRTEKIYEAKVVDIELKGKDHVFTVHYTGWNNRYDEAVKMSRIVGSAEKKKKKSTPKGKQPEK
EKTKKDVERRDKEEQQRKEKEEADRREQEEKERRARQEQEQKEKEEAERLEKARAEKERQEKERQEKLERERKEKLERER
LEKERKEKQEREKKERLEREQREKEQQERLEKERQERDRKEKQEKERKEKQEKDKREKLEREKKEKEKLEQEKQEKELAD
KAKEAERERKEKAGKEGKKTPTGKRGRPSLSKTSPAPQTPPRTTPSSARGKSPSPGSVFSQRSMRSDRKSLTESPFAMGL
NVRSRGKRSSTGEYRRGVDDSDSDYDELDDLSESQQSTQDSEDSQQKDTSVQEPEDHDDSASTKTEDYAATLIKISEEKL
NFDDDLDEGPPTLTAEVAPETVEARLQEVDSEAPKVEEEDKVSGEKEGRLKTKKESKIRLRKSIDKERDGKDSANESMKG
EKVAGKDGSKGNNDLDDSKEKIDDTPVLERQIPMEAELKVKLEDLKQETKGSASDADKSTEKKKGRRKGRKSIESRKRSK
AEADAAEVSEKSEASEASEPKKKQAKVDRRKSDKGGKKSKVHEAKTPADNTDSDFGTSSVDDKSIPGTSKSFMTTPPTTP
ESSPKMQSPAREEELQIKTEEQSSNKSDSDALIEVANLDDRETSQTRENDTPLASSAPPKKGTQSSQQASPKKRRRGLSE
SEPTKRRRKHSRRRQSSISERQQSAKERGNNNSSDTDESRSESRLTSSSAKRQVTLKKYAGSLPPSRVADSSGQDGAEKQ
RRWNFLVDLSNVKEPDERIAIIQHQLTELRSVYLQLKQEVATIDRRRKKFRKKEREAAHVMAGVALGHCLSQGQERMESG
GGS

>gi|291220978|ref|XP_002730500.1| PREDICTED: AT-rich interactive domain-containing protein 4B-like [Saccoglossus kowalevskii] [Saccoglossus_kowalevskii]
MAGIGLGLEPAYLLVGTDVSAKYRGAFCEAKVKCLKKLVRCKINFKDGSTAVITDDQVKGPLRVGYQIQAKHPDGQFMEG
CISKLTDASSYTVVFDDGDERTLRRTALCLQGEKHFNESETLDHLPLTDPENFGTPVMKDGKKTRKRRRPNHYSSRSDDE
DDDDDSEFEKTPVKRKRTSEDDDVGRVVVVETNEKRKPSWYPALIIHPQRSGETEVKGKDHIILKSFKDGKCHSVSRKDM
RDFIQKEHTLSKADSGLKPAIEKAIAFQDTDELPPTWDGNLLKEKKEESGSSEDEEVDGDEEIEEDSDDEYDEEKDRWLA
ELYKFMEERGTPINKPPVLGYRDLNLYKLYKLVQDLGGCKKVTDNQKWRTIYTKMGIPVLNSAASYNIKAAYNKYLYAFE
DHCRKLGMGFTATRRYSSSSRLLRQQKPKVVKRLSPSPARESLDEEEAKPKKKPGRKSDARKEEKAKEKERERERERERE
RERELEMQKERERELELEREQEREREREKEREKERLKEKEREREKDKKERKKKKDTELRPEEELNEETAMEIGIVDSDEM
RETDFNIGDKVAVRYGRGRTQKVYEAKIVDIEQEEESDMMYYVHYSGWNVRYDEWVNLNRLVKSLESKKTKKKSLVKVKQ
EKEDVEEDVLVKEEAEKEKIKEKEKTSDRKEKEKTKEKSKEKEKVKDKETKSVEKEKVKAKRGRPPSSGKTSQPSTPKGG
SGRPKSPIVSSPSPVPSKPSPAARRPSPAPRKASPIPRRASPVPRRTSPVPRRASPVPKRASPVPRRTSPVPRRVSPVPS
RTRITRSDRNSLNDNPFVNGLEAKTRTRRSSGPIECKQSMESSESEPEEKPVLKPVKEKISKSQKEKAAKVSKDKELEEK
KHVEAESIKDEESEKMIKQEERRRDRKEAMLAKKEKSPTPEPSKKDKVQESVTEVKAKSESKAKEDKKESTGKIRARKEK
KQSLEGRNKREKHDTAEKKENSKKSSEAKKDKESTSRELDFTNEFVEESKAETMEKQEKDSVDTKEKDIPEKAEKKKVRK
SRAKKAEEKKQEMKCEPKDTIEYEKEEEKELPDCQDEKEEKECRVGEREIDRSSSSDTVVKDVTPITTKTQEEKTTDKSE
VTEKEPSPIASVSVNTEELKTEESDNTKSLLNTPPSTPEQSPVSAMVDEIVITSNKQQEAQPQPEQEPSKVHEEHKSDSD
SSIEVGGTSQHQSQHQSSAQVTVVTSRVESPTLNSSGSSISSQNGGGGSNGNVANIESNSSNEAEAPTRKRHRETDDCSP
AKRRRHSRKRAGSGRTRRDSTRDKPQNSSDSDEAVPTQSTLSNFPARPSSPTAASTSASSSSSGNGKPGSPRSRSPRPSK
WNFVIDLTHINCAEERIAFIQQQLTELRKIYMALKAEVASIDRRRKRLRRKEREAQAAAIQHAIQVATAMEIS
