# Supplementary material for: OMA standalone: orthology inference among public and custom genomes and transcriptomes
Source: Genome Res. 2019 Jul;29(7):1152–63. doi: 10.1101/gr.243212.118 (PMC6633268; doi:10.1101/gr.243212.118)
Supplement: Supplemental Material [file supp_gr.243212.118_Supplemental_Data.zip › orthologous_groups/OMA/OG10250.fa]

>m.74053 g.74053  ORF g.74053 m.74053 type:5prime_partial len:274 (+) comp35971_c2_seq4:2-823(+) [Catenulida_fasta]
FVMPLRSSNRLPAELKPIVFVGNLRYLEREWEQIDTFPGIYIVPGSAMDRNILRSINVNSCEICVIFSAKLPVDNLALMD
KYAILCYLNIKTMKFDLESHLDGSQYSASVALTSSTEPTTSKASKSRAHANGARHTTALNQKLSIGSKIVNSIAVITEIA
IPENILFLDEDMKHTSSTPLVKMYPFACGSTFAGDVLNSAISVAFYNPDALTLTRELVTGGSTTESDHIFAEGLGFCEGT
DNETIKAKRNRARIHQFSLSHPRYCKFAVRHYH

>m.33963 g.33963  ORF g.33963 m.33963 type:complete len:388 (+) comp49546_c2_seq18:290-1453(+) [Cerebratulus_spclean14cd]
MFHWCPERKFEEILIDRDQAALTILSNHVVVCLFADPHSPLIGLRNLVMPLRASNFHFHELKHVVIVGNGDYIRREWKTL
QNFPKISVLTGSPLNRANLRAVNINLCDMCVILSARKTASEDPTLVDKEAILCSLNIKAMTFDDSIGLLKASNQPQNIGF
LPPGLSPLGSPVKNANTRRGSTFGANIPMITELANDSNVQFLDQDDDDDPDTELYMTQPFACGTAFAVSVLDSLMSTTYF
NDNALTLIRTLITGGATPELEQILAEGAGMRGGFSTPETLSNRNRCRVKQISLFEGPLSQYGEGGKYGELFQAALKNYGI
LCIGLYRFRDTNSSVRSPSSKRYVITNPPDDFLLLPTDQVFCFVSSNLDLSESPESRNEKRFLSTTVX

>m.23891 g.23891  ORF g.23891 m.23891 type:internal len:384 (-) comp75597_c1_seq2:1-1152(-) [Macrostomum_lignanoclean]
FDDGILDREQVSTTVYTNHIVVCLFADASSPLIGLRNFVMPLRASNFHFHELKHIIFVGNLDYMRREWKTLMNFPKLSIF
PGSPLNRSNLRAVNINLAEICIVLSSKQNSNMDDPTLVDKEAILCSLNIKAMKFDANHAVGGPEPPVATSSSGAVAGFDA
LSVRILTELAVDDNVQFLDQDDDDDPDIELYMTQPFACGTAFAVSVLDSLMSTAYFNENALTLIRTLITGGATPELEQIL
AEGAGIRGGFGTPECLANRDRARVAQIPIEDERLREFGGAAYSELFLGALHKHGILCIGLYRFITPPEDARQALKKRYVI
TNPPDKFPVLPSDMAVCLQRFTGLQPQQQHQHRHQEQRHQAARAATTLGGPHHHHLQQLQQQQQ

>m.44639 g.44639  ORF g.44639 m.44639 type:internal len:313 (+) comp162928_c1_seq1:2-943(+) [Mesodasys_laticaudatusclean]
IFTGHVVVCLFADDHSPLIGIRSLIMPLRASNFHFDELKPVIIVGNLKYLDREWRTVHNFPKLIIVPGSPLNRANLRAVS
LNLCDMCVIVSARSKTFLDDPTLVDKEAILCSLNIKAMSFDDSYGMLQESAQKVPGMAGLSQLTGAYDEEEEEGRTRDTD
RRGSLCGANIPMITELLNDGNVQFLDQDDDDDPDTELYMTQPFACGTAFAVSVLDSLMSTTYFNDNALTLIRTLITGGAT
PELEQILAEGAGMKGGYTSDDIKETRDRCRVTQLSLHDAPLAKFKVGLFLMTEGLFISDVRFYYVCYGSVLGV

>m.12458 g.12458  ORF g.12458 m.12458 type:5prime_partial len:354 (+) comp28315_c1_seq1:3-1064(+) [Monocelis_spclean]
KFDATGMFHWCEGRPLTNVTLSNEEINITIFSNHVVVCIFTEVHSPMVGLRNLIMPLRASSLHREELKHIILIGKRDYME
REWHSIMNFPKISFLDGSPLSKICLRAVNINLCDMVVMLSSKNMAYIDEPSLVDKEAILCSLNVKSIGLEFKRSEHNFDE
HSIPMITELALDSNLQYLDLDDEDDPDVELFMTQPFACGMAFTVSVIDSLMSTAYFNKNAVTLLRTLITGGATPELEKLL
AEGASFQGGFSTPESLHHRNRCRIGQLPLSKGVLSSYAQKDSGCYGDLFRGALSSHGILCLALYRSLTGRSESLSKRYVI
TNPQSSFKIYSSDKVFCFIPFNFHQKSHKCTDI
