# Supplementary material for: OMA standalone: orthology inference among public and custom genomes and transcriptomes
Source: Genome Res. 2019 Jul;29(7):1152–63. doi: 10.1101/gr.243212.118 (PMC6633268; doi:10.1101/gr.243212.118)
Supplement: Supplemental Material [file supp_gr.243212.118_Supplemental_Data.zip › orthologous_groups/OMA/OG10251.fa]

>estExt_fgenesh1_pg.C_6280001 [CAPI1]
MTSPVSCDTFVALPPATADGCVVFGKNSDRPDDEVQEVVYFPAADHDAGSKVQCTYIEIEQVGHTHAVMLSRPSWLWGAE
MGSNEHGVCIGNEAVWTKVTSPREEKLLGMDLIRLALERSTTAKGAVDVITALLAEVGQGGSLLDDPAPSDNAHGHVAFL
ICDPVEAWVLETSDQCWAAERVSNGVRNISNQLTITTKIDAMSPGLKEYAQSKGWWNPDEGEFNFSKAFSDYYEEPQAKQ
NLSTALGVRSLNLCVDQFSAESMMKILRDERSGICMEGGGFTSTGSQVSVLSPNGAPGCHWFTATPNPRLSLFKPFIFTP
NSSIGTQTQSPDFGAEDPRCQTPRFQRKVDRRHPLWKAHAKLMELIEKGESKGEMTLQQMLQMEAHCLEDIKELIKNFDA
KASSKVQDIFQHMVDIEINFYK

>m.61396 g.61396  ORF g.61396 m.61396 type:complete len:423 (+) comp45921_c0_seq1:167-1435(+) [Cerebratulus_spclean14cd]
MSAQKPTSCDTFVVLPPNTTGGVVFGKNSDRPSDEVQEVIHVPAGDHGSGDKVKCTYIEINQAARTHSVILSKPAWMWGA
EMGANEHGVCVGNEAVWTKLNGPDDLKKKLLGMDLLRLGLERGQTAKETLDVICNLLETHGQGGPCAEGSSWSYHNSFLI
ADRKEAWILEAASSHWAAEQITSGVRNISNELSVRTKIDAMSSGLKEFAQEKGYWNPGDGDFDFAAAFSAGPVEELCKSG
EKPCGRYQCGRSLLDELSADNEFSAQSMFKVLRDEESDICMTGAIATTGSQVSVLSANGSETQSCHWFTATKYPHWSIFK
PFVFCPDATITDVTLSPNSGVTDAGGFVDRKHKLYKAHEQFIKMMNSEDPRGKMLLDTLKEMESKCIEDVEEMLKNINAE
NSRQLAEIFQHMAQLEMNFYSMX

>AAH10408.2; AAH17317.1; BAF83335.1; EAW94792.1; ENSG00000141295 [HUMAN]
MERPASPQMASSSPDSPCSCDCFVSVPPASAIPAVIFAKNSDRPRDEVQEVVFVPAGTHTPGSRLQCTYIEVEQVSKTHA
VILSRPSWLWGAEMGANEHGVCIGNEAVWTKEPVGEGEALLGMDLLRLALERSSSAQEALHVITGLLEHYGQGGNCLEDA
APFSYHSTFLLADRTEAWVLETAGRLWAAQRIQEGARNISNQLSIGTDISAQHPELRTHAQAKGWWDGQGAFDFAQIFSL
TQQPVRMEAAKARFQAGRELLRQRQGGITAEVMMGILRDKESGICMDSGGFRTTASMVSVLPQDPTQPCVHFLTATPDPS
RSVFKPFIFGMGVAQAPQVLSPTFGAQDPVRTLPRFQTQVDRRHTLYRGHQAALGLMERDQDRGQQLQQKQQDLEQEGLE
ATQGLLAGEWAPPLWELGSLFQAFVKRESQAYA

>gi|291241774|ref|XP_002740786.1| PREDICTED: CG10098-like [Saccoglossus kowalevskii] [Saccoglossus_kowalevskii]
MATSKDLLRPKSCDTFVALPPATADGNVIFGKNSDRPCEEVQQVIHIPATSHKAGSKLQCTYIEIEQVPHTHSVILSSPS
WLWGAEMGANEYGVCIGNEAVWTKLNGPNDRKEQLLGMDFVRLGLERGQTAKEAMDVITSLLEKYGQGGQCNEDSDGDWC
YHNSFLIADCKEAWVLETAGQLWAAEHITEGIRNISNGLTIRTKIDAMSDGLKEHAQSKGFWNGEGDFDFALAYSSDSDG
KTVDDCSRYTAGKRLLSANLGSIKAQTMFNILRDTDSGICMEGSFLSTGSQVSILSPPGSTSPCCHWFTATPNPSQSVFK
PFIFCKGVKFPEYTVSPNFGDQDPVKVKPRFQKKVDRRHELWKAHEYARKLLDEGKAEGDDLWKTMRELEEQCIEGVDEF
LKGGEVDESEVEELFLDCIEAEIKFYY
