# Supplementary material for: OMA standalone: orthology inference among public and custom genomes and transcriptomes
Source: Genome Res. 2019 Jul;29(7):1152–63. doi: 10.1101/gr.243212.118 (PMC6633268; doi:10.1101/gr.243212.118)
Supplement: Supplemental Material [file supp_gr.243212.118_Supplemental_Data.zip › orthologous_groups/OMA/OG10254.fa]

>e_gw1.30.59.1 [CAPI1]
MTCCKLGTNPLWDIAVFWKTIIFILTPIACLPLVLVIDSPESRCAYGICVMAVYWVTEAIPLPVTALLPVVIFPMVGVLP
AKTVATNFIKDTNLVFMGGLMVAVSIEHSDLHRRIALRVLLFMGSKPRWLLLGFMLPTWFLSMWISNTATAAMMVPVAEA
VLQQLRQGILYPQSNNIPQRNDVELQSYRKVEPGVASKEFTPNNMESETTLALMESAMAELDCKMKNMAKMLCLAVAYSA
NIGGMATLTGTPPNLVLDNVAEDLYSSHNVENPISFASWLPFGFPSSVICLVLAWVWLQILFMGKAFIGLESADDKAAEE
ESQDGISTIVREEYESLGPIRFAEGLNMVVFAALVLLWFFRGPGFMDGYDSFFKKGYVSDSVPAIFIGVLLFALPSQRPK
LFCMRARGEKAESSPGLVDWHTISTRLPWGPVFILGGGFAIAAASSESGLSEYLGEQLRVFKDFPVWGIVMLISALVAGL
TEIASNTAIANITLPILAALAESIGTHPLTLMLPATLSASFAFMLPVATPPNAIVFSYGHLSVWDMIKAGFLMNVMCILV
STLATMTWATSFYNLDDLPWAFNSTASP

>m.54933 g.54933  ORF g.54933 m.54933 type:complete len:660 (+) comp34766_c10_seq6:158-2137(+) [Catenulida_fasta]
MTSFLRHVWNNRVLLQIYLPPLVFLFVPFVYETKAALCGYLLLVMISYWLTECIPTPVTGILPLIFLPLFGIARAGDLAS
CYMRDIMLTFVGSIAVAVMLETAGLHKRIAVKTLMIFGQQPARLLFGIMLITWFCSMWTSNTAATVLMMTILDALLKQFE
KQANMETDPNAGRMELSSMKYNNLNNSTSRMTVSSQITLVHVEENSNGKGYSRSSIGSDSLNVSTLHIGEEKHADGEREN
ERPKRAKAAQSIEDLKKMLGLSVCYSASCGGIATLTGTPTNLILVGQLQTSFHTTGQVNFASWILCALPLSFIMIVVAWL
WLQVLFLGAGAVLRSIFGCVKSLIRLFTRTTVEKSEAEIALEKEGKEALERDYRDLGPFSAKEYMAGLYFILLVSLWLSR
EAGTNGWGELFRPGYITDTLPAFIIVLIAQCTPISFNKAATSKDGVSKAAGKIEYLISWKDVEKNTPWGFMFLVGGGFAM
SDGCKLSGLTEQVGNKLGFLGDLPVPALILIIIVFTTLLTGVSSNLAVCSILLPLLADMSVKLQINPLLLMFPATVACSF
AFILPVSTPPNAVVFSKGYVTASDMLRCGLVMSVLSVIITTLCMYTYIDWFMHLTELPPWVKQMLAQKANVSLANGTLLT
PSFWSVPPTPTPTYNFTAN

>84633 [HELRO]
IKEARCAYTILVMATFWITEVIPLPATALIPLIFYPFLGVMPGKDVAKYYMQDSTMIFIAGLMMALAIEKVDLHKRVATG
ILLKIGATPTKILIGFVIPAWFLSMWISNTAATSMLVPAVEAVSGQMRLGMKKSKIARFDIFINHYKFDDNLGSTFHVDD
TTDTKVTTTINPITNELDSIELDPKDEKKLKNLSKMLCLAIAYSANIGGTATLTGSPTNLLVSEAAARSVFNMQSPLTYS
TWLFMGFPVSLLCIIALAFWLKLVFLGWRFVCSIVCLYQERALKKIMRAEYEKLGKITFGEISTAVLLLVMVLLWLTRDP
GFIPGYASLFKDGYVTDASPAIIIVVLLFMYPMEKPRWLCMRARDEPALSVPSLLDWHTVTTKLPWGPILLLGGGYAMAE
GCERSGLTKLIGQQLSGIGSYEPWIIALIVTTIITFLTEIMSNTAIIALFLPILEAMSRDINLNPLYLMLPAGLAASFAF
MLPIATPPNAIVFSFGHLKVPDMMKMGFIMNIIGIAVVTMAINTWGIPLFNLHQSPWNATISSNITSG

>estExt_fgenesh2_pg.C_sca_10033 [LOTGI]
MANVLKQLWSIRVLLIMFISPLVLLPLPLHIGTQEAKTAYVLILMAVFWITEVVPISVTALLPVFMFPMLGVIKAKEIAP
AYMSDTIMVFLGGLVMAVAIETWNIHRLMALRVLLVVGTEPRWLMLGLMISTWFLSMWISNSATTAMMIPIAQAILIQLK
GTSDKLHDNEKTFDVKDNEQSTEVTDDEATHYKRICKAVSLCIAYAANSGGICSLTGTGPNLVLKGHAEELYAKYGEESP
VHFTMWMGFGLPLGFTIFIICWIWLQIAFLRCRGGCCCCSNVEDKKERGRRVKQVIRDQYDALGPITYAQGSVLVLFGIL
VVCWISRDLGGVGGWGDLFKDGYVRDSTPAVLLAVLLFVLPAEKPAIFCWGTDEDEKPKPTRALLTWKDAHEKLPWSLFL
LLGGGFALAKGCQDSGLSLWIGEQLEVFKGLNPWLMLLILCYVCSFFTEVTSNVAIATIIMPILSSLAINTGVNPLFYIL
PAAISTSFAYMLPVATPPNALVFSYGHLKVIDMASAGFILNIIAVPLLVFATYTWGDAIFDFSTVPPGFLTNQTVLSNLT
HIV

>m.51347 g.51347  ORF g.51347 m.51347 type:complete len:587 (+) comp40843_c0_seq6:111-1871(+) [Monocelis_spclean]
MNQPMKILKKVLEYHRAIIILLTPTLLIPLLVSNTKEGKMAFILILMAIYWATEVLPLATTSLLPLVLVPVFGILPASKI
GPSYLSDTCVLFLGAIMVALSFEHHNLHKKVALFVLSYVGSDPRLLMIGFMVPTWFLSMWINNTSATAMMIPIVEAVLIE
LRANINACSSHDVFDNEVQYNNLNVEDSALNEGNVPENQDQVEIKVTNLDTFEVTSQDLYREELKSVEKGFYLCIAYSAS
CGGVATMTGTPPNFVLYGMLYEYFGTTGGLNFGTWMLVNLPISFILLCATWFWLALLFIGPRKVFIFKRNLERDVTIKKF
IEFEKRKLGQINFAQGWCIFFFGLLVILWITKTLGPTGWSKLFVINKVKYVKDSTPAMMIAILLMVWPATNPFSKNIIDD
KNAEKVIMPWKVMQKNFPWGVLFLIGGGLALAQSCKASGLTDLLAKKMEFLNGINVILIVIILTTITSFVTELTSNTATS
SVLLPIFLKLAACMKVNPLLLSLPVTLSCSMAFCLPVATPPNTIVFTKDAIRVIDMIKAGFVLNILSVIIINLATFTYVN
AYFNLFEVPSWAGECQQNKSSSALPK
