# Supplementary material for: OMA standalone: orthology inference among public and custom genomes and transcriptomes
Source: Genome Res. 2019 Jul;29(7):1152–63. doi: 10.1101/gr.243212.118 (PMC6633268; doi:10.1101/gr.243212.118)
Supplement: Supplemental Material [file supp_gr.243212.118_Supplemental_Data.zip › orthologous_groups/OMA/OG10260.fa]

>m.19380 g.19380  ORF g.19380 m.19380 type:3prime_partial len:278 (+) gi|148314470|gb|ES574363.1|ES574363:13-849(+) [Lymnaea_stagnalis]
MGEERAKDEIGAQNMMKKHQILENNVEDYAEVVRQLGERSRELMEEEHPESDQIAVRQSQVDKLYAGLKDLAGERRGKLE
EVFKLYTLHREIDDLLEWIADKSIVAGSNEPGQDYEHVSLLKERFKEFARDTENIGQERVASANEICDALIASEHSDAAT
IAEWKDNVNDAWADLLELIDTRTELLQTSWELHKFFYDCKDTLERIVEKQNYIPEELGRDAQSVAALQRKHANFEHDLVT
LGTQVEAIQTESVRLQAGYAGENAQTIIDREREVLDAW

>m.7350 g.7350  ORF g.7350 m.7350 type:internal len:251 (+) gi|380313716|gb|FO188041.1|FO188041:1-756(+) [Sepia_officinalis]
EAESWMSEQELYMMGEERAKDEIGAQNMLKKHQNLESAVEDYTDVVRQLGERSRTLIEQEHPESEQIAVRQAQVDKLYAG
LKDLAQERRGKLEEVLKLYTLSREIEDLLQWIAEREVVAKSQELGQEYEHVTTLKERFKEFARDTENIGQDRVASACEIC
DTLIAAEHSDAPIIAQWKDNLNEAWTDLLELIDTRTQMLQASWELWKFNHDCKETLERIQEKKNYIPEEVGRDAQSVAVL
QRKNANFEHDL
