# Supplementary material for: OMA standalone: orthology inference among public and custom genomes and transcriptomes
Source: Genome Res. 2019 Jul;29(7):1152–63. doi: 10.1101/gr.243212.118 (PMC6633268; doi:10.1101/gr.243212.118)
Supplement: Supplemental Material [file supp_gr.243212.118_Supplemental_Data.zip › orthologous_groups/OMA/OG10264.fa]

>CCD68563.1; K02G10.5 [CAEEL]
MQRNQINISEKSYSETFLASSTTMGEADETPFGFSWFRPKGLQWLSNFIPFMSILSANAMLQGAIVNGLVSVSISSIEKR
FKLTSTQSGIFAATYDVFVTVMLIPLALYATKVNKVKCIGLGMMIVGIGSILVIIPEYTAGPYSVGEVKKDVCVTGGPDK
VCSEGSSDTFSAHRELLLLLLSQAFVGIGASPLFTYGITCLDEFDSHKRTGRNLALYMIASTVGPALAFVGCGFMLRLWG
DWRTSPAEMGIDNSADPRFIGMWWIGFVVCGFVALFTAFPLIMFPKRLKDTTVRKANDVHRTDASLDKDFSDHKYEFFKI
IFMLFKNKTCMCVILMQTIEAMLMNGYITFIPKLLETLLGFSSGNASLITGGVVVPVGIVASYIGGRISKLFENRFKPSM
YFVIVFGIMAAGCSSCLLIRCESLNVYGVNVPSSDLPRYGALETCSENCHCDSFFNPVCSEDSKLTFLSPCHAGCADMPG
IKFGASNWTNCGCSKNTIVKKGYCDASCQKQIYQFIIMFIALSFCIFITAPVLQSSSLRVVNHKHRDHFTCFGWLWMRIL
GSIPGAIVFGYIIDVNCMYWQKDCVSQKCQFYNASNLGWAFFYFTIAVKFTGGILLFLAAYCYQESDKSNGKESCRTLET
DTSESVKMSYEKVQL

>PP09236; PPA09230 [PRIPA]
MAQALLRFNLSSTKSGIFSATYDVAVAVMLIPLSIYSKRINKSKVIGVGMILVGLGSLCIVIPQFSEGNYSVGSLQSDHC
DPTRDDSCMEQPVSDWAFPILLASQLLVGVGAAPLFTYGYSCIDEFDAHKRTGKNMALFMGVSTLGPAVGFIGGGYLLKL
WGDIGKTDYRELGVVGTQDSRWYGAWWIGFVIAGIGCILAAIPMCFFPRKLYDTEERKKDDVALTHKKLDVDYSGDKWEY
FKTFQLFLYNRTCMSLIAMQTFESLVMNGYITFIPKLFENLFGYSSSWSAMLTGIIVVPMGVLGNCIGALLAGKTSHSFT
SMMKTTIVLNLIVVACSSVLFLRCDERPIAGINRGWSNSSIGTTCTANCECDRIFNPVCDKRSGVSFFSPCHAGCQRPLD
HLTALDWSGCTCPDSSHVSKGWCTVDCNITQVMFFTIFAIMAATIFSGGPLLQNASLRVVSFDHRDQFICFGWMWMRVFG
SIPGAVVFGMLIDTTCLHWMKDCGDSQKCVVYDTTKLSLYTFLFTIITKLAVLLAQISAWKSYVPIEGCDEEEEEKTQNE
A

>gw1.1.110.1 [TRIAD]
GFIDYRPKWLQVFNDPKWLLLVLMLFQLSVGMATAGFRTTVLTSIEKRFYLTSLHFGVIVAFYNIGGAMIGSFLALFGRR
WPRSVIIGSGCCVVGISYILFALPHFLVSPYKLLFLRQGSFPTCNGSLHSQAASATTQCHDSIRRYRAFMPLFIISQFLA
GCGASTLWTTAWDYIEENVSPTASSIYTSSVMLFSGLGPTIGFILGAFFVRTPVDWPEVSNEAIAIDNPDWIGAWWLGFI
TVGFFLVIISLTIILFPSFLAKYDYYKSRLNGVHTTDNITDYTHFTMLIGQFLKNKALMYLMLGLTVQSIGLSGFATFLT
KYFQVNYDLDPFLASFIGLLTVVVGFGGAVFLGNIVTSASKISIATISRFVTVSSILGIVTCMTFLFACPTSRIAGINID
YHGNFSQSPTILTADCNVDCHCQQQSFLPICDLNTNITYYSPCYGGCKIASNNQGSVSKNDLTCKCFNSIKAHRFVSRKC
QQGCKLFVPFLLGFITLIFLTTLCIIPSSQAMIRCVPQKQRFAVLSANWLVVRLLGAVPGSIIAGLILDSSCIIWKTECG
QSGHCLQYDTSKLSVIMTVFTCTLKIISTVF
