# Supplementary material for: OMA standalone: orthology inference among public and custom genomes and transcriptomes
Source: Genome Res. 2019 Jul;29(7):1152–63. doi: 10.1101/gr.243212.118 (PMC6633268; doi:10.1101/gr.243212.118)
Supplement: Supplemental Material [file supp_gr.243212.118_Supplemental_Data.zip › orthologous_groups/OMA/OG10265.fa]

>m.1235 g.1235  ORF g.1235 m.1235 type:internal len:234 (-) gi|425828602|emb|HE693206.1|:3-704(-) [Adineta_ricciae_14cd]
YFKMENHEEMLKCYNKLLKYIKSAVTRNVSEKSINSILDYISTSKKMNLLQNFYETTLDALKETKNERLWFKTNLKLGKL
YEEQQDHAKLQKILKELHKSCQTSEGIDDQRKGTQLLEVYALEIQMHTSQKNTKKLKQLYELSLHIKAAIPHPLIMGVIR
ECGGKMHLREQEYEKAHTDFFEAFKSYDESGSPRRTTCLKYLVLANMLMRSTINPFDSQEAKPYKTDPEIQAMT

>m.11702 g.11702  ORF g.11702 m.11702 type:5prime_partial len:281 (+) gi|145890874|gb|ES396456.1|ES396456:2-844(+) [Mytilus_californianus]
GVKKNMSDDECMYDDDEEYDLEYSEESNSEPDVDLENQYYNSKAQKDDDPRQALESFQKVLDLEGKDKGEWGFKALKQMI
KINFKLGHFDEMMRRYQQLLTYIKSAVTRNYSEKSINSILDYISTSKQMELLQNFYETTLDALKEAKNERLWFKTNTKLG
KLYYDREDYNKLQKILKQLHQSCQTDEGEDDLKKGTQLLEIYALEIQMYTAQKNNKKLKALYEQSLHIKSAIPHPLIMGV
IRECGGKMHLREGEYEKAHTDFFEAFKNYDESGSQGETLV

>PP29171; PPA06542 [PRIPA]
MPENDVEISVTSYSTFTMSDDCMDDDEDYGFEYSDDSGSEPDVDLENQYYSAKALKGEKDMKGALAAFQKVLDLETEKGE
WGFKALKQSVKITFNEGDFKAMLVHYKRLLTYIKSAVTKNTSEKSINSILDYISTSKQMDLLQQFYETTLDALKDAKNER
LWFKTNTKLGKLYFDMKEFRKLEGIIFQLRASCKTEDGDEDQKKGTQLLEIYALEIQMHTEMKNNKELKKLYEQSLCVKS
AIPHPLIMGVIRECGGKMHLREGQFEKAHTDFFEAFKNYDESGSVRRSVCLNYLVLACMLMKSDINPFDSQEAKPFKSLC
CTCVPHGIRALSDWYGSLKGEKLLMEQRGMVI
