# Supplementary material for: OMA standalone: orthology inference among public and custom genomes and transcriptomes
Source: Genome Res. 2019 Jul;29(7):1152–63. doi: 10.1101/gr.243212.118 (PMC6633268; doi:10.1101/gr.243212.118)
Supplement: Supplemental Material [file supp_gr.243212.118_Supplemental_Data.zip › orthologous_groups/OMA/OG10270.fa]

>m.67700 g.67700  ORF g.67700 m.67700 type:5prime_partial len:1035 (-) comp37308_c2_seq1:148-3252(-) [Cerebratulus_spclean14cd]
HPIEFMDGDASNVPLSWVKAVLESLSKLTGDKNKVFVLSVLGVQSSGKSTLMNTMFGLRFAVSAGRCTRGVFVQLVEVDR
SKTELPFDYILVVDTEGLRAPELYNDRYEHDNELATFVIGFGDVVIVNIKGENPAEMKDILQIAVHAFLRMKNVELRQTC
IFTHQNVSLANADKMMRGERALINHLDAMTELAATQEELKDIKVFKQIIDLDVESGIFYISDLWRGDPPMAPANPGYSEG
VRNVKDHLLYKIARDHKQRVLSMSSLSARIDDLWQGILAEDFVYSFRNSLAVKAYSQLEDQYQKVSWTFEQNVVNWSMET
ASIKLDECESEASLDLTNTNLLGELDEKIQNLRKERIEELKQYFFHTEHIIKKWERQALQWLTCFGEELASRARMAIRQK
YESLRFELRNRSRREDLDQRVVSKAYELARVIRGENLEDDKLEGKFDGVWAGWVAEIAPPRDRTEAPIVDDVEKSLFNRF
RTKRNAAVVDELSKHPLTSPLGTSSLPSSFRMQDVQDEDIRWVSRQSSGDALDDNCRKRVAHVTETIFRKIEIYLRNISS
CCSNFDPSFAKEVLSIVCDEVAVQKRHLVHSNVHEFILTPHYTVRIAVQACRGAVQVFEGMREAYMTKNSPTRKLEAMKE
PAFNLFKNKVMNYANERTAADLFCDRLAEMIKERVNEKMPAMVFEKVNRDFPRKKDLIISVLEDLAHRDDFNEWLEYLKG
AKSYTQKWITTAINSKCFGSKRPAHEGPHPNSEDEGYYFSIASLELKVIIMDVKKCVENGHWNSLDNPTAAEIKDRMVKL
CQKVEESLAVRTGLMKLVTVEELKVNDFGNFTSFVIDRLGDMEKRIMQGLHDVDDDNVVWVGKTPYHVAMEKLWGCEVQC
PFCMEPCHWMLSKHCKGENKVSHRCIQHRPVGLGGFTNRSGDDAGCLMVESCNYLVQTSDRFCSYKKKPEETEEVEGYNK
SDTVEDTYKNYKNHYPDWDIAPSSDMGSSRFWMWFMAKYNEELRDHYHAEPPNIPKSWFNITREQALKSLTERMX

>m.101197 g.101197  ORF g.101197 m.101197 type:5prime_partial len:1268 (-) comp83160_c0_seq2:930-4733(-) [Macrostomum_lignanoclean]
IWNRATVVLAFKAKTIKSCREIQAEVTNVLRQKMGPSKIISEQLKSTGLFPMDSGDGGQSPAQLASLVTQNFRSYESKTK
FKNEFLPLHMQLWQEYSKLYKETFSAKAQKENLAKMQERMLEIRNKQVELCMQFSPIIRDLFSSLNAAASQSEEMVGAIV
LLEGIKQRFYECCLEVVPPLQRAFLEAKEKHDACQCETEIEALRQKLQEAEKELVNASLDLNSLFREAGQIYEASQENST
VFTPRLRDEVLNLPDTFAKLLLHGMPLEILDGDSSNIPIFWISAVLRACHKLVGEKKLFIISVLGVQSSGKSTLLNTMFG
LRFPVSAGRCTRGAYLQLVKVSPEARLPFDYVAILDTEGLKAPELGISSPRHDNELATLVIGLGDVSIINIKGENSSDMK
EILPIAVNAFLRMRQVNKKLEIQRSCIFIHQNVSAISAKEKMEEATAVMKKSLDDFTREAAEGEGLADVKTFNQIISFDS
KMDIFFLPDLWFGDPPMASVNPGYAEKVQVIRDHIMFQMALKQKTYVSFNDFTIRIGDMWKAIMSEDFVFSFRNSIEMKA
YIQMELALIDCKDQIDDFGNDWLHKTAFVQLRNASSEESLFAVKQSLQQEMSESMSSILSRTKEQLEQYFEEDSYKEHSV
QWKSGSLLALDRACNLKQEELHDRIKDELKIQRLEINQAAKHKQWESTALQKAKDLAQKMTGSKISEEELKQCFDILWET
IISELPTEQPHDAAPIDEQIERLLQDLFHKDVSILKAQLQQTPLSQTMSEDDFELFLSDCIEEISYTNEAAPTARSKAFT
AGGKAFKSAQLLLRDTAKKDSGFYIADARKILAEVIRVLRDERSNLANDGIGLTAAFEIKVSIGICKLAIPTFEKINEAY
RAKLSIAARLQTLKEKIWNLFKNMVASKAGEKISADFVRDHLAGLIKAAVLERMADKLKAHVRNQIGKHKYYLIVMMLTE
WADKDNFRSIISYIENSKVAALEWLTAFIDRFLFTRNEAQRTAFSEIVEADVAASIFKTAHDSCDQACKAMAGRSGDDCM
KEWSEDFCQRMSRELAVKAEDFAEIFTQPIGDFSDFSECLKEGLRVNSRQLTEWLSTLDESSVQWPGKSTLYSAVLDSLW
GCDAQCPFCNEPCSNASAEHQEFSHKCIQHRPQCTAGMRRVGSNQAVPDTCGFSINDQRMRFGCVKCEKNGVHMFTYHPY
KEYKKFFPSWDIAPDASNTGSKFWMWFVWTFREKLKEQYDYKIDELPGAWAAVTKDAAQQSLRELLN
