# Supplementary material for: OMA standalone: orthology inference among public and custom genomes and transcriptomes
Source: Genome Res. 2019 Jul;29(7):1152–63. doi: 10.1101/gr.243212.118 (PMC6633268; doi:10.1101/gr.243212.118)
Supplement: Supplemental Material [file supp_gr.243212.118_Supplemental_Data.zip › orthologous_groups/OMA/OG10274.fa]

>ACYPI003871 [ACYPI]
MTGDWNYELNDLVWAKMKGFPPWPGRVSEPTVQLMKKPKKNCKCIFFFGTNNYAWIEVGCLKPYFQFKDTLTYSCKTTHF
RDAVKAIEEHIEENGTEQRVNNGLSEADSRFENLVKNETPALQPERSVNSNIRNASTPLPEKAKKRHSKPVESTSNGPKK
EKPKKPRLNNRAGGSEDNNTDILTNLGLMNNHTSPLRRNNTLLDRPEVTTPELPPLDITTISKALLAKNITPSPLKFGFL
GLGNMGSGIVKNLLNSGHHVIIWNRSPDKCQKFVEAGAKVALTPSDVIGDADIIFSCVSDPQVAKDMVFGNCGVLPEINK
TKGYVEMTGIDPETSQDICEAILSRGGRYLEAMIQGSKSDAEQGKLICLTAGDQPLFADCKSVFCAISDKSMYLGDVGAA
TKMNLILHSIKAVTLAGLAEGMALADRAMIPQQSLLEILGLTSLRCPLLAEKGEAMMMGNFQTHQALKHIQKDLNLSLNW
SDVLEQPCPVTASVNEVFKHAKRLGYSDHDTSAVYIRTKF

>ENSCING00000004445 [CIOIN]
MDNLKIGDFVWAKMTGYPYWPGKIVEPDKDVKKPNKKSEMLFVRFYGTGDFAWTKVDMIHKFEENREKYSNGSKRVMFVD
AVKKIEHAVENREKGLPDTSDESDAGSEASDDLPLAVKAKNGRRNSIEDDSAPLPKKRRKSTKKSLPTREEIPKVKTTPS
GSRLSPDSTADADSTTNPIVKDVIPTDKKIGFLGLGIMGVPMAQNLIRTGHDVTVWNREPSKCKSLVALGAKEGSSPCDV
VQQCDIIFSCVSDSDAVRDLVLGNQGVLQGISSGKGYVELSTVDPETIKEIAEVISMRGGRFLEAPLSGNKKGAEQGQLV
ILAAGDRSLYMDAYSCFEALGKKTFFLGELGTGANTKLIVNMLMGTFMASLSEGLSLAEKAGLDQYTLLDVLNMSSISCP
FVKSKGTAILEGHFPVNFPLKHQQKDLKLAIQMGDKLEQPLSVASAANELYKRSKAQGFGDRDMSCVYRAVNV

>m.103525 g.103525  ORF g.103525 m.103525 type:5prime_partial len:615 (+) comp49348_c0_seq1:3-1847(+) [Cerebratulus_spclean14cd]
RVKMAGNFKVGDIVWAKMKGFQAWPARVIQPKLEVKRPAHKKPQQFVLFFGSENYAWVSEDTMWPFAQYRAKFTLVNRVP
KGFKEAIESVDDYVKSLPEPDIKTSDLPTIDDEIAAIFPEKTSPTPHHKDYTREPLSGKKIGDDRTKIKERKDSMGNNKS
ADKMHKEKKEKKQKRPGSPSGQKSQSAKKSKLVVKLGSSPSVPKKTDSDHKSSKSPPSPTADRDHKTPSWLMKSTGDTPA
DDGKYDFSDDDFETSTQSQIDSAINAIGQREKSATSTDASSPKSNPDQLGMPGHPLNTSNSTNSSLSESPVAAKSLDQVP
VKNIIPTPMKIGYLGLGIMGQGMVMNLLKSGHEVTVWNRTSHKCRDFVKLGALRGNSPSDVVQSCDITFSCVSDPQALKD
LVFMNNGVIHAIRPGKGFVDMSTVDVETCTDIYEAVTAKGGRFLEGPVVGSRQPAHEGRLVILAAGDKSLYDDCYSCFQA
MGKKSYFLGDVGNGARMKLLANMISGVMVAGLAEGMALAERVGVKQEDLLDIMSLGDMDSQLLKTKGQAILIDDFDPNCP
LQHQQKDLRLAINMGDSVDQPLPVTASANELYKKAKAIGYGENDVSAVYKVTYLX

>FBgn0043456 [DROME]
MSKNKKLSLSGGDTTEKFIYKPKDLIWAKMKGFTPWPGMIVDPPLDLLSQQRRANTKCVFFFGSRNFAWIEENNIKPFEG
PWKEELAKVSKPAAFRHAMTDIEKYIDDPAEVDEQVNKSCGAPNHATEADFDKIRDGLDSEEIVGEEATADGNNGVVAHV
VGSPDEGDGLDVEINADSSASPVTSPAVTTKAAGKRTPKAKSVAATSVKSTKGSAKSAQKRRTSAQQSPSGPSNAKRGKR
DVSGEALQDADEASSTPTGRRRVETDALLASIAAKRAPNAIALLDRPVVTRPEAQVIDMSSRSNTLADRDIVPSEQTFGF
LGLGMMGSTIVKDLIYTGHKVVVWNRTIDKCQPFAEAGAEVKDTPMDVVEAADVIFCCVSDPKGAKDLVFGNCGVLQLKD
LNNKAYVEMSTIDPDTSLDIGEGIKQCNGRYLEAQIHGSRQEAAEGMLIILAGGDRSVFEECHSCFKTIAKNTFFLGTDI
GNACKVNLILQTILGVSLVGLAEALALADRFSISLNDIIDIFDLTSMKSPMLLAKGKEMAKGDFNPQQPLSHMQRDLRLV
LNMAENLDQSMPVTSITNEVFKHTKRLGYSEHDSSAVFVRSRF

>106726 [HELRO]
MESKFKLGDIVWAKMKGFPPWPGKVCHPMPDVKKPADKRPKQFIFFFGSENYAYVLEETIWPFTKFKELYKTPSRMLRGF
QEAVEIAEKLDSLRDWAEPPDVSPSDEAEKLQQAASFTKKRLLDSGPSTSSSSNKKQKDSFEFNDSNENDDSFEGPSSKR
SSMQYANDDYYAPEGYMPDILPPLNDSISSRNIIATPMRIGFLGLGMIGRGVVDNLLRSGHEVTVWNRTTSKCYEFTKDG
ALKGSTPAEVVQLCDITFSCVSDPAALKDLVFANCGVLQGISPGKGYVDMSTVDVETIKDVQEAVVSKGGRFLEAPVIGN
RMLARAGQLVVLAAGDKALYDDCYSCFQAISKHKFHLGEVGSATKMKLVLTLIFGSALSGLAECLALSTKLGLDNTEVMK
IISHSSISSIFIHEKGIDMIKNRIAEPNCKLNVMQKDMKLAINLSDTVDQPLPVCAAVNELFKKAKAKGYSEDDIASLYR
AADL

>AAH03693.1; AAH32855.1; AAH47223.1; AAH64940.1; AAK15524.1; AAQ14242.1; AAQ57265.1; BAG59409.1; EAW85252.1; EAW85257.1; ENSG00000140632 [HUMAN]
MAAVSLRLGDLVWGKLGRYPPWPGKIVNPPKDLKKPRGKKCFFVKFFGTEDHAWIKVEQLKPYHAHKEEMIKINKGKRFQ
QAVDAVEEFLRRAKGKDQTSSHNSSDDKNRRNSSEERSRPNSGDEKRKLSLSEGKVKKNMGEGKKRVSSGSSERGSKSPL
KRAQEQSPRKRGRPPKDEKDLTIPESSTVKGMMAGPMAAFKWQPTASEPVKDADPHFHHFLLSQTEKPAVCYQAITKKLK
ICEEETGSTSIQAADSTAVNGSITPTDKKIGFLGLGLMGSGIVSNLLKMGHTVTVWNRTAEKCDLFIQEGARLGRTPAEV
VSTCDITFACVSDPKAAKDLVLGPSGVLQGIRPGKCYVDMSTVDADTVTELAQVIVSRGGRFLEAPVSGNQQLSNDGMLV
ILAAGDRGLYEDCSSCFQAMGKTSFFLGEVGNAAKMMLIVNMVQGSFMATIAEGLTLAHVTGQSQQTLLDILNQGQLASI
FLDQKCQNILQGNFKPDFYLKYIQKDLRLAIALGDAVNHPTPMAAAANEVYKRAKALDQSDNDMSAVYRAYIH

>m.31626 g.31626  ORF g.31626 m.31626 type:5prime_partial len:557 (-) gi|399778096|dbj|FX181354.1|:3278-4948(-) [Lymnaea_stagnalis]
LTSIMATNFKIGDLVWAKMKGFQAWPGKVVEPKDSVKKPSNKKNVHFVYFYGSENYAWIQEENIYRYPEYKSKYEGSSRI
PRGFKEALEAIENEYQAILASGPLEDLPSIDEEVALMQHKSVGSDTDVAPSTSTTSTKKTPKKSKEPKEGKESQSRKSKL
KSPVRKGGGTGIKRPGSFESGTPSSAKKFFMSKSNKSGDLEDTPKTGDDSMRESYHFTHTIGLGDVSTKLEEYDEAESEE
KISGKTVIPTPLRIGFLGLGIMGQGMVMNLLRSGHEVTVWNRTATKCREFVKAGALKGNNPADVVQSCDITFTCVADSTA
VRDIMFGNMGVLDGISKGKCYVEMSTVDEETVQDVADAIMARGGAFLEAPVCGSRVPALEGQLLILSSGDRKLFDDCYSC
FEAMGKKSFYLGNEVGTATRMKLIHNMILGNIVASLGEGMALAEKVGIDLEDFSEVLSLGSLACRTINHKSQAILNGRYE
AHFPLQHQQKDLRLVLGLGDSVEQPLHLAAAANELFKKARRMGYGDADVAAVFKAANEFAAGEKTESLAENPSKAV

>m.85226 g.85226  ORF g.85226 m.85226 type:complete len:519 (+) comp162459_c0_seq6:130-1686(+) [Mesodasys_laticaudatusclean]
MSEHFEHGDIIWAKMKGYPPWPGKIADCDENEAAKKPKKGKHQLIYFFGSSDYAWIEEDQISHYASAKEKFTENLNLRFT
GLKDALKQAAEEVERNPPRVKAPPQPVQENTIDSATDSLNDEKAATGKSPATSSSTTATPTTKAGGGSEKKSARSSKGAG
GSGSLKRPLASGSDDKHLQKSVKHFLSKDGLGGKVYQSKGGLFNSPRSFITASKPDKSNVIATPAKIGFIGLGVIGKNLV
TNMLKTGHEVRIWNRTSYKINDLTPLGAMKCDSPSELMAESDIVFNCLNDSKAAQEVLFGFGGCANDGILNSMKPRKNYV
EMTPIQPHVSEQFSKAIHQMGGGYLEAQLFGTVEMAQAGLLTVLCAGDTTLYSDCNTCFQAVGQEAIFVGDVGNAIKLKL
ALSTFGATLTTGLAECLVLTEKSTGVDPATVLRILQKSPFNAPGIISQAEAMIKGDHHLIHASVNNQQNDTNLALQVADE
IPLPLSVASSVNEVLKRARAQDHGDSDTSSVYWAAMNI

>gi|291236197|ref|XP_002738027.1| PREDICTED: cytokine-like nuclear factor n-pac-like [Saccoglossus kowalevskii] [Saccoglossus_kowalevskii]
MAAKFNLGDLVWAKLSSFPAWPGKVVRPMKNVKKPTGKKPVHFIFFFGTQDYAWVKDDNLKPYVEYKEKLSKAAKGIRFQ
RAIEAIEDVISNMSSDRSRALDRQRPPPEGQEDDIFPKARSKKDYSRFLGKPKGEVTKTTLPPQNPISNKTSYASKRTSE
AISSRRSSESSGSTGLATKRSRTQVNHVTPLSSSPAAAVPSSKEIVSEPKVVKDRISPTIARVGFIGLGTMGHGMATSLI
NSGHTLTVWNRTDDKCNDIVTLGASKAASAAEVVQTSDITFCSVADPEALRDVVFNLGGVLEGIKSGKGFVSMSTVDAET
SKDVNEAVTARGGRFLEAPVLGSKKQSIDGTLIILSAGDKTLFQDCESSFSAMSKKFLHLGNVGSATQMKIALNLLFGSV
TASLAESMALAEKAGLDCSALMDILTTGLILDPMVKAQGKAMLNDDYPLTACLNNMQKDMRLVLSMGDEYSQQLPVAAAV
NEMYKKAKSLGHGDEDMSAIYKAYSQ
