# Supplementary material for: OMA standalone: orthology inference among public and custom genomes and transcriptomes
Source: Genome Res. 2019 Jul;29(7):1152–63. doi: 10.1101/gr.243212.118 (PMC6633268; doi:10.1101/gr.243212.118)
Supplement: Supplemental Material [file supp_gr.243212.118_Supplemental_Data.zip › orthologous_groups/OMA/OG10275.fa]

>gnl|GNOMON|2593679.p Partial model predicted by Gnomon on Hydra magnipapillata strain 105 unplaced genomic scaffold HYDRAscaffold_35284, whole genome shotgun sequence (NW_004170922.1) [Hydra_M]
IDCGIDIVVDMKDNQTILKAPKNEKRPPKSFTFDHCFWSMDKDDPRFSGQEYVFECLGTDVLENAFNGYNACIFAYGQTG
SGKSFSMMGAPGQKGLIPRICDSLFERINRSSDENTTFKVEVSYMEIYNEKVRDLLSPSSEKHILRVREHALLGPYVDGL
SKLLVNDFESIENLMIEGNKSRTVAATSMNAESSRSHAVFNVIMTYAQYDEITKTTGERVSKISLVDLAGSERASKTNAT
GDRLKEGGNINKSLSTLGLVISALADQAAGKNVKKVNFVPYRDSVLTWLLKDNLGGNSRTVMIATLSPSGDNYDETMSTL
RYADRAKRIENHAVVNEDPNAILIGQPQKNLPKNVLPTMVDVLRTFFYYHKALKQTVPAIAKATSNGLAHIWKKANIPMT
YQPHIVSKVKACVDEYNLIKKNKGIASKSQFAREKNFSIKLDLLFDISHKDANKLIKIDEDKIFLEDQKNAHMMKMAGED
VKLS

>SPU_020767gn [STRPU]
MVGQLKVFDCLGRDLLDNAFEGYNACIFAYGQTGSGKSYTMMGTDDKKGIIPRLCDTLFERMAKDANEDTLSFKVEVSYM
EIYNEKVRDLIDPKGNKQSLKVREHKIYGPYVDGLSTLAVSSFENIEALMSEGNKSRTVAATNMNSESSRSHAVFNITLT
QTLTDVESDVSGEKVSKISLVDLAGSERVHKTGSSGERLREGSNINKSLTTLGLVISHLADQSSGKKKNNNFVPYRDSVL
TWLLKECLGGNSKTVMVATVSPAADNYEESLSTLRYADRAKRIVNHAVINEDPNAKIIRELREEVDMLKKQLKEAESMKA
DSLKDRLEESEMLMKEMSLSWEEKLVNTERIHKERQAALEQMGISVQTSGIKVERNKCFLVNLNADPSLNELLVYYLKDH
NVAGRADEETQTDIQLNGLGIMPRHCTIDVENDIDVYISPCENAK
