# Supplementary material for: OMA standalone: orthology inference among public and custom genomes and transcriptomes
Source: Genome Res. 2019 Jul;29(7):1152–63. doi: 10.1101/gr.243212.118 (PMC6633268; doi:10.1101/gr.243212.118)
Supplement: Supplemental Material [file supp_gr.243212.118_Supplemental_Data.zip › orthologous_groups/OMA/OG1028.fa]

>ACYPI000765 [ACYPI]
MALTTSLLAVPTKRASEVNIVKPLRNLISSHYNSADNPEDYTEAINELSKLRSQALWKVLDKYDNSLELIYTYYDQMTSL
ESKVPSSEVQIPFKWKDAFNKMTSFFANGKVSITLCSFAYERICVLFNIAAQQSAIASAQNLETDDGLKMAAKLLQQSAG
IFNTLKTTVMNVIQQDPTPDLNPDTLAMLSSLMLAQAQEVFIVKANIDKMKDQTIAKLCAQCEEYYAETVKMMERETVMM
SVDKEWTSNVYGKQSIFHGLAQYYQAMVCKNNKTVGEQIARLNVAISFLKVGQERCARSYYNELLNKAIQELNEAKKDND
FIYHERIPDVKHLELISKVIIAKPTPVPSRFSSKFKDLFEDLVPISVQQALSAYEVRKTELVNSEIGKLRESTQILNGCL
ASLNLPAALEDVKGVGIPQSLVEKSNSLRMNGGVQKLENMIRELPELLKRNEEIINESERMLNEEQASDEQLQAQFKEKW
NRTKSNVLTQVFKVNITKYREIIKNAKSADKMIHEKFEIHKRAIYLLSEGQEAMQNVLPVGSSSGVNFANSTAADKLKHL
MEEVEVLKNERDVIETELKCATTDMKSKFLNALSEEGSIHEANLSTESLDQSYGHLKAQVNDSLARQEKLLSNIQVVNSE
FCREKSSGGQREALFKDLASGYDVFNDLQSNLVEGTKFYNDLTEILITAQNKISDFCFARKAEKEELLKSLTADLSREKP
VSIPVAPAKTQIYEVPMGAQLPYPMQPQGMPLPYTLPRTGPSYQPSTYMCAPPMPTAYNPYATLRQYQPQDYQNYAAQGQ
PQYPPQYPPQYPPQNQQQPPW

>Aqu1.224067 [AMPQE]
MAAQYLVSVPAKATKSVDFTDKLPRFIANNYEEEAGTFRDAIKELNVLRESTVVKSPDKHETGLDLIIRYHDQLAAIENK
LPISESQIHIKFNWHDAFSTGLLSSKNACKFERKRRKRERKAMVSGLYERCCVLFNIGALQSQIAKSQNFDSDEGLKAAA
KHFQGAAGTYQHLREQVFAHLQSSPTPDLSAESLTALATLMLAQAQEVCVFKAYKDKIKTHVIVKLAMQCSDLYSEALSN
MMVGSVRGQWEKGWLAIVSGKSQYFHGVAQHHLGLVAQSNKSFGEAVARMKKASDLVREADRRGEVFFKPYELTSSLKKD
LEAVEKDNNFIYNDRVPDFGTLEPPGKASIAKAIQFQSPASNFLDLFANLVPLPVSRAMSNYNGKKDALVNEELEKLRNA
TSSLNENLASKNLPAAIEDTGGNAVPDSIKEKSQGIREQGGIQSLEDKLYSLPELLTRNREILDETQRMLDEEERDDTAL
KERFGSKWKRTTSNELTQSIRNDVVKFQGIIESATKADSTVREKFETHRPAMVTLTKSETDLEASLPKAGAMAAVKAGSP
SVQELRSLMEDVKTIKAEREVLEQQLKRPIADIIPKFLQSLKELGDVDEEAISEAHLRTEYGKIQEQVAESVERQEVLER
KINAAYVQFQQETEQRGVSERDQMLKDLAAGFDAYMELSNNLAEGSKFYNDLTPLLVKIQGKVSDFVYARTTEKDDLLKD
LQRNIASTPSQPAPPVPQYQQGKEQPPARPPPPAVQQSQPPPPSQPSHNPSAPPPQGSYYQQPPPQGQPPPQGQPPPQGG
YAPPYGYAQGPPPPHGYYQQAPPPGAYAPPPQGYHPPPPHGYAPQPYYGAPPPQGYYQPPPPHGYGQQQQPYQPPPRR

>AAC67305.1; CAA82667.2; CAD54152.1; CAD54153.1; CAD91697.1; R10E12.1 [CAEEL]
MATFGFLSAPLKSTNEVDLVKPLTSYIDNVYNTSDNNRSDVAEAVQELNKLRSKACCQPLDKHQSALDVLTRYYDQLVAI
ENKIIISATQNPVVFKWKDAFDKGSLFSSRASLSLSDGSFERAAVLFNIGSLMSQIGAAQQFHTDDEIKVSAKLFQQSAG
VFARLRDVVLGMVQQEPTPDLMPDTLAALSALMTAQAQEAIYIKGHKDKMKATSMVKISAQVAEFYSEAQKMMSKDIVRG
LWDKDWSAIVSGKNLAYQALAQYHQSEVCGEARQIGEQLSRLAESLKLFDTAQKYLPRDITGIWDIYPSVSKAHAAAKKD
NDFIYHEKVSDFRTLPTLPKAVLAKPTPMQTPMTPSFRDMFAVLVPVQVHNAMQSYDARKAELVNMETVRMREATQLMNG
VLASLNLPAALDDVTSTETLPESLKLKSAKLKQNGGSSEIMRLFSELPTLYQRNEDILTETSRILNEEKESDDTMRKQLG
TKWTRMSSEQLTGPLVTEIGKYRGILHTASNADKMVKEKFESHRQGIELLSKNESELRSSIPGQTAHATGETDTVRQLRQ
FMSQWNEVTTDRELLEKELKNTNCDIANDFLKAMAENQLINEEHISKEKIAQIFGDLKRRVQSSLDTQETLMNQIQAANN
TFTGEKTGSSTGAERERILKMLAQASDAYVELKANLEEGTKFYNDLTPILVRLQQKVSDFAFARQTEKEDLMRQLQLSIV
SGQAAKAVVDGVNSLVSSYLTGGTNAAQSPANAPPRPPPPRPAAPSVESPIPPPRTQQSMQATPGAPPQYNPYQQQQQPQ
MQQFQQHPGYYQQPMPYGQPQPMFQPQYQPTFAAPYPTFPGAFPSYQQQWPQQQQQGGFPPNPQFGQQNQQQGGGGGANP
FQ

>e_gw1.84.3.1 [CAPI1]
MAVYQAVPLKRTWEVDLEKPLKTFIANTFTECKPEDYATALSDFSKLRNSMIAKSVDKHESALEVLYRYYDQLVAIDCKF
PICENQIRINFKWQDAFDRESLFAGKRTLTIASAEYEKVSVLFNVAALQSQVAQSQNHSSDEGLKTSAKLFQQSSGIYAH
LKEGILSSVQNEPTPDLHPDALSALASLMLAQGQDCFVRKAMQDKMKSAIIAKLSHQASDLYADALKLLQLDSIRALWPR
EWIPSVAGKQAAFHSLAEYFESLKCKEKKEFGEELARLKHAKTLMGAAENRGGQFFIFQDMQKKILRGVEAAEKDNNFIY
HAKIPELSSLPSIGKASVAKSLPLSSPPLSSNFKDLFEKLVPLAVHQALAAFENSRAEMANVEIARLRESTQLMNSVLAS
LNLPAAIEDLSGEAVPASVLEKASQVREMGGAAYITRQMTELPELLQRNKEILDDAEKTLNEEQESDDQLRKQFKEKWTR
TASEKLTQPLKAEAAKYRSIITNAISADGIVKERYNVHKECIQLLSLSQADIEQALPSMHGTQAGAVGSSGAAVQQLRSL
MQQVDGLKAERQVTETQLKETESSTNMTSQLLSALGQDGALSNGEVLSAQQLDAIFSPLRKQVTESIQRQEQILANVQTA
NTEFTQARSQNQAATSREQKLKDLAAAFDSFCELKHNLEEGTKFYNDLTQLLVKFQSKVIDFCFARKTEKEELMKDLQKA
ITRQDTSPTPGVLHTGQAAAPGYPAGGYGAGYPSQQPYVPQMPSGYNPYASYPAPAAPAYPPQPQGYPPQQPYPGQPQAQ
YPGQPQYPPQPPSGYPGYPPYQQ

>ENSCING00000002054 [CIOIN]
MSYEVELSRFFNIPIKRSHDVDFVKPLETFIKVTFDKTDDDLKKHIKEFNTLRKNAVTKPLDKSATSLNLLMQYHDQLVA
ASRKFPFREANGVIVNFTWKDSLQKGKFLSSTPKLSIADGDFERLCILYNIAALMSQVGSEANLQTDDGLKSAAKYFQEA
AGILTFIKERVMSVVGNNSITSDLAPEVLNLYRCVLLGQAQECFYDKACTDASLNRKPEVLAKVAMQASYLYSEASKAFT
EAESSYSLAGVQAMCGAKKELFECYAQYHQATAAQEGKRFGEAIARYQIVEPMARNLHKNASEYLVNFKAFTIWDIVNMI
FLMTTEKDNNFIYNDVVPKTSSLSPIGKAPIAKAKAFNEKENLGAKFTDMFSSLVPLDVHNALEAYEGRRKELVEKEVER
IRELNNLVNGVMSSFNLPAALEDMSGSDLPPSILEKSRTVIQKGGSAPIDQLLQDLPESLNRNQQILTECVRILNDEQSS
DAELREKFGDKWRRKPSAELTVPLRQEMSKYQTIIENAQKADAIIRGKYEDNKEGISLLCLPPDQLKNAIPSSSPVAALK
GHPVVQELKQLCEQVNTLKAEREVMETELRSASYDMTDKFMRVLAEEGCINEESISPGELDRIYQPLIEQVNDSSGRQES
VLANLQRANEQFAVLKSGGGQNKREDVLKKISAAFDRYEELTAHLREGNKFYNDLTELLLKLQPKCSDFVFARKTEKEEL
LKDVQQTIVGTPASTAPNVPAYHQQQDVYAEVKKPPARPPPPTAPATQAPPTAPQQTQVPKPAPRKSPAPAPPTPNAPAA
QGPPASAPGAPGAPGAQGPPGQPYAHQQPPYGYGAPPAAAPYPQQPPYGYPPQPGYAPQGYGAYPPQPGYPTQPGGYPQQ
PQQPPQNYGNYGQQPPYYYPPQ

>m.95166 g.95166  ORF g.95166 m.95166 type:complete len:946 (-) comp36683_c2_seq1:1470-4307(-) [Catenulida_fasta]
MLTCPLLSVPTKKPSEVDYNKPLKKFVSETFGSDQTKDISSSIEEFNGLRARLYTKYGERSESILDIYNRYFDQLTALEA
KAVICVGGPISVHFKWQRAFERDSSRKNVSLQSSTYEKVCVLFNIAALQSQLAEAQNRASDDGLKQCARHLQLSSGTLQY
LRDLITAPYVNSQLSSAELPADLQADLLGALSSLMIAQAQDCMMIKARNDKMKDAVLVKLAMQCREMYGDFVKAASPYRE
VLPREWFPLVEAKRTLFGALGDFYAARSHIEAQEHGKAIARLTNAQTVLAALAKSEGKQFQFNEELNAVRSLLDTCQKDN
NLIYHDKIADYRALPTLERAQVAKPIAPKLPLSANFRDLFEKLVPIRVHSAMQAFEGKLKEAGGAELRRLREATAFINSV
LTEFNLPAALEEVLDSAEQHKASKTQRASEIDLPDSVKENAKKVRDAGGIVAVRQLFGSIPELLGQNRAMLDEIERAVEE
EETSDRKLREQFGAKWTRTSSDKLNASFRTEISKYRTLIDTAANADTIVRDRYSKLEPVIELLSQSEEAIRESMPKRSDS
STMSGNQLATLAASSSVYKLKTLCDRIRSLKSAREDLESDLTVLNNAKEAPADSNQTDSPQRLAAVHGIFANMRTGFLGA
LQADGTTISNEDDLINERVNGALSGYRELIQTTLNEQNEILNELQTANNAFIEERARITGKKPEHGSTQETVNLRAAFLQ
SLHSGYDGYVELRTNVEEGNKFYSDLLLILMKVQQRVQDYCFGRKIEKDEALADLNASAASSNSRSQPPETPAYQKSAPP
GRPPPPVPLAPTPNSASAPPPPFPTSAPPVASCPPPSSGVPVMPQHPNAAPNPAAAQQPQMPYQPLPYPAPEPANWQQPA
AQPPYGAAYPGAPYAYPAYPSYPGPPTYPYAAHPAPGYPYAPAPYGYPPQPAPGYPGYPPQNQPR

>m.108351 g.108351  ORF g.108351 m.108351 type:5prime_partial len:899 (-) comp49304_c0_seq6:354-3050(-) [Cerebratulus_spclean14cd]
PKSFKMATLLAVPLKQTNEVDLVKPLQKFITNTFEQLKADEVSQALADFNSQRSHVVRKMVDRHESALEVLFKYYDQLCA
IESKLPIAENQIRVEFTWYDALGGKGMFGRKKLSMSSGAYEKVCILYQIAGVQSQIAESQNLDSDDGLKTAAKYFQQSSG
IFEHLKDCVASIVPHPTMDLNRDTIAALSALMLAQAQDCFFRKARKDHMKESVIAKVANQVSHLYQNAYQLLSLTSISQI
WPKDWLPHAQSRIYAFHALAEYYQSLVAGAGASYGEQIARLKQANDLMNTAKSKAGQAFKFNNEDQAMKQALVAAEKDNN
YIYHDKIPEFKTLTGIGKAVIAKPLPLTSPMSSDFRDHFEKIVPLAVHQANNVFENRKGEIVNFEIGRLREATQLMNSVN
ASMNLPAAIEDLSGNKVPPSVLEKSVKINELGGIQTVERLMMQEMPDLLVRNREILQECIRLLDEEEKSDDELRSKFGDQ
WTRAKSLDLTRPIREEGQKYRSILDAAIQADHVVKEKFAKHRRGIEFLSKNPSELEQSIPSASPLANLKDTPVVQTLRTL
MNQVDTLKAERDTIEHELKDQTFDMAGKFMGALSADGIVDQEQISEQELDRVYSPLRVQVQDSIRRQEELLAQIQQANNE
FCAAKQSSGGANNREAILKELAEGYDAYCELKGNLEEGTKFYNDLTQLLLKYQNKIKDFCFARKTEKDDLMKDVQSAIAN
RPTEPPPQQPTYQQPQAKATPPARPPPPNTNQSTAPQPSSQAGAAPPPRAAPAPGQAPQGYAPQPTAPGAVPQGYGAQTA
PPGGPSSQPAQPAQQPYAAYPGAPAYQPYPYPAYTPPAMPQGYVPYGQYGQQPPYGGQPGYGGGYPQQPAQQNYAQQYPQ
QQYQQPPSAPYPHAPQWRX

>FBgn0086346 [DROME]
MSKFLGVPLKKPSEVDVIKPLNNLIQSTYNGASEEEKGKYGEAVNEFSKQRNTAIWKFFEKYEASLEIVYAYYDQICALE
TKISVSELQIPFKWKDAFDKGSIFGGKISLTHTSLLYEKVCVLFNIAALQSNIAANQSLDSDDGLKLTIKLLQQSAGIFQ
YLKGATPAAVPSEPTPDLSQDTLTVLQALMVAQAQEVFILKAIKDNLKDQIIAKLCCQAEESYADVLRAMQKESVRSLWE
KEWIPTIAGKQAGFHALTQLYQSLVCRAAKKIGEEIARLRNAIDLFKAAQTRSGNETYLDEYFSRAKRNLTESTKDNEFI
YNEIIPELSTLTSPGKAQLAKPLPIAVPLAENFKDIFSSLVPVELHRALTASDMRRNEIVNVEIMKLREATQTLNAVLAS
LNLPAAVETADGNSGLPPSLKEKANEVRQKGGIENVQTMLKDLPELLNRNREILDETERLLDEERDSDNQLRAQFKDRWT
RISSDKLTEMFRTNAKKYREVITNAIEADKVVRQKFEANQKGIQLLSLPPDQIQQSLPSASGSVDPNCSSVQRLKKLMDD
VETIKAEREAIESELKGATFNMKDEFLIALQKDGAIDEPALSLARIGQVLNPLQQQVRESVERQQSLVSEIQSAHGAFVS
ETGSCGSSRDTLYQELATAFDSYIELSGNLQEGTKFYNDLTQLLVVFQNKISDFVFARKTEKEELLKDLTTESSRQACPA
TPALPSHYASTSGSGSDIPPGSAPSVPPAASTANIPYPAQVQGMPIPYGAQPGVPYPAYVPAPMPQSFNPYATLPYPGNY
QYQGFPQGPPPGHYGTYPGSYANQQGGYPNQKPPGW

>m.107176 g.107176  ORF g.107176 m.107176 type:5prime_partial len:882 (+) comp37684_c0_seq4:1-2646(+) [Echinoplana_celerrimaclean]
ASASSLVSAPFKRSNDIDLVRPLKAYITNSFGKEQADAQKDALDELQSLRNKVLNKLSDKHESAIQLLCKYHDQLVALET
KIPVTENGARINFKWTDAFGKESFFAGKASVKIATGAYERICVLYSLGALYSACASTQNLTDDKGLQTTVKYFRQAAGIF
NFLRINAPATLQQEATSDLNPDVLNGLSALMLAQAQDCVYMKVSMDKKTDAVVAKVAAYASDLYAEAQKLMQLNSIKDVW
PREWSSYVSGKQTGFQALSEFHQAKACGVEKKFGEEIARYKLAVDLFNKSSQSSGSQFPFKDCLTRTQRSLEAAEKDNNL
IYFDKIPKEVAAIGRAQIAKEIEPTFPLLATEKLNDLFNRLVPMAVHQALSAFDARRAEIVSVERARLREATDMLASVMA
SLNLPASLEDTGTDDTLPSSITEKNQKVRAAGGINTITTMLSNLPDLMSRNKEILAEAVRQLDEEQSSDDRLRQQFGERW
VRTPSAKLTESLRAESSKFNQILTNAENADGTVRQRFNEHKKGMDMLSKTEGELRSMLPKGGSVSGGNQGAKEALKVLCD
KVEALKRDREALDTQVSEANSEDMPTLFSKSLTENGVIEEEALSAEHLNRIFSPLRERVSKSIAEQESLLCSVQQKNNEW
LGKRKAAAGNASGGGNERQAVLSELAAAFDNFKQLKDNLEEGSKFYNDLTEILLRYQTKVQDFCFARKTEKDELMKDLQS
NIVGQRKETAPSAPSYQSPESARQPPPRPPPPQASSEVPPVPAPRTSHLPSPSQQPKPEAAAATAEPPSAPPPAAAAPNP
YVGGQPGGMPMPYPTSPYGMPYAQPPPQYPTYPGYAPPQGYAPPQGYYAPPPAAPYAQYPQQGNPYPYGQYPQQPQWPPR
Q

>185356 [HELRO]
MSTSGVFLSIPNKKTWEVDLVKPLKSFIQETYGNTEDHTAALNELNKLRLNMILKAGDKHESALEAIYRYYDQLVVIEGK
FPISENQIRVTFKWQDAFDKESLFYGKRVLSLTSGAYEKCCVLFNMAAMQSRVAECQTLTSDEELKLAAKLFQQSSGILS
YLKGNTTCNIQADPTPDLQPDTLNALSALMLAQSQDCFVRKATNDKMKPAVIAKLAMQCSELYADAHKLLQLESIKQIWP
KDWLLSVAGKQSAYFAMAEYYQSQVSKESKDFGEEIARLKHSKELIMASEMRSGAQFIFQDLKGKIIRSLTEAEKDNDFI
YHAKIPELNSLAPIGKAVVAKVLPIAAPFSKQFKDLFEKIVPLSVHLAFVSYENRRSAYINLEISKLRDCTQMLNSVLAS
LNLPAALEDVGGREIPKSVSTKAGELKQAGGFEVLERLMRELPALLQRNKEILDETDRMLIEEEESDTQLRNQFKERWSR
TPSNKLTETIKAEAGKYRTIINNAINADAIVRERFNKHKDDIKLLSMSDGDIQSCLPSSGSNAHSENLPVVAELRSLMKK
LDDVKLQRDNLEKEIRDISSKDNLTSEFLSALLTDGAIDEEKISMSYISRVFAPIVQRVKDNLQTQEELLQRVQIANTEF
SQIKNKNESAAAREEKLKSLASAYDSFTELKGNLEEGTKFYNDLTEILLKFQSKVNDFCFARKTEKEELMKDLSANIARQ
TTAPAPVAPSYQKPDDINKKQEPPKRPPPPKLKHDTPAAPPVAAPRNLPASYTEPPQQQPYPTQPPSSNYAGHATSPPYP
TSFQSMPYPNYQPPMPTGYNPYYNPYPQPPYQPTPGYNPAYNPSYPQQQYPGYPQQQFPGYQPRP

>ENSG00000170248; Rep4394 [HUMAN]
MATFISVQLKKTSEVDLAKPLVKFIQQTYPSGGEEQAQYCRAAEELSKLRRAAVGRPLDKHEGALETLLRYYDQICSIEP
KFPFSENQICLTFTWKDAFDKGSLFGGSVKLALASLGYEKSCVLFNCAALASQIAAEQNLDNDEGLKIAAKHYQFASGAF
LHIKETVLSALSREPTVDISPDTVGTLSLIMLAQAQEVFFLKATRDKMKDAIIAKLANQAADYFGDAFKQCQYKDTLPKY
FYFQEVFPVLAAKHCIMQANAEYHQSILAKQQKKFGEEIARLQHAAELIKTVASRYDEYVNVKDFSDKINRALAAAKKDN
DFIYHDRVPDLKDLDPIGKATLVKSTPVNVPISQKFTDLFEKMVPVSVQQSLAAYNQRKADLVNRSIAQMREATTLANGV
LASLNLPAAIEDVSGDTVPQSILTKSRSVIEQGGIQTVDQLIKELPELLQRNREILDESLRLLDEEEATDNDLRAKFKER
WQRTPSNELYKPLRAEGTNFRTVLDKAVQADGQVKECYQSHRDTIVLLCKPEPELNAAIPSANPAKTMQGSEVVNVLKSL
LSNLDEVKKEREGLENDLKSVNFDMTSKFLTALAQDGVINEEALSVTELDRVYGGLTTKVQESLKKQEGLLKNIQVSHQE
FSKMKQSNNEANLREEVLKNLATAYDNFVELVANLKEGTKFYNELTEILVRFQNKCSDIVFARKTERDELLKDLQQSIAR
EPSAPSIPTPAYQSSPAGGHAPTPPTPAPRTMPPTKPQPPARPPPPVLPANRAPSATAPSPVGAGTAAPAPSQTPGSAPP
PQAQGPPYPTYPGYPGYCQMPMPMGYNPYAYGQYNMPYPPVYHQSPGQAPYPGPQQPSYPFPQPPQQSYYPQQ

>gnl|GNOMON|1834066.p Model predicted by Gnomon on Hydra magnipapillata strain 105 unplaced genomic scaffold HYDRAscaffold_39352, whole genome shotgun sequence (NW_004166871.1) [Hydra_M]
MSSFLTCPLKKTQAVDIIKPISNYITNTFSSSVLNENKNVIAEFSQLRGNAVVHSLDKHEISVETLQRYYDQLVAMEGKL
PIAEDQIRISFTWYDAFNKGSIFGSTKCSLSSGDYERFCVLFNMAALLSQLASIQNLSTDDGLKTAAKYYQQSAGMFSYL
KDNVFPALHTLPTPDFSVSCLTALVSIMLAQAQDCFYQKASSDKMKDAVVAKIAMQTSDFYQDANRNAAHYETKGLWEKD
WIPVLQAKQSYFAAAAEFHQSKVNEASNKYGERVARLQKAEKLINDGIKNAGNLNIPDLKNLAGHISKNLVQAKKDNEFI
YLDKVPAQDQLTPVERATLVKALPISSPMSTNFQDLFTKLVPMSVHQALSTYNGAKGALINSEVGKLREATHFMNGVLAS
LNLPAAIEDLSGEKVPQSVLEKSSEIKEKGGLQIIDQMIQNLPDLLERNREVLNEAFRMMSEEEQEDQKMREYFKERWTR
TPSAKLTQQLKEEGAKYKSILDNATNADNIVKAKYNEHRRGLDILSKSNEEIANSLPKVGATTSSSGMEAVKELRFHMQQ
VEQIKRAREELEEEFKSATVDIQSKFLQALAAEGYLDCQKIVDQNIEDVYAGLRTQVEKSIEDQKVLLDKIQAAYNNFAA
ASSGTGANPRDQMLKDLASAYDAYMELTSNLQEGSKFYNNLTELLLKFQNKVGDLVFARKTEKEDLTKDLQLEAAKGTTA
PTPSIPVHYQQQPVKPDRPPPPNTQPTPAPRASPQNQPSSNPPQQPQYNPYPTQPTLMPQPGYYGPPGAIPYPSFPFHPN
YGEYHINQSQVMPGQYIPPYNPQPPMGYQGYQWQQRPSQQ

>estExt_fgenesh2_pm.C_sca_610011 [LOTGI]
MATYLAVPLKKTYEVDFAKPLRSFIQNTYTSAEPDDYNSALSEFNKLRNLMITKSVDKHESALEVLYRYYDQLIAIENKL
PITENQIRVLFKWKDAFDEGSLFSGRRTLAIASGAYERVCMLFNIAALQSQIAAVQNNDSDEGLKTAAKYFQQACGIYGH
LKDVVMSHVQQDPTPDINPDTVSALSSLMLAQAQEAFYRKATNDKMKDAMIAKLAYQTSELYADAMKLMQLSSIRDLWPR
DWLSTVVMKQAAFHGLAEYYQSQVAANGKNYGEQIARLQHAQELLNASQTRGGMTFSFQNDVSRVKRALDAAKKDNDFIY
HEKIPEVKNLPQIGKAVIAKPLFPPAPFSKNFTDLFEKLVPLQVHEALVAFENRKAQIANTEIGRLRESTQLMNGVLSSL
NLPAAIEDLTGQAVPQSVIEKGEQLQQVGGVDHIVKLMKELPELLSRNRQILDECVRLLDDEEKSDNQLREQFKERWSRT
KSDVLTKPMREEAAKYGAILNNAVQADRIVHEKFEKHKNAISILSKPRNEMEKALPSASPGAALQSSPVVQQLRQHMEAV
ETLKAERDVVETELKESKFDMTSKFMAALAGEGLINEEALSTAELDRVYAPLRMQVSDSIHRQETLMALIQNANTEFCNA
KSSNQSAAQRETMLKDLASGFDMFMELKGNLEEGTKFYNDLTPLLVRLQSKISDFCFARKTEKDELMSDLQKQIVNTPAQ
PPPATPQYQGYGSGWNAPYPQGQGYPMPAMPTGGYSTYNPYMSYPQAPPHQQGGYPYPPQGYHQQQMGYPQQGYPQQGYP
QPPYPHNPQYR

>m.22246 g.22246  ORF g.22246 m.22246 type:complete len:827 (-) gi|399786621|dbj|FX183868.1|:614-3094(-) [Lymnaea_stagnalis]
MASFISVPLKKTYEIDFVKPLRTFIQNTFTQANPDDYHQALSEFNKLRNAMITKSLDKHESALEVLYRYYDQLVAIENKL
PIAENQIRVQFKWRDAFDEGGFLSAKRTLAIASGAYEKVCLLFNIAALQSQIAAAQNHEHSDGLKLTVKLFQQACGIYGH
LKDIILSHVQQDCTPDLNPDTLSALSALMLAQAQESIYRKATQDKMKEAMIAKLSYQTSELYSDAMKLMQLGSIRDLWPK
DWLSTVVMKQAAFHGMAEYYQSCVAQQSKSYGEEIARLQHAQELLTASQSRGGTTFNFKQELAKVQRALETATKDNNFIY
HDKIPDVKALQPIGKAVVAKAAPLAQPMSSKFNDLFEKIVPLPVHEALTAFENRKSQIVSMEVGRLRNATELMNSVLASL
NLPAALEDLSGERVPQSLLEKAQQIQELGGLAKLDQLLSDLPELLTRNREILDESIKALDDEEKSDQQLRDQFKERWTRT
ASGLLTKPMREEAMKYKSILDTAIQADQIVKQKYETHKNAIFLLSKPKSELESALPAASAAASLQNSAVVKRLRELIEQI
NTLKAERDVIELEVKDAKFDMSGKFFAALASDGMINEEAISQAELERIYSPLREQVSDSIHRQEMVLAQVQNSNTEFCNA
KTSNQSAAQRETLLKDLAAGFDSFMELKSNIEEGTKFYNDLTPLLVRLQSKINDFCFARKTEKEELMADLQKAIANTPSQ
PPPITPRYQGGPTQQSTQGAPGGFSGASWQAPYPPHPGQGGYPMPQMPPGYNPYNPYMSYPQQGQNPPSYPQHNPQGYQA
PPYPYPQQQPPQAGYPYPGYPPQQYH

>m.108644 g.108644  ORF g.108644 m.108644 type:3prime_partial len:905 (+) comp83887_c1_seq1:138-2855(+) [Macrostomum_lignanoclean]
MASYLAIPVKKAGEVDFRKPFKTFIEQTYSSQQYEALKSSIEDFQNLRSKVVAKLSDRHESTLDVLLKYHDQLCAIESKL
PISENSIRIDFKYHDAFEKESLFSGKNALKISSGAFEKMCVLFNIAALQTQVAGQQNSDDAGLQACAKFFRQAAGALGYV
KDNATVLCGRELSSDMSSDALSAMISLCLAQAQETVYRKAAKDRMKSAMVAKIAMYAADLYSDTLRCMQLSSVKSMWPKD
WLNVVAAKQAGFHALAEFYQAETCGEARKFGEQIARLQHSDQLFKESDKRSGSSTQMPFKAEWTKAKKVLETVEKDNNTI
YHEQVPPVNSLSAIDKAAIAKAIPMAYPMSEGFRDSFDRLVPMHIHQSLLNFEACRNDACQKELGRLREATSLMQGVLTS
LNLPMSLEDSGSASVPPSLLDKARDLVDKGGYEKLRELSSENPELHKRNREILDEALRLLNEEQEADNKLREQFKEKWQR
TPSERLNDKLRSEAMNFKQMLENASSADRTVQQKIADNSEGLTVLSGGESKIKAALPTAGGQAASGGSGGEALKADLRKL
CQQAESLKGERTGLEKQLQDAMASQPDGLATELSNAMSDSSGQADVSSLVNDKVNELLRPLRQKVDEQLQQQESLLAEVQ
SKNTEWSGGSQSTAGSRQAWLTKLGKAYDAFIEVLGNLKEGQKFYSDLTEVLLKHQSRVSDFCFARKTEKDELMRDLQSA
IARQQPAQSAPSAPAFHATTAGTGQEQQQPQQQQQPPPPPHSQPSAVSAATTAAPSPSNAGPVLPQDVLDIILDMEAQHP
LQALPQAQPPPPQLPPPPLPPPSQMPPLSQRLQQQHQQQQQYSTASSSRSRQQIQPQSPLSVIADSPGSAASTNRRSGSQ
QQPMSSPFVSPAAFAAGSPMDAMLS

>m.23266 g.23266  ORF g.23266 m.23266 type:complete len:906 (+) comp18358_c0_seq1:47-2764(+) [Microdalyellia_schmidticlean]
MAFLGVPCKKGYEVDLIRPLNKFIEETYGSEQAASHKQSLDDFQNMRNKVLTKLNDRHESAIEILNRYYDQLVAVETKIP
MAENGVRIDFRWQDAFDSGSLFGGKNALKLQSSGYERIAILFNIAAISSQVATDSANSGDDQSLKTAAKLFQQSSGLFSY
VKNYSSAIIQRNATTDLTKDCLCALTALMVAQGQDCIFHKAAKDKMKNAIVAKIAQQGAELYSEAKSLLNINSMKAYWPK
EWLAIVNCKAIAFQALAQFYQGHACGDARAYGEQIGRYKYAEELIKSAQGKSGSQFLYSDYLDRIKRCLVDAEKDNNIIY
HETVPSSSTLSKIDKAILAKEIVPTFPLSEGNKDLFDRLVSVAVHSAMTTFDGYRQQAVNFEVGRLREATDLINSVLASL
NLPASLEDDSSHDVPPSLLEKASKIRQAGGITALKQDIENLPDLLQRNKEILTESRRMLDEEKDSDDKLRQQFGPERWTR
TPSEKLTESWRQEADKFQRILDQATQSDSVVQERYQKHADAITLLSKSDADIRKALPQGNTAGDSASFNSKQREAKDELK
VLCQRVDQLKTNRKSLEEEMQKSSVENIGARLSEALAQDGALRVEDISQEYVNKLMVPLREKVSESIQEQESLLNVIQQR
NTDYTGGQSSSGSAQSRAELLSNLASAFDQFEQLKSNLQEGAKFYGDLTEILLKFQSKVQDFCFARRTEKEELMKDLQRS
MVQQRTDVPTRGDNQQQPQQVQQPKSYPPPPRPPPLSAPVNTPVAPEPSSVPPPTNLGPSPAAPAAAAAIAAQPPSYAPG
YQSHPPPQHSGHQPGGYYPAPQYNAPPQAPPQGYLPYPAYPPYGGGMPQPQQPYVPGMPPQQTSYYPGAPQGGYPHYQQQ
PPHPGYQPYPPAPGGYPYGQWQQPR

>m.72848 g.72848  ORF g.72848 m.72848 type:complete len:894 (-) comp37557_c0_seq1:509-3190(-) [Monocelis_spclean]
MATYIAIPSKRGYDVDLIKPIKSFIQETYGSEQASSHENALQDFQNMRNKLITKLGDHHESTVQLLEKYHDQLFAIETKI
PIAENGVRIDFKWQDAFAKESLFSSKSSLKICSSGWERMCILFNLAALYSQLGESANFSEDKGLQTAAKYFQQAAGLFSY
LKHMVTATIQREPTIDMSSDALTAYTSLLLAQAQDCVYRKAVNGKISGKITAKIAMQAADLYADALKLFQLNSLKSLWPK
EWLSFIAGKQAGFHALAEYYASVGAGESKNFGEQIARLKKASELMKSAASRAGSQFMYKDNVERIKRELESVEKENNMIY
HESIPDPKSLPNIEKAVLAKELEPEFPLVKDSTDLFDKLVPMAVHQSMMQFENQKKSIASVEIGRLREATDFINTCLASL
NLPAGLEDSSGSEIPASLLEKSQKVRADGGIDKINEMMQNLPELLKRNKEILNESIRMLDEERDSDNNLRERFKERWTRT
PSDNLTESWRTEANKFNNILEQATNSDVIVRERFLKHQNALALLSKNEMELKAALPKSTGDSSSGSDSLKNELRKLCGQV
EQLKDERKHIEDEMNGVNLDNMGSQFVTALAQDGALNQQDFTSEKLNELFAPMREKVRESLSKQEQLLSQIQSKNSEFIG
GSSADGSGQHRSQMLSEMATAYDQFEQLMSNLNEGTKFYNDLTQIFLKFQSKVNDFTFARKTEKDDLMKDLQSSIVRERT
DVEPKPQQQYQATTPGTGAASAAPASTSAPTPQRPPQTYLNSSAPSNPPNGQPAPQQGYGASQPNYAGNQPPQPGYGGNQ
PPQPGYGGPPNQNLPYPIAPQGMPAPYMAGVPPAPSYMTPGSYSTYTPGYPMHQYPPQQPPYGYPNYGQQQPPNQPYQYP
PQQGYNPHWQGQR

>PP17365; PPA15237 [PRIPA]
MSGFIFIPLKKTHEIEDAVQELNKLRAKACCQPLDKHQSGLDLLTRYYDQLVAIENKIIISATQNPVVFKWQDAFDKGGL
FFSKASLSLSDGAFERAAVLFNVGAFMTQVAALQPLLTDEELKTTAGLFQKAAECKYRNPDVADSGVFFKLRDSVHSLVP
HDATPDLCPDTLSACGAIALAQAQEAIYIKARKDKMKPNALTRIAAQAADFYTEAQKAISKDTVKGLFEKENYYMIVGKA
FAYQALAQYHGAEEHGESQQIGMQLSRLNEAIKLADQTRKYLPPTVLAEQLAAIPKAHAAAKKDNDFIYHERVPDVSTLP
VLAKAAVAKALPVTHPISPRFKDMFSSVVPVQVHNAMQSYEARKGDLVNMQTMRMREATQLMNGILASLNLPAALDDVTS
TETLPESIKLKSAKVKQAGGITELHRLFNELPGLYKRNEEIIDEAARLLKEEQSSDDNLRTQFGSRWTRMSSQQLTGPLL
QELGKYRGILATASNADKMVKTKFEQNREGIELLSRAESDLRGAIPSQQPHATGGGGESVRRLRELCGTVAEVIAERDRL
EKELKERNCDIAGDFLQALAESQLLNEEQISKEKIDQIYGPAVARVNESLSKQESLLADIQRTNTMFCAEKSNTGGGAER
ERILKMLATAHDAYLELKGNLEEGTKFYNDLTPILVRLQQKISDFSFARQTEKEDLMRQVQQNIVAGDAGAGNTAAAAAA
ASAPPRPPPPRTTSAAGAPPSMQQQQQQAGEAPIAPPRTTAPQYSAPPPQQQQQNPFNPAYQQPPQQQQQQQVLHPTPQM
GQQMPPPYYQQPMPYGQPQPFQQPNYYQPQYNPSMAAPYPTFPGAYSNYQQPQYAPYPPQPAYGQAPPPPHGQAPPPSAP
PPSNNLNPFQTDNRASSDYDLE

>SPU_020140gn [STRPU]
MANFLAVPPKSSSEVELQRPLQNFIKNTYSDSGEGDDFSQQVKEFSKQRTNAVCRKLDKHANSLDMLAKYYDQLEAIDGK
LPIMEGQIAVNFGWQDAFDKGSFLGGARKQSAPTAAFEKVCVLFNIAAMNSQVAALQSMDDDDGLKSAAKQFVTAAGFFN
HIKGSVYSAVQTVRTCDMQLECLTALSSLMLAQAQESFLRKARKDKMKDGIISKVALSASELYQEAAKALSQPQVKDIIP
KDWIPTVLGKQYYMHAISEYHQALVCRASKSYGPEVGRLKHASDLLSEVERKGGQYIDTKDFAARVSQELKAVKKDNDFI
YHDIVPSVDQLSRPGTAQIAKLVDFSTPLSTESNDLFASLVPLSVHNATVAYDNRKAEVVNREVGKLREGTQFMNSVLAS
LNLPASIEDLKGDSVPQSVLEKSQGIKQKGGLEHIDKLFHELPELLQRNREILEEAVRQLDEERETDVQMKEKFKEKWTR
VPSDQLTTALRAESSKYRTILNNAVQADHTVKDKYKQSRPFIMILSKDQVEIAASLPSASGASALQGSPVVQELRQLMKD
VDEIKTVREVLENEIKSATVDIKSKFMRALTADGAINEDTISNDSIDDMYSSLIQQVQESVRKQETVLNNVQDANTRFCS
AKQTNAGGQQREEMLRNLATAYDSYMELTSNLQEGTKFYNDLTQILVKFQSKVVDLCFARKTEKEELLKDLTQSLAHQPP
AAAPSAPTHHSSGQRVPPARPPPPNVSRAPQSTAPPPQAPPQQAASAPQQPPPPAAAAALPPQAVPGGYPVQPGSAPQYQ
PMPSYAPGYGGAPMSMPAPMAAYNQNTYPQQGYPQQGYGQQPPYGYQQPPAQGYPGQAPPQQGYPTQPQGYPQQPQYNPY
GQQPPR

>gi|291243876|ref|XP_002741830.1| PREDICTED: ALG-2 interacting protein X-like [Saccoglossus kowalevskii] [Saccoglossus_kowalevskii]
MATSFVSVPLKVSSEVDLNRPFKTFIENTYGVEEGGEDYGQAIKEFTKLRTNVCCKALDKHESSLDSLHRYYDQLIAIDA
KLPITENQVKXTFTWQDAFDKGSFFGGAKKQSGSTAGFEKVGVLFNIGAMHSQIASVQSLESDEGLKKAARHFQLSAGIY
SYLRDHVYTLTPTIRTPDIEPDVLSTLSAIMLAQAQEVFFKKAVMDKMKSVVIAKIANQAHDLYADALKSCNETIPKDWY
SILAGKTPYFQGEAEYHQSLVCKAAKNFGEEISRLRHASELIEAAHNRGGLSVSFKDTAAKIKRNYDESKKDNDFIYHER
VPDVGSLAAIGKAPIAKAIPPSTPMGAQFTDLFEKLVPLSVHQSVTSFENRKAEIVNREIGKLRSKTEFLNGVLSTFNLP
AAIEDISGNNVPPSLLEKSRNMQQQGGLHALDQMISELPELLQRNKEILDESIRLLDKEQSSDDQMRGQFKERWTRVPSQ
QLTEPLRAEAAKYKGILDNAIQADHIVKEKYNAHKDGFILMNKSESDLAKGIPTAGPTATPQGSSAVKELRQLLDQVNSM
KKERDVLEQQIKETTLDMRPRFLEALAADGAIDEEAISTQQLEQTYGVLSQQANESSERQDALLANIERTNMQFCKEKQS
NAGAQKREEMLRKLAAAYDAFMELLANLKEGTKFYNDLTPLLLRFQSKATDFVFARKTEKEELMKDLQQNIVNQPTGPTP
AAPSHHGGQGASRQPPPRPPPPSVQQPQYQQQQQQPQQPYAPAYSQYTPPPMPTGYNPYAPMNYPAQPQYPYPQGQPPQQ
QYGQQQQYPYPQQQPPYQYGNPPYPRQ

>estExt_Genewise1Plus.C_160143 [TRIAD]
MADRFIVLALKKADSTDFSKPLDKFIANTYDKERGQFKGQIDELQTLRNNATKRLDKHESAVQMLLRYYDQLNVMEAKMP
VSESEVRVTFTWQDAFDKGSLFGTRKHSAKSLPFEKSCVLFNAAALSSQIAVTQNLDTDDGLKLTAKYFQTAAGIFEYLR
EYIPSNIPQGTTPDLSIECLTALSALMLAQSQETFYLKASQDKMKDGIVAKIAMQTGNNYADAFKNMQTPGVRALWEKDW
LPMVSGKQAMYHAVAEYHQALVAKASGAIGEELARLKHASSLMQQAESYSSTLTDAKNLRNKITKAYQAAQKDNDFIYHE
LVPDKDRIPAVQGAAIGKPIRLNNPASANFKDIFADVVPLNIHNAVSRYNERQQDLVTSELKKLTDNTQQLKSLLAELNL
PAAIEDTGGNSVPQSLLDKSAALIQDGGVQKIDSMFNELPTLLQRNQEIVTETTRMMDDEEKDDKQMRQRFKEKWTRMPS
DKLTASLRIEMNKYKGIIENALKADAIVRDKYNKSRNAMIVLSKGEVELKNYIPKTGSGNAVANSKAVVNIKRLIDQIDG
IIAERQVIESELKSATCDITPKFLAALAADGVLQDEDISKQNLDSTYNVYVNQIADTISRQRDIETQLRAANQEFLAERQ
SRSGANKREETLSDLAAAYDAFTELTKHLMEGTKFYNDLTNLLVKTQTKVSDLIFARKTELQGLLGDLQQDLSKADNQTP
SIPSHHQKAAAPQRPPPPSSSAPPTSTSSIPASAQPPAAAPQPNYAVAPPAQQPQYPGAPQPMYAPQGQPYPYPTQQPQP
GQPMPYQYPYQGQQPVYPPHPSQQYVPMPGTYPPPPQGYPQYPQYPPPQ
