# Supplementary material for: OMA standalone: orthology inference among public and custom genomes and transcriptomes
Source: Genome Res. 2019 Jul;29(7):1152–63. doi: 10.1101/gr.243212.118 (PMC6633268; doi:10.1101/gr.243212.118)
Supplement: Supplemental Material [file supp_gr.243212.118_Supplemental_Data.zip › orthologous_groups/OMA/OG10286.fa]

>m.5490 g.5490  ORF g.5490 m.5490 type:5prime_partial len:600 (+) comp16838_c0_seq1:2-1801(+) [Catenulida_fasta]
FFCQRTKMLATGKELSPVTAAVVKLQGLAQRMNEPRFHFAKEDVDNVTEIMRCIQDLDAERQRAHDVLEAESIKANVLRH
RLREYPRDNSEELEEAVRAARELNAEVINNLRKQIRTINESIATMMEKTKVLGVENTEMQTEKQRLQDSHDSSILKLNEV
LAERARRTIRLNETRDLLKQANMRIVKLEEDNQHLHEDLIQERIDHRDEVKRLKKETMARSDKRDMQKVQNEQKKRELSA
LEDKVKDSDHFLVELRDSISMYESSQRRLEADAAKLEKELDDRIQLGRQLQQQLTEWEEKSKVLQDEFEQMSKVLKLKIT
AANRQNEELTKNIKDLNARKVKLQGELSEAVNQRDMNENYVKSLNEKLVEARRELNKRNEELGALKQAQMETEVALTELA
DQHNMAVVHLNRTIDEYREQLLAEKRAREEMQARKDELQRQIDEFQASSNKYLKEMNMKISNAKKLYEQYDKEIVQLQIA
IKKHDQDTIEARKAIEEWQMRQKDTEQQLTNRILELETQLAELLKDNEEKQVKHDAKKVEVDEVDQGCDVASKTFEENKR
IYIRHKNKKQSLEEQCAATNKEIEKLATPNVRSCFVAEF

>m.86692 g.86692  ORF g.86692 m.86692 type:5prime_partial len:813 (-) comp46523_c1_seq1:321-2759(-) [Cerebratulus_spclean14cd]
TIVYLRYQFPIFHKFPLEIQHSGVKMSIISSSTITEVPGIQTSISHLQELRDRMRKEEFGFKGHDVDNIDVIIDSIQELE
HERLKAHDLLETETIKASILRHKLLYFPDEVTQEITAAVNAARDSNAAELKRLQDELDGINEKIAFCETTVDDLDSENSK
LHPERDNVRRKHEEVIAQLNHRMAEKASKQITLNETRDRLRETNQKIVDLEEGIIQLKEDLIQERQDHRTEKRRLKKAIS
DTSKKTKEQNAINSEKKRELDKLLEELTKSEDVLDTVRKSIRKFEASKSKLEGQERALTAQHNKEVKLNQELRKKGMELQ
REIEQQQREYEERRRNLQKRVFELKDGIKTQKEKGENLAEFKEDLEQDVHEAMALRQKDHLIVSEHNEELQNAKQELALK
AEDCGRLQQENIDMEIAMDELAETHKAVVNTMNKAIEESRELLTKERKERMELQTQRESVSKDVDEFRIENQKYMKNMNK
KVTDGKSQHEALTKEGTQLQRAIKEDDNNITRLGVELKDLTANYENMKRRKEGEVSKLEGDIKKMEDTVKEKQAFLEVRQ
PEFDELEKKYSDNTSDFDFTKKNVVAQKNKKSSLEDTTRRVKRDIEKQAGPKATLQADLKKGREASMSGLKKQAEERSTT
EKELYTVGCKLKTVYEENDRFNEAIKKLEQNIENIVGDIEHNVSTKSRLIDDISKHKGILNVHWKGDSEMQEETNNRDQI
IVDGMDVLLGKTHKRQDKVNDITSQLFGEVDLLAAFLANVNSKRPKAMREEFDELAEEEAEIQVTESPSKESAMIEAVAS
ANTFEEEEKHSDX

>m.54423 g.54423  ORF g.54423 m.54423 type:internal len:532 (+) comp35267_c0_seq1:2-1600(+) [Echinoplana_celerrimaclean]
IAIIAWMTANGSDIEIIAYVTSTVKRLNELKNRLRSAGFSFKNDDIDHIDGIIESLQDLDLNRVRALETFETETIKASAL
RHKLRRYPREINDEIQGAVKAARALNQDTIDRLRAELQQILDSIAELIAIFEDFDAKNAVLIPQRDEVKMQHEEIIAELN
QRLSQKAGQQIDLNETRDHVRNCNKRIIDLEEEIVQLKEDLVQERAAARQEKKILNKETTQTIETYTEKRARNAEKKQVL
DGLQHDVSEVELRMTDLQKQITGLEAKIRELQKEEGNMQINLERQVDENERLKLKGLCLREEKEKLAEEFEEHRKIMDQK
IKEVEASVEVQEKKQKRLQEKKEEMQEEVENALKIREADAKKVREMNELLQKSKADLAARAEDCGRLQQEIGEMEERMVS
IEETHKSTVTMLNKQIAEHRDQLSRERQERIEMQADKDVLQKEIDAFRQQHNKFIKETNKLINEGKTEHTKLTKEQQDLT
KGIKDNISLAERLEVQLKEARQAFADMKGNLEVNVTKLQTEMETMEAEAKAK

>m.96502 g.96502  ORF g.96502 m.96502 type:complete len:737 (+) comp83643_c0_seq2:83-2293(+) [Macrostomum_lignanoclean]
MSEESETLSIVEVKEVLIAAQRLHELGSRMRSEPFDFKESDVGHIDDIIDALHELELHRNKAKDILETETIKCCAVRHKL
MHYPDEINREIHEAVKAARSLNEDTINGLKRQLQEIIDEIEYLETHAKQLDAETEGLGPERDVIKLVFEAEVAKLNERLA
DKAGEQISLNENRDTVRSANVNIVDLEEDVVRLKEQMVVERAQHRETKQKLAEETGETVQKFNAQKEKNDEKKQVLAEVS
VELAETTKERNDLTKQKQKLEEKNSSLEAQEADTRQRIERQMERNKTLRDEIDRIRQLNKSMTENHQRLMAQMKKTVEDF
NEKSRRQEKRRDLSIQKKEELRDVLHEALLVREQDAKTVREKSEELQEARNDLASKAEDIGRLQQEIIDMENRRMELADA
HRSAVLTYNKQIAEMKEQLTRERSERMTVQDTNDKLQDTIDKFNKEQNAFTRQMNKLITDLKHENVALNDEHNELVGKIK
EDTDRRARLEGELERGRRDFAEVTKQKEGIIDFLERDLERLGQDRTDRSRELEELLPKFAEFEAFFDRTLADYDALKKKI
VALKNRKTGLEESSKRTDSQIGQLGNEISELEREKQRKLAQAERQLEELAEERMRSEKDIYSLGCKLKTVLEENARLRNG
IQGFEQRTGRMRLTWESALHAKVRQEERRRAARERLEDGWEEDDVMRSEFQEVDLRLLVNLADIVGETEERREALERVTD
SLETELSSLDSFLQTA

>m.55710 g.55710  ORF g.55710 m.55710 type:complete len:806 (+) comp35821_c0_seq2:83-2500(+) [Monocelis_spclean]
MNDNKTDLQLCNVKLAVQRLNELGDRMRDPQFSFKENDIGHIDEIIIALHELDVIRARSKETLEVETIKSSALRHKLIHY
PGQITNEVQDAVKAARDLNEETSLALRQQLEAMSKEIEELNSFSDKLEKENAESTPKLESYKMEYESVIAKLNSRLSNKA
TNQIGLNDLRDDVRGTTHQTEELEEDMAQLKEDLIKERAQTREEKRRLTHLKDEAEKNLAIQKPKNHQLKENLEASKFEL
EETKDDIRHTKEMIEQSNKEISSLEKAQKDLTEKIKNETKTNEDLRKRGVQIQQETETMTATFKTKMMEMAQRLLELDAL
TKKEDARYGALKEIRDKAKEELDEVQKAAEAESKKAKKLNEKLQAAKDELGIKNTDIGRMQTEMAEMEARMEDMDETHES
TMALLAKQIADLKEILGKERSERMEVQKKKEALQREIDEFRAANHRFMQDLNERIERGKFEHEQLVVEKAALEKSLKHNK
DESARLEKETKAATIALADMKESLANDIKKLKLEIHQMETEIASKTAELDVKTPQFKEFEEYFNKQLAKYDVTKKNLVAL
KSKKAGLQDAIIRVNRDIDKQKGTLNSAKEEYSRKQYQTKEQIKLHAEQRTHTEEQIYVTGCKLKVLKEENAKLEQGIAE
LENEIRQLRQSWEEALRIKSRTKQEMDRQREILDQAWAQDAETEETFAEHDQKLIDELSQLLDDTYNREKRVMHVTRSLE
EELRSLNSFLDAVASSRSPSEYGRMKRKEPRSVTIGGRLWAIARAKIMPRVRMAINFSLDDNPIAVNKAPLKKPKSVRLS
GKISK

>SPU_004521gn [STRPU]
MGLVFTILSHGPLCKPISERMKSDEFGFRDNDIAMIDGVAGAVKELDAERVKLHMMLETETINSSILRHQLQFFPDQIKK
EIMAAVESARQSNAEELKSLQNKLQLLNETIEELEELHKKLSKENAILAPERDMVRAQHEEVISQLNQRLADKAGKQIML
NETRDKLRETNQKIVDLETGIVILKEDMIQERSDARQEKKRLKQAVHDTTKKTKKQKEANISQKKQVDVLQEQLTGKKLE
LSDIMKVIRRFDTNRSRSEAQEKLLQDQLDKEVVHNEQMKDEGIKLSLQLTDLETKTGKKEAYLETKVDELERDINKTNT
EYDGLKKEHDEKKFIVEDVLEVAEKEGSKVQEIDNILQGKKDDLTKKATDTARMKLENDEMEKKMKNLEENHQITVQLLT
KQIQAFRENLTRERKERFELQEKRDSLSRELEDFRQEFAKYMSTMSERINKAKQDHGEQLTRDITKDDVTITTLEKDLKK
AEANFSKVKKKLQDEIANIENKIADAEGSLEAKMKELEEKTPIFEELEKMFEEKQEEYNSKKKGIVELKNKKIVLVTSTN
RAQREIQKLIAPGAENAPEEVALKHLLRQQRSAALGRMKEQGRELEELEENIFHAGRKLKAVTEENVRFTGAIEKMQKES
VSIEGQISRHSSLEESLKHLVISQRGHLEVGWEKDKALQDEFAKRDQVFLDDITDLCCRADRREQVVSDITDKLQQEIVM
LTSLLETVAERRPLNTSQGSRPTTVPRPPTVLREYLESRTNLTTQAGRKTELQSQPNLLTQTVPEEL
