# Supplementary material for: OMA standalone: orthology inference among public and custom genomes and transcriptomes
Source: Genome Res. 2019 Jul;29(7):1152–63. doi: 10.1101/gr.243212.118 (PMC6633268; doi:10.1101/gr.243212.118)
Supplement: Supplemental Material [file supp_gr.243212.118_Supplemental_Data.zip › orthologous_groups/OMA/OG10287.fa]

>m.7797 g.7797  ORF g.7797 m.7797 type:internal len:185 (+) gi|34995645|gb|CF416454.2|CF416454:1-558(+) [Lumbricus_rubellus]
GFLIFHSFGGGTGSGFTSLLMERLSVDYGKKSKLEFAVYPAPQISTAVVEPYNSILTTHTTLEHSDCAFMVDNEAIYDIC
RRNLDIERPTYTNLNRLIGQIVSSITASLRFDGALNVDLTEFQTNLVPYPRIHFPLATYAPVISAEKAYHEQLTVAEITN
ACFEPANQMVKCDPRHGKYMACCML

>m.27704 g.27704  ORF g.27704 m.27704 type:internal len:229 (+) gi|378923057|gb|FO178386.1|FO178386:3-692(+) [Sepia_officinalis]
GTYRQLFHPEQLITGKEDAANNYARGHYTIGKEIVDLVLDRIRKLADQCTGLQGFLIFHSFGGGTGSGFTSLLMERLSVD
YGKKSKLEFSIYPAPQVATAVVEPYNSILTTHTTLEHSDCAFMVDNEAIYDICRRNLDIERPSYTNLNRLIAQVVSSITA
SLRFDGALNVDLTEFQTNLVPYPRIHFPLATYSPIISAEKAYHEQLTVAETTNACFEPANQMVKCDPRH
