# Supplementary material for: OMA standalone: orthology inference among public and custom genomes and transcriptomes
Source: Genome Res. 2019 Jul;29(7):1152–63. doi: 10.1101/gr.243212.118 (PMC6633268; doi:10.1101/gr.243212.118)
Supplement: Supplemental Material [file supp_gr.243212.118_Supplemental_Data.zip › orthologous_groups/OMA/OG10293.fa]

>ACYPI008316; BAH70887 [ACYPI]
MGDSNILKPGSIVGFCNPLLDMTVVGDQNLLDKYDLKSNNAILAEEKHMPLYEELMKNKNIEYTAGGSAQNSLRVAQWVL
EKPNVTVFFGAVGKDKYSEILKLKANSEGVDVKYQYSSEKPTGTCAVIVTNNGKDRSLCANLSAAETFTEDHLDVPENKA
IIENAKFYLVTGFFLQVNAKAVQKIAKIAFERKCPFLFNMSAPFIYQFYMDSVMSIFRYVTIVVGNDEEAKAFSDGQKWD
LTNIEEIACKLSTFDIENDGHRLVIITQGEKPVLVAKDGVITQYPVPKIPISNIVDSNGAGDAFIGGFISKYILECPIKT
CIEAGINAGSYIIQQPGMTKGDSFKI

>Aqu1.214836 [AMPQE]
MALVTEGILFGMGNPLLDISAEVPASYLQKYSLKPNDAILAEEKHMPIYSELIKDHQPVQYIAGGATQNSIRVAQWMLQK
EKATSYIGCVGSDDFGEKLGAQAGGDGVRVSYLKSTEHATGTCACLITGKVRSLVANLGAANHYKKDHLLQPENWALVEN
ARYAYISGFFLTVSPESIVEVGKHCAETNKYFMMNLSAPFIPMVFKEKLLEALPYTDILFGNEGEADALSAALDLGTKDI
KEIIKKVQVLPKVNQGRKRIVIFTQGAGPVLVCQDGETTEYPIIPVTEEEIVDTNGAGDAWVGGFLSQLVQQKSIEDCVK
GGNYAANVVIKRSGCTYPEKPQF

>m.13288 g.13288  ORF g.13288 m.13288 type:5prime_partial len:304 (-) gi|425847836|emb|HE703276.1|:95-1006(-) [Adineta_ricciae_14cd]
LLRDFPNHQFVAGGATQNSMRAATWLLQQPNACTYMGCVGQDKYHQLLHDAASKAGLQLSYQVHMDSEERVQTGTCAVLI
TGNNRSLVANLGAANHFTIQHLDDPKNKQLIEKAKIFYTAGFFYTVCPPAVMRLCEYADRHDKLFCTNLSAPFICEHFGD
KLMKAMPYVDYLFGNETEARSFGKHQLKLDTEDVSVIAKAISELPKKNSKRARVVVITQGSDPTVLAITGKEIKGFPVKK
PLDIVDTNGAGDSFVGGFLAYLALGKSHDEAIQAGAYCAFECIQQSGCTFPEKPSFDPTTFVAX

>CAB03230.1; R07H5.8 [CAEEL]
MSPLPENTLIGMCNPLLDIQTTVEKAFLDKWGLKENDAILCDDKHNDMFTELTRDFKVEYIPGGAAQNSLRVAQWILNAP
NRTVFFGAVGKDQYGDLLASKAKEAGVNVHYQINETVKTGTCAALINGTHRSLCAHLAAANTFTQDHLQKEENQKIIEQA
KYFYVTGFFITVCPPAILQLASHSAEFNKTFTLNLSAPFISQFFFDKLSEIIPLVDVLFGNEDEAAAFAKANGWETTCVK
EIALKAAALPKKSTKPRLVVFTQGPEPVIVVEGDKVTEFPVTRLPKEEIVDTNGAGDAFVGGFLSQFIQGKGVEASVTCG
SYAAQEIIKKHGCTVPSVCKYH

>estExt_Genewise1Plus.C_200028 [CAPI1]
MQSSEGVLFAIGNPLLDISAECDAEFLQKYGLDANNAILAEDSHKSLYGDMVDRYKVDYVPGGATQNSIRVAQWLIGVPQ
ATTFMGCIGNDKFGKILEEKAREGGVNVSYQYHDTEPTGTCAVLLSGKNRLNRSLVAYLAAANHFSIKHLEKSENQALIE
KAKFYYMSGFPLTVCPDAMLSVAKHAAAHDKVFTMNLSAPFLCSVFKEPMMKLLPYVDILFGNESEAAEFSKANDLGLTD
MKEIALRIARYPKENGKKGRVVVFTQGADPTIIVQEGKVTTYPVIHIDPKDIVDTNGAGDAFVGGFLAQMVQGGTVDDCV
RAANYAANFIIQRSGCTLPDKPEFSIGVF

>ENSCING00000004452 [CIOIN]
PSAPIVVRAIRPTMKMIEGVLFGMGNPLLDISATVGKGYLEKYNLKANDAILAEDKHLPMYEEIVKMFAVDYIAGGATQN
SIKVAQWMLGKPLSTTFVGCIGQDNFGDILKEKAEEVGVRTAYYRQSEIPTGLCAALLCGTDRSLCANLAAANNYKVSHL
QEKDNWALVEQASYYYIAGFFLTVSPESIMLVAKHAAQNGKTFMMNLSAPFLSQFFTKPMMEAMPYVDILFGNETEAQAF
ADKHEFNTKDIGEIAKRIAGLPKVNSTKPRMVVITQGCQSTLIATGPHELTEHQIIPLDTSKIVDTNGAGDAFVGGFLAL
LVKGKPVKECVQAGHFAANLIIQRSGCTFPKECTYE

>m.24083 g.24083  ORF g.24083 m.24083 type:complete len:369 (-) comp28863_c0_seq1:1220-2326(-) [Catenulida_fasta]
MAHEQLTSFGNPLLDIIVHADKALLDKYRLKADDAILAGPEHADLYDEVQKTFKCDYHPGGAALNATKVAGWCLLGSSQH
LANSSTEAKRAVAQVAYIGCVGRDSEADTLRNEAENLGVELIFDVHDNLRTGVCASLLTGKSRSLVTTLGAACAFNVNHL
DRPETIAVLQRTRFFYIGGYFWSSCPEAVHRIGDYAAKTGKYLAINTSAAFIVDQFVDEYIKLMPCVDLLVGNSDEARRL
GARAFPDLLAAAGGDENNIDLYAFAQRVAELPKRNRLRFRTVIITQGDKPTIVARDGIVREYGILFEPNVIDTTGAGDSF
VGGLLAALVRHASFSDAIRLANRCANLVIQRIGCSLPSEPCRLAGSMF

>m.117099 g.117099  ORF g.117099 m.117099 type:complete len:356 (+) comp43044_c0_seq2:64-1131(+) [Cerebratulus_spclean14cd]
MSEPEIKKAKIDTQEGILFGYGNPLLDISANCDEKFLEKYGLKANDAILAEEKHVPMYKDIADTYEKVDYIPGGATQNAI
KIAQWLLGTKGATTFTGCIGNDEFGKILSEKCTDLGVNCRYQINEKESTGTCAVLVTGTNRSLCANLAAANHFTKDHLEK
EDNWSFVEKASYFYIAGFTLTVCPDALMDIGKHANKTNKTFMMNLSAPFLCDFFAEPMMNVMPYVDVLFGNETEAESFSK
KQNLGGEKVDIKEIALAASNLPKENKARPRMVVFTQGDKPTIVAYEGKVTEYPVIPIKDEDIVDTNGAGDAFVGGFLAQY
VQEKKMDDCIRCANYTANLVIQQSGCTFPDKPDFKX

>m.286 g.286  ORF g.286 m.286 type:complete len:246 (+) comp468_c0_seq1:194-931(+) [Chaetopleura_apiculata]
MYEDMVKTFKQVEFIPGGATQNSIRVAQWLLGVPKTTTYFGCVSKDMFGEVLTENWALVEKAKFYYIAGFPLTVCPPAIM
RIAKHSHEKKKTFTMNLSAPFLCQFFKEPMMAAMPYIDILFGNETEAGVFAEEHKFGTKDLKEIALKLAELPKENRERSR
TVIITHGENPAIVVQDGKVTEYPAVRLDAKDLVDTNGAGDAFVGGFLAQLVQGKAMDECVRCGHYAANVIIQHSGCTYPE
KPDFK

>FBgn0036337 [DROME]
MCDRVREGILVGCGNPLLDISAVVPLNFLQKYSMNEDDAILAEDRHMPIYGELVEGYQAEFLAGGSVQNSLRIAQWILRQ
PRVAVFFGCVGEDRYANILKEKAQAAGLDVHYQVKKDVPTGTCAVLITGTHRSLCANLAAANNFTIDHLEEPSNKALVDN
AQYYYISGFFLTVNPPSIMQVAATAHAKQRPFLMNLSAPFISQFYMAPLLAALPYVDIIFGNEAEAQAFAEAQQWPSGDL
REIGKRLVAMEKKNPTRPRIAILTQGCDPVLLIQQDSVQEFPVTKLAVHEIVDTNGAGDAFVGGFLSQFVQGKSLDVCIR
CGNYAAGHIIKNPGCTYSGEPEFVE

>m.99125 g.99125  ORF g.99125 m.99125 type:5prime_partial len:372 (+) comp32211_c0_seq1:1-1116(+) [Echinoplana_celerrimaclean]
TVNVCVHLAMADGETENGKNNVLEPSDLPEGILFGIGNPLLDISANVEEDFLKKYGLLSNNAILAEEKHMPVYKELIDDH
EVEYTAGGATQNSIKVAQWLLRKPKLTTFSGCIASDKYGETLNSNLEKLGVNTMYQYLPEGDKTSTGTCAVLITGRDRSL
VTNLGAASCFDVSHLEQERVWNQVKKAKFFYIAGFFLTVSMKSILKIARYAHEEKKLFGMNLSAPFLSRNFKKEMMQAMP
YVDYLFGNETEAAALSKAMDFGCEETDVMSIAVKASELPKESSRQRIVVFTQGPDPVVVAQNGKGKEYTVPVVKDIHLVD
TNGAGDAFVGGFLSQLVQEKSIDDCVRCGVWAAVTIIQRSGCTFPEVPDYS

>193631 [HELRO]
MTTSVREEMIFGLGNPLLDISANVDSEFLKHYELKENDQILANEKHSDLFEKMIEKFEVSYIPGGATQNAIRVAQWMLGI
KHSTSFTGCIGKDRFGEILEKIIDKEGVQPLYRYSEQEKTGTCAVCITEEKHLRSLVAYLGAANHFCREHIDSEKVWKVV
EKAQVIYTAGFVLTACPEAMLRLAQYACNTPKIFALNLSAPFLSKFFKEPLTNLIPYTDYLFGNETEFETFAEENGIESK
DLKEIALAVSNLPKADCNKPRTVVLTHGSQPTIVATGGQVREFPVLKIDKEDIVDSNGAGDAFVGGFLSCLARNCTLEEC
VAGGNYAANYVLKQSGVQLPTPSTFQWV

>AAA97893.1; AAB01689.1; AAB50234.1; AAB50235.1; AAG13958.1; AAH03568.1; BAH13519.1; CAH73202.1; CAI39671.1; EAW54556.1; ENSG00000156110 [HUMAN]
MAAAEEEPKPKKLKVEAPQALRENILFGMGNPLLDISAVVDKDFLDKYSLKPNDQILAEDKHKELFDELVKKFKVEYHAG
GSTQNSIKVAQWMIQQPHKAATFFGCIGIDKFGEILKRKAAEAHVDAHYYEQNEQPTGTCAACITGDNRSLIANLAAANC
YKKEKHLDLEKNWMLVEKARVCYIAGFFLTVSPESVLKVAHHASENNRIFTLNLSAPFISQFYKESLMKVMPYVDILFGN
ETEAATFAREQGFETKDIKEIAKKTQALPKMNSKRQRIVIFTQGRDDTIMATESEVTAFAVLDQDQKEIIDTNGAGDAFV
GGFLSQLVSDKPLTECIRAGHYAASIIIRRTGCTFPEKPDFH

>estExt_Genewise1Plus.C_sca_60263 [LOTGI]
MARPGILLGYGNPLLDISIISDEDFLKKYDLKANNAILAEEKHLPMYDDMVKSYPDTVEYVPGGATLNAIRVAQWLVGVD
NATTVFGCIGKDDKFGSILKEKGKDAGVNVKFQVTEKQPTGTCAVVCTEKNRSLVANLAAANCFTESHLDDPENWKLVEK
ADFYYCAGFPLTVCPEAMLRIAKHANEHNKVFCMNLSAPFLCTVFKSAMLQVLLYVDILFANETEAAEFATANDINTKDL
KEVALKVADMEKVNSKRSRMVVFTQGDLPAIVAKDGKITEYPASSVDSKNIVDTNGAGDAFVGGFLAQLVQGKPISECMR
CGHWAGNLIIQQSGCTFPKKPSFV

>m.12147 g.12147  ORF g.12147 m.12147 type:complete len:337 (-) gi|399822999|dbj|FX185255.1|:1658-2668(-) [Lymnaea_stagnalis]
MATQGILLGYGNPLLDISVQGTSAFLEKYGLKADNAILAEDKHKPMYEEMIKEFEDVEYVPGGATLNTIRVAQWLLQVPE
ATSFIGCIGHDKFGETLASAAKNAGVLGKFQYTNKEPTGTCAVICTGKQRSLVANLAAANCFTEDHLDIAENWAAVENAK
YIYFAGYPLTVCPSAMLRIAKFAADNNKIVSMNMSAPFLCTFFKEPMLKLLPYVDYWFGNESEAADFSKANDLGTTDIKE
IAEKIANWEKVNTTRKRIVILTQGADATIVYAEGKVTSYDVHPINQDDLVDTNGAGDAFVGGFLAKLITGQSIDDCVNEG
HRVANIILQHTGCTFN

>m.83568 g.83568  ORF g.83568 m.83568 type:complete len:341 (+) comp161209_c0_seq1:163-1185(+) [Mesodasys_laticaudatusclean]
MEGILFGMGNPLLDISSHVDDEFLKKYDLKANDAILAEDKHVPLYDDMISRYEKVDYTLGGATQNTIKVAQWLIDVPWAT
TYMGCVGNDKFGEILKKKARELGVNVQYQIHDSQPTGTCAVLCTHNNRSLCAYLAAANHFSLDHIEREENWKLVEKARFY
YIGSFPLTVCPAAMVKIGAHAAETNKVFMTNLSAPFLCQFFKDQMMSVMPYVDVLFGNEVEAATLSKEHNFGTDDLKEIA
KKAANFPKVNSKRSRCVIITQGHEPTIVVQDGVVNEFPVPEFDQSKIVDTNGAGDAFCGGFLSRFIVDKDMAECIRCGYY
AAHVIIQRTGCTYPDKPDFH

>m.17507 g.17507  ORF g.17507 m.17507 type:internal len:351 (+) comp16780_c0_seq3:3-1058(+) [Microdalyellia_schmidticlean]
LTMTSHDGILFGMGNPLLDITVTVDKEFLNHYDLKDNDAILAEEKHMKIYEEIQKLSPIYLPGGATQNSINVAQWISKRS
NMSIYTGSINDDDFGKKLSNACHKNGVKTVYYYNKGNEPTGVCACLIYENNRSLVTNLGAANCFSPSHLDDPEIWSHVEK
AQIFYIGGFFLTVSPPSIMKVARHCAQNPNKKLIMNLSAPFICQFFKDPLLEALPYVNILFGNETEAATFAETQQWDTKD
IREIAKRISKWPIAAELELQPNGGNKRLVIITQGSGPVIAVQDGQVSEWPVETISNEQIVDTNGAGDAFVGGFLAQFVEG
KSLDECVRCGIWAGTLIIQQVGCSLPEECTF

>m.69789 g.69789  ORF g.69789 m.69789 type:complete len:348 (+) comp29345_c0_seq1:199-1242(+) [Monocelis_spclean]
MSGDNIKDGVLFGIGNPLLDISAKVDDEFLTKYGVKANDAILAEEKHLPVYDEMVSKYKVEYIPGGATQNAIKVAQWILE
KPNATSFSGCIKDDKFGQILNESCRKFGVNTMYQMHEGDEPTGLCAVLVTGHDRSLITNLGAANHFKEGFIMKSEIWQYV
EKADFYYIAGFFLTVSPATMLRIAEHSLLKKKTFIMNLSAPFLCQFFKEPMMQVMPYVDILMGNETEAITFAEVHEYGTT
DLKEISKRLAALPRQDATRKRIVVITHGPNAVIVTEDGQEPFEYAVKKLAPEEIVDTNGAGDAFAGGFLSQLVQQKPMSE
SIRCGIWAAQLIVQRSGCTFPEKPNFS

>SPU_025307gn [STRPU]
SEGALCGIGNPLLDISANADAEILAKYDLKPNDAILSEEKHLPLFKELADKYEVEYIPGGATQNTFRVAQWILDQPKVST
FFGCIGDDEYGKELANGMEKAGCVARYLVDKEVGTGTCACIITSGGKNRSLAANLSAANCFKASHFDDKENWDLVKKSKV
MYSAGFHLTVAPDAMLLMAKHANEENKIYCTNLSAPFLCDFFSEPQMKLMPYVDYLFGNETEAASFSKKQNFGTEDLQEI
ALKAAALPKENKNRERVVVFTQGDKPTIVVKGGKVTVYEVNLIKEEEIVDTNGAGDAFVGG

>gi|291243142|ref|XP_002741462.1| PREDICTED: predicted protein-like [Saccoglossus kowalevskii] [Saccoglossus_kowalevskii]
MAVSEGVLLGLGNPLLDISTTCDKDFLEKYGLKPNDAILAEEKHHKMYTEMVEKFDVEYIAGGATQNTIRVAQWILGVPN
ATSYFGCVGKDKFGDTLKAKAEEAGVRVHYQYDEKEPTGTCAVLLTGHDRSLCAYLAAANCYNKDHLVLPENWEFVKAAK
VIYVGGFHLTVAPPAIQALGQHAFEENKTFCLNLSAPFLCQFFKEPMMAAMPYVDVLFGNETEAATFSKEQNFETENVKE
IALKMCSLPKKNDKKSRIVVITQGTDPVLVAKDGNVTEYEINKIPAKDIEDTNGAGDAFAGGFLAQLVQGKPIEECVRCG
NYAANYIIKQSGVKTPDKCDFK

>fgeneshTA2_pm.C_scaffold_7000108 [TRIAD]
MANSDIPEGVLFGMGNPLLDISAPVDKSFLQAYNLEANNAILAGEEHLPLFDQMMQKYQCDFIAGGATQNSIRTAQWLLR
QPQVTTYIGCIGKDKFADLLINAATNEGLRVNYMQTSEQPTGTCAVLLTDKHRSLVANLGAAEHYKEEHLLKEENWRWVE
KAKIYYSSGYFLKVSPSSMMTVAKHSHDNGKIFATNISAPYLITLVKDDMMRIFPYIDILFGNETEFDVFAKEHSFGTSD
LKEIGKKIAAMPKVNPKYPRIVIITQSQDPVIVVRDGECMEFPVPPLNQDDIVDSNGAGDAFAGGYLSQLVQGKPITECV
RCGIYAARVILQRSGITFPAEHDYQ
