# Supplementary material for: OMA standalone: orthology inference among public and custom genomes and transcriptomes
Source: Genome Res. 2019 Jul;29(7):1152–63. doi: 10.1101/gr.243212.118 (PMC6633268; doi:10.1101/gr.243212.118)
Supplement: Supplemental Material [file supp_gr.243212.118_Supplemental_Data.zip › orthologous_groups/OMA/OG10296.fa]

>m.51707 g.51707  ORF g.51707 m.51707 type:complete len:972 (-) comp38217_c0_seq9:1013-3928(-) [Echinoplana_celerrimaclean]
MRWLILVVNVWIVTFSVTFAASFWDFCRHPSAAGLAEVMTKAAIPRLGSKAGEFRVVEDFNGRRVENSIDCGEACCGDTG
DAENGRKLCDVALFRMLKGKPRCFLISCRDDDPTACDPESKEGDPNFQDAVMIRLRRRAPVTKKTPLPVRDRLCSPDSKK
AACPKGELCLPNSQDGAYVCRCRRDSRRVPSSQSPYGRCVNRPTPAPKTAVRKLKILLDRNYSIQLPVNEITLQAKVENP
PKTSKKEPLAYLWSVVSSPDGPEKGVMAGRTTPNFHIAKLVVGEYKFKLVVQGRRSYGEARVSVKVQPAKRINKPPVARV
KSANEVVRLPNNLVLDGTQSWDDDKIVDYKWEEVSGPLNKNNLKSTNNGILELKSLTPGDYIFRLTVTDSDGASNSSDVN
VTVVKEKDYPPTANAGQNVVLTLPKNSVNLSGKASTDDHGIKSYEWVKVGNDQLTADMTGVREPVLYLKNLQQGDYLFEL
KVTDTAGQVNTAQVKVYVNPKRNSPPVPNAGGDRTVTLPLKIITLDGSKSKDDEKIVRYEWTQINGPHSLTLKNADSAKA
QVSNLKVGQYKFRLTCWDKENLHNTDTIQLTVQESRNQRPKAHAGGDKLVVLPHNLVMLDGTRSWDDKEIVSYSWTRSDD
SLAAGTVLNNSDSHAQLLLTDLEPGKYNFKLTVTDAEGLHSTQQANLVVKPDANIKNVLDMRFIGNLREFKQSNKADVIN
QLKLLLTKDFPDGEIRIHIEEIRQIHNSDSLLLRFFVSKKSRTSDVVLDGKSVLRVLRQRRRSGVALLDLQIERLDTAVC
QSTCSGHGKCHSLTGRCVCEQFWMENGLRVRYGDGEYNCDWSILYVIVLSCLGVLLLAVMIWFAVWCRRRKLPNARRMAS
HLKRKVTQRMAMKLRRPRTKRHKYALLNEFDDKDGGLKMPTFPTRNGKVKARLHSESDLSSDEEDTLFVNKRPVASEASK
THHRANGEAGL

>e_gw1.121.7.1 [LOTGI]
MCHPAIGLINSTFRESILFLVIFFQTASPFPSTTTNKIKPLTVSAGKGRIIQLPVNDVALSAFVVQEPDKGETYHYTWSM
VSSPNGDKDKGLMEGKTLDTVKLKNLIAGGYIFKVTVTGDNKFGESTVNVTVLPPARMNTSPVAIIKPTNQVIKLPNSGV
LDGSDSTDDDKIVKYHWEEVNGPLQEHSISGDSSMLKLQNLSPGNYTFKLTVTDSDGAVNSSQANVTVHKETDYPPKANA
GSDVVIHLPVKSVILYGNASTDDKGIVSYEWTKTGDTDITNDVSGVRTPFLHLKDLEVGDYTYTLKVTDASGQSSSADVH
VFVKPETNQPPKAVTEKSIEVVLPADNIVLDGTNSSDDSKIITFAWSQKSGPSQLELMNSDRMVAAARGKLKEGIYTFQL
LVKDADGQTGTQLLTVTTKKHANLAPVANAGGDKVVYLPVSSLVFDGSNSKDDHGIVKYKWSRDQRSLAAGDIVNGSASH
AVLQLINLVAGRYIFTLTVVDVEGLSNSDSASVIVKEDPNKNNIIELLLNTDIHDFSEENRVRFSFIVQFNFIKNCFEKR
KVVKLLLISYLHVQFLVKIKTKESEKVQPGVDIVALLRRKLRQNSDILDYSVISIDTLVCQNKCSGHGRCELKTKKCICD
AFWMQNFFTASLFLYESNCDWSIIYVVIISFILVITVTGATWLVICMCRSKRYAVFVGYSVFF

>e_gw1.9.31.1 [TRIAD]
MWYLCFHFFSELQVDVGFNRNITLPVNSITIYGAAWPPSPKNHPYSFEWSKVFSPANSKAIIAGQHTALLSLSNIDVPGV
YGLKLTVRSEASYGHGFVNVTVFPAVRNNKPPVAVIYPKFKEITLPIQKFVLDGSRSSDDDKIVKYEWELVAGPLNYYLK
KKTNPVLQLTKLDPGNYDFKLTVTDSDGVKNSTLARIKVNKAMDYKPVALPGPDVLLYLPQNSVVLNGSGSYDDNGIVRY
AWTKLHGSPEIADMQGTTSPVLHVTNLVEGHYVFQLNVTDTAGQMASATVTVVVQPEDNKPPKAVAGPDKDLVSPDDSTF
LDGSSSSDDRGIVSYLWRKVSGPNSFVMSGAKTSQLKLTKLKLGTYVFELIVTDDRGLQGKDTVNVFVKKDDNKAPVAKI
NGDVTVKLPKNEAVLNGSLSSDDYGIVRYEWTRSSNSPAIATILEDSDHKPILRLAGLVVGKYTFTLKVVDQKGLYSVDK
ATITVVKGDAMENLVEVKIDTQGHTFTNQNKMNLLTTISLSLGISGDKIKIDNIHEINSGGISVVFYIVDDNGKVQKGAE
IVSTLKSKAFKNLNRKYWIVAIDTYLCHNNCSGHGVCDNLSKRCVCNSFWMENFIKAGIQGQSNCEWSILYVIIICASCV
IAIVSIIWFILYCCRRYVQNVDFYEEFFIESCFKIL
