# Supplementary material for: OMA standalone: orthology inference among public and custom genomes and transcriptomes
Source: Genome Res. 2019 Jul;29(7):1152–63. doi: 10.1101/gr.243212.118 (PMC6633268; doi:10.1101/gr.243212.118)
Supplement: Supplemental Material [file supp_gr.243212.118_Supplemental_Data.zip › orthologous_groups/OMA/OG10297.fa]

>m.82148 g.82148  ORF g.82148 m.82148 type:complete len:874 (+) comp36231_c0_seq6:304-2925(+) [Catenulida_fasta]
MAAANAAQIPPRRSQNPGTLTLPNIRGSNEIDLQNMERALVPVGGNNSEVMEERLKQLETRLIVAEKSSRALLDEIVRLQ
GSIRSQLRRQEDLIREERQSRQQLETTIKSNNSVVLELARRLQSTEEKVLDEKSTLSDLISQTKSVELAVRNSQMDGAGR
RGDVSGKVREIQLQIDDLQRGKTEIERIAMQMVDEMRNMKARIESQAVEQSGLASEVRNRGKRLEDEYLKQFDSLKRSGD
FNSSNDFSWRELRGQVDMRMAEMRELFLEMKSRQDLETQERKIAEQQLQIKLNELSLANVDNRRSMNRPSQNDDLVLKQV
ENAVTRERANLQQQWDIERAHLQTKMSDMIEDLQRRVTERELKVREEYSLKYGDLERFVRAEQEARNQYEKDLRYENDKK
WDALRKLTESQTLSFKDATQQDKARYKEALQKVDEGVNILEQLIEETRKNMEKVLSAEIKSRKGNEREMRSRVDNVEEKL
SVATATLQQTLSGLSTQLGSLQDRVKRELLSVLEDKHVSELRLVTDLDARVQALANRLANSEDRLEGKVEASSAVLKEAM
REKIESISLWQTAVNNSIDQLRLLQQQLPNDIYQLQEKIELLKSEINSRVTAETEGRIEDVESVRRMIEKLREEFPKFPI
ASKADVADENVQLVDECNANIKKLSETLQTVKSVLGMKIQTEQNMRVGEIKDVQDEIAHLRVAIQTLLQPGKKPRVFIKP
DYAYHNSSFAANDHYTFSPTGVENSTPTINRWSIYNTYRWMTWKQKWVYSAWQRLQRKKQAYAALSAGNKSEASDKRNPY
LAARENDAPDRRNSNLAARENDSPDRRNSNSNLAARDRQPSPYNNEDRRQSENRLPDHPWDGTRGGENENRER

>m.37861 g.37861  ORF g.37861 m.37861 type:complete len:849 (+) comp50790_c2_seq32:168-2714(+) [Cerebratulus_spclean14cd]
MADYRTDNRRRSLTPTRLPTTPQFPSKFNALPNINGLGSPQPSQENQLVPFGLDKRANAFNASTEGMDANDRVRLLETRI
GVTEKSNRALLEEVVRLQSELKSNTRRNEDIIRDERIARQGLENTLRSTADALAAVTARLKRTEDRIQDERTYLNDLMSQ
SKTLEQTVIGTQQEQANKRDYQASRIEELKSDLEESNRTKGQLERLTYQLIDDMRALKNKVENQSFDFSQVTQDLKSRSR
KIEEEHRQTASDVRRHTESQNQVDLTTNQLRLQIESKLSEVRDVLIDLRNKQDSEGQERRMGEQQATIRVNELQSSLLEQ
ARKRDEAIHALDTMQREKEHAAETERLKLQNRTAEMVEDVSKRILQKDIKLREETQDKFLQIEKAWHEDQQRRQEVERAF
RKETEQKWEQLKRAADEEILNVREAQKIDRSKYNETLKKIDEAVSLLDQQIVETKKQMDKVIMAEIKSRKQHERDTRERV
DHLQDKIGVATATLQEAIGGVTSQLSGLSEKVRRDLNNKLDERQAAAVRQLNDLDTRLLSLSAKLAQIEDKLDARVAALQ
ARDAGMNYDDDTDPEASAALSENMREKLSSIIQWQELTSQNIKELQRLHQTLPTDIFELNEKLALLKNDTSARIQGEIEN
RVSDVEKVRRELEKMLAKENDKEATPTMRDMDNEPSQSEIEEVQGSIRKLAESMQTVKTVLGMKIQSEQKLRNEEVKAIQ
DDLQELRAMIEPILKNSSNTRLFIKPEGDIPRHEAESGAPDVNKWGLYSAVRWWHWKTKLSGLLEKDNNKKKESDSEDDE
DSGDDDANKDKPKDEAKDKDKDDDKKKEEKDKKDADGDEDEDDKGSTAX

>m.58155 g.58155  ORF g.58155 m.58155 type:complete len:759 (+) comp83706_c1_seq9:160-2436(+) [Macrostomum_lignanoclean]
MTFYYQAPQAVDLGGNSARQFPNRYSALPDIGGYAEQQQQTSSGPIRFGDLEARLGAAEASGRSISDEVVRLQSELLSVA
RRGDEALREERRARQSLESGLRTSSELIGQLDRRLRDQEARLRQERQALDSQLALTAQPQPQQLAAATPGVDDSANAARV
SALERDIEAMGRARGQLERIAYQLADEMAALKRRLEAQGVDLTSTVADLRANTRRLEEACGARLETVQRRLDRASDPDAQ
GRLVRGQAEAGLAEMRDQLAEVRVKMDAEAHERRAVEQRAAARLSQLHAALGEAARKLTESLASAEARRRERDRQTEAER
TALIVQLRDGVAQVSQASAEREARLREEMARLAAESEKSTLNQQEARLTQERSARQEMDRRWEAARQEAGERLAELRAAG
KADRAAASESLRRLEESLANLDRRLADGRRDQSRALAEEVSARQAKAAAAGRKLASIEDKIAAATASLQQAVAGVSAQAR
ESVESDKQRTQKMLDELRRENERRLVDTDTQIGSLRQRLAELDERIEAKLSAANQEEEAATSMSQSLRETVDEITAWQAQ
ANAQLSELRLQQKALDEESKAVEGRLDEATEAGRHGVGAEVFGRVADTDRLREELAELLELLPKEEGVSKREMEECQASI
RRLAEISQTVKSVLNTKLQAEQQQRTADVVEARQELERLRALLAPLAELAFEPTLFVKPEDWRYEGKEAAEAKADPLNKW
SLHAAVKWSKILKHWMHLKYLARSLQDEQVQQPNENST
