# Supplementary material for: OMA standalone: orthology inference among public and custom genomes and transcriptomes
Source: Genome Res. 2019 Jul;29(7):1152–63. doi: 10.1101/gr.243212.118 (PMC6633268; doi:10.1101/gr.243212.118)
Supplement: Supplemental Material [file supp_gr.243212.118_Supplemental_Data.zip › orthologous_groups/OMA/OG10300.fa]

>AAG32091.1; CCD73543.1; Y95B8A.5 [CAEEL]
MGCIMSQEDEAAKRRSKKIDRLLKEDGENSMRTIKLLLLGAGESGKSTILKQMRIIHDVGYTTEERKVFRGVVYGNIILS
LNAIIHAMEQLKISFTTLDHESDARKLLMFSTTGEEDELPEELVVLMKSVWSDSGIQKALERSREYQLNDSAGYYLSQLD
RICAPNYIPTQDDILRTRIKTTGIVETQFVYKDRLFLVFDVGGQRSERKKWIHCFEDVTALIFCVALSEYDMVLVEDCQT
NRMRESLKLFDSICNNKWFVETSIILFLNKKDLFEEKIVRSPLTHCFPEYTGANNYEEASAYIQQQFEDMNKRTTGEKNQ
EIYTQFTCATDTNNIRFVFDAVTDIIIRDNLRTCGLY

>m.13635 g.13635  ORF g.13635 m.13635 type:internal len:241 (+) gi|84608868|gb|DN308904.1|DN308904:1-726(+) [Schmidtea_mediterranea]
TIAIGCIPSNEVRANENKSKEIDKLISRDFQRESSTIKILLLGAGESGKSTIVKQMKIINNNGYTKDECLQYKPIVFSNT
LQSLTAIIRAMGQLKIDFASLESIEDARKLFSLGKNIEEAVLSEDIFAAMQRLWNDDGVLVCFTRSREYQLNDSAEYFLN
SIGRLSNPDYIPTEQDVLHTRVKTTGIVETLVTFKGLNLKIVDVGGQRSERRKWIHCFEGVMTMIYVASISEYDQFLIED
N

>fgeneshTA2_pm.C_scaffold_13000006 [TRIAD]
MGCLVSKDERAAAERSKIIDKNLKASGDVSAKEVKLLLLGAGESGKSTIVKQMRIIHEKGYSEQDCVQYRPVVYNNTVQS
LATIIRACGPLGIPFENPSLKDLSKEYFSMIERQGDSVELSKKLLTLMKTIWADNGIQESFKRSREYQLNDSAGYYLNDI
DRLGTSNYIPTQQDVLRTRVKTTGIVETQFSFRDFRFKMVDVGGQRSERKKWIHCFEGVTAIIFCVSLSAYDLKLAEDEE
MNRMVESMRLFDSICNNQFFEETSIILFLNKKDLFQQKIAVSPLTLCFPEYSGANNYQEASSYIQTVFEDLNRKKESKEI
YTHFTCATDTDNIQFVFDAVTDVIIKNNLKDCGLF
