# Supplementary material for: OMA standalone: orthology inference among public and custom genomes and transcriptomes
Source: Genome Res. 2019 Jul;29(7):1152–63. doi: 10.1101/gr.243212.118 (PMC6633268; doi:10.1101/gr.243212.118)
Supplement: Supplemental Material [file supp_gr.243212.118_Supplemental_Data.zip › orthologous_groups/OMA/OG10301.fa]

>m.93230 g.93230  ORF g.93230 m.93230 type:complete len:643 (-) comp36628_c1_seq5:395-2323(-) [Catenulida_fasta]
MAFVRKSKYKHIFGKPLKRDQCYENIRVTKSSWDSTFCAVNPKYLAIVTEAAGGGAFIVLPISQVGRLERDPPLIAGHKA
MVLDIAWCPHNDDLIASASEDCTVKLWLIPDNGLKARQNVTEPVMELIRHQRRVGLILWHPTAASILLSAGADNKVFIWN
AEVGDCLVEMEFSDMITSASFNFNGSRLAVACKDRKTRILDPRTGEQILEGQLHDGNKVQQVCYLRNGDIVTTGFSRTGD
RQVAVWKTDNFNAPLAQLDLDTSNGVNFIFYDGDTNMVYLCGKGDSVLRYFEITDEEPYLHFINLFQSTEPQRGMGCMSK
RGLNVNDCEIMRFYKLHTKGLCEVIPFIVPRKSELFQEDLYPDTPGDMPALTAQEWFAGRDADPVLISLKDGYKPTASVA
ASLNRKAGPTVAPNSSSKAETPTPSRNSVTALTAKFEQQCYEPVSSPTVQLRSVQSFASPASSNKQELPSEVPMVTSSPL
SMSQNGTQLRFNSEQVDLLQRDVDALKTLSASQMCETDNRGAQIAALRIATDALKVQNAARANELREMQQLIANDMQQLR
QQIATLKEVVSSLKSEPLKLSCQPERTFQLAESANTDVDLLGPFDEPFGEYSTNQVDECQVQCDHQPQREQLDIDLLNET
EA

>AAH06449.1; BAG37792.1; EAW74623.1; ENSG00000172725 [HUMAN]
MSFRKVVRQSKFRHVFGQPVKNDQCYEDIRVSRVTWDSTFCAVNPKFLAVIVEASGGGAFLVLPLSKTGRIDKAYPTVCG
HTGPVLDIDWCPHNDEVIASGSEDCTVMVWQIPENGLTSPLTEPVVVLEGHTKRVGIIAWHPTARNVLLSAGCDNVVLIW
NVGTAEELYRLDSLHPDLIYNVSWNHNGSLFCSACKDKSVRIIDPRRGTLVAEREKAHEGARPMRAIFLADGKVFTTGFS
RMSERQLALWDPENLEEPMALQELDSSNGALLPFYDPDTSVVYVCGKGDSSIRYFEITEEPPYIHFLNTFTSKEPQRGMG
SMPKRGLEVSKCEIARFYKLHERKCEPIVMTVPRKSDLFQDDLYPDTAGPEAALEAEEWVSGRDADPILISLREAYVPSK
QRDLKISRRNVLSDSRPAMAPGSSHLGAPASTTTAADATPSGSLARAGEAGKLEEVMQELRALRALVKEQGDRICRLEEQ
LGRMENGDA
