# Supplementary material for: OMA standalone: orthology inference among public and custom genomes and transcriptomes
Source: Genome Res. 2019 Jul;29(7):1152–63. doi: 10.1101/gr.243212.118 (PMC6633268; doi:10.1101/gr.243212.118)
Supplement: Supplemental Material [file supp_gr.243212.118_Supplemental_Data.zip › orthologous_groups/OMA/OG10304.fa]

>e_gw1.75.67.1 [CAPI1]
KKDTMVKSRFPDIDIPKDVDVASETLRLFETHGKKVAVIDAMTGHQYRYDELIRHIRAVASGLAKLGLRKGDVLAICSPN
TPEWIIVFFAAICNGAPVTTINPLYTAYELKNHINDSGANFIYSTNAHADMVREVAKECPSLKVILLGGRAGSVDFHHLL
SDDGSSFPSVDIDPIDDVAIIPYSSGTTGLPKGVMLTHYNIIASRTLASCPAFSNTLVGLRPGEQTVVLGFLPYFHCYGM
LGVMMNNLFAGNRLINLPRFEETLFLETIQKYKVNQLPVVPPTILFLATHPMVPEYDLSSVKSVSCGGAPLSEEVMGRFT
RRLRVPSPRQAYGMTEMTLGCMKIPLQERSRPASVGILVPNMEVLVVDLKTGASLGSHQRGELWIRGPIVMKGYLNNPKA
THSAIDANGWLHTGDIGFYDDDGYFYVVDRIKELIKYKGFQVAPAELEAVLLTNPRIDDAAVIGVPDVEAGELPKAYVVL
KPNCEMSVEDVKSFVAGKMARYKHLKGGVEFVSSVPKSQSGKILRKELRANLIKSKI

>FBgn0027601 [DROME]
MNPAAQLLRMRSATAFGSAATRSITTNRRQRTTSTASAQRERTQSVSETDKFLHYSPEDGYYKTSPFDPVTIPNVPLHEY
VWRDFKKWERRTAAVCVITDRQYTFAQMRDASAAFAVRLQTKFNLQKPDVLAICLPNLPEYPIATLGAIEAGLTVTTVNP
VYTPDEIARQLTFSGAKFLVGTVSGFATLSQASKLVGRQIPIAVVRTSAEEALPEGAIDFSELTSTQNVRYEDLKAPKEA
SADDMVFLPFSSGTTGLPKGVMLSHNNITSNCEQVQASLPLDLMGPQNTLPGVLPFFHIYGLTVVMLSKLGQGCRLATMP
CFKPDDFMRSLDKYQGSILNLVPPIALFMINHPKLTQETAPHLKVVMSGAAPIGQHDVERFLNKFPNTVFKQGYGMTEAS
PVVLLTPEGNKVYASTGVLPASTEAKIVPLDGSDAKGVGPRTTGELCVRGPQVMAGYLNNDEANQVTFYPGNWLRSGDVA
FYDEDGLFYITDRMKELIKVKGFQVPPAELEAVLRDHPKILEAAVFGIPHEFNGEAPRAIVVLRQGEKASAEEISAYVAE
RVAHYKKLEGGVIFVDEVPKNPTGKILRRELKEKFSD

>185750 [HELRO]
MRSANTFAILKQIGKKCANEKAGYAGLCLPSHSYRVNLFENNNGLRALTFIENCNLANRARLFHTTSSNLVFKSRHPDVQ
IPNMSIPEFVLDSKFTTKPALIDGVTGRTLNFNQVKDSVWRLASGFSRLGFKKGDVLMIISENSIEFMLVFHAIMWIGGT
VTTCNPHYLVPDISKQAVDADVSYIFCSHLYSGKAHEVSEHMHTIKKVITVGQVDGLIPLTILLEDDGSEFPKNVDIDYK
THTALLPYSSGTTGMPKGVMLTHYNEVANAVQSDIPNFLLNRDVEKHLGLLPFYHIFGIIVHCICSMKDGQTTVIIPAFD
PKIFLDCIQRYKIGMTHIVPPIVMFLNKHPMVKRFDMSSLKRLVCAAAPLGAESVHEFHEKYPNCVLGQGYGMTETSPVV
TMNQIPTCKTKPASSGTAVPNTFLKVVDIYNNELGPGEKGELCIKGPQLMKGYHKNPEATANMIDSEGWLHTGDICTIDE
DGHLFVVDRVKELIKYKGLQVPPAELEALLCSHKAVGDAAVVGVPDHEAGELPKAFVALKPGAKVTAEEIHKFVDERVVQ
YKRLRGGVVFLPQIPRSPAGKILRRELKNL

>m.93059 g.93059  ORF g.93059 m.93059 type:complete len:592 (+) comp79470_c0_seq1:85-1860(+) [Macrostomum_lignanoclean]
MPGRVSLVSRTTSATMRLVTRRWCSGSSSGAASGGSQQRQQQSARRIIHSPVPDIPASELNSLLGYPSLTLSRVDEAPNR
PALIDVSARTENDDGGSHRVLTLADVRDLSLNAAGGLARHGIVDGAVLALFLHNCPEFVLAQLGGMIAGATLTLANPNFT
ASELAYQLRHSGAVAVVTQADKFEIAAKAAKEAGCVKDIYVVDKLMSGAHHFDELLVDSDGPRSLDDWQLDPSKRVAILP
YSSGTTGLPKGVQLSHSNICINLLQYNRTVRPPVMSGPYLGVLPFYHIYGQAMVGQALHTGCATVLMRKFEPETFLRAVE
EHGINVMHLVPPLVLFLLQHPLSERYNLSSVRQIYSAAAPLGPEIQLRLVDMFKTRYGVDIELQQLYGLTETSPITHGPQ
PLGERPASTLGQIGAPVCNQLTRVVNVVTGQDVGPGQEGELVVKGPQVMLGYLNNEKATRDCIREDGWFHTGDIAVYDEF
GYFKIVDRVKELIKVKGSQVAPAELEDILLNHPSVQDCAIIGRPDERAGELPCAFVVPRPGVQLTAEEVKSYVADRVTKY
KRLDGGVVFTDSIPRNPSGKILRRFLRDSLH

>gi|291240295|ref|XP_002740055.1| PREDICTED: CG6178-like [Saccoglossus kowalevskii] [Saccoglossus_kowalevskii]
MSSDKSKSQRRINILIEAFKCAANNTGIVRSKYPDVRVPTDLSVHQFVLSKFDHYGDRDAMIDGITGKSYAFRQLKVLVY
RCGSGLTKAGFRQGDVCILYLPNLPEFFVAFYGVASIGGTISPANPVYTVYELTTQLKHSGAQWMITTSELAGKAKQVAQ
RVSGIKALYVIGDESVEGCRSFAADLMEDDGSAFPTDVRINPAEDVVALPYSSGTTGLPKGVMLTHGNMVCNLHQIRTPG
LLDFSVDDVILCVLPFYHSYGMVAVLANALSQGAKLVTMPKFEPQKFLQLIEKYKITQGLFVPPIILFLIKHPMVDQYDL
SSLVYILSAAAPLGPEHITELKKKLKNENLIVRQGYGLTETSTASNICSRYEEFHPGSVGPLLPNTLGKVVDLKTGENLA
AGQDGEICLRGPQIMKGYLNNIQATNMTVKDGWLYTGDIGHYDNDGHFYIVGRLKELIKYKGFQIAPAELEALLLTHPQI
QDVAVIGIPDDDAGELPKAFIVPKTDQITVREVIKFVEETVSPHKRLRGGVQFVEEVPKSASGKILRRVLKDAMKNMK

>fgeneshTA2_pg.C_scaffold_5000093 [TRIAD]
MNIIYFQIDAATGRSYTYAQIKVLMKKFASALMRRGLKKGDVVAVYSPNIPEYPIVFFGTIAAGATVTTCNPLYTAKELA
HQLELSGASHIFTVNLFAEKAKEAAALSHISNVYVLGSPTGDGITSFQDLLADDGSYYVPAKINPREDVAVLPFSSGVML
THYNIISNVSQAAMKPFFNVDTDDVILALLPWFHIYGMVTILFVGIRYGSKVVSMSRFEPKAFLECIQKNKITVAPIVPP
IAVFLSKHPLVSQFDVSSLKDVISAAAPLGKETQSSLTSRLGVSVRQGFGMTELSPVATVSPANESVPGSAGILVANTKG
KVVDIETGKALPARKSGELCFKGPQVMKGYLKNQAATDKTIDQDGWLHTGDIGYYDESGNYFIVDRLKELIKYKGFQVPP
AELEELLLTHPKIADVAVIGIPDVDAGELPKAFIVKKSDDLIAEEVIQFVAGEVGPHKKLRGGVEFIEAIPKSASGKILR
RQLKAQEIEKYKKVNSTRF
