# Supplementary material for: OMA standalone: orthology inference among public and custom genomes and transcriptomes
Source: Genome Res. 2019 Jul;29(7):1152–63. doi: 10.1101/gr.243212.118 (PMC6633268; doi:10.1101/gr.243212.118)
Supplement: Supplemental Material [file supp_gr.243212.118_Supplemental_Data.zip › orthologous_groups/OMA/OG10310.fa]

>fgenesh1_pg.C_scaffold_1054000003 [CAPI1]
MHYIVYYQQPCFGNVQTMPLLDSVTEATSLLEQWEKDHAANLSPMATLEKLAILVESEIEAWYKMDPDPFDDRHPGRSDP
DCSLGHLGNTYLVNREHHELHTVSARLLLNVMPGLETSVVYSDFEPLLRRLTEWAEGGEEPLSSYAIGLLAGAMDVQDIV
VKFKDFNSRIVPVLLKRLHTLKAKQIERQISEKVNLKRPFANIGRDAESQPTATDPSSSTSPSAKKVALTSVNGTDQPQK
VSKLRNKSDEQELKVNQFGECSNSSWADQQQYVIGKYQMWPMSEEMQQRLILQYLTPMGEYQEMLSNVFEHNALELICFY
MDLKQNPDVRLAFEALRYLASLLCHKKFAVEFINCGGVQRLLSVPRPSVASTGVSMCLYYLAYFEDTMERVCLLPHKVLA
ELVHCELWMLECSHESGRCHATMFFGMAFPFRVILELFDHQDGLRKLFNVISTLAILNVEEDTDAVLSEDEIFASRQAAR
HVCVALMKYFQAHLAIKADQLRRSHLRHEAGSPLVEMPAYKASTFPPEVIEDSIELLLECLPYRIKWNPVHQFLQLGGPK
LLLQLVAMAAEWSAYVGKAETIRSALDVMRVCTVMPSCQLLLCESIALPDAIMTPAISILLGLAESDVISDPEIQKSALH
MINNCVCGPLSR

>m.43390 g.43390  ORF g.43390 m.43390 type:3prime_partial len:434 (+) comp51570_c0_seq3:105-1409(+) [Cerebratulus_spclean14cd]
MAVVDSTTELNSLLEQWTQDNNGIGISPIPVLHRLAELIEKETEAYFKMDPDPFDDRHPGRADPKCGLGHLLKCLFKNDD
FMNKLVNTYLLCPRDQVNLQTAACRVLLDILPGLETSVVFNENDEIVRRLLHWAEVADEPLRSYATGLLPGAMEVQDIAA
SFRESNARLVPIMLRRLHSLWEERQKEKTAPLRRPFADIGKDEKPATVNGNVGCHTGILPQRSDMGTSPEKTRVRRGSFS
NDDSCSWAEMQPFVIGSHCMDPMSTDMRMRLIVQYLAPMGEYQELLSSMFECDAISLIYNLIDLKKNRDIRLAFDGLRFL
ASLLCHKKFAIKFIQTEGVQRLLGVYRPSIAATGVSLCLYYLAYFEDAMERVCLLPEHILSDLVSYVLWLLECSHQSGRC
HATMFFSASFQFRVILNLFDDQDGLRRMFNVMST
