# Supplementary material for: OMA standalone: orthology inference among public and custom genomes and transcriptomes
Source: Genome Res. 2019 Jul;29(7):1152–63. doi: 10.1101/gr.243212.118 (PMC6633268; doi:10.1101/gr.243212.118)
Supplement: Supplemental Material [file supp_gr.243212.118_Supplemental_Data.zip › orthologous_groups/OMA/OG10311.fa]

>e_gw1.91.15.1 [CAPI1]
MAQELGYEVLQRPENLVEANRMANNYMFGFRKWKSHVTSRPLSMRSMIVQDLYRDEEDPHDSRSPDHSTYSLGNILYAVF
FGWWVALIYLLIALLMCVTIVGLPYAKLCVRLAAYMFWPFGKFVHKNGFEHHGYRSFMETPATTRQQRWENLWLHAETNY
WVSKPRTYVWMMLGLPLAFLAHSLAFILTWLTVVFIPMSKINAKIVYRILLLPPELIRIDSKNLNSEFASGDIIMFTHQA
INVYYYKYTVDGVNVICVNLLVIVFFALGIGYLDEDNKVFPSAFKFVISLFSIIPLAYYISMAISSISAQTNSAIGAVLN
ASFGSIVEIILYISSLVAGKRQVVNCYDQLVKSALVGTLLATTLLIPGISMVIGGLKHQNQVFNYRSAGITATLLFVSVA
GAFAPSIFARSFGSMSCYECFRANVTNSSAFSMSCAQCDYTMVSVHFLVYPSHTMSLVYGCCLILPVAYVVGLIYSLKTH
HKHIYETFAAEGSSGHHAVHWGRVKSLVILGTAVLLMSLCAELVTKNIEPILKSTGFSVYFVGALFLGVVPDIPEILVGI
QFALQNNIALSIEVGSCVAVQVCMVQIPVVVLANLVYPLNFYLIFSEMHIWAVVIGVLLNNYVFVDGKSNYFQGACLVAT
YTVLIMMYFFAPDDNISTEC

>fgenesh2_pg.C_sca_52000130 [LOTGI]
MADIDKESWSSSKDETSITVENGQVRTPDVCDLPKVRLRTSNTESNDITLDITSSIGPFERSAQFIAKPENVIEAHRISN
NYLFGFKKWKSHVTARPLSSRSEIVQDLYSDDYKIKNVSTIRISNILYTVFIGWWLALLYLLVAGLMLITIVGRPYAYLC
WNLSKYFLWPFGKFLHQIHPIPLHIVAQVSFQENDNKDLNERSTLLGVNDIKTSEKPHNIEQSQYWRRPLTYLWFLLGIP
FLVIGHSIACFLTWMFVVSIPMAKVNLKAMRIILFLPPEQVTVHTEAIVDLDSERLHSEILLYTHQSMNIYYYKFTIDGV
NVILKCILAILAIIPLTYYIGLSITSISAQSSFAVGAILNATFGSIVEIILFVIVLKKGVDTDKGCYQELVKSSLAGTIL
ASILFIPGVCMIVGGIKFRTQNFNPRSASVSAALLFVSIVGIFAPTIFSKIYGDLTCNRCEYVNQTDINGTSNATVGFKC
DDCKQSLFGLDGDKSLYEKHIEPLIYACAIVLPISYIVGLIFTLKTHSSHIYDAFNEQLKATSTALEESAQWSRLKSTII
LLFCAVLIALCADLVTNNLQPLLESTGVSEYFVGVTMLALVPELPEVVNGVQFSLQNNVNLG

>SPU_009168gn [STRPU]
MSSGRVNDSVVRHDADVLQMEDGAEHDGDGLSCSSVHSHQSGPVPSPSRQNSHGNPSSFLRHRARSRTNEKTEEEEFVFV
EAPENEVEAQRMEQNYMVCISEEIREGEGSFGFKKWKSHVTKRPLQERSEVVQELYKPPLEIKPFSYPTLGVSNVVYALL
IGWFMALIYTLVGVLMLITVVGWRHGIYCFQLGRYFLWPFGYFVQEQTEYKFIEADGSTSIGEDGVVNTAYNVRDPLDNE
KLVTSLTGSDTYHRVDNSKYWKRPSTYVWLLLGMPFVFLLHLLVFLISWMLIISLPVAKLNMIAIKRLLILPPEKLKVSK
TTAIKPGEQSHEVIMCSYQAANFYSYKYTVDGMNIFFVNMLLFVVIAIVVGFADTNNRFTTAKGVWVCGDACVGESVSVK
VYVCLDLCGISAQSNHVVGAVLNATFGSIVEIILYISSLLKQRGNVPQGICYSEIVKSALTGTLLATMLFIPGFVSKMIM
TALKQGGNVPPGICYSEIVKSALTGTLLATMLFIPGICMMVGGLKHKEQRFNVRSMSVSATLLFISVVGVFTPTIFTITL
GGFECSNEDSDFLNHKLRPLVYVCIALLFLAYVIGLIFSLKTHTHIIQESSSHAGTSQANTHSKPDVHWGRIKSTIILLV
AVALMSLSAEVVVQNLEPIISSSTVIKPVFIGVTVLAVVPDLPEIINGIQFALKNNINLSLEIGCSVAVQVCLLQIPVLV
IVDAIVNLGFNLVFNELHLWSVIISVIIINYIFVDGKSDYFQDTLFPSIMYYQKLLIPVICDHDLNDP
