# Supplementary material for: OMA standalone: orthology inference among public and custom genomes and transcriptomes
Source: Genome Res. 2019 Jul;29(7):1152–63. doi: 10.1101/gr.243212.118 (PMC6633268; doi:10.1101/gr.243212.118)
Supplement: Supplemental Material [file supp_gr.243212.118_Supplemental_Data.zip › orthologous_groups/OMA/OG10314.fa]

>m.95682 g.95682  ORF g.95682 m.95682 type:complete len:351 (-) comp47559_c0_seq6:365-1417(-) [Cerebratulus_spclean14cd]
MADIVELENDFNFHLHKPVLPLAIALEWYQRKYFWYHDLISCFKIHEIIDIGENTIVPDDFSEEEIQSGMWWRQLVSGGA
AGCVSRTCTAPLDRLKVLLQVHASKTNNLGIVTGFKQMLREGGMKSLWRGNGINVIKIAPETALKFMAYEQLKRVIKGGE
NRDIKVWERFCAGSAAGAISQSTIYPMEMLKTRLALRKTGQYSSIADCARKIYEAEGLKSFYRGYVPNILGIIPYAGIDL
AIYETLKTKYIRSHPENADPGILVLLACGTTSSTCGQLASYPLALVRTKLQAQAAKPGRRDSFVALAKNIIRTEGPLGLY
RGIAPNFMKVAPAVSIGYVVYENVRKLLIPX

>FBgn0052103; Rep785 [DROME]
MLRNSTYQYNLPVDYHNIQQMAVAGDMMEDFVVIFRDMMGRYLDIGEDMNVPDDFTQKEMQTGLWWRHLVAGGIAGAVSR
TCTAPLDRIKVYLQVQTQRMGISECMHIMLNEGGSRSMWRGNGINVLKIAPETAFKFAAYEQMKRLIRGDDGSRQMSIVE
RFYAGAAAGGISQTIIYPMEVLKTRLALRRTGQYAGIADAAVKIYKQEGVRSFYRGYVPNILGILPYAGIDLAVYETLKR
RYIANHDNNEQPSFLVLLACGSTSSTLGQLCSYPLALVRTRLQAQAAETIANQKRKTQIPLKSSDAHSGEETMTGLFRKI
VRQEGLTGLYRGITPNFLKVLPAVSISYVVYEYTSRALGIKMS

>AAH05163.2; AAH89448.1; AAI03931.1; AAI03932.1; AAI03933.1; AAI03934.1; AAQ88879.1; BAB67789.1; BAF83394.1; BAF83680.1; CAF04060.1; CAF04495.1; CAF04496.1; CAF04497.1; CAF04498.1; CAH73133.1; CAH73134.1; CAH73135.1; CAH73136.1; CAI13826.1; CAI13827.1; CAI13836.1; CAI13838.1; EAW87739.1; ENSG00000148339; Rep3173 [HUMAN]
MLCLCLYVPVIGEAQTEFQYFESKGLPAELKSIFKLSVFIPSQEFSTYRQWKQKIVQAGDKDLDGQLDFEEFVHYLQDHE
KKLRLVFKSLDKKNDGRIDAQEIMQSLRDLGVKISEQQAEKILKSMDKNGTMTIDWNEWRDYHLLHPVENIPEIILYWKH
STIFDVGENLTVPDEFTVEERQTGMWWRHLVAGGGAGAVSRTCTAPLDRLKVLMQVHASRSNNMGIVGGFTQMIREGGAR
SLWRGNGINVLKIAPESAIKFMAYEQIKRLVGSDQETLRIHERLVAGSLAGAIAQSSIYPMEVLKTRMALRKTGQYSGML
DCARRILAREGVAAFYKGYVPNMLGIIPYAGIDLAVYETLKNAWLQHYAVNSADPGVFVLLACGTMSSTCGQLASYPLAL
VRTRMQAQASIEGAPEVTMSSLFKHILRTEGAFGLYRGLAPNFMKVIPAVSISYVVYENLKITLGVQSR
