# Supplementary material for: OMA standalone: orthology inference among public and custom genomes and transcriptomes
Source: Genome Res. 2019 Jul;29(7):1152–63. doi: 10.1101/gr.243212.118 (PMC6633268; doi:10.1101/gr.243212.118)
Supplement: Supplemental Material [file supp_gr.243212.118_Supplemental_Data.zip › orthologous_groups/OMA/OG10320.fa]

>gnl|GNOMON|2596440.p Model predicted by Gnomon on Hydra magnipapillata strain 105 unplaced genomic scaffold HYDRAscaffold_35327, whole genome shotgun sequence (NW_004170879.1) [Hydra_M]
MRNSLESVLQPLDEKSPRPDDKQERETWGNKIEFILTCVGYCVGLGNVWRFPYLVFNNGGGAFLIPYFIMLFVCGMPLFL
MELAMGQYFSNGPVSTWNIICPVAKGVGFAMIAVAFLCTVYYNVVIAWVIYYIYASIGRVVPWKYCSNKWNTENCYDGTN
KSKLDFKQNCSTFELNITNSLINTKPLLNAATTLAASKSLQMNETNLNSTVCSNISFYYSSPSQEFWERKVLNISGSLSD
SGTIRYDLLVCLIIAWTLVFFCLIKGIKSTGKVVYITATLPYVLLSVLMIRGAFLEGAGTGIAYYLKPNFSILGKINAWV
EAATQIFYSLGIGFGSLIAFGSYNKFNNNVVRDAVTLCLVDAFTCIFSGMVVFAVLGHMSYKSNIHISKVATSGPGLIFV
VYPEGISQMPISQFWGFLFFFTILSIGVDTQFAMLEAVVSGLIDEYKFLKKRKALVTLVLCIGACLFGVSMVMQNGMYVF
NIFNLQSGGISLLFLALVEVLALGYGYGADKFEKNIEEMIGYKPYPWWKWCWKFISPIVIFCILLSSILQWTGITYGDYK
YPLYGEIIGWFLALASMIWIPTVAIYKLYMCEGTLLQRFKKVCKPKVDHKFVLDLKLQRIFHQSKRCSSTTQVSATTGFT
TVQNPVKVIAKKRDKQVGRITFEERGTLVTVCCAVNAIENSILSFFIFPRVYFKESTINGGPPGCVGVANLSGWMNVTTF
SVAGIEPFNPNIFFYNEFLSSYVTDPPEPVTANPFSGVVDPVSAIVHAPAFNQSLMSSLSFGSACSVLPIQLISDPGSQL
SITTWCGVTSERVIGAFFFKDVNENAATVTAEKYRDVLANFVQPQLANMAGYWW

>e_gw1.10.271.1 [TRIAD]
EREGWGKKIDFILSCVGFAVGFGNIWRFPYLCYQYGGGAFLIPYVLSLIVCGIPLLALEFGIGQYFMKGPTVAFGNICPL
LSGTGFSMILISFFVAIYYVVILAWILYFLFASFIAPLPWTTCGNPWNTPSCLARNGSNANLSGTSPSVEYFNNRVLNIT
SHPDDAGPVKWDLALLLILAWVIVYLCIFKGVQWTGKVVYFTATFPYVVLIILFIRGVTLDGAGDGIRYYLQVNVTKLQS
VDPWREAGTQIFYSLGAGFGSLIAFASYNKRNNNLLRDAVTISCINCGTSFFGGFVIFSMIGYMAKQQQVPISEVVTQGP
GLVFMVYPAGLATLPGANFWSVIFFFMLITLGLDSQFAMVEAVVTGLTDYWPEKLSKRKPWLIAGLSIVMFLIGLTCVTK
GGFYIFNLFNIYSAGTGLIITVLIEIIMISYIYGINRYIGNIARITEKSVWVNWKICWFLLTPIMIGAVLIFSIIYYSPI
TYGKSIPYPWWGEFIGWLMAGMCIACIVIPAIYKLCKADGSFMEVCFMQI
