# Supplementary material for: OMA standalone: orthology inference among public and custom genomes and transcriptomes
Source: Genome Res. 2019 Jul;29(7):1152–63. doi: 10.1101/gr.243212.118 (PMC6633268; doi:10.1101/gr.243212.118)
Supplement: Supplemental Material [file supp_gr.243212.118_Supplemental_Data.zip › orthologous_groups/OMA/OG10324.fa]

>estExt_Genewise1Plus.C_950105 [CAPI1]
MANPTAQCIAEYAELDKEYEQLQDIHKEYSKKVDEVRAIQRKCMSHIAHQRYRMRQIGDSVRRANSHSDGEDKDALKILS
KNMDERKSHFRELEEVLPHENGVYLKIILGSVNVSLLSKQDKYQYKEDYERFKFYLSMIILIYALLLYFINMRVIDAAFQ
FLLVWYYCTLTIREHILKVNGSRIKGWWITHHFISTACGGIFLVWPDGYTYNAFRPQFVGFAVYLSLVQLLQYYYQSGSL
YRLRALGERRNMDITVEGFQSWMWKGLTFLLPFLVGGYIFQLYNAYVLYGLSRHESCIEWQVYALAVIFLVLFLGNMITT
IAVIRQKILAKGWAKEFMLRNKYRFSKPFNNSQ

>ENSCING00000013882 [CIOIN]
MEVAQRIGQTISFETCQEEWNALAGDYEKCLEKNKEYRKTAESYHSQRNACKSQIDRQMKKLKILKESLKNNRTSSSNEK
KELLDKIEERKRSLDEMGKFLPRKNGFYLRLIVGQVNMILDSTADKFRYKDEYEKFKLYCSITTLGFAVALVFFLNHRVF
DAMFSFVLLWYYCTLTVRESILIVNGSRIKGWWVMHHYVSVALSGTNVIWGDNEAYREFRPVLMTFSIYQSLVQVMQYYY
QSGCLYRLRALGERHDMDLTVEGFQSWMWRGLTFLLPFLFFGHLWQLYNAYKLMTIGIKYNFNEWQVPALALLFFTLFCG
NFFTTINVVIQKQKKRIKTKEQ

>m.58200 g.58200  ORF g.58200 m.58200 type:5prime_partial len:375 (-) comp44914_c0_seq2:1351-2475(-) [Cerebratulus_spclean14cd]
KWWTLDAKVKNSSNNFADKLIIMEPSAVTTCEDEWKELEKEFFQLEEEHRQYMKKVDEVKAMQKKCVSGIAHQRYRLRSI
SEMLKRAEKGAAPEETEKVKALQAEVAERKGAFREMEEYLPHKNGLYLRIILGQVNVSLLSKQDRFAYKQDYEHFKLVLT
IITILSSFCLLTFVKYRMIDAAYHFLLVWYYCTMTIRESILIVNGSRIKGWWLTHHFVSTVCAGILLIWPDCVTYHLFRK
QFMLFSLFLSFVQVLQCNYQKGCLYRLRTMGERHNMDITVDGFQSWMWKGLTFLLPFLFAVYAFQLYNAYVLYTLSYHPD
CKEWQVPVLSYIFLLLFAGNTWTTLGVIRQKLAKDGAPEIRLKNKYNFNHSKTLX

>FBgn0040384 [DROME]
MNIDSLKNEWEELNKEFAELESCNRRYIELLEQLHSHQQICFNEIKHQRYRMNQITTSLRQFKGPVPAEDKEKVDDLHKM
TLKRKAQLHEIEQSLPAKSGRYLQIILGDVNVSILNRNDKVRYKDDYEKFKLILNVIGLIMAFFNLIFNYRALELAFIFL
LVWYYCTLTIRESILKVNGSRIKGWWRAHHFISTVAAGVLLVWPQGEHWQIFRMQFMYFNVYISIVQYLQFGYQKGLLYR
LKALGERHNMDITIEGFHSWMWRGLSFLLPFLFIGYGYQAYNAWTLYKLAYSPPDAPWHVSVMSGLFLLLFVGNMATTLW
VVPEKIRERAKERYRLQSMGKSMKLRKEMKNSASDLDLSSGSKLSPTATTTTSIATATQTPAEKKET

>m.91747 g.91747  ORF g.91747 m.91747 type:5prime_partial len:369 (-) comp27813_c0_seq1:129-1235(-) [Echinoplana_celerrimaclean]
FIAIIAWCSLMDSIQSCEDQLKELDGEFRTLRALHDDYRKKVNDMKEAEKKCLTGLAHQKYRMRQIVEELKKCKKVAAGE
QLAQVGDLFKTVAARKGDVRDMEETLPRKVSLYLRIVLGEVNVSLLNKMEKFAYKQDYEQFKFYVTCVSLVFSIVLYFFF
NNRVLDAAFHFLLVWYYCTLTIREHILIANGSRIKGWWITHHFVSTACAGIILIWPVSKSYFEFRDQLLIFSFYVSCIQL
MQYNYQSGTLYKLRALGGGHSLHITVDGFMSWMWYRLSFVLPFLFLGYLFQLYNAITLYRMSQREYCKEWQVRILSIIFF
VLFVGNFSTVLLVIRQKLSKDGYTLTALQVRLTNKYRFTILKSERKEL

>185931 [HELRO]
MADLSNCMKDWKDLEKEFASYEERHKIYCQKIDELKGVQKKCQTDLNHQKYRINLLYESLKHMPKVTEDDEKSIEELKSK
VCKRKEQFRELEEVLPRENTLYLKIVLGSVNMSLLSKQDKYKYKQDYELFKLYVTLVIFVFGLILWFFLDYRVTDAVFQF
LSVWYYCTLTIREHILKMNGSRIKGWWITHHFISTACAGLLLIWPDGYSYHLFRPQFIIFSIYLSVVQLLQYYYQIGALY
RLRALGERRNMDITVEGFQSWMWKGISFIFPFLLIGYAFQFY

>AAI27769.1; AAI27770.1; BAG54345.1; ENSG00000188735 [HUMAN]
MSGQLERCEREWHELEGEFQELQETHRIYKQKLEELAALQTLCSSSISKQKKHLKDLKLTLQRCKRHASREEAELVQQMA
ANIKERQDVFFDMEAYLPKKNGLYLNLVLGNVNVTLLSNQAKFAYKDEYEKFKLYLTIILLLGAVACRFVLHYRVTDEVF
NFLLVWYYCTLTIRESILISNGSRIKGWWVSHHYVSTFLSGVMLTWPNGPIYQKFRNQFLAFSIFQSCVQFLQYYYQRGC
LYRLRALGERNHLDLTVEGFQSWMWRGLTFLLPFLFCGHFWQLYNAVTLFELSSHEECREWQVFVLAFTFLILFLGNFLT
TLKVVHAKLQKNRGKTKQP

>estExt_fgenesh2_pg.C_sca_2980004 [LOTGI]
MTTSDLDGCFDDWNDLEKEFVQLENDHKTYQKKLDEMVTYQKKCMASIAHHRYRIKQINETLKKINLANIAEEEKEKVTK
LKNDMSERKSVFRDMEEILPHKNGLYLSIILGSVNISLLNKADKFQYKQNYEKFKLTVTYVVMFLSAFMHFITEYRWTDA
VLNFLLVWYYCTLTIRESILVVNGSRIKGWWLTHHFISTVCAGITLIWPDSLTYQLFRKQYIFFTLYLSCVYVMQYYYQS
GCLYRMRSLGEGHDMDITVEGFMSWMWKGLAFLLPFLFLGYVFQFYNAYTLYQLSRLPECKEWQVIVLAVIHFILFAGNL
VTTLHVLRQKIQSDLSWLRIDKVKEI

>m.1166 g.1166  ORF g.1166 m.1166 type:complete len:369 (+) gi|399786074|dbj|FX190034.1|:85-1191(+) [Lymnaea_stagnalis]
MSRESSPNVLLFAALEDWNDLEKEYVQLEQEHKNYCDLLAKLSAAQKKCLAQIAHHRYRLKCIGDNIARATKGSPSEEEK
KQAADLKVKMTERKINFHEMEENLPHKNGLYLRIILGQVNVSLLTKEAKFIYKKDYETFKLTVSYIILALSFVAAFAVSS
RWCDAVVNFLLVWYYCTLTIRESILRVNGSRIKGWWMTHHFISTVCAAISLIWPDGYTYSQFRYQNILFVMYISFIYVLQ
YYYQSGCLYRLRSLGESHEMDITVEGFMSWMWKGLSFLLPFLFFGYFFQLYNAYSLFKLAYHPNCTEWQVLALGLIHLFL
FVGNTFTTSMVVVNKIKADGFQIPILKNKYKFGIGIGNFLSQGHGHAE

>m.99007 g.99007  ORF g.99007 m.99007 type:complete len:395 (-) comp80562_c0_seq2:559-1743(-) [Macrostomum_lignanoclean]
MSFLAYNDYQSCEAALDKLNEEFQTLKKDHELYTEKVDEMKKMQTKCLDGIKHQRYRAKQILNSLTSLERVAQGDEKDKV
EKLMKRLAQRKALFADLEDTLPHKNGLYLNIVLGQVNVSLLSKVDKFAYKQDYEAFKLVLTLIILVAAIFLFLFLEHRVF
DAAFQFLLVWYYCTLTIRESILIVNGSRIKGWWVAHHFVSVVCSGIVLTWPREVSYYRFRNQFNLFCVYVGIVQVVQYYY
QRGCLYKLRALGERHSMDITVDGFMSWMWRRLGFVLPFLFLGYGFQLYNSFVLFKLFYEPDCQEWQVIALSGLFLLLFLG
NTTTTLGVVKQKMKSEGYSLREKLKRKYRFSVMSAYGRSSTSSDSPSGTASNAAATAASDTDNLASSDEHDKTN

>m.20305 g.20305  ORF g.20305 m.20305 type:5prime_partial len:355 (+) comp16022_c0_seq1:1-1065(+) [Microdalyellia_schmidticlean]
VYSNFYAMESIEEEWDELTKEFENLREVHERYTQKIEEVKEMQQKCLTGVHHQNYRMNQIFKELQKHSNPQDNERKTAIV
KGMNLRRHDLRDLNENLPKKNGLYLNIVLGQVNVSLLSKRDKFAYKQDYEKFKLIVTAISLILSILLYGFVSNRVLDNLF
IFLLLWYYCTLTIREHILITNGSRIKGWWLTHHFISTICCGILLIWPKVESFHAFRSQFMIFSVYLNLVQGMQYYYQRGS
LYKLRALGKRHNMDITVDGVMTWMLRNVAFLLPFLFIAYFFQLYNAIALYQISKQPFCKEWQVTALSIIFFILFLGNMIT
TGQVMLRKFFGELADEKFVLPLKYRFKKTQNDQQ

>m.52466 g.52466  ORF g.52466 m.52466 type:complete len:359 (-) comp38545_c0_seq1:289-1365(-) [Monocelis_spclean]
MKMQSIKQEVQELNEELEQLKINHSKYTKMVADMKDQQKKCLTGVKHQKYRVKQIHDEIKKLSKKCSNEEKKELHELQHD
LLGKKNDMRDITETLPRENGLYLNIVLGQVNVSLLSKQDKFAYKQDYERFKLIVTIINFSISFISYFWLNHRVIDAAFHF
LLVWYYCTLTIREHILIRNGSRIKGWWLIYHFISTAFAGILLIWPNSASYGAYRDHFMLYEIYINFVQFMQYYYQRGCLY
KLRALGQRHSMDITIDGFMSWMTFQLSFLLPFLFGAYAFQLYHAILLYKISNESYCKEWQVFTLAVIMFGIFFGNVYTTL
LVIKQKISDRINRMKDQLIERKYQFSNSPCDSNCSKMD

>m.1306 g.1306  ORF g.1306 m.1306 type:internal len:280 (+) gi|145889400|gb|ES394982.1|ES394982:2-844(+) [Mytilus_californianus]
GFKGTLHAEMDDQSDQEKSGEKCGNTIVSSMMEDWEDLEKDYMQLEEDHESYKKTLEELGLLQKKCLNGVAHQRYRLKKI
HESLKRADKSEDPQVRATGKELNQKVLGRKNSLRDMEDVLPHKNGIYLSIILGQVSVSLLNKADKYIYKHEYEKFKVTVS
YITLALSILLFFNPGYRWMDAVLHFLLVWYYCTLTIRENILRINGSRIKGWWITHHFISTVCAGITLIWPDGASYQSFRF
QYLSFSFYLSLLYVFQFFYQKGSLYRLRALGQGHDMDVTV

>SPU_010671gn [STRPU]
MADSCLTGFAEEIDDLAKEYESMKELHKKYKDKLEEVQSMQKKCATLVGHQKKRYKQIAEGIKEKSPGLSGEEKAKCNEL
KTLVEDRKKNCIEVLDTLPRSNNFLLSTTLGPVSVSILSKKDRFAYKEEYERFKLYLSIIMLVGATINTFFIKNRICDAC
YHFLLVWFYCTLVIRESILRHNGSRIKGWWVVHHYLTVMLTAILLIWPDSVSYRMFRNQFMLFSLYLSVVQLIQYYYQSG
CLYRLRALGEKSDMYITVEGFQNWMWRGLTFLLPFLFVAYVSIYLYASPFLFIMIYK

>gi|291235329|ref|XP_002737599.1| PREDICTED: transmembrane protein 120A-like [Saccoglossus kowalevskii] [Saccoglossus_kowalevskii]
MSINAIDDCIDDWNNLQKEYAVLEDDFNTYRKQLDHLYVLQEKSQKIIKHQKRRYQLILETFKKNENNLSLSEQDAVKDI
KEKIAQRQDNFKQMGDNLPRPSGKLLTCVLGPISVSLLKKSERFKYKDEYEKFKFICIIITLLFSFVNLFILETRFLDAI
FHFMLLWYYCTVTLREHILMHNGSRIKGWWVFHHYISCVLSGILLIWPDGHVYHLFRRQFMAFSLYLSFVQVLQYYYQRG
CLYRLRALGEKGNMDITSEGFQTWMWRGLTFLIPFLFLGHFFQLYNAYTLYRLSYHEDCFEWQVPASGFVFLLLFLGNFI
TTLLVIQHKISKTINQQSNKKL
