# Supplementary material for: OMA standalone: orthology inference among public and custom genomes and transcriptomes
Source: Genome Res. 2019 Jul;29(7):1152–63. doi: 10.1101/gr.243212.118 (PMC6633268; doi:10.1101/gr.243212.118)
Supplement: Supplemental Material [file supp_gr.243212.118_Supplemental_Data.zip › orthologous_groups/OMA/OG10334.fa]

>ABD91518; ACYPI000053; BAH71522 [ACYPI]
MMMISKPTTMVVCLKGAATGQQQNRNMATLKQISMRLKSVTNIQKITQSMKMVSAAKYARAERELRQARPYGEGVRAFFE
KSGATEAVETGDDNKLIVAITSDRGLCGAVHTNVAKTIRNELSNESVESPQSKVFCVGDKSRALLQRLYAQNIAVVANEV
GRKPPTFLDASKVANELVQLNFNSGKIVFNRFKTVVSYQTEEVPLLSAKTMLAAPKLQLYDSIDQGVMESYQEFTVAALL
YYTMKESACSEQSSRMTAMDNASKNAAEMIGKLTLTFNRTRQAVITRELIEIISGAAALE

>Aqu1.224829 [AMPQE]
MASLARVCLQRPQPLSSFGHSVRGFATLKDISVRLKAVKNIQKITKSMKMVAAAKYNRAERELKPARTYGEGSTALLEKA
EIVPEQPKPKHIMICMSSDRGLCGGIHSSIAKNVRALLKERPPNETALVLVGDKLRTILQRTHSSNILMAFSEIGRRPPV
FPEASFIAEQVLTSGNEFESGEIVFNRFRSVISFRVTLQPFVPLSTLVESENMSIYDDVDEEVLRCYHEITLANMIYYGL
KEGACSEQSARMTAMDAASKNASEMIDKLTLTYNRTRQAVITRELIEIISGAAAL

>m.5275 g.5275  ORF g.5275 m.5275 type:complete len:306 (-) gi|425835648|emb|HE704704.1|:161-1078(-) [Adineta_ricciae_14cd]
MSFVVKASGILQQPGTVALLWNVTPVRNMATLKDISRRLKSVKSIQKITKSMKMVSAAKYAKAERELRAARAYGLSAKGF
YDNLEVEKVEGPQKHLFIAATSDRGLCGAANSSIVKNIRTQLNDGKQDLEGTKIIAIGDKSRTGLARTHASNLLLSVNEV
GKRSLVFGDASAIAQQLINSGFEYDSADIVYNKFKSAIAYTTSRQKVLSGDAIARSKSIQVYDSTDADVLRSFQEFNLAS
VLYYAMKENATAEQSSRMTAMDNATKNAGELINKLTTYYNRTRQAVITTELIEIISGAAALEQKNX

>m.11574 g.11574  ORF g.11574 m.11574 type:5prime_partial len:195 (-) gi|158073051|gb|EW996950.1|EW996950:135-719(-) [Biomphalaria_glabrata]
CGGIHSSVVKYVRAKKEEEGSTVDTKFVVIGDKAKGILQRTLASNILVSFNDYGKRPPTFSDAALVANTLLNLDFKYERA
TLIFNTFKSVISYITTELPLFNADAIQNSQKINLYDSLDEDVLKSYNEFSLASLILFAMKEGACSEQSSRMTAMDAASKN
AGEMIGKLTLTFNRTRQAVITRELIEIISGAAAL

>CCD74122.1; Y69A2AR.18 [CAEEL]
MLRQGAGTLQLVSQGFANAEQARGFATLKDISIRLKSVKNIQKITKSMKMVAAAKYAKAERELKGARAYGVGAKTFFDNI
DPVVEGVEKQESKKQVLVLITSDRGLCGGVHSSIVKEAKNILNNAGDKEIRVVAIGDKSRAGLQRLYANSILLSGNEIGR
APPSFADASIAAKAILDSGYDFETGTILFNRFKTVVSYETSKLQILPLEAIKAKEALSTYDSVDDDVLQSYSEYSLAQLI
YYGMKESATSEQSSRMTAMDGASKNAGEMIDKLTLAFNRTRQAVITRELIEIISGAACV

>estExt_Genewise1Plus.C_330011 [CAPI1]
MATLKALSMRLKAVTNIQKITKSMKMVSAAKYAKAERELRPARSYGMGVQTFFDRAEVKQKEEGNKRLIVAMTSDRGLCG
AVHTNIGRQIKALVPELPAGTEFKLICIGDKSRAILGRIYPAEMLMHFVDIGKKVPVFGDASAIANEIINLDYEFDHAEL
YFNIFKSVISYNTTAVPIFSRKNIEEAEKFNLYDSIDENVIQCYNEFALSSLLFFAMKESAASEQSARMTAMDAASKNAG
EFCCGEKMIEKLTLTYNRTRQAVITKELIEIISGAAAL

>m.122196 g.122196  ORF g.122196 m.122196 type:complete len:291 (+) comp44166_c0_seq1:266-1138(+) [Cerebratulus_spclean14cd]
MFTRAVLSFTPTCTQVRGMATLKDISVRLKSVKNIQKITASMKMVSAAKYNRAERELRPARAYGAASQEFFEKAECAQDD
KKPNHLLLALSSDRGLCGAIHSNVAKAIRAYIEEAGEGANIKLIVVGDKARAMLARKHAKKFQTVITNIGKKPPVFADAV
TISNQVLTSGFEYDFGQMYYNVFKSVVSYRTSTLPLYSLDNISSAEKLNLYDSIDDETLRSYNEFTLTNLIYFGLKECAC
SEQSSRMTAMDGATKNAGEMIDKLTMTFNRTRQAVITKELIEIISGAAAVX

>FBgn0020235 [DROME]
MMMQRTQLLLPLAMEATMLAQQQRGMATLKMISIRLKSVKNIQKITQSMKMVSAAKYARAERDLKAARPYGIGAQQFFEK
TEIQPDEKAEPKKLLIAVTSDRGLCGAVHTGVARLIRGELAQDEANTKVFCVGDKSRAILSRLYGKNILMVANEVGRLPP
TFLDASKIANEVLQTGYDYTEGKIVYNRFKSVVSYQCSTLPIFSGSTVEKSEKLAVYDSLDSDVVKSYLEFSLASLIFYT
MKEGACSEQSSRMTAMDNASKNAGEMIDKLTLTFNRTRQAVITRELIEIISGAAALT

>m.107421 g.107421  ORF g.107421 m.107421 type:complete len:302 (+) comp40846_c0_seq1:32-937(+) [Echinoplana_celerrimaclean]
MLGATQASTFTVCVLTPTRGMATLKDIAVRLKSVKNIQKITKSMKMVSAAKFTKDERQLRAARPYGNGAQAFYEKADVKI
DAKTEEAGASAPVNHILLAIASDRGLCGAANSSITKAVRNWLAENTEQAKTSKIVAVGDKARSQLQRQYGDKMLMHFADV
GKAPATFQNASHVAQKLVASDFNFDFATMYYNVFRSVISYRTSAQPLFSQDIVAASPKLALYDSIDEEVITSYNEFTLTS
LIFYALKENATSEQSSRMTAMENATKNAGEMIDKLTLTYNRTRQAVITRELIEIISGAAAV

>AAH00470.1; AAH00931.1; AAH13394.1; AAH16812.1; AAH20824.1; AAH26049.1; BAA03994.1; BAA03995.1; BAA03996.1; BAA03997.1; BAF85585.1; BAG57407.1; BAG59376.1; CAG33684.1; CAH73453.1; CAH73454.1; CAI12960.1; CAI12961.1; EAW86372.1; EAW86373.1; ENSG00000165629 [HUMAN]
MFSRAGVAGLSAWTLQPQWIQVRNMATLKDITRRLKSIKNIQKITKSMKMVAAAKYARAERELKPARIYGLGSLALYEKA
DIKGPEDKKKHLLIGVSSDRGLCGAIHSSIAKQMKSEVATLTAAGKEVMLVGIGDKIRGILYRTHSDQFLVAFKEVGRKP
PTFGDASVIALELLNSGYEFDEGSIIFNKFRSVISYKTEEKPIFSLNTVASADSMSIYDDIDADVLQNYQEYNLANIIYY
SLKESTTSEQSARMTAMDNASKNASEMIDKLTLTFNRTRQAVITKELIEIISGAAALD

>m.8765 g.8765  ORF g.8765 m.8765 type:5prime_partial len:303 (-) gi|399773617|dbj|FX180614.1|:5683-6591(-) [Lymnaea_stagnalis]
PGLSVNKMEVILSRAAPLLVPQCGQAQVRGMATLKEIRLRLKSVTNIQKITKSMKMVSAAKYAKAERELKPARQYGHGAK
AFYQKAEIAQDKTKPNHLVVVMSSDRGLCGGIHSSIVKHIRAKLEEEGSAVDTKFIIIGDKAKGILQRTLAQNVLISFND
YGKRPPTFSDAALVANTLLNLDYKYDRATLIFNTFKSVISYITTELPLYNPDAIQSAQKIHLYDSLDDDVLKSYNEFSLA
SLVLFAMKEGACSEQSSRMTAMDAASKNAGEMIGKLTLTFNRTRQAVITRELIEIISGAAAL

>m.110971 g.110971  ORF g.110971 m.110971 type:complete len:292 (+) comp71816_c0_seq1:119-994(+) [Macrostomum_lignanoclean]
MSSLLHLQTTGPLLAQARGLATLKDISIRLKSVKNIQKITKSMKLISATKFNRAEKELRAARAYGLGTKEFFDKADIPKP
EQPKGHLLLGITSDRGLCGAANSSISKAIKVYLEGEGKGKEVKVVAIGDKARAQLKRLYGSYILMHFKDIGKKPPSFADA
SYIAQEIANSGFQFDTADIFYNSFKSVVSYKTSVQPLYSQDLVSQASKLSLYDSVDPDTLTAYNEFALASLIFFCLKEGA
ASEQSARMTAMDSASKNAGEMINKLTLTYNRTRQAVITRELIEIISGAAAV

>m.71337 g.71337  ORF g.71337 m.71337 type:5prime_partial len:203 (-) comp164057_c2_seq6:241-849(-) [Mesodasys_laticaudatusclean]
AVTSDRGLCGAVHSSVVKAVKAQLAAKPEGINTKVIGIGDKARSMLSRFYGKYLLYTFSDIGKRPASFADAANIAQYILN
SGYQYDYGIMTFNTFRSVVSYRTTELPLFSKDAISKSNKLALYDSVDDEVLQSYNEFALTNLIYFALKEAATSEQSSRMT
AMDGATKNAGEMIDKLTLTFNRTRQAVITRELIEIISGAAAV

>m.22502 g.22502  ORF g.22502 m.22502 type:complete len:300 (-) comp17520_c0_seq1:171-1070(-) [Microdalyellia_schmidticlean]
MFSHAIGIVHCTSAAAAGQVRGMATLKDIALRLKSVKNIQKITKSMKMVSAAKYNKAERELRAARPYGHGAKEFYDKAEI
SKGLEEPKNHVIIAVTSDRGLCGAANSSIVKIVRLWMNENKDAAKDTRIVAIGDKARGMLAKQFNQNMLFHVTDIGKKPP
TFEDASNISLALLNNDVTFDKASMYFNTFKSVVSYRTTLQPLYSLDAISNAEKLTLYDSVDADLLQSYNEFTMTSLIYHA
LKEAAASEQSARMTAMENASKNAGEMIDKLTLLYNRTRQAAITRELTEIISGASAVSTK

>m.73125 g.73125  ORF g.73125 m.73125 type:complete len:291 (+) comp30673_c0_seq1:48-920(+) [Monocelis_spclean]
MLRSGIQASSCFLPPSRGMATLKDIGLRLKSVKNIQKITKSMKMVSASKFAKAERDLRAARPYGQGATEFYEKADVKPKA
EGGHLIIAVTSDRGLCGAANSSIVRRIRSELAQHKGDINHVRLVAIGDKSRSMLQRQYAANMLLHFTDIGKKPATFSDAS
DVANAIMTTDFHFSKASMYYNTFRSVVSYDTTEQPLFSLEAVAAADKLPLYDSVDEDILRSYNEFCLTSLIFFAMKEAAA
SEQSARMTAMEGASKNAGEMIDKLTLLFNRTRQAVITRELTEIISGAAAV

>SPU_000077gn [STRPU]
MATLKLLANRIKSVTNIQKITKSMKMIAAARYTKAERELKSARSYGVGATALYEKAEIEPPMEKENHLVIALSSDRGLCG
GIHSNVTKAVKAYILEQGDNANIKIGVIGDKARLQLQRTHRDNILFAVNDYGRKPPSFTEASMVASAILDSGYEFDTAEV
IFNNFRSVVAYNTKRQPVIPFDTLSTAEKMSVYDDIDADILRNYSEFQLASVLYTCMMDANCSEQSSRMTAMDNATKNAG
EMIDKLTLKYNRTRQAVITRELVEIISGASALE

>estExt_fgeneshTA2_pm.C_10180 [TRIAD]
MATLKDVALRLRSVKNIQKITKSMKMVSAAKFARAERDLKSARSYGEGAAALYKSMELDSEEKKPNHMMIALCSDRGLCG
AVHSSICRTIKADLAEAPESNTKLILVGDKARAQLQRLHRSRFLLVFTDYGRKPPQFIEAAHIAREILNNDFQFETADLL
YNKFRSVISYETIKEPLRSVDVIANSEKILSYDDVDHEVVRSYQEFALANSIYAAMKDGAASEQSARMTAMDNASKNAGE
MIDSLTLTYNRTRQAVITRELIEIISGAAALE
