# Supplementary material for: OMA standalone: orthology inference among public and custom genomes and transcriptomes
Source: Genome Res. 2019 Jul;29(7):1152–63. doi: 10.1101/gr.243212.118 (PMC6633268; doi:10.1101/gr.243212.118)
Supplement: Supplemental Material [file supp_gr.243212.118_Supplemental_Data.zip › orthologous_groups/OMA/OG10335.fa]

>m.10850 g.10850  ORF g.10850 m.10850 type:5prime_partial len:282 (+) gi|425826085|emb|HE704284.1|:3-848(+) [Adineta_ricciae_14cd]
RFFKQHCDENDSMENVCLFLNLANDPTIERIITPRIALTTAEFLAYQCDKHVLVILTDMSSYAEALREVSAAREEVPGRR
GFPGYMYTDLATIYERAGRVAGRHGSITQIPILSMPNDDITHPIPDLTGYITEGQIYVDRQLHNRQIYPPINVLPSLSRL
MKSAIGEGMTRKDHADVSNQLYANYAIGKDIAAMKAVVGEEALSSDDLLYLEFLGKFEKNFLTQGAYENRTIADSLDVCW
QLLRTFPREMLKRIPHNILQEFYPRDGGKHLQQQAPATTTGX

>PP13633; PPA22653 [PRIPA]
MIQTGISTIDVMNSIARGQKIPIFSGSGLPHNEVALQIIRQSCLVGEEKGKESNFVVVFAAMGVNMETARLFKQELEEHG
SMSNVVMYINVAMDPPIERVLTPRIALSTAEFLAYQCGKHVLVVMTDMTAYAEALREVSAAREEVPGRRGFPGYMYTDLA
TIYERAGRVEGREGSITQIPILTMPNDDITHPIPDLTGYITEGQIYVDRQLHNRQIFPPINVLPSLSRLMKNAIGSTRED
HAYVSAQLYACYAMGRDVRAMKAVVGEDALGQDDLTLLEFLEKFEKTFVNQVEMMIKGVDEKRTINESLDLAWSLLRMMP
RTMLKRIPEAMLDEYYKRKSMVPLPPLK
