# Supplementary material for: OMA standalone: orthology inference among public and custom genomes and transcriptomes
Source: Genome Res. 2019 Jul;29(7):1152–63. doi: 10.1101/gr.243212.118 (PMC6633268; doi:10.1101/gr.243212.118)
Supplement: Supplemental Material [file supp_gr.243212.118_Supplemental_Data.zip › orthologous_groups/OMA/OG10345.fa]

>ACYPI003499; BAH71767 [ACYPI]
MENGPVSCLPTTPKMSKAKKVIEEALENQNPELDLADKGVVSFEEMPGLIDMHNITRITLSHNKIQKVPPGIANLTQLEM
LNLFNNHIEELPVSLSSMPKLRILNVGMNRLDSLPRGFGAFAVLEVLDLTYNNLSETSLPGNFFMLETLRALYLGDNDFE
TIPPEIGQLKNLQILVLRENDLIDIPKEIGYLPRLRELHIQANRLTVLPPELGNLDLFGNKSVLRMDFNPWVAPIADQLQ
VGVSHVIDYIRSETYRYLHNRHIAARGPPPPKLNDKTRKISRNRQYS

>Aqu1.218597 [AMPQE]
MSRALRKAVENSKQKKEIHLADEGISALEDVPELFSARHITKLILSHNKITELPAEISNLTGLEYLNLFNNQLEDLPSTI
STLPKLRELNLALNRLCELPRGFGSFPSLQILDMTYNNLSSASFSANFAYLGGCLKALFLGDNDLNRFPPNMEKFILLEV
LILRDNDIADVPSTIHACQKLSTLQLQGNQINVLPPEMARLNFLTEKSCFKIYDNPLIEELQSRSTTVKQLFDYVKTEEY
RLIYAEFNEAGKFTKVKRDYRSAKKCRNTKRHKVPALSGPGWNL

>C34C12.5; CAA87096.1 [CAEEL]
MPKDKKKDEVTEVEHVDRNISSFSQISHLIDAEIITRLTLSHNKLTSVPPNIADLVSLQSLNLWNNQIEDLPPSISSLPK
LRILNVGMNKLSILPRGFGSFPELEILDLTYNNLSERSLPGNFFFMQTLRALYLGDNDFEMLPGDVENLTNLQILVLREN
DLLTLPKELGKLTRLRELHIQGNRLAMIPPELGNLELVGSKQVLRLEHNPFIPRIEEQFEANGAAGVWAHIRTDDYRYFF
GRQEPSSTPVPPKRNKEKKVSRKGIQQA

>estExt_Genewise1.C_12270001 [CAPI1]
MMSSKLRKIVEEVREHNGTEIDLIDRGISDLTEVPGLFQLSLLTRVTLSHNKLQFIPAAIADLQNLENLNLFNNQIEDVP
TSICQMPKLRILNLALNRLSSLPRGFGAFPALEVLDLTYNNLSEQSLPSNFFCLETLRALYLADNDFEVVPPGISKLKNL
QILVLRDNDIIALPAEIGDLVRLKELHIQGNRLTVLPPELGNLDLVGTKQVFKGEHNPWVPPIADQFQVGVSHVFEYIRS
DTYKYLYGRHMQANAPPPPKTNDKAKKQSRKR

>ENSCING00000007978 [CIOIN]
MSKLKKIVEDSKNQKMKVIDLSDRGIQNLNEVPGLMMLEHVTHLTMSHNKLAAVPPSIGELVNLEMLNLFNNHIEELPTS
LSGLMKLKILNLGMNRLSHLPRGFGSFAKLEMLDLSYNNLSENSLPSNFFFMTTLRTLYLADNDFETFPANINKLQDMQV
LSLRDNDLISLPKEVGELLKLKELHIQGNRLTVLPPELGNLELTGPNNVFKADRNPWVAPILEQFMLGNSHVFGYIRSDT
YKYLHGRHIHAEPAPPPKKDDKAKKACRKPLHNKNK

>m.13607 g.13607  ORF g.13607 m.13607 type:complete len:274 (+) comp24158_c0_seq1:164-985(+) [Catenulida_fasta]
MAMKVVKKAIEEAQQASSTEISFIDKSFSVFEIPKLPAVQRITRLNLAHNKLKVLPNEIGLLSSLEVLNLCNNQLTTLPD
AVGTLEKLKMLNVAMNRLTSLPAQIGQLPALEILDMTYNNLSEANVPLTIFCIESLRVLYAADNDFELLPPQIGQLKNLQ
ILVLRDNDIIALPGELGELRELRELHLQNNRLQFLPVELGQLSWAELGQSQVLRLDGNPLIVSLQDNLDLGVSHIIDYLR
TETYRQLYAEILCSRLEPPPKAERKKQCRVKET

>m.75205 g.75205  ORF g.75205 m.75205 type:5prime_partial len:292 (+) comp42341_c0_seq1:1-876(+) [Cerebratulus_spclean14cd]
VLPVFGSVKFCSILLPYNSSKMSKLKKIVEEVKEHGSTELDVIDKGITNILDIPGILNLKQLTRLTLSHNKMVVIPPSIA
DLVNLENLNCFNNYIDELPTSISSLPKLKILNLGMNHLDSLPRGFGAFPMLEVLDLTYNNLTERSFPANFYILDTLRALY
LGDNDLEYFPPEMGALKCLQILVLRDNDLVALPKEMGELTRLKELHIQGNRLTVLPPELGNLDLVGMKQVFRGENNPWVI
PIADQFALGVSHVFDYIRSDTYKYLYHRHIEHPAAPPPKLADKSKKISRKRX

>72426 [HELRO]
MSKVKKIVEEVRDSNSTEIDLVDRGIINFADVPGLFQLRNLTKISISHNKIVEVPPAIAEFINLEVLNLFNNYIEILPTS
ISTLQKLKILNLGMNRLNELPRGFGAFPSLEVLDLTYNNLSENKLPGNFFCLNTLRALYLGDNDFETLPNQINKLVNLQI
LVLRENDLISIPKEIGELSRLKELHIQGNRLTVLPPELGDLDLVGQKQVFKAENNPWVHPIQEQLLLGVSHLFEYLRTDT
YKYLYGRHMNADAPPPPKTNDKSKKISRKH

>AAA60292.1; AAH05993.1; AAH08691.1; AAH15644.1; ACA06048.1; ACA06049.1; ACA06050.1; BAF85600.1; BAG35419.1; CAG38758.1; CAG46639.1; CAH73632.1; CAH73633.1; EAW86222.1; EAW86223.1; EAW86224.1; ENSG00000148484 [HUMAN]
MSKSLKKLVEESREKNQPEVDMSDRGISNMLDVNGLFTLSHITQLVLSHNKLTMVPPNIAELKNLEVLNFFNNQIEELPT
QISSLQKLKHLNLGMNRLNTLPRGFGSLPALEVLDLTYNNLSENSLPGNFFYLTTLRALYLSDNDFEILPPDIGKLTKLQ
ILSLRDNDLISLPKEIGELTQLKELHIQGNRLTVLPPELGNLDLTGQKQVFKAENNPWVTPIADQFQLGVSHVFEYIRSE
TYKYLYGRHMQANPEPPKKNNDKSKKISRKPLAAKNR

>gnl|GNOMON|2159658.p Model predicted by Gnomon (with internal stops and/or frameshifts) on Hydra magnipapillata strain 105 unplaced genomic scaffold HYDRAscaffold_38943, whole genome shotgun sequence (NW_004167276.1) [Hydra_M]
MTGSSKSVKKAIEEAQNKQFEELDLQDKGISTLVDFPQLMQLRDLTILTLSHNRLQKIPDAISNLTSLENLNLFNNELEM
LPTTLCNLPKLKFLNCGINKLKELPKGFGACPQLEVLDLTYNELNDNSFPGNFFYLAPLRALYLGDNEFEVLPPAIKNLT
NLQVLVVRXXXXNNRLQVLPVEIGSLDLINPKHVFRADNNPWIQEIADQLVLGTSHVLNYLKSDGYKRRYQEHLDQKRPP
PPKKERAKTLKKKK

>estExt_Genewise1.C_sca_450020 [LOTGI]
MSAKLKKAVEECRDTNNTELDLVDRGINGLLDAPGLYTLKHLTRLTVSHNKINSVPPNIIELYSLEILNLFNNHIEDAGL
PTNISSMPKLKYLNLGMNKLNSLPRGFGAFPALEVLDLTYNNLSEHSLPANFFCLDTLRALYLGDNDFETVPPEIGRFKN
LQILVFRENDLISLPTEIGDLHRLRDLHIQGNRLTVLPPELGNLDLVGTKQVFKADNNPWVTPIADQFQVGVSHVFDYIR
SDTYKFLYGRHITAGGGPPPKTSDKSKKQSRQPSK

>m.6302 g.6302  ORF g.6302 m.6302 type:complete len:273 (-) gi|399780227|dbj|FX194017.1|:439-1257(-) [Lymnaea_stagnalis]
MAGKLKKIVDDTKEGNSTELDLVDKGIVNILEIPGFVNLKNLSKLVLAHNKITSVPPNIANFLNLEIIVLFNNAIEELPT
TLSSMPKLKILNVGMNRLSTLPRGFGACPMLEVLDVTYNNLNENSLPANFFCLDTLRALYMGDNDFELLPPEIGRLKNLQ
ILVLRDNDLIELPKDIGELIRLRELHIQGNRLTVLPPEMGNLDLVGTKQVFKAENNPWVTPIADQFQVGVSHVFDYIRSD
TYKFLYGRHIAAKAAPPAKTNDKSKKISRIKK

>m.61710 g.61710  ORF g.61710 m.61710 type:complete len:276 (+) comp75405_c0_seq1:36-863(+) [Macrostomum_lignanoclean]
MPSKAKKAIEEALEEARMQLDLGTKDIEDLLRLPYLLTHQFFHESLTHLTLCHNKISILPKEISVLVQLEHLNLFNNHLT
DICPDITQLNKLRILNLGMNRLTQLPKGFGAFPLLEILDLSYNNLSETSLPNNFFELNSLRALYLGDNDFEHIPARIQNL
TDLQVLSFRDNDLVDVPPELGRCTQLREVHLQGNRLLVLPPEFGQLDLTGSRQAVKLDNNPWIELIADQLLIGPSHVMEY
LRTDAYRFHYTRFMEVNQAPPPKANKSKKISRKLN

>m.59082 g.59082  ORF g.59082 m.59082 type:complete len:281 (-) comp160654_c4_seq11:163-1005(-) [Mesodasys_laticaudatusclean]
MSSKIKKAIEEGKDTGTVDLVDRGISNLADLFHAGLSRSAGGTINRITRLSLSHNKISVVPPGICELVHLETLNLADNII
DELPPAICHLPNLKILNLSFNRLSSLPADFGAHYQHLDVLDLTYNNLNDNSLPPPFYYLDLLRALYLGDNEFETISPSIK
ELKSLQILVLRDNDLISLPPEIGLLGRLRELHIQNNRLTILPPELGNLDLTGVKYVFKAENNPWVHPIAEQFAIGITHVF
DFIRCETYIHLYQRNIEAGRFGSAPKSDKSKKASKKSISK

>m.17371 g.17371  ORF g.17371 m.17371 type:complete len:274 (-) comp15060_c0_seq1:144-965(-) [Microdalyellia_schmidticlean]
MISSKSKTLKKRVEDVKAGKTDTVKFSYKDLSRIPMAELASLTNLSSLTISHNKIEELPRELFHMQHLEHLNLFNNHIMV
VPPEIVELIHLRSLNLGMNRLQAIPRGFGSLPELEILDLSYNFLNERSLPENFFQLTTLRALYLSDNEFETLPPSIGNLE
HLEILALRDNDLISVPSDLGNLNRLRELHLQGNRLTVLPPELGKLDSSSRKITVKLEENPWVPPLETCIRIGTSHVFAYI
SNSTYAEQYRAHMTKNVMPPPPKRDKGKKYFRK

>m.55587 g.55587  ORF g.55587 m.55587 type:complete len:274 (+) comp37467_c0_seq1:85-906(+) [Monocelis_spclean]
MSKHKAILRSIDEVKQGKSNAIEACGKDFVIMPEISEMANLSSLTTLTLSHNKIEAIPDEICNLQHLENLNLFNNAISKI
SPRIADMSHLKILNLGMNRISVLPRGFGAMPALEVLDLTYNNLSEMSLTENFFNLLTLRALYFSDNDFEHMPAGIGKLVN
LEILALRDNDLVSLPPEIGNLHRLKELHIQGNRLTVLPPELGQLDMVGNKQVVKMYGNPWVTPIADQLQVGLSHVFDYIR
SETYKFLHERHLTSDQPPPPKADKSKKVSRIKQ

>m.24015 g.24015  ORF g.24015 m.24015 type:5prime_partial len:272 (+) gi|145895416|gb|ES400998.1|ES400998:3-818(+) [Mytilus_californianus]
EEDIFWVSTIMAAKAKKFIEECKDTKNNEMEIVDKGINTLEIPGLYDLKHLTRLTMPHNKITVVPDIISELVNLEHLNLF
NNHIKELSTSISSLMKLKLLNLGMNKLSVLPRGFGAFPVLEVLDITYNNLNEKSLPGNFFCLNTLRALYMGDNDFENMPE
EIGKLKSIQILVLRDNDLISLPKEIGEMPRLRELHVQGNRLTVLPPEIGHLDLVGSKQVFRGENNPWVTPIAEQYQLGVS
HVFDYIXSDTYRYLYGRHIAADAAPPAKKAD

>PP11134; PPA02538 [PRIPA]
MPLGKSEKKKGDEVVTEIDHVDRNLANLTQLPHIFENHNLTRLTLSHNKLTSIPANIAELVNLQILTLWNNHIEDLPPSI
SSLPKLKILNVGMNRLSILPRGFGNFPALEILDLTYNNLSERSLPGNFFFISTLRALYLGDNDFEMLPGDVSNMHNLQIL
ALRDNDLLTLPRELGQLNRLKELHIQGNRLTTIPPEIGLLDLTSSKTVLRLEHNPWVTSIQEQLDAGGSNAVMEYIRGEN
YKYFYGRQEASTSTIPPKKNKDKKISRAGGHRPGGC

>SPU_005266gn [STRPU]
MSKSVKKQVDDARDNKHQDLDLSDKSISKLHDIPELFSLSNLVRLTLSHNKIDVVPPHLVELTSLEVLNLFNNHIEELPT
NISSMQNLKILNVGMNRLYSLPRGFGSFPKLEILDLTYNNLNENSLPGNFFLLDTLRALYLSDNDFELLPEEIGQLTKLE
VLGVRDNDLIALPKAIGQLVKLKELHIQGNRITVLPPELGKLDLYTGRNIMKAEHNPWVPPIADQFQVGASHVFDYIRSE
TYKYLYGRHVQAGAAPPPKTNAKAKKISRREIYGKK

>gi|291241433|ref|XP_002740621.1| PREDICTED: ras suppressor protein 1-like [Saccoglossus kowalevskii] [Saccoglossus_kowalevskii]
MSKSAKKQVDDCKEHGQEELDLSERNITNIMDVPGLLGLRHLTKLTLSHNRIVVVPPSIAELQGLESLNLFNNHIEEIPI
NLSTLPNLKILNLAVNRLNGLPRGFGAFPKLEILDLMYNNLNENSLPGNFFLIETLRALYLGDNDFETIPAEIGHLQKLQ
ILVLRDNDLISLPKEIGGLERLKELHIQGNRLTVIPPELGKLDLVGERRVFKGDNNPWAAPIADQFQAGISHVFDYIRSD
TYKYLYGRHTQAAAAAPPKTSDKSKKISRKANSARK

>m.36539 g.36539  ORF g.36539 m.36539 type:5prime_partial len:225 (+) gi|109709137|gb|EC616168.1|EC616168:3-677(+) [Schmidtea_mediterranea]
FSHNKIEEVPENIVLLTNLEHLNLFNNYVELIDPKINLLMSLKCLNLGMNRLSSLPRGFGAFPCLEILDLSYNNLTEKML
PDNFFNLVTLRALYLSDNDFEYLPAGIGKLENLEILALRDNDLLRLPNEIGKLSRLKELHLQGNRLSVLPPELGNLDLTD
SKHVMKLEQNPWVTPIQDQIQLGISHVFEYIRSETYNFLYNKHINMDVPIPPRADKSKKVSRKR

>fgeneshTA2_pg.C_scaffold_2000737 [TRIAD]
MAGSYKNVKKLLEEAKVKGHKELDLCDRGLINLTDLPTWNRLRHLTTLTLSHNKISAIPPAISDLSNLECLILCNNAIQF
FPTFNLATLRALYLGDNEIENVPPEFGKLKSLQILVLRDNYAISLPNEIGNLSDLKELHLQGNRLTVLPPALADLGLNIS
NGVIRLSENPYVKPIASQLANGIDKLMEYLKSDTYKYLYSRHLQQAATDIPPKIELDHKLSRSQKKIKSI
