# Supplementary material for: OMA standalone: orthology inference among public and custom genomes and transcriptomes
Source: Genome Res. 2019 Jul;29(7):1152–63. doi: 10.1101/gr.243212.118 (PMC6633268; doi:10.1101/gr.243212.118)
Supplement: Supplemental Material [file supp_gr.243212.118_Supplemental_Data.zip › orthologous_groups/OMA/OG10350.fa]

>m.6857 g.6857  ORF g.6857 m.6857 type:3prime_partial len:231 (+) gi|67055507|gb|DR076669.1|DR076669:33-728(+) [Lumbricus_rubellus]
MSVVVDVKAPERFATDTRPQKVGKQDDDACNDRTKNNEGIKQYYITKNEELQLIVADKTQNLRRLEAQRNELNAKVRLLR
EELQLLQESGSYVGEVVKAMDKKKVLVKVHPEGKFVVDIDKNIDINDVTPNCRVALRSDSYTLHKILPNKVDPLVSLMMV
EKVPDSTYENVGGLDKQIKEIKEVIELPVKHPELFDALGIAQPKGVLLYGPPGTGKTLLARAVAHHTECTF

>m.4554 g.4554  ORF g.4554 m.4554 type:3prime_partial len:194 (+) gi|212825614|gb|GE755234.1|GE755234:30-614(+) [Mytilus_californianus]
MDQKMEVDDSTVNHEGIKQYYISKIEELQLVNTEKTQNLRRLEAQRNELNAKVRMLREELQLLQEQGSYVGEVVKAMDKK
KVLVKVHPEGKFVVDLDKNIDINDVTPNCRVALRNDSYALHKILPNKVDPLVSLMMVEKVPDSTYEMVGGLDKQIKEIKE
VIELPVKHPELFEALGIAQPKGVLLYGPPGTGKT

>m.66671 g.66671  ORF g.66671 m.66671 type:internal len:272 (+) gi|84609775|gb|DN309835.1|DN309835:2-820(+) [Schmidtea_mediterranea]
AIDVDPMPSTVQYKTNELSSKVLYSTNAMLLSNKESSENREGIRNYYISKIDELQQMITQKTQNLRRHEAQRNELNSKVR
LLREELQLLQEQGSYVGEVIKPINKTKVLVKIHPEGKYIVDLDKGIEMSQVTPNSRVALRNDSYMLHKILPSKVDPLVSL
MMVEKVPDSTYEMVGGLDKQIKEIKEVIELPVKHPELFEALGIAQPKGVLLYGPPGTGKTLLARAVAHHTECTFIRVSGS
ELVQKFIGEGARMVRELFVMAREHSPSIIFMD

>m.14932 g.14932  ORF g.14932 m.14932 type:internal len:228 (+) gi|378911701|gb|FO167280.1|FO167280:2-688(+) [Sepia_officinalis]
SGSMVLKMAEQQQMDIDEVSANQDGIKSYYISKTEEYQLIVTEKTQNLRRLEAQRNELNAKVRMLREELQLLQEQGSYVG
EVVKPMDKKKVLVKVHPEGKFVVDIDKNIDITDVTANSRVALRNDCYTLHKILPNKVDPLVSLMMVEKVPDSTYEMVGGL
DKQIKEIKEVIELPVKHPELFEALGIAQPKGVLLYGPPGTGKTLLARAVAHHTECTFIRVSGSELVQK
