# Supplementary material for: OMA standalone: orthology inference among public and custom genomes and transcriptomes
Source: Genome Res. 2019 Jul;29(7):1152–63. doi: 10.1101/gr.243212.118 (PMC6633268; doi:10.1101/gr.243212.118)
Supplement: Supplemental Material [file supp_gr.243212.118_Supplemental_Data.zip › orthologous_groups/OMA/OG10351.fa]

>Aqu1.213813 [AMPQE]
MASAATFTMGENNEFTVTPAVIEAFNEYGYIIVRSLLNRPEVVKLQASLESDSELLKHSYGRDDGNGRISRMALWNHPGK
DISGMIARSDKVAGTMEKLLGGEVYHYHTKLMMKEARTGGQFVWHQDYGYWYNNGCLFPDMGTVFIAIDKTDVANGCLKI
LERSHKAGRIAHIPVAGQVGADLERVGMIQKILPLVDVELEAGDALFFHCNLLHKSEQNNSDRRRWAFLIAYNRASNDPV
IPHHHPQYTPLARVPNSEILNCQTDDVSGKDFMDPATEHRMK

>ENSCING00000013799 [CIOIN]
MYKFVEGQPLIVTEKMKEDFWRDGYIIVKQLLTKGEIQKVVGSLEAPDSAVMAESYEQDDGFGRNVRMVLWNHPGNDVTG
MVNRCEKMVNTCEKLLGDDVYHYHSKFVMKEPHTGGAFQWHQDYGYWYLNGVLFPDMISVQIGVDRMDKENGCLQVLRGS
HRMGRVEHGRIGQQAGADLERVAEAEKVLDKVSVELDQGDALFFHCNLLHTSSANNSSRRRWAMICCYNSVNNDPVKKHH
HASYTPLHKVSNSAIMDCKNLNDLSGKWFVNPNKTGREYLPTEPRKQ

>m.21587 g.21587  ORF g.21587 m.21587 type:5prime_partial len:340 (+) comp27939_c0_seq1:1-1020(+) [Catenulida_fasta]
DRPTFYSFLFFAKFFHRSPKQLQFMENEIAYTGGELEVTSDLKEAFDRNGFVVVRGLLNEAELGKLKGALESDAGILSHA
YELLDAAGGKSKLCLWNQPGHDVTGMLARSRKVAGTMSQLLRGEVYHYHTKLMMKGARTGGAHEWHQDYGYWYKNDILRP
DMGTVFIAVDPSTRENGCVQILQGSHRCGRIEHAFVGGQTGADMNRVSIIRRTLVRTDLQSAVTTPVILAPEDGQNQPQG
YSFAYPHRYVEMQPGDAVFFHSLLLHRSDANRSESRRWAFLIAYNRADNDSVRAHHHSPYVPLSIVPNDAIINCTANASL
HDKQFLDPRNDKSVSYSNR

>m.80503 g.80503  ORF g.80503 m.80503 type:complete len:288 (-) comp48600_c3_seq6:21-884(-) [Cerebratulus_spclean14cd]
MPSGDFKYSEDFSVTADIKRQFEEDGFIMVRGLLDSEELSLLKPALECDDGMQKHAFEVNDGLDRKSKLCLWNHPGNDIT
GMIGRSEKVVTTSEKLLGGEVYHYHTKLMMKEAFTGGQHVWHQDYGYWYKNGCLFPDMLTVFIPIDRSDRRNGCLQILKG
SHKCGRIEHLMVGGQTGADLERVNALKDRLELMYVEMDPGDALFFHCNLLHRSDQNQSEFRRWAFLCSYNRDSNNPVYDH
HHPKYTPLTKVPNSAIKTCSTMTDMTGKNFMDPKMDKTIIIEKDDKSX

>estExt_Genewise1Plus.C_sca_960015 [LOTGI]
MSRAYQYSEDFKVTDQMKNDYEEGGYIIIKGLLDVEELNNIKKAVECKNDLTDSAYGLPDGENGYSRLALWSHPGNDVTG
MLVRTEKLAGTAEQLLGGEVYHYHTKLMMKNPKTGGRHVWHQDYGYWYKNGCLFPDMLSVFLPIDKCIKENGCLEILDGS
HKCGRIEHLMVAGQTGADMERVKELQKVFPHKYVELDAGDALFFHCNLLHTSAPNHSDMRRWVFIPAYNKASNNPVYEHH
HPQYTKLHKVPNSAIRECRNYTDMTGKEFIDTSKDKTVAAVKRD

>m.11751 g.11751  ORF g.11751 m.11751 type:complete len:287 (+) gi|399771887|dbj|FX187125.1|:131-991(+) [Lymnaea_stagnalis]
MSLKEYTFTDSFEVTNQVKSDFDEAGYIIVRGLLDKDELLKVKEALESTDALMKHSFQVNDSEGRKSRLCLWSHPGKDVT
GMVGRCEKVAGTSEKLLGGEVYHYHTKLMMKEPFTGGEHVWHQDYGYWYKNGCLFPDMLTVFIAIDKCWKENGCLQILEG
SHKCGRVEHVMVGGQTGADLERVAQIQKVLPLKFVELEPGDALFFHSNLLHNSAQNQSPHRRWAFLCAYNKASNNPVYEH
HHPQYTPLIKVPNSAIRECTNITDMSDKDFMDPSKDKTIIATTNEK

>m.88147 g.88147  ORF g.88147 m.88147 type:complete len:292 (-) comp162089_c0_seq1:154-1029(-) [Mesodasys_laticaudatusclean]
MASAAQNEIICKDPDNFKVTEEMVHQFDRDGYILVRGLFSPDEMKKIEASCTHPDMVAKAYFIADNIGKAMKLSLWKHPG
NDILGMVARCRKLVDTSEKLLRDEVYHYHTKIMMKDPHVGGRQVWHQDYGYWYQNGCLYPNMLTAFIAVDESSKENGCLQ
VVRGSHKIGRIQHHFSGGQTGADMERINQILQNTGLIHEHIEQKPGDALIFHCNLLHVSDPNESAKRRYMLSIAYNTKSN
NPVYEHHHPQYVPLSKVENSEIMKNNDVFNPEGKEFVDPSMDKTVKGDTKA

>m.53768 g.53768  ORF g.53768 m.53768 type:complete len:296 (+) comp36466_c0_seq1:291-1178(+) [Monocelis_spclean]
MATDISKCTFNLSQEGEFLVTDKVKSTFEELGFIIVRQLLKPTEITKVTQAIENTDWLKNGTRFVKDEKGRHVNMTLWNS
VTPNDVTGSVASCRKVAETMEKLLAGEVYHYHTKLNIKEPEIGGSFVWHQDYGYWYNNGCLMPDMGTVFIAIDECTTENG
CLQIIPESHKCGRIKHVKVTDTQVGAELTRVDELKKRLGLLNVILGPGDALFFHCNILHTSSENLSPRRRCAFLCSYNRA
DNDPVYKHHHPNYTPLQILPNASILESKDVISRDGKWIMEATEDDHSVIAENELN

>m.17926 g.17926  ORF g.17926 m.17926 type:complete len:259 (+) gi|145897386|gb|ES402968.1|ES402968:105-881(+) [Mytilus_californianus]
MATESTKLNSEYLFYRDDFQVTHKMKQNFDKYGYILVRRLLDNEEVEKVKKVFENATSEQILEDNQMRVSDGQGQEAKLI
VWSHPGNDVSGMVSRSQKVAGTCEKLMGEEVYHYHGKLVSKEAFTGGSHLWHQDYGYWYKNGCLLPNMMTVFIALDKCTK
ENGCLQILECSHTCGRLDHELMHGQQAIPDTGRVDQIKERCPLIWCEMNPDDALFFHSNMMHTSSQNRSPNRRWALLTAF
IRSXTIQPKSIIIHAIHH

>gi|291243192|ref|XP_002741488.1| PREDICTED: hypothetical protein [Saccoglossus kowalevskii] [Saccoglossus_kowalevskii]
MNEYQFTEDFRVTDEIKRKFDEDGYIILRSVLSEKETSILTSAVENEEGVIKYMYGHDDGDGRKIKMCLWNHPGNDVSGM
LARCEKIAGTMEQLLGGEVYHYHSKLIMKEAHTGGQFNWHQDYGYWYKNGCLFPDMGSVTIAIDKSDRENGCLQIIPGSQ
KLGRIDHVIIGGQTGADMERVKLVMEALPLVYVTLNPGDALYFHSNVLHRSDQNRSGRRRWAIICTYNRASNNPVLEHHH
PFYTPMTKVPNSAIGNCQQLLNMEEKDFMHPDRDKTTVSSLLA
