# Supplementary material for: OMA standalone: orthology inference among public and custom genomes and transcriptomes
Source: Genome Res. 2019 Jul;29(7):1152–63. doi: 10.1101/gr.243212.118 (PMC6633268; doi:10.1101/gr.243212.118)
Supplement: Supplemental Material [file supp_gr.243212.118_Supplemental_Data.zip › orthologous_groups/OMA/OG10355.fa]

>m.8286 g.8286  ORF g.8286 m.8286 type:complete len:562 (-) gi|425833695|emb|HE700195.1|:16-1701(-) [Adineta_ricciae_14cd]
MQHLREDLLDLNSQTTSFTQIYRLDQYWTWVNTAFLPRLRASNWYNGDRPTNLSGFIGDKTNRMLGWTTMRQLRVKPDSC
NILTAFRNIIPYCEAGYSMLNEDKQSYYPSWSTVYNQTAGPWSNYSTSINDAFMYNDSDALDTYTYIGEQATYASGGYVY
TLRGKMSDIQSNISLLQDLSWIDMHTRAVMIQMSLYNPNVNLFILVTILAEFLPTGGIYPTARVEPFTLSNDYQGFGLFK
LICSIVYMLFIVYYMQREIRSLFTRRMAYFRDFWSYMEIGIIACSWAGLGVYIWRAREANRVGELFQQTNGYAYVNLQLA
VYANDTLTFLLGFCCFFGTIKFLRLLRFNQRMSMLSSTLAYAFKDLLSFSAMFSILYLSYLALFYLLFSSKIWACSDPLK
TAQMLFEMMLLKFDVSDLYAADIFLGPFCFTLFVFFVVFICMSMFISIIADAFRVVRNNFALQSNEHEIVGFIVNQMKKW
TGLGRTQEMDRLHLNPYDGSRVQYHDPVTLFPNKMDELLVALNKIYMDTKRNDTFMLRPGGYNPLEEDGKGGLIDTKKRK
PX

>e_gw1.979.1.1 [CAPI1]
SSNLFYLKITKPESFWAWTQGVLIPNMYSSNWYNGKPLSWDEALQIDDRYTIRVGVARLRQLRIQDNSCKVEQVFRPIIK
HCRSSYGWVDDDVEDYLPGWERPTGNRTIDADEMETSSWVYRNSFELKSAPYLGLVSNYKGGGYTFSFLRNPKKTVIMLK
ELEEFGWVDPNTRGLFVEFTLYNANVNLFASVILLLEFLDTGGAISKTEVKVFRLSSYVGTFGIIVILFEVMYACFTIYF
FTHMVRQIKKKKWGYFKDTWDLLEFATLIMCVIVIIMYAMKKVFGAAAMSVLEETGSGEYQYVNFVTISVWDEIFGFVLA
IVVFLTTVKFIKMLKFNRRMGMMGETIAYCIKDLKIFSVTFMLYYMAFCMMAYKLFGSSLSDYSSFIATIESLFAFALGS
FSFDDLRMANPFGPIFFFMYVAVVQIGLMSMFLTIICDAFAAVKEDTHARSNDYEIVEFIWGRAKNLLGIGGRSSGESGE
EEGGGENGSGGDEK

>m.16661 g.16661  ORF g.16661 m.16661 type:internal len:451 (-) comp37434_c0_seq1:1-1353(-) [Cerebratulus_spclean14cd]
YQTIRVGAARLRQMRIKDATCKVEDELKGSIHHCRDSYNWADDDTKPYLPGWEKPPDENVTELKKQDSPWVYKSGIKLKN
APYMGQISLYKGGGYTRNLGRTSGQTQKIIQELYEENWVDARTRAVFIEFTLYNGNVNLFASVVMVAEFMSTGGIYSTPE
YKIFRLYSYVGGFGVVVLVAEIIFAIFVIYFFIRESNHIRKQRVKYFKDFWNMMEFVTLVGSVTCVAMYIMKKILASVAM
DALKESGSADFVNFQSIALWDDLYSTLQSSLVFIATVKVIKILKFNRRIGMLGSTLQQAGKDLKVFIIAFFIYFFAFAQF
AFLLFGRILSKYDNFIGACEALFAFALGDFDFEELKMASPVLGPLFFFLYVGIVYFVLMAIFLTIINDSFAMVKQNTCLQ
SNDYELVSFMVKRFKGLFGITEKEKRSESQATLKEDESESEDDEESGKKKK

>84161 [HELRO]
LMKQLYTQGWYNSWPTKNWRESLQTSDHVSIRLGVARLRQLRIKENTCRIEKQFQKLIRHCRTDYNWLDDDAASYDTGWS
SHNPWLYRDSTELKSAPYVGQVNTYKGGGYVFNFYCNPQKSLRKLADLQSNNWLDVKTRALLVEFTVYNGNANLFGSVIM
LLEFLSNGMPVVSQEVKVFKISSYVGAFGIIVAIFQVIYVGFVIYFLVHIINLMRKQKREYFRSFWNWLELLTAIMSIVT
IAMYGMKMIFGSTAMDVLKETGSGDYVNFVTIGLWAETYGIVLAIVVFLATLKFINMLKFNRRLSMLTETIKFSVKDMKT
FVITFFIYLLAFGQLGYLLFSSKLVTYKSFSSVIETLFQFFIGSFTFSDYPTAQPILGPIFFFLFVWVIIYGMQSMFLVI
IVEAFQAVRKENQFKRNDYEVGEYMIGKVKGLFGQ

>e_gw1.11.313.1 [LOTGI]
ISIHQVQTIPDYWKWLERQFLPNFYASQYFNSTTIVNWHDRNCISDLDTRRVGVARIRQMRIKEDSCELRGVMKNFINHC
RSDYGWISDDTSDYFTRWVTPVGINTSLLEDATTPWVYQNSVQLKNAPYVANIATYKGGGYVALTKRQLCRTRKVVETLK
KQDWLDLRTRAVFLEFTVYNPNSNLFGSAVLVAEFTALGRAFTRTEFKVFRLLSYIGAWGVVVVLFEVVYACFTLFFFIQ
CIKKVKKNKMKYFKDFWSLLEFVLLTFAVTVIAMYAFKHILTNLAFDALFDRESDGFVNFQSVALYDETYGYMMSFVVFL
ATIQFLKLLQFNQKMNMLGDTIRVATKDLKVFSISFLLYFFTFTATAYLLFGPAMATYNSLIGAAESMFAFALGSFDFES
MADTQRILGPIFFFLFIGVVYIGLMSIFLTIIGEAFTRVKEDVTLRTNEYEIVDFMWKRFKALLGLN

>m.86837 g.86837  ORF g.86837 m.86837 type:5prime_partial len:561 (-) comp161886_c0_seq6:1153-2835(-) [Mesodasys_laticaudatusclean]
DSIPGDPELASKPLNQMGSGFEFWDWMNTTFMDYAYPTNYYNGQEASKLDLRHVKNFKGYLVTYPRLRQLRVPPDACSKT
LTKLIKRIVGEWGCTGVYSMWSQDEEDYLVNWEYIPDGYNKTKFNRNEEAYRYTSALKLKGVPSFGTTATFSGGGYVAKL
GKKRSIAQKFINLLRKANWIDDRTRGVFVEMTTYNVHSNYFTFYHYIFEFAPTGGVLPTPHVRTFKMYEVGGMGMLIRLA
QAIYLCVMIYMIYREIKKMKNERRAYWKSPWNWMEIVVIVTSILATAMTFIKEALFRLVLSEVSDSEGELNANFDSLMVY
TEQLTNVVGVLVFLATVKFLRLLRFIRSIALLYATLGKAGKDLASFSVIFFLMFMAYGFFCYGVYVTEIETLNSYVRVLE
TQMMMMLGKFEFDEMMNRQRVLGPIYFFSFQLFVFFVLMNMFISILSIAFTEVRTDPSVAAADPAIAVFMASRLKKFVKP
VKTKTILGEGYVDALDSLEAKMAEMDQLINEKIKKEILRAREKGHKKKAKRLLDSLKAGEEIEKEPNDDKSGKPRSFISS
