# Supplementary material for: OMA standalone: orthology inference among public and custom genomes and transcriptomes
Source: Genome Res. 2019 Jul;29(7):1152–63. doi: 10.1101/gr.243212.118 (PMC6633268; doi:10.1101/gr.243212.118)
Supplement: Supplemental Material [file supp_gr.243212.118_Supplemental_Data.zip › orthologous_groups/OMA/OG10361.fa]

>m.4040 g.4040  ORF g.4040 m.4040 type:internal len:236 (-) gi|425845485|emb|HE705291.1|:2-709(-) [Adineta_ricciae_14cd]
IFHAKTRSNPENNVGLLTLSDGRVVTQLTSDVGKVFSKLHLLPIEGKLDFCKGIKVANLALKHRQGKNHRPRIVAFVGSP
LDVDANEFTKLAKRLRKEKVSIDIVIFGEESSREKFEEFITVINGKENTNSHLICVPSGANLPDTLINTPIIQSEDGSGL
PNGYSASAFAFGINPEDDPELAMALRISMEEQRRTQEAEVSRGPTNETNQANAAVPEANNNEMDVTRLTEDEQIAL

>m.19109 g.19109  ORF g.19109 m.19109 type:internal len:212 (+) gi|225223524|gb|FM902513.1|FM902513:2-640(+) [Brachionus_plicatilis_14cd]
SKMGLESTMICVDNSDYMRNADFVPSRMQSQFDAVNMVTRAKIRSHPENNVGLLSMADNRVLVTLTADTGKIMSRLHQCK
PNGAIDLVRGIKVANLALKHRQSKNHKPRIVIFVASPVKLDHSEFTKLAKRLKKEKVNVDIVNFGEEESNNAILSEFINI
PNGKEGTSSHLISISAPSSLSDALLSSPMFQGEDSGMPSGFGGDLXYGMDDD

>m.14243 g.14243  ORF g.14243 m.14243 type:5prime_partial len:258 (+) comp24545_c0_seq1:2-775(+) [Catenulida_fasta]
PILARRVVMVLEATMVILDNSECSRDGDYFPNRLAAQIDAVHRIFSLKRQANPENSVGAIAMGRSSPEVLVTPTDDAGRI
SRALNGLECQGRANLVDSMQVAQLALKHRKNPNQRQRMVVFVSSPVECDDDELMRVGRLLRKNGVAVDVVWLGGLEESDR
LQRLVQAVSNGDNSHLISVPAGSGILSDVIASSVILGDGLGQFEFGVDPELDPELALALRLSMEEEEARVSKQDEGGEGD
ELARAIELSLARDRPKS

>m.3695 g.3695  ORF g.3695 m.3695 type:3prime_partial len:185 (+) gi|37803456|gb|CF798886.1|CF798886:56-613(+) [Lumbricus_rubellus]
MVLESTVVCVDNSDYMRNGDFLPTRLLAQQDAVNLICHSKTRSNPENNVALITFAGNAEVLVTLTSDVGKLLAKLHQVQP
KGDINFGAAIRIAHLVLKHRQGKNHRMRVVAFVGSPIIEDEKELVKLGKKLRKEKVNVDIVNFGEEGVNTEKLTVFINTI
NAGDGNGSHLVTVPPGPLLSDALIT

>m.25314 g.25314  ORF g.25314 m.25314 type:internal len:268 (+) gi|212819038|gb|GE751823.1|GE751823:2-808(+) [Mytilus_californianus]
RVSKMVLESTIVCVDNSDYMRNGDFVPTRLQAQQDAVNLVCHSKTRSNPENNVGLLVMSHVEVLVTLTTDAGRVLSKLHQ
VQPMGEIKFGTALKVAHLALKHRQGRNHKMRIVFFVGSPVEDEEKELVKLAKKLKKEKVQIDIVNFGEEAVNTDKLTALV
NTINGKEGTGSHLVTVPPGPLLSEALINSPIIVGEDGSGAGLQATGFEFGVDPNEDPELALALRVSMEEQRARQEDEAKK
AIESTATETTPVQETGTNDEAMLRQALT

>m.23755 g.23755  ORF g.23755 m.23755 type:3prime_partial len:255 (+) gi|84613545|gb|DN313727.1|DN313727:66-833(+) [Schmidtea_mediterranea]
MKNGDFIPDRFIAQREAIYFICNNLKRQNPENTCGLITLSNCQVLCTLTMDTSKVFSKITKVLPDGNTSFCTSIAIAHLA
LRNRQFRNQKPKILIFLGSPIEDSEEELIRVAKKLKKEKVSVVIVTFGELTSNENKLNDFINTINGKDVSTSQIISIPPG
NGITEYLRSNPIFVGNKPGIERSTADFGLDMDDPDLAYALRVSLEDQRIRINQPTASEPILSTHQEINELDEHELTMSVI
DATAAHMEKLSNSDK

>m.22442 g.22442  ORF g.22442 m.22442 type:internal len:232 (+) gi|380070284|gb|FO183807.1|FO183807:3-701(+) [Sepia_officinalis]
SESVSRKFGKMVIESTMVCVDNSDFMRNGDFTPTRLHAQQDAVNIVCLSKTRSNPENNVGLLVMSDVKVLVTLTTDVGRI
LSKLHQVQPNGYIKFGTAIRVAHLALKHRQGRNHKMRIVIFVGSPIEDDEKELVKIGKKLKKEKVNVDVVNFGEEALNTE
KLTVLINTINGKDGTGSHLVTVPPGPVLSEALSSSPVVVGEDGSAPGLNAVGYEFGVDPNEDPELALALRVS
