# Supplementary material for: OMA standalone: orthology inference among public and custom genomes and transcriptomes
Source: Genome Res. 2019 Jul;29(7):1152–63. doi: 10.1101/gr.243212.118 (PMC6633268; doi:10.1101/gr.243212.118)
Supplement: Supplemental Material [file supp_gr.243212.118_Supplemental_Data.zip › orthologous_groups/OMA/OG10365.fa]

>ACYPI008533 [ACYPI]
MTEEYIKTVSVHMDNLNAHPHCSHGPTLLFSRGSDGKKFYSCSAHRDKKKCSFFVWENQIESIGQQFMEQYERDLIVTKM
MRYKLQSKYDHVKNLNPEERCFCQKCGELFSKTEQDLHSDHCEMLVENINDLKLSHPSQLFRPRQESKSESQYFFTENTI
EMLVKMFRSVGTTNVICIGAPTIHERIFCDVPEMKSFLLDIDHRYLQFYESDHFRWFNMYNCHILEECDTDLVLEDILTQ
GDSTAVFIDPPFGGRLEPLAYTLEKFDQIRKKNNKSILSKFLVLPYFMERFVVNCLPGMSMLDYKVDYINHKKFNSSGRN
KGSPIRIFTNVDQCKISLPVEENYRFCDECNRWVCSENVHCYKCNSCTSKNGRAYIHCNLCKRCVKRTWKHCKECNKCCL
IEHSCMRFQTKGRMKDRPRKKHTLSKA

>Aqu1.228248 [AMPQE]
MAARVELGDLAVSDSPPYCIHVFRRYYQEKHTSRQFYACAVHRNRKGCQFFHYTDQPLSGEKREHYMSLYREYQASLTQS
HTVSLSSSSSAAPPINSISFCIECSLLYATDKDGHIHNKHSHRERITKEEAQQPTLLLYPASDNKGQAQYFFSDKTHSFI
LSEMKRLNFSHAICLGTPKIFEALAGAGIKGFLLDIDHRFHQFYGGEVFQRFNMFNGFFYDEGKGKESLMRFIESVPQDR
ILLIIDPPFGGLLNALRTGVDIIWNLIGTECSTLLVFPYFNEVHVTESFPTFLMLDYQVTYGNHRYYGDNGKKGKPSPVR
FFTNIPLPGLVLPTDEGYKYCSVCNRYVSSLNEHCSICDCCTSKDGRSYKHCHQCGTCVKETHDHCLTCKSCQPSQHDCQ
QKSMRKSGCFVCGAFDHKKQHCPSRPSRHLRNDKRKMSFVSKRKPVLRKRLKSKSNISSSTSKT

>CAB04258.1; F33A8.4 [CAEEL]
MVHSDEYKAKRLERKKRFMQQAKKNNVFKARRRNNFSKRPNFHNHQQENQQEQQFQKQDSTALRQRGFFQVLPTDDLPQV
PQCSHGPCLLFEKKNGPEVEETFFACAIYRNQAEFCDFKLTFNKETGEIEVKEAVEGEEDAEKKKKKKKIFGYNRIPKAL
TEMSPTDTVLYCKTCINVFPNKHECVCEPVEREALERPTHLLPPVNEQHGESQFFFSTETLDVITKAVEKSKVDGILCIG
APRIFENIRALHPEKNVFLLDYDKRFAKFFPSKQYAQYSMLVDHFFDKIAEPKLMEFFDKSKSILMITDPPFGVFMEPLL
KSIEKMKKRFVSTGKEETLFYSMIVLPIYIRKYVLHGNFWMSDYRVTYEGHKLYQHSEKTIVRLFTDLPVECIDLKNVAG
YKFCEVCDRYVTERNVHCDRCQACTSVEQGKWNHCEKCDKCVKPRYVHCAQCARCHLYGRCIQKHDE

>fgenesh1_pg.C_scaffold_71000028 [CAPI1]
MARRGTGVEVLPEYLLDAETPTCPHGPMMLFERLNTKDPTTVETFYACSANRERNDCPFYLKKGDKISAAKTEAWKQIIA
DSQPKYSHAELYSRLVKLQENPGNKRQCCLTCGELLIGEACDHKDHRLSHQLSDQDLRSPTKFLTPLSGNSTNAQYLFSD
KSVDFTVSLLEDLKVTKVLCVGAPRIHEELCQSFPHIGSFLLDLDPRLQQFHSLEALCRYNMFNHHFFDGKTAQDNYKSF
LSKDISRIMIVMDPPFGGLIDSLAFNLRRILKDIRSSLQVEQDVYVLWFFPYFMEQRIIEKFPDFTMLDYKVDYDNHADF
KSRDSGGSKHGSPVRIFTNVPPERVVLPESEGYKFCAKCKRFVSRENQHCPECDACTSKDGRTYFHCFKCKRCVKPSKQH
CDSCNLCQLPGHKCGQPVAQGCFICGDLQHKKSRCPKRKRLSNESESVCVGNLLECLINMPLILGATIRETWDYGNFLCK
IASWSSGIQASPS

>m.13946 g.13946  ORF g.13946 m.13946 type:5prime_partial len:488 (+) comp24360_c0_seq1:1-1464(+) [Catenulida_fasta]
VKVKMRAQNDNAALEFVQEDETDVPKCMHGSAFLFRRVTAAGKTTLFYACSAYRDRKKCAFYLSKEDFERKKRRRLEGSS
ININAQVADEKTNDVNALQRFRTVRKQKIAQRTFCLQCDQFVLGEEMASHQNHKLKTSITDDLLTHPTQLLELTVQNKAE
AQFIFSDESARFLLSALQREKVRCTVMIGCPRLFEMQIELATSSKQKSHASLLLDIDERYGHFYEASVFQRYNMFNHFFF
DAQFDIENWLRAAFKTTRCAPTILIDPPFGGLTDALCATLKKWQTLWNTIVQQGLEKGEVADGISRTLNIVWVFPYFQER
RIRSHLRELKMLDYRVAYANHPRFTISRLRNKPSPIRIFTNLSSHSFRFDDQASAADSEGPSNTAEVTESSFYRWCAVCD
SITYRKNRHCDKCGRCTTKHGATYQHCDTCGRCVKPTRVHCDSCGRCVLPKQHNHAQACSTSSEKSAKKPVKEKKRSKKA
VLHAKQS

>m.73510 g.73510  ORF g.73510 m.73510 type:complete len:498 (-) comp46318_c1_seq1:350-1843(-) [Cerebratulus_spclean14cd]
MPKENSCGVDVCLESPLEDAPHCPHGPTLLFQRYLKQSIDEDASVQRFYACSACRDRKDCNFFQLMGEKVSDEKSKVRED
INRQSQPPYSHGEFFKRIQKAQEGKASSRTFCQTCSLLLLPEDKTWHKRHSLLSPVTDAHLQRPSHLMSPLDNKKTNAQY
LFSDETVSFMLSTFKSLGFTHVLCLGSPRIFEAIKSTEATNGMQALLLDIDHRYQQFYSPNDFCRYNMFNHHFFDGEESK
NVYREFLQNEKLVVVTDPPFGGLVEVIAFTVKKIVKEWNEKGEQEGKDLPVMWFFPYFMESKIIEFLPSLTMLDYKVDYA
NHDIFHGGPKGRKHGSPVRIFTNIPPIDVVLPDDEYRLCDRCQRYVSKQNSHCDVCDDCTSKDGRPYVHCFKCETCVKSS
RVHCGKCNHCELPDHKCGRTLEGCHICGEMDHKRRDCPNKSSVRQSKRHLDDGAVGTRPTKKQKFGAKDRIRMKKMKVGK
HMKKKRNFKKGTRTNTEX

>FBgn0033948 [DROME]
MFDNKSDKLLLEMEEDDAAPEDQHPRCEHGPTVLFNRQSQLPDQGYYACSAHRDSKLCNYHLPADQWKGQTTRTALTKRD
YPLPCRKPANPAICDPTLSLTALSQDKVNAQYFFDEAALNFLANQCEHIGASKVICMGAPRLHFHLRHKLQSFLLDLDER
FAEYLGPEEFCLYNMCNNHFFYDRTPFEQFLAGTSSDRLVIVTDPPFGCRTELISHTLRSLRKLHNQINRLPSTPLSIFW
IYPYYSANHIRQEMPELEMCEYRINYTNHLRYTNVGKQSRFCGSPVRLFTNVPLRLLQLPPEEGYKYCQKCDCYTAKENL
HCNRCGKCPSVNGQTYKHCESCDACVKPNYVHCSDCRRCTQKEGHNCSFYQTKQHCWMCGQKGHIETKCPNFRKRKTNYT
KGCLLCGKRNHREKRCSYRSKYFREQCFMNETTIQCL

>185018 [HELRO]
MSFYSTVKVGIGDEILASAPKCPHGPTILFERFAKRGGHKKFFACSANRNRKLCNFYQLVERDGVAAKCRAATASANVVE
DIDRVQDAKKYRNRWSKFVKQAANMRTFCRTCATPILENLNVGHDDGNDDDEHMNHNIMIGVTNSQLKRPTNLIDPLVDN
HSNAQYMFSKETKDFLIHSIIDQKFNHVLCIGAPSIHEELLVMGKQMSGEKDDGCVINSYLLDLDERIIKMSPSSSHYNM
FNHYFFTPSSKSEYLKFLKSARDLDESGSNVIILIDPPFGGFIELILFTLATVAKEFYGKDSKRELCTILFHPYFMEEKI
CSKTSFNMSDYTVTYENHKKLRKRELKSNDDDVDDKSVVRMFTNIPLSSIILPAHLGYQYCESCKKYVSQHNKHCSSCQA
CTTKVGKTYQHCEKCRRCVKSSWRHCDECGACELPDKHLKKKFKT

>AAH16914.1; AAI57835.1; AAI71821.1; AAV41218.1; BAB15524.1; BAG61250.1; EAW92837.1; ENSG00000168228 [HUMAN]
MAASRNGFEAVEAEGSAGCRGSSGMEVVLPLDPAVPAPLCPHGPTLLFVKVTQGKEETRRFYACSACRDRKDCNFFQWED
EKLSGARLAAREAHNRRCQPPLSRTQCVERYLKFIELPLTQRKFCQTCQQLLLPDDWGQHSEHQVLGNVSITQLRRPSQL
LYPLENKKTNAQYLFADRSCQFLVDLLSALGFRRVLCVGTPRLHELIKLTASGDKKSNIKSLLLDIDFRYSQFYMEDSFC
HYNMFNHHFFDGKTALEVCRAFLQEDKGEGIIMVTDPPFGGLVEPLAITFKKLIAMWKEGQSQDDSHKELPIFWIFPYFF
ESRICQFFPSFQMLDYQVDYDNHALYKHGKTGRKQSPVRIFTNIPPNKIILPTEEGYRFCSPCQRYVSLENQHCELCNSC
TSKDGRKWNHCFLCKKCVKPSWIHCSICNHCAVPDHSCEGPKHGCFICGELDHKRSTCPNIATSKRANKAVRKQKQRKSN
KMKMETTKGQSMNHTSATRRKKRRERAHQYLGS

>gnl|GNOMON|2323715.p Model predicted by Gnomon on Hydra magnipapillata strain 105 unplaced genomic scaffold HYDRAscaffold_37667, whole genome shotgun sequence (NW_004168547.1) [Hydra_M]
MSAQNACNEFSCEYRGVDLIDSSLDTNPLCAHGPTLLFERFFKDKPSQKYYACSACRDRKECPFFQLYGEKLTNAKKFMQ
EETKKKLLKRKIIKKLCEGDVWCFSCDAGFQYVLLRQHKDHQTMVLSANHLMSPTTFIYPKEEKKSHAQYFFSEETCSVF
LKTIKRMSFKNVLCVGAPRLHEVLLSQKVNSLLLDIDKRFSYFYDTNSFLHYNMFNGFFFNNDIGNKKLETFLSQSLEDT
LIVIDPPFGALVSLLIKILQRLWNVCNKELPTMIIFPYFLENQILEKIPSLIMMDYKVCYSNHPHFNNSKNRGSPIRIFT
NIAVDKVALPTENYRFCKICNRYVYKENKHCKQCNKCTSKDGRSYVHCTICKICVKPDRIHCMTCSRCESINHKCQIQVD
FSCHCCGKIGHKRKDCPNLEIKTMMVEKKRKSLFKGGNRKKLCKAEM

>m.16309 g.16309  ORF g.16309 m.16309 type:complete len:474 (-) gi|399830327|dbj|FX191462.1|:89-1510(-) [Lymnaea_stagnalis]
MAAKQANIELIPLGKDILSPACQHGPTLLFERWDKSTSQNRQFFACSAFRDRKQCQFFQWADQKSSNASLNIEGNGFSHK
DLRNRYFQFKKLPRSSRSVCCTCGRLLLEGELSDHAKKGHLLKHKVGLKDLKQPSFLFKPLDDNKTFAQYLFSKTTVDFL
METFESLGFTHVLCVGTPRIHEAVQNGKRSGNMSMSSMLLDLDERYAQIYPPALFTKYNMFNHHFFEPNGEVKISKFLNE
GKEHTILVTDPPFGGMIEALASSFTKISSMLKELHPDGNPSMEKGFLLPMILFFPYFMEKRILQNLSTLSMIDYKVDYDN
HNLFNSQQKKKGSPVRMFTNISQVLFRLPAEEGYWFCQSCQKYSSKENWHCKDCRACTSKDGTTYVHCDACLRCVKPSRS
HCFKCGVCQLKDHVCGQQVLLGCHICGELDHKRRDCPARTTNGESLKTIRLGKRKQNQKCGIRAKKQGTMSNV

>m.27316 g.27316  ORF g.27316 m.27316 type:complete len:412 (+) comp34583_c0_seq1:41-1276(+) [Monocelis_spclean]
MSILSVKILKKAPHCDHGPTLLFEEKLKNGQIVKHFGCSAFRDKKICSFKLNYEKLSKFSSKMRKSGLSLYPCIKDYLHK
CSNYSFCQDCQILLLPDHMNNLNISQFEKFQESHHMNHHVKQIVSNRMLAQPSLLLKPAAENRGNAQYFFTNKFVIYLFR
VIKALTISHVLCVGVPRLHEALLRFSSKLKLKIYSLLMDVDVRFTQFYHSDQFVLFNMFNRHFFTDSGENSFREFLHTNS
PSSVLIVCDPPFGGLLQPLTQTMNLLQHSCRHVSNVKQMIILPYYMEKKLTEFEPRLKILDYPVTYSNHRKLTASNLCEG
SSRHQSTVRIFTDISAADVPPPDKLNYWFCEECDRYSHNLNQHCTVCASCTTKYGSTYRHCDICQICVKTNKIHCSVCNF
CVLTNHICKSS

>gi|291236963|ref|XP_002738407.1| PREDICTED: mCG18787-like [Saccoglossus kowalevskii] [Saccoglossus_kowalevskii]
MNDVPPVPHRGVHNCWDYFNCPTLLFERYFQGQKSDKRFFACSACRDRKDCDFFQHEDEKISDARKQARHEFNRSKQPEY
THNEYYKRYQSALREKPSKRSYCHHCNLLLSPKETKSHGNHRMTTNISNEQLLKPSFVMAPLENKKTNAQYLYNEKTVEF
LLKTIQTLGFDRVVCIGTPRLHEVIMSSEQKKLDSLLLDIDHRYYQFYPPNNYCRYNMFNHHFFDGDESEKYFQDFLHRN
GGDGVVVVTDPPFGGLVEVLAFTIKRIMMLWHKDKTDVCRFQDLPVIWTFPYFLEFRIVKWLPSFHMSDYKVGYDNHALF
QCGKKNKGTPVRLFTNLSPKTFVLPKEDGYRFCDVCDRYISSENVHCEKCNKCTSKDGRRYHHCELCNHCVKPGREHCST
CNRCELVKHRCISDRSSLGCHICGDLTHKRRECPQRTAAKPGGKGNRKRKHNSLASDTAGSSDTTVIDESFKTSADNVNC
RKDSIESTGVYTTDNTPCKHRRKPSKSNKKKRKFHKKS

>e_gw1.8.45.1 [TRIAD]
MKNKPSPYCPHGPTLLFERFYKSHKTSRRFFACSACRDRKDCSFFQWADEDVSDDKLRMRQQINLSLQPNILPRKQLAQR
LVELKAAKEDIQRNYCHNCELLLFLSEITDHDKHDVTRGIDASRLDRPTTILKPLIRNKTNAQYLFSDKTCNFFHNLLNE
LAIDYVICIGLPRIHEFLQLQRSPGGKESIQSILLDIDHRYAQFYPNWSYCRYNMFNNYFFDGETSQQIYVDFMQKNENK
KGIILIDPPFGGLLQVIAESLQKLLRLGLREEMPTILVFPYFLENHVYQCLRGFHMSDYKVDYDNHPIYNNRRNTDKLKA
SKRQSPVRLFTNIKPSKITLPKEEGYRFCHSCDRYVARENIHCYKCNNCPSKDGRTYIHCDECKKCVKPGRVHCQICKMC
LPKDHQCKTTGCYICGQYDHKHRNCSVKSRQPKRKYTAMFAT
