# Supplementary material for: OMA standalone: orthology inference among public and custom genomes and transcriptomes
Source: Genome Res. 2019 Jul;29(7):1152–63. doi: 10.1101/gr.243212.118 (PMC6633268; doi:10.1101/gr.243212.118)
Supplement: Supplemental Material [file supp_gr.243212.118_Supplemental_Data.zip › orthologous_groups/OMA/OG10371.fa]

>gnl|GNOMON|2582812.p Model predicted by Gnomon on Hydra magnipapillata strain 105 unplaced genomic scaffold HYDRAscaffold_39180, whole genome shotgun sequence (NW_004167039.1) [Hydra_M]
MVTEKLNLLTNRVEYWETVHQKLHLIYKDIVKQLTYWKEQSVIFLRIEFMSGGNIRFEEGTNNDFWYQPCHDLVQSRFFA
QEFKDSWSIVNLKIQKIFCVQNRILKLRFDKKAEVILGTEEYNESSSSQRHEFMDYLFLISESCAEFCLEKILEDGLSNE
NANMAVKLTNSVYIADKARIKNVYKSVPDCNIQNCCTSRFGKLFICKVLIGPSAAYTKDKEINQTSYPGINSVYKSKQHT
ASECKSQQNVRKNNLCDCTTRQCSWFVFDPSLVLIEYIVNFEYETNSTYPLMDMFSNILPCMDVNPLYQKVSLNDIYAKE
FAKDREIINMDPVVKSRPRLTFLTEELLLHQSGQTNLSKITVLNLHDCGLSRVKLLSSLQFLKRLVLSFNELTSINELNG
MNSLEYLDVSFNQIESFEGLKIMPNISHLDITWNYFCHTRNEVTLLKNYFPLLKVLNISHNPWMNSSTVRLRCISRIRTL
TVIDKKPVTEEELQTALHLVSSSRITSVAILNNSCTDIKEILSLRLENTVDALILLSEKRPIKCSPQDGKWMAKELSEVE
ASKDTFGGRLTTDYLVEKLGHSNFLEICELDMPNCNLRSVELSSKDIFNNLRSLNLEQNNLTCFGGIFQIVNLKVLCLNY
NFIECIIPKSFENATKDEQNKPILHNLEVLHLGYNGIRHMSLLKLGCLPSLKTLFLQGNEISKVEGLENLCELRELVLDK
NKLKSLHETSFINQKKLKELHIENNMLQKLNYLEQLVCLERLYIGSNRIQDTLEFEKLINLTKLFEISLIDNPVTRRHMH
RPFLIFHRPSLLYIDGIIITNDERIRAELHFIEQQTNPLDQSTLNLIPKSKKLLEITKCVNNLTIDDYWFPYTSDSSDVR
QVPLKVLSQIPSNQRTSKKNQ

>fgenesh2_pg.C_sca_7000295 [LOTGI]
MKLGRHAAVPLSNSLSLADKRKMKYYDDENKKRKYLDACPYQYGQVVICKAYLGKNATMMEDREVSQSVYPEIDSVIRPR
KTCLSVGNKSTDIDLTATCECSVRQCEWYVFDQDFVLPEYIIEYEYIKRLPSKSPFSSINGYLCENKDWKIPSTVATPDD
PQLLFPDSDVLNMEPEIRARPRLVTLSEDILLKIGRASSLTSITTLNLHGNGLTKLKYIQSLKSLKRLIVSFNELTKLDD
LAHMGIELIDASFNKIVSLDGMKGMSQLHHLDISWNRLQNTREELSMMRKHLPHLKTLNIVNNPWSKPVNLKLRVIGRLK
SLTQLNGKMVGEDEATSALRVAAGSRISQLALSSHSRTDQHIPRSLKLCNGPQLIFTLSRLKPDKSSDHDSTWLSKLTTI
VLEGQHITKLSNLEKVENLRWVSFNNNDLTKVEGLENCPKIEELSLENNCLAKLDGLTKLVNLTKLHLGNNHIVNLDTGV
FNGLTQLTYLSLECNRITSLVGLQRLHNLIELYIGNNRIENIRELFYLKPLQYLVILDTYGNPIANEVDNYRLFIIYHLK
TLRALDGRAIEASEGNIAKEMFGGRLTSDFIAEKLFHSNFAEVRELDLPSSSIKTVDLGPSDMFVNLRSVNLENNNLTSF
SGLIHLVNVRVLCLNHNNIECILPRTKNKKGLAGDFCADSYSPILENLEVLHLGYNNIKEMSTLQLNRLPSLKALFLQGN
EICKIDGMDGLHELRELVLDRNKIKGVSELSFINQWNLQELHLEENRLRDLSNLACLENLQRLYLGSNRIQDLGELEKID
NIVTLMELSLVNNAVSRRLLHRPLLIFRMPQLMIIDGIPVTDEERTKAEIYFAEQQQQYIQPTSNHTVEGTLPGIGHYKT
TVPVKVTNVQLSSPPVWNGALLYDDSDNSRSRRRGGQRGEIGNASRNGMSTYQPIGQNQMYGYSVNNSSGNNNRNQYQYL
QQMPQITQHTAEYMESLARLNNVRNNRR
