# Supplementary material for: OMA standalone: orthology inference among public and custom genomes and transcriptomes
Source: Genome Res. 2019 Jul;29(7):1152–63. doi: 10.1101/gr.243212.118 (PMC6633268; doi:10.1101/gr.243212.118)
Supplement: Supplemental Material [file supp_gr.243212.118_Supplemental_Data.zip › orthologous_groups/OMA/OG10374.fa]

>m.10081 g.10081  ORF g.10081 m.10081 type:5prime_partial len:272 (-) gi|425839940|emb|HE700872.1|:134-949(-) [Adineta_ricciae_14cd]
IANECQANFISIKGPELLTMWFGESEANVRDVFDKARQAAPCVLFFDELDSIAKSRGGSAGDGGGAADRVINQILTEMDG
MGAKKNVFIIGATNRPDIIDSAILRPGRLDQLIYIPLPDEKSRFAILRAALRKSPIAKDVDLNTLSRVTNGFSGADLTEI
CQRACKLAIRESIEKDIARQKDRQRRGLAAMDADETDLVPEIRRDHFEEAMKFARRSVSDNDIRKYEMFAQTLQQSRGFG
TQFRFDQNQQQPAPGAHGNAGRGNNDGDLYDX

>m.9599 g.9599  ORF g.9599 m.9599 type:5prime_partial len:237 (+) gi|50248903|gb|CO501276.1|CO501276:2-712(+) [Biomphalaria_glabrata]
HEDVKKELQELVQYPVEHPEKFLKFGMTPSKGVLFYGPPGCGKTLLAKAIANECQANFISIKGPELLTMWFGESEANVRD
IFDKARSAAPCVLFFDELDSIAKSRGGNVGDGGGAADRVINQLLTEMDGMSAKKNVFIIGATNRPDIIDSAILRPGRLDQ
LIYIPLPDDKSRIQILKANLRKSPMSKDVDLEYLAKVTKGFSGADLTEICQKACKLAIRQSIEAEIRNRERACTKP

>m.43103 g.43103  ORF g.43103 m.43103 type:internal len:203 (+) gi|113468233|gb|EE671986.1|EE671986:3-614(+) [Schmidtea_mediterranea]
PGCGKTLSVKAIANECQANFISIKGPELLTMWFGESEANVRDIFDKARQAAPCVLFFDELDSIAKSRGGSVGDGGGAADR
VINQLLTEMDGMSAKKNVFIIGATNRPDIIDAAILRPGRLDQLIYIPLPDEKSRIQILKANLRKSPIAKDVDVNYMAKVT
HGFSGADLTEICQRACKQAIRECIEADIRAARDQQLKGGEPME

>m.16355 g.16355  ORF g.16355 m.16355 type:internal len:190 (+) gi|378912426|gb|FO172999.1|FO172999:1-573(+) [Sepia_officinalis]
GPPGCGKTLLAKAIANECQANFISIKGPELLTMWFGESEANVRDIFDKARSAAPCILFFDELDSIAKSRGGNIGDGGGAS
DRVINQLLTEMDGMNAKKNVFIIGATNRPDIIDTAILRPGRLDQLIYIPLPDEKSRVQILKATLRKSPVAKDVDVDFLAK
KTNGYSGADLTEICQRACKLAIRQSIEAEI
