# Supplementary material for: OMA standalone: orthology inference among public and custom genomes and transcriptomes
Source: Genome Res. 2019 Jul;29(7):1152–63. doi: 10.1101/gr.243212.118 (PMC6633268; doi:10.1101/gr.243212.118)
Supplement: Supplemental Material [file supp_gr.243212.118_Supplemental_Data.zip › orthologous_groups/OMA/OG10375.fa]

>SPU_006460gn [STRPU]
MATTSTRKSTNPFDDVDEPENPFWDEHAPGNPEIEEAVAELNLGVLDLTSDEFILDEVDIHIQQNLEDEVVKAALESRME
QMLNGFQSDLGSLSAEIQTLQEQSIAMNVKLKNRQAVRGELSQFVDEMAVNERMINIVLEAPVTDRQFLEQLHELNHKIR
FVKEQAFKDALSCRDVEDILEKLKLKAIFKIREFILQKVNQMKKPMTNYQLQQNAMLKARFFYEFLLANERHVAKEVRDE
YVDTMSKVYFSYFKGYINRLMKLQRMEQMLNGFQSDLGSLSAEIQTLQEQSIAMNVKLKNRQAVRGELSQFVDEMAVNER
MINIVLEAPVTDRQFLEQLHELNHKIRFVKEQAFKDALSCRDVEDILEKLKLKAIFKIREFILQKVNQMKKPMTNYQLQQ
NAMLKARFFYEFLLANERHVAKEVRDEYVDTMSKVYFSYFKGYINRLMKLQEHTFESLFRSQHFALLDNCCREYLFVCDF
FMVSGSNAQDLFTNLLGKTLSMFLVRACFLCFSLLNSGII

>gi|291228801|ref|XP_002734365.1| PREDICTED: vacuolar protein sorting-associated protein 52 homolog [Saccoglossus kowalevskii] [Saccoglossus_kowalevskii]
MASPTQDPNNGDVPELNLGMLDLTSDEFILDEVDVHIQENLEDELVKEALESGVDLRQYSKQIEKELQQVENASIQDYIK
ESQNIASLHNQISACDTILERMEQMLSSFQSDLGSISSEIQTLQEQSISMNVKLKNRQAVRGELSQFVDEMAVPESMINI
ILDAPVTEIHFLEQIHELNHKINFVKEQSFKEAVSCKDVEDILEKLKMKTIAKIREFVLQKVYSFRKPMTNYQVPQNTLL
KYRYFFEFLLSNERHVAKEIRDEYVDTMSKLYYSYFKGYTSRLMKLQYEEVADKDDLMGVEDTAKRGFFSKPSLKNRSTV
FTLGNRGDILTSELEAPIIVPHAAQKSDKKYTFECLFRSQHYALLDNCCREYLFLTDFFLVSGNNAQDLFNAIMGKTLTM
FLKHMDMYTQDCYDAIAVILSIHIILRYQVIMHKRIVPALDKYWETLLDMLWPRFQYIMELNIHSIRDTDPQKLGTIDTR
PHYVS
