# Supplementary material for: OMA standalone: orthology inference among public and custom genomes and transcriptomes
Source: Genome Res. 2019 Jul;29(7):1152–63. doi: 10.1101/gr.243212.118 (PMC6633268; doi:10.1101/gr.243212.118)
Supplement: Supplemental Material [file supp_gr.243212.118_Supplemental_Data.zip › orthologous_groups/OMA/OG10382.fa]

>m.1831 g.1831  ORF g.1831 m.1831 type:5prime_partial len:257 (-) gi|425844816|emb|HE709236.1|:38-808(-) [Adineta_ricciae_14cd]
KSTVASQLALSLYANGNRVGLLDVDLCGPSIPKMFGVDRNSPSNTVYETEEGMTPINVFSTSNENSRFKLMSMALLLDNA
NDAIIWRGPRKMAMIQRLLTGVKWGELDYLIIDTPPGTSDEHITVMSVLKQQERAKDFLRALLVTTPQMLSINDVRREIT
FCQKTSFHIVGLIENMSGYVCPHCSECTNIFAQGGGNLLAEQYSIPFLGRLPIDHQLNTILDQGVQQVEKGFEMIIETEA
MKLFENILKQILDHWQX

>m.12151 g.12151  ORF g.12151 m.12151 type:3prime_partial len:213 (+) gi|225222013|gb|FM905410.1|FM905410:1-642(+) [Brachionus_plicatilis_14cd]
MEVDDQKSNVKKVFLVLSGKGGVGKSSVTTQLAFALYEKGFKVGVLDVDLCGPSIPKMFNLENGIINQSETGWIPVYYDN
EQRLGVISIGFLLNSKSDAVIWRGPKKNSMIKKFMTDICWGDLDYLLIDTPPGTSDEHLAVMENIKTSNYCNYSAILVTT
PQNLSVNDVRREITFCRRVGIPITGIIENMSGFTCPHCKDCTYLFTTQEQNFG

>estExt_Genewise1.C_2770012 [CAPI1]
MAAPMDNLLGVKHIILVLSGKGGVGKSTVSSQLAAGLVKSGKKVGLLDIDLCGPSIPRMMNLEGRDVHQCSQGWVPVFAD
PEQNLGIMSVGFLLGSKDDPVVWRGPKKNAMIKQFLTDVYWQDLDYLIIDTPPGTSDEHIAVVEGLKAYKPDGAVLVTTP
QAVAVGDVRRELTFCRKTGVPIIGIIENMSGFVCPNCTECTNIFSSGGGKALSEQCKVPFLGCIPIDPKLTQCAEEGKSF
LERFSSSGARDAVQSILQQILQRS

>ENSCING00000003546 [CIOIN]
MENSSLSSVKNVILVLSGKGGVGKSTLSVQLSLGLVHAGKKVGILDTDICGPSIPRMLNLENASVFQCDQGWVPVFATED
EKLCVMSIAFMLNGKDDPVIWRGPKKTAMIKQFITDVHWGDLDYLIIDTPPGTSDEHLSVVQNSKGKVKGAILVTTPQAV
AVSDVRRELTFCRKTSIPIIGVVENMCGFVCPHCSECSLVFSQGGGEALAKQEGLDFLARIPLDPDLAKCCEDGKKMINV
FPDSKTLNSINQLVDKMLDNPN

>m.45258 g.45258  ORF g.45258 m.45258 type:5prime_partial len:327 (+) comp47853_c1_seq1:2-982(+) [Cerebratulus_spclean14cd]
RLRVKATFLLTSDVTHSGRVLVFDRQHNEAICFMWGVTVLKILVVSKSEADSIILHSPISESDTPTPKDNMASVKHIILV
LSGKGGVGKSTFTTQLVLGLKQAGKKVGVLDVDLCGPSIPRMFNVENNDVHQCPDGWVPVFADQDQRVGVMSIGFLLSHK
DEAVVWRGPKKNAMIKQFIEDVYWRDLDYLVIDTPPGTSDEHITVVENIKKCNPDGAILVTTPQAVAVGDVRRELTFCKK
TKIPVIGIVENMSGFVCPHCAECTNVFSKGGGESLAEQSKVPFLGCIPLDPQLAQSLENGQSFIDLFPQSSTKQAIMDIV
EKILARX

>FBgn0037011 [DROME]
MLDKVKNVIVVLSGKGGVGKSTVSTQLSLALRKNGFKVGLLDIDLCGPSVPYLLGLEGRDIFQCDDGWVPVYTDESQTLA
VMSIGFLLKNREDPVIWRGPKKTMMIRQFLTDVRWDELDYLIIDTPPGTSDEHITVMECLKEVGCHGAIIVTTPQEVALD
DVRKEITFCKKTGINILGIVENMSGFVCPHCTSCTNIFSSNGGVSLATYAQVPHLGTLPIDPRVGILAGTTTSVLDELPD
STTAEVLTHIVEKLKTMLVS

>m.71666 g.71666  ORF g.71666 m.71666 type:5prime_partial len:285 (-) comp35286_c0_seq1:409-1263(-) [Echinoplana_celerrimaclean]
CNNCMVMSDGSSLASQVRRVIVVLSGKGGVGKSTVAHSLALSLVHAGHKVGLLDVDLCGPSVPRLLGLEGAEVRQCPEGW
VPIFAGPPGREQDLRVMSIGFLLTNKDDPVVWRGPKKNSMISQLLGQVFWQDVDFLVIDTPPGTSDEAMSLVEKLKADLP
PVRGRPPYASVLVTTPQNAALSDVRRQFTFCEKTGLPVLGLIENMAFFQCPRCTECCKVFSSGGGESLARLKDVPLLARL
PILPASGERLDRGTSASGPDEPLLSHLSGAMEAIAAFWGPPGEA

>157680 [HELRO]
MRNIKHKLLVMSGKGGVGKSTVALQIALGLKQLNFKVGLLDIDLCGPSIPTMLQIEDKHVYQCQEGWMPVYPDEDDQRFA
VMSVGFFLKSRNDPVIWRGPKKTAMIKQLLNDVRWGDLDYLIIDTPPGTSDEHLAIVQSLKDFGPCEAVLVTSPQIISVG
EVRREITFCKKTQVEIIGIIENMSGYTCPHCSECTNLFSKEGGERLANYFNILFLVFYKFYKFT

>gnl|GNOMON|1319690.p Model predicted by Gnomon on Hydra magnipapillata strain 105 unplaced genomic scaffold HYDRAscaffold_39208, whole genome shotgun sequence (NW_004167011.1) [Hydra_M]
MDSIKHIYLVLSGKGGVGKSTVATQIALGLVNEGKKVGILDVDLCGPSVPHMLNLKGKDVHQCSEGWVPVYTDELQQLAV
MSIAFLLKNENDAVVWRGPKKNAMIKQFVSDVYWKDVEYLIIDTPPGTSDEHITTVECLQSLHPDGAILVTTPQNVATAD
VRREITFCRKTGIKIIGIVENMSGFVCPTCSECSNLFSSGGGEALAEYADIPFLGNIPIDPSLSAALEKGENFMNSKDSP
TFDAIMRIIKKLI

>estExt_fgenesh2_pg.C_sca_80005 [LOTGI]
MCKSDKFSHKTDCTQAFVADDLCHLSTVRHVILILSGKGGVGKSTVATQLTLGLKAAGKKVGILDIDLCGPSIPKMFNLS
NQDIHQCSEGWLPVYVDKEQTLGVMSISFLLEDQNDAVVWRGPKKTAMIKQFLNDVYWKDLDYLIIDTPPGTSDEHITVM
ENLKQYNPDGAILVTTPQAVSVGDVRRELTFCKKTHIPVIGIIENMSGFVCPNCSECTNIFSKGGGEALAKQSGVPFLGC
IPIDPQITQTTDDNQTFAQRCLNSSSMSSIQKIVDKFITIDKDFL

>m.2872 g.2872  ORF g.2872 m.2872 type:complete len:265 (+) gi|399885008|dbj|FX186402.1|:307-1101(+) [Lymnaea_stagnalis]
MNHLSSVKHVIIVLSGKGGVGKSTMAVQITMGLHAAGKKVGLLDVDLCGPSIPKMFNLEGRDIHQCPEGWLPVYVDKEQR
IGVMSIGFLLHDLDDAVVWRGPKKNAMIKQFLSDVYWQDVDYLIIDTPPGTSDEHITVMEALRAYNPDGAILVTTPQAVA
VGDVRRELTFCHKTGIPVVGIVENMSGYVCPHCSECTNIFSTGGGKALAHQNNVPFLGSIPIDRHLTLSLDTGKNFLESN
PGSPALSAINHMIQKLIAIDKDLP

>m.82947 g.82947  ORF g.82947 m.82947 type:5prime_partial len:289 (-) comp71277_c0_seq1:79-945(-) [Macrostomum_lignanoclean]
SIYCMMSEGSGSPRIDTALLVLSGKGGVGKSTVSVQLALALAQAGHRVGLLDIDLCGPSVPRMLGLEGQRVHQCPEGWVP
VHLRLPGAASDGAELLVMSIGFLLEGRDDPVIWRGPKKTSMVGQFVRDVHWQRLDYLVVDTPPGTTDEHLAVLEALPVGS
ACRRRGAVAVTTPQIVAVGDVRRELDFCAKTGLAVLGIVENMSGFACPHCAGCSNPFSSGGGRELARAKALPFLGCLPID
PSLAACLDEGQAAGAKALSSPAQLLAQEVATRLREQLDREAAAGGDQA

>m.44893 g.44893  ORF g.44893 m.44893 type:complete len:273 (-) comp20672_c0_seq1:65-883(-) [Monocelis_spclean]
MESLSKVKQIIIVISGKGGVGKSTVASQLAVGLWKRDLKVGLLDVDLCGPSIPNIMGLSTAQVHQCPEGWVPVYADGDSQ
RLAVMSIGFLLTNQDDAVIWRGPKKSSMIGKMLSDVRWGELDVLLIDTPPGTSDEHLTLVEKLKRDANEKLCGAVIVTTP
QMVSLSDVRREIGFCRTVNIPIVGLIENMSGYLCPNCEHCSNVFSSGGGEALAKEKNIHFLGRLPVEPSIITSSNSSETF
LEIYSRKLSEPLSELVTRVLSATGIPVSSSAL

>m.4652 g.4652  ORF g.4652 m.4652 type:5prime_partial len:256 (+) gi|145892987|gb|ES398569.1|ES398569:2-769(+) [Mytilus_californianus]
RGDDYISMASLNVNLSDHLSSVKHVILVLSGKGGVGKSTVATQLAVGLKQKGKKIGLLDVDLCGPSVPKMFAVEGKDIHQ
CPEGWLPVYVDKEQQLGVMSIAFLLDGKDDAVVWRGPKKTAMIKQFLSDVVWRDIDYLIIDTPPGSSDEHLSVIDNLKAY
NPDGAILVTTPQAVAVGDVVRELTFCKKTHIPIIGLIENMSGFVCPHCSECTNVFSKGGGESLAKKYHIPFLGCIPLDPQ
LTQCLEEGKEFFRTF

>gi|291231443|ref|XP_002735675.1| PREDICTED: nucleotide binding protein 2 (MinD homolog, E. coli)-like [Saccoglossus kowalevskii] [Saccoglossus_kowalevskii]
MAASMGNNSDNLRGVKHIILVLSGKGGVGKSTVTTQISLSLVSLGYKVGILDVDLCGPSIPKMLNVDGKDIHQCPQGWLP
VYADNNQRLSIMSIGFLLHNKDDAVVWRGPKKNAMIKQFLCDVHWDELDYLVIDTPPGTSDEHISIVENIRQYNPDGAVL
VTTPQGVSVNDVRREVTFCKKTKIPVIGIVENMSGFVCPTCQECTNIFSKGGGEALAKQMEVPYLGSIPLDPLLTKSMED
GATDVRPQAVDVIVQKITSYCNSSLESTMDTT

>m.24115 g.24115  ORF g.24115 m.24115 type:internal len:229 (+) gi|109710010|gb|EC617041.1|EC617041:2-691(+) [Schmidtea_mediterranea]
LNSVGRMTITTTTDINCAGIANVKRIIVVSSGKGGVGKSTIATELAQSLWRSSHSVGLLDIDLCGPSIPRMLGVEGKEVR
KCDAGWLPVYADAENRENSPRFAVMSIGFLLANQTDSVIWKGAKKNSMIESLLNQVHWGALDYLVIDTPPGTSDEKITLA
TVIKSRHLSQFAGAVIVTTPQRVALSDVSKEISFYQRINLPILGLVENMSGLCCPCCGNIDLVFSSGGG

>fgeneshTA2_pg.C_scaffold_2000854 [TRIAD]
MAEEGAQKATGKIKSVVLILSGKGGVGKSTVASQIALELANGGNKVGILDVDLCGPSIPRVLGLEDKDVHQCADGWIPVY
ADKNEKLAVMSIGFLLRNSKDAVVWRGPKKNAMIKQFLSDVVWGDLDYLIIDTPPGTSDEHITVAENVRGLNLTGAVMVT
TPQAVALGDVRREITFCKKVGIPIVGIVENMSGYTCPNCSECTNIFSKGGGEALAQLTQVPFLGCLPLDPKLTMSIEDGK
SFTELYSESPTALAIREIIRPLITS
