# Supplementary material for: OMA standalone: orthology inference among public and custom genomes and transcriptomes
Source: Genome Res. 2019 Jul;29(7):1152–63. doi: 10.1101/gr.243212.118 (PMC6633268; doi:10.1101/gr.243212.118)
Supplement: Supplemental Material [file supp_gr.243212.118_Supplemental_Data.zip › orthologous_groups/OMA/OG1039.fa]

>Aqu1.215292 [AMPQE]
MSRVREYRSGEPIKPSPSFLLAPLDCLTPHSVSELIKSYFDEFTMEEPAQRLQIEKQAEFIKEAATEEGDEKTKEENEVA
KEKDEEVLITEEDNEEVAVVDSSKDPQPKSSLAPPPTILVPPPVVPAAAVPEDLSTALMELGDDKRKEYVEAYQKRNSTY
VQMEQNIHYAISRQLSDQEAQLKSARNTYPNFNSLFLLQQPCPISKYLNEKLLKEGGLLVPGDYQPVTTNAPSHQPPPKE
WPVFMQSTVSSNKRAKVDSLAFKKLPRKLPPIWKDSMSSLEREEAKKSLKELYRKRDFIRSPRHLPEEYHTNTASFGSLR
KRQAGEKGKPVKSSKVKRLFQAEPTEVIFTDYVPGKTYECVLHLKNISDSCRHVSITAPSTPYFRASLIQFPNAEGIIAP
GMSCSYSISFTPDSLADFSDKIKVLSHVGVVLNVPLVGYRSPPNLSLSSEWQCGHCLVGGHSSLTLHCTNSGGEGSFRLT
LPEDTTNNDNDKDDLRVGPFTVNPSHFFLSRNESINIEVTFDPQEAITYSHQLILVCSNGQTKTITILGIGEMVKIDCTS
IMSSREDTLIRGDTDTDTDTDIVSIDDPVLLFNDTNNGVEVHGTVVVKNFNNVPLSFEWIFYHSRTELTHHDGSTEITPP
LSLDPQSIPFTIDAPKGSLSPNETKPFTFCFTPKEEGSFQCMSYLELTGLARDCLNHEDEGVTWLNMNKDNDNDTVRAAL
LCINVQGNTEPYALEFSPPFFYFVEDLPACAETRQSFVIRNHSLSKVKFSWSSLKTEAAYISIEPNSSHIMPGGSCSCDL
IINTGTRKGSFDVKLQCHVEHSNTHFMLPVRGNVKVPLVTVNVPSLDFGLIELGESASLSLKISNYSNALLHYKLNQIVV
LSEDNKDGALLPFVDYECLSMSPSEGQMPSCSCVSISVECSPKVQCGRLRTTLECLIEGDRMNVLEVTAEIQCPMLILSE
SFLHIENCYRNVPVTHTLTLINTSQLHTQFEWINEERDHVDLVFSPDHGPIGPHESINIELKSTWKTKGYIAGMIAVCCA
RGMKYPVVLSLSAHISGLTVEYSLLANENNNNTLSLPLKMDFGSSNCVREPQSLQLIVTNTSGISSQLAVSVRHFPAPLI
NGGVNKRKHKSMLLKATPNIANPSSKTEKQAKEELITQLLSDGRGACLTIEPSKCPLLAFESRKINITAYSDMWGEYTDQ
LICKVDGIDAHVIPVSYGVTSSPIYFQPTATYDNTLIRLGCHQVDSEVVRRNIVFSNVCSSAVRIDWRSFIFNPQDDKII
DLVTYVGHPFPLQDSKDDKHKQEEEEEEEDPCTSTSPLVRAHIFPHEGSPTSDIHLIPNQLIVEPHSKASVTLSFDPKAS
VYSTVGEQINGYVLGYMTLSDKPAPFANRAHGYNIQPVRINVSASLTQPKLTLRTHTDDNDLSFQHFASDFIFNGEVSKK
MVHSHSFSLTNLTLSNLTFRVLSLSEPLMVLMNNEEVYSTLKPRETIEGSLHICLTHEAFMALVKDESAPEDLVTLNDSL
VVEYSNSIKQEFPISVRVSLPSLSVYPSHINYNTCLIGHSSLSSFQLRNTSHSSLKWNITLPEKLSRVIQLEPNSNVLDT
GSETVRVTFTPRAEIKYSIELLITEEITGKSFTVTVTGRGSSNERYKRHRRK

>estExt_fgenesh1_pg.C_11460003 [CAPI1]
MGLYNFYEYVVIIVTSNMTSSQLSSQAEEPPMFLQRPSTARSQDVSHVLARTFRHLFTRDTVAPETVQYLGTSKGGDNPY
HERYVERLEQVQAEHQRRLAEAAMLERHIMQAQARAMSADERAVQRMQACNRGFPDLGLPPARAHLRSCLDSELLRNHNL
LTPEDYSPKEAPLVPPPSAPPIPPHARETESSCRHHTAEISTGEHTPAFLEQDSFHMPSESESFLTSYDEDHEDDEVNEM
DRQRSLLWKSQMNSEVREANRQGLALIEGRVDHLRNPRFMAPSTVPGKSKSLIKSTKRKPKEICIKPKEDPTKEKESVQA
FLPSPPAVIFKTYKVNEVYELNLELKNVSGALRPVRAIPPSTKYFSASLGQFPGEHGLVAPGMSCVYKIRFMPDSLIDFD
DVLKIQTQASEPLEVPLLGRRPPPILSLPEAIDVGQCLVGGMKSAQFTVKNEGGNGRFCLMPGSSWPAANFKAMASVNTV
VLPPFEICPPRFELLEGQSIMLEILFHPTDVKSFQEELVIVCDNCHVRHFAISGEGQTARVELVSVEEGVDEPLAGEQMD
ATADHLIRFSSLNPYTYIQKSITVRNMANVALPFSWLFVKPHIQCGDYDPHAIPTERVQEIDCVFSIEPETGILSPGSTA
TFSLTYAPPEVSQFHSVLHLVLRNIPTQSSIERQETRDSESGEKVLRSISPPIPAAVASRGSRKITLGSSPPDLTGLEIS
LKGECIPLQVLLQPCIVHIPGQILVETAVKQQFKLLNHSMTSVIFQWENISTGGHVIQVEPPIGELGAMCEMDFEVYVSG
SEPGLIDHALLCHIQHLTDPLTLHVQAQIKVYLGPEVTIECADVSFGLVRFGESKTVSLPISNTCRVSTHWGIKESALHS
EGLSEFTFEPSGGSLRPLESTEVSITWSPRQPKSVSSIFELDVENGSRSSVFAMGECQKPSVCLISCELTANEVYKDVPS
VIRVEMLNQTLLDTVFKWGEARLALEGSDADKVSVRMEPASGHLEGRACFPISLHLMPHTTGALNDLRIPCEIAEMENPL
ILALRADVKGLSVEYRTRGFTASECRDEELVLDFGDDNPLGSTPKCELFIRNLSAVEATFSLNVERFFVKPPSPPSHDKP
AKTQSVTSLRRPGMLTRTPNISDALSKTPKKHETDLKKSMLLEGKGAAFVVEPPSGQLQPFGQQRIQLTAFSDIWGQYTD
QLICKIGDLEAQRIEMKMGVIGSPLFFQMLASQQNKTPVIRFGTHISEGSTVSRSMRINNPGPIDIRVDWETFVEKKNDA
HQMLDLVLSYGKLFPRKDSDGIEILAEDEEDPTPITRSPTEFIRNSLDSTPAISRQPTRSGVTDDDDASLFAKSRPKVIS
VTLRVHEGHAGAEQYKVTPPQMVVPARGYNTAHVTFNPVSEGQNVEEENYNGFALGYLSLDSNVRDGLRDFTSSDVSHTQ
VSDIDGKVSRKQHYDVEPIRMKMTAAIKPAFLKIECFEDEGMRYRTAVSDLMREGQLMPECIKLCRATLSNPTETQLTFR
LVTQGSFYIVEMDPHSHQPVAHMQETDSVSLLPQQSAVVQVGFRISLGLLELAESAIAWDPTKEDIPSSDEATEVRLEIG
GQEERKLHLFSQLKIHFNNQHVQRLPLHATLAIPDLSLSNDTVDFGTCLVGQRREVHLVITNRTASDSFWTITQESKTDT
VAEGTIEVAPTSGMLGAHVTHIAQNKALLQVFFTAKHAEDYEAVYVLSGMFGEGHKRLKVIGKGSYDGKHEALVNV

>ENSCING00000012259 [CIOIN]
MPIGTPTRLSPDHSQHEPVINVPRPSSDRSQDVSHILAGVFHDLYTKEVMSKETVNNLTVSGDGSTKFHKKCMNQLHQVH
LDHKKKLEEFNAVERQIMQARAQAVTADERALNKLSSPVGCETYEKLGLPSVPSNFQWCLDESTIKKHKLLVPTDFFGSH
RQSGESPKRRKTPHFSLPTVSSSLHILNEPVDDGYTDLKEEKEEQSLTTLSSDSAELVSIPPQQKIKSKKKKSKQDKWRE
EMNHGARIEERSLLARLDERHNFLKNPRFIPLDESSGGKLLTKIHPKQVVVKAGREITQDVASAECIQVFASNPGVVQFN
EWIVGRVYEVNLELRNISTVSRQLRVLPPKSSYFSLGLGKFPGQHGVVAPGMCAQYSVRYMPDALADADDHLEVISQSEE
PLIVPIKAHRIPPVLVVSKTIDCGFCLVGGVKVVDLPLKNIGGNGRFCILKSTSWPAANFKTVVNPSCLDLGVFQIRPAV
FEVLASQVTTLELLFSPQQATTYKEELVIVCDNCQVQYVTIQGHGESAAVELVSVSNNEEEVEVVGEITDRTADHLIRFP
PLNPHSYFMRQIIVHNSTNVEMPYTWHILKPNLSPGLESLSSSKSSDVEKLDFFPDPESCFYIEPRSGFFQPNAIHEFVL
TFAPDKVGNYNNTLHLVLSDIPESQNIQGKQISNSLPALSEVIAMEIETKASCVPYSVVLHPPAVIMPGSILVGTTVKRP
LQMANYSLAPINFKWDCVTSPNIVEVEPAIGMINPGDVAQLQVTVTGLNPGLLSCNVLCNIQHQSNPISIVVSSQIRGPN
VVIDNVSIDFGLIKVGSKATQKLYIRNTTQLNASWKLNKSLVDRLFKCKKSKAIGITPSSGELPSLAKQEVTVTFNPMTP
SSLNTTITLDVEGGESSSVAVKSEVQNTQVCFEECLVVLKETFVSVPQTSSVVLLNQTLFPTKFSFQELKGKQSEFCDVT
VFPNKGILGPHERLELQVTFQCREVVEINEVYLPCYIEEMKNPIVLGFYSNVNALSVTYATPCANCCNLVFSEDLKLDFV
DVEVSSIQTLQVVLTNLTAIRAPWSAYLTFTHVSINVCNYKPSAPHPPPQNFKSVKSRRAMLGRTPNYKCKRVLSSGLGA
AFLLDPPSGKLGPYQSQVINISAYNNMWGKYEDTFVCDVEGLESQLIPISMNVIGCPLKFQIANQSNEGTVLRYGTHLDG
DAPVARKVRINNTSCCDVRIDWQTFNYPEPSDHKLVDLNIWFGEAFPSKQQ

>m.109126 g.109126  ORF g.109126 m.109126 type:complete len:1708 (+) comp51448_c0_seq1:87-5210(+) [Cerebratulus_spclean14cd]
MTSEVNSPQQQQGHEPPMYLQRPSSGRSQDVSHVLATVFRELFTRDVIGSDMIRNLSVSKGGPDQYHERYVTALQEVHEE
RERRMSEATMLERHIMQAQARAMSSDERELNRISTALKGYTDLGLPPPRSHFRSCIDNELLKKHNLITPDDYAQDTIPTV
PPPHMPDVPDFARPTTASTAHQSLKSANSGRPQTLTPLSARSGPDRFEIDYDEQHFHSICSSSTSIDTLPKIPGSDEAPR
GLKDGNKYWQKHMKEGQREIDREYLTNLEGRSNFLRNPRTVPPSAAGGGRSLIKQNKKIPKDLGTKPKVEKGTKKEPSVV
FIASPPVVTFDEYDVGRVYEMTLEFKNVTTAMRPIRIVPPATQYFSISLGQFPGEQGLVAPGMSCQYQISFAPDSLGDYD
DVLKIQTQSSTPMIVKVEGKREPPKLSLPECIDVGHCLVSGCRVAQYHVRNEGGKGKFCVMPQEAWPATNFKTAVNPGGV
ILPPFQIRPSIFELGKNETTMMEVVFTPPSIKSYSRTIAMVCDNCQVRYFTLVGEGQTAGVEFAEIEGGTSEVLPGENSD
LTAQHMVKFDTLNPFTYVQKKMTVSNTTNVDLPFTWKVVKPHFACPDPENVEVDPPLSRVLDLESAFTIEPVSGVLEPNG
KASFLVTFAPPDVDKYHSVLHMVLQNVPDHREDESENENKLPGPDLLLKDVTALEVELKAECEPLNVTVQPYGIYIPGKT
LIGTTVKKTAHLTNHSISTILYQWEPETEGPIIEVEPPIGEIAPNQTVLLDVSITGSEPGPIKETLRCFVENLDEPIHLF
VEADIKGPEISVDNADLNYGLVQLGNTVCMDLVVRNTSHIPAKWTISESPACAESDNAMAESEFKFKPSSGELRPLETKT
VEVQFCPSECKSVRTVIELAVEDGNEINILAFAEVQLPRVCLLSCQLVMEDVYLDVEVEQTITLYNQTLLETDFEWLEPE
GSQASICSVTVEPKSGHLTSREELPITIKFTGHRQGEMSDLRLPCVVQGMDTPIYLALMCDVQGLTVSYRTPPAEESEST
SEESESGEAEETLSLDFNSAKLGDCPKRCLIIKNNSAIMAPFSISVENFSARPPSPPDSKEKSFMPNKGQRRAILNRTAN
LASPTSKTPEKAHIEMCRMMLREGKGAAFAINPPSGLLPPFEEQVIEVMAYSDMWGDYEDKLICKIEKLDVVEIPMKFSV
TGCPLEYQMMAAAGIQKPILRFGTHVSGVAPSHRQVRINNSSPYDIRLDWEVYNIVRNDSKLLDLVFTYGKPFPLKDKDG
NEIEPPAQAPPPPIQRLPTEVIPNSPDSSLPNQSRQQTMTSAFSTRLGTISSDQMKVVAVTMRGHEGVESQSPYHITPSQ
ITIPAKGCANICVTFTPPANGEIFQETDCTSYSLGYMSLEDDVAIGDCSRRPQALDIDPIRLDMTALVKPALLTLDTADD
EGMRYISGLSDLMDETEKQLKLDHIKESRATISNQTETPMTFKLMVKQPFVLRQPSAFEKEDGVESSVDITLPPQKNIKV
KIGFVVTKNLLGYLNELQPDEEEENGVNLVVNNGERKLHFKQDLVVKFNNGTQQTLPLHATLTIPSVQLSKTELDFGTCL
VGQERCQEIVISNTTASSSYWMAMVENQSETCIDSTFRLDPFSGKLDAYLTYISDSKTLIKVYFTAKHSESYEATFIFQG
LLGEEPQYLTLRGEGSYDGKHEAIVNIX

>BAA77247.1; BAA77624.1; CAB70676.1; CAB70884.2; ENSG00000008226 [HUMAN]
METRSSKTRRSLASRTNECQGTMWAPTSPPAGSSSPSQPTWKSSLYSSLAYSEAFHYSFAARPRRLTQLALAQRPEPQLL
RLRPSSLRTQDISHLLTGVFRNLYSAEVIGDEVSASLIKARGSENERHEEFVDQLQQIRELYKQRLDEFEMLERHITQAQ
ARAIAENERVMSQAGVQDLESLVRLPPVKSVSRWCIDSELLRKHHLISPEDYYTDTVPFHSAPKGISLPGCSKLTFSCEK
RSVQKKELNKKLEDSCRKKLAEFEDELDHTVDSLTWNLTPKAKERTREPLKKASQPRNKNWMNHLRVPQRELDRLLLARM
ESRNHFLKNPRFFPPNTRYGGKSLVFPPKKPAPIGEFQSTEPEQSCADTPVFLAKPPIGFFTDYEIGPVYEMVIALQNTT
TTSRYLRVLPPSTPYFALGLGMFPGKGGMVAPGMTCQYIVQFFPDCLGDFDDFILVETQSAHTLLIPLQARRPPPVLTLS
PVLDCGYCLIGGVKMTRFICKNVGFSVGRFCIMPKTSWPPLSFKAIATVGFVEQPPFGILPSVFELAPGHAILVEVLFSP
KSLGKAEQTFIIMCDNCQIKELVTIGIGQLIALDLIYISGEKSQPDPGELTDLTAQHFIRFEPENLRSTARKQLIIRNAT
HVELAFYWQIMKPNLQPLMPGETFSMDSIKCYPDKETAFSIMPRKGVLSPHTDHEFILSFSPHELRDFHSVLQMVLEEVP
EPVSSEAESLGHSSYSVDDVIVLEIEVKGSVEPFQVLLEPYALIIPGENYIGINVKKAFKMWNNSKSPIRYLWGKISDCH
IIEVEPGTGVIEPSEVGDFELNFTGGVPGPTSQDLLCEIEDSPSPVVLHIEAVFKGPALIINVSALQFGLLRLGQKATNS
IQIRNVSQLPATWRMKESPVSLQERPEDVSPFDIEPSSGQLHSLGECRVDITLEALHCQHLETVLELEVENGAWSYLPVY
AEVQKPHVYLQSSQVEVRNLYLGVPTKTTITLINGTLLPTQFHWGKLLGHQAEFCMVTVSPKHGLLGPSEECQLKLELTA
HTQEELTHLALPCHVSGMKKPLVLGISGKPQGLQVAITISKESSDCSTEQWPGHPKELRLDFGSAVPLRTRVTRQLILTN
RSPIRTRFSLKFEYFGSPQNSLSKKTSLPNMPPALLKTVRMQEHLAKREQLDFMESMLSHGKGAAFFPHFSQGMLGPYQQ
LCIDITGCANMWGEYWDNLICTVGDLLPEVIPVHMAAVGCPISSLRTTSYTIDQAQKEPAMRFGTQVSGGDTVTRTLRLN
NSSPCDIRLDWETYVPEDKEDRLVELLVFYGPPFPLRDQAGNELVCPDTPEGGCLLWSPGPSSSSEFSHETDSSVEGSSS
ASNRVAQKLISVILQAHEGVPSGHLYCISPKQVVVPAGGSSTIYISFTPMVLSPEILHKVECTGYALGFMSLDSKVEREI
PGKRHRLQDFAVGPLKLDLHSYVRPAQLSVELDYGGSMEFQCQASDLIPEQPCSGVLSELVTTHHLKLTNTTEIPHYFRL
MVSRPFSVSQDGASQDHRAPGPGQKQECEEETASADKQLVLQAQENMLVNVSFSLSLELLSYQKLPADQTLPGVDIQQSA
SGEREMVFTQNLLLEYTNQTTQVVPLRAVVAVPELQLSTSWVDFGTCFVSQQRVREVYLMNLSGCRSYWTMLMGVVSCTS
PRWWWKVCSVRSPAPCGSGAKAPMMRDTCCLTSPEAPPQPSAPGPSWRKNIAQGLGAALQHKDTDLGTWGPLGSSWNGRT
PFHNGLSLGPHDMSSELT

>m.97018 g.97018  ORF g.97018 m.97018 type:complete len:1754 (-) comp84350_c0_seq7:223-5484(-) [Macrostomum_lignanoclean]
MEENGKTAGDTTTAPAPTLEPSNHLHRPTSAKTQDVGHILSKQFGEQFIREAIDPQVVQNLRVSQRGSSDPYHEEFLGKL
LSVVDSRQRRLDKLAQLERSIMAAKARAMLADERLANRLHSGRAGYPELGLPAPSSHFRACLDAELLRSNGLIGPTDLVS
RVPPPVPPPSGVARSDLSEPQRKRTAASAGSAASSGAAGKRSSRLWSAASQPQQRTRGDSKSELLEADADEADVKDDEVS
RVSEGSYRVPSAPRKQSPRQKKIEKLAKKKNLNWQEECSTEGRGEARKLLANMESRVGFLPNPKFLLPMDQGGNGNLLSS
KLTRDPADTRIFVSNPEKIVFSDYQIGQVYQQSVELRNISCAMRYIRVIPPRSQYFSLSLGQFPGEFGQVAPGLCARFDV
SFAPDSLRDFEDEIAVETQATGATFTVRIEARRPRPILTIPSELDVGQCLVYGSKTVYLRLSNKGGDGSFAIVRADQWPA
TNLKRAVQGDSATDGIFELRPSCFNLPRGATSTLEVTFNAREVKIFKSEFVIVCDNCQAKELMLIGEGQRPAVAIVAVDS
PGVAEPQPGESTDAGAEALLRFEAAHPYTYCQRSVTLKNLANVELPFEWKIVKPFCRPPVPDEDEVADARDLPGHRTLDA
DSPFTIEPEFGLLGASASQEFSLTFAPSFVGDFHSALHLLLMEVPLGPAEQQRQASPNGALQALELECKAACEPFSVRLE
PAAVQIPGDILVGTTIRQRLRLCNSSRAPVSFAWDSVADLASIVELEPRTGSIEAGSFISIDLCLTGTRPGQLDYSLSCR
VQHLDEQLVLRVLASVRGVQIQLQQPDVNFGLLEVGKLAEQQLRLLNPCQLECHWSVHAGPDCELRFEPPSSRLGPLEEQ
QVTVRYRPSQAQTLNEVFRIDVANGESTFVSAFAEVQSPAVCVLEAEKLLEIADLYLDVKSAYTVQLYNQTRLRCQFEWQ
EAALAPSDEAGRLCETSVEPKSGWLEPRQCLPVTVYVTPRAIARLESLLILCRIDGQDSPVVIELSGNMKGISVTYHCSE
EPLPTQDKFPHEEADAIKRIDFGTVPIHAVSKRYLHIRNNTSIRAGFSMDVEFFKAVPPETEVILPVERSQAAAQRTKSD
RNSLLSKTPNLADPKSKPYKHAFYDMCKLYLRQNKGAAVHCSPYSGTLEAYSVTTIELTAFNDMWGCYTDNLLVSVEALP
IQSVPMALKVEGCPVIFTMTAGRPDQSPILRFGSHTHGSKSVTRPVRLNNRSPFALRLDWRVFNVQPDDDQLLDLLCDFG
KPFPPLDANGEEILPAIPGDDGEADGDSSTRRLGTGVLPDTPDTSAAPSRLDSAAEAAAAAAARDAEAELPPLRPVVLNV
RPHEGRPAVAPFTVRPQQLTLHPESYDYVHVTFDSNSIESVTEAMDFNTYMLAFMSLDEERAQVSGKVRRGVGHEADQLR
LDVTGSIVCPELDIDYNNDDKFAFNSAASDLLLMPVPASASPEAVGPAKTAFATLRNLRDTPLSFRLSLDSPFGIVQPKS
AATMSQRPPPDADKEEHQEEALNSVGWSSACGPVSLTPRQTCLLELGFAFDWTMLQLVRESEARLASKGVQLTVNEATGE
RCLKFQGQLKMQFANGSSQSLPLSACLRLPSLSLSQTELDFGICMVGQRRELNFTVANSTSSGSKWRAKLVRESDTCEPS
STFTFSPSSGYLDGSITYLSRNKMLIKVFFTPKHSESYSAELEFRGALEEEIRTVRLSGSGSYDEQYKTIYNE

>m.61678 g.61678  ORF g.61678 m.61678 type:complete len:1774 (-) comp37820_c0_seq1:190-5511(-) [Monocelis_spclean]
MSSRGSSGLAEPTNVLQRPSSARTQDVRHLLSKKFGDIFARDIVDPLTVENLRISQGSDDPYHEHYVNALLKVVKERQNR
LEACDHLEKSILQAKAKSMAADERELNRLKARAESSVDIPSIPSHLRACLDNELLRDNGLICPQDLSTTTSPFVPMPTAS
RASSSINRQKSAVSSKSKLSSATFTENKNISPSHEVKLDPQSHEDCESECEWPNHPSEGTPMLPRSSGQVFMNLRSNFGR
ARSADAISLKASKKKLKSKRNRLWRQQMNEECRDNDRKMLTILQGRVDYLKNPRYFLPNETDGAFSLISGHMKHKPLPPL
GKEGEPIFIPVPSEIKFTEYEIGTVYELKLELKNVTSSFRSVRVLPPKTKYFSVGLGQFPGDGNIVAPGLSCLYTVRFSP
DSRGDFEDEIIVETQDREQSITVKIIGQQPRPILTLPQKWNIGEALVFGSKVIRHEVKNLGGKGKFILLPKSSWPASNFK
TAVSSDTLVIPPFLIRPALFELEANQSTYLEIVFMPIGLESYVQEFVLLCDNCHVKYFEVFGSGELASIDLIDIEGGLSD
PEIGELCDATAHCLVRFDELHPYTYSQKKVTVKNMCHIDLSYVWKVIKPVCFPPKYNDEELTELEELPLHNRTLDLDSPF
AIEPQIGIFKSAGETEFILTFAPTQVEQYHSVLHLVLQNIPDMVTADFVSGQLTVNANNELVISSKDSDSSSSGNTSCPE
INLNDVTGLEIEVKGSSIPLDVQVAPQAIIVAGKMIMGITLRRQVQLKNLSQCPVAFSWDSVNSDAIIEVEPRMGLIQPG
QEGFVDVCITGSVPGSIQERLFCHVENRDEPIPLVVEAIVKGPEISVEQPCVDFGLVRLGTTMKTSLVLYNKCQIPATWS
VCMDSEDKEVIEDCKLSLVSGTLSPLNETMVEIYYTPKRIQKLKAVLEIRVENGSTTCVNVFANVQTPIVSLQECRLCPD
DLYLNITSVYEIKLCNHTDLLTSFSWNESFGDDEPYVYARMEPSQGVIEAREALSIKVFVTPKEIVKINSFYLSCDIEGM
DDPVVFSLVGFVQGPRITYKISKSEESSQSVSIDFGSSVGLGHVETRQLYICNNTAIPCDFQLSVDHFIAVEPTEEDPLE
AAKRIGKPSSDLSQKSLLCRTANLADPRSKPTHLAFYDYCKTILGKGLGLAFLCSPALGHLQAFEEKMIEVKAYSDMWGC
YEDILISRISNFPESRIPLKIGVVGCPLEFTMTAGKTDQKPNVRFGTRTNGSKPVSRPIRINNKSPFDLRIDWDIYLDDV
ESEKLLDVCLCYGNPFPLKDCDGNEIVKTQHESKTSMEESLLQSLHDSILPNSLDSSDVLSDRDGVSSLVTNSIIDQSQT
NINSQTLIESTRQEEDVKVISLIVRPHDGVPARLPFQISPSQLTIPAESYEFVSAIFTPEMPDGMELDEAAGLTLTGYGL
GFLSVDQESANVPNKVTRQQAYDVEQLRLEFTGKIDAPNLEVDYNEDDFDGYLFECVLSDLLPEIPADLSECNLQLLPQA
IKRCSAVLRNCKETPTTLDLVTNHPFTLLKPKSSEESGEILEGLTLNPRETCLVELGCIIQPQMLEIGHQSDLLQSIEDN
EDLMIEQSDNRVIVLKKPTEERIICFKDSLTLSFSNGTQQLLPCRAKIAVPEFKLGKTNLEFGTCFVGQRRELHCQLSNP
TKSHLVWRIRLEDLSANCSEETFTISPMQGYLKENLAKESADRQLLKVYFNPKHSECYEATFIIEGILGEYRQKISISGE
GSYDEKYQELYNI

>gi|291230641|ref|XP_002735274.1| PREDICTED: hypothetical protein [Saccoglossus kowalevskii] [Saccoglossus_kowalevskii]
MSAKVNRLPDSEPPMYLQRPSSGKSQDVTHILASTFRELFTRDFVEQERVKNLNISRSTDDEYHERYVEQLRKVQAERER
RMAEAAMLERHIMQARARAMSADERDLNKAAEGHNIYHNLGLPPVESNYKYCLDSEMLKQHHLIVPEDFSTAEPPLAPPP
RASSRPHYAKETVTSTKHIEGIKPVLPKIEEDSRSKPEKTSLDNWKEHMHPAKREIDRTDLALLHHRSDFLRNPRHRPPS
APEGSKTLIKPNTIKHKLGGAKAQVIETAKVKEPSVVFLASPETVVFSNYQVGHVYEMTLELKNISTASRQLRVIPPKSQ
YFTVGLGKFPGEQGIVAPGMSVQYNIRFVPDSLMDYDDFITIQTQSSTPLKVKLQGRRPPPLLTLPSVIDCGHCLVGGVK
ISQFIVNNYGGHGRFCIMPRQEWPHFRALSNVVDLPPFHVRPAMFELPANQATIIEVVFKPSFVKTFTQEITVICDNCQV
QHFTLKGEAQLASVELSLVSDGEQFSMLGELCDATAQHLVKFDNLNPMTYTQKTMVVRNKTNVELPFTWQVFKPHIENPY
PGEEDMNSGLIVRYPNYESVFYITPDSGSLPPDNTQEFTITFAPMKVGDYHDTVHLILQQIPEIQQLEEKQEEDEGNVQH
YKDEGFDDERRSTSESISSMQSSKPKTPDEIAVQDMTGLEIEIKGACDPLDVQVKPYAIVVPGKLLVTTTIRRQFLMENH
SMSSAKYKWSSLRDCHIIEIEHPEGEIDGGDTFEMNMSISGGKPGKIDHTLICQIEHRIEPLTLRIQADIKGPEVVVRTP
SLDFGLVKHGESATHDIVIENTSQIAAKWKIQESNEFLSKDSPEIPAVSNFVFTPAGGELSALGSVTVKVLFQPTLCKRY
NTVFDIMIEEGVNSFLSACAEVQHPQACLLSCQLNMPEVYVGVPVRNTIKLLNQTLLPAQYKWGELEGEHAPHCVIELNP
NTGCLGSREELSIDVTFTVNQPGEVNDCRIPCTVEGMDRPIYLALFCDVKGLVVFYKTPKTDFQPREEVTDETLSLNFEE
VNLGCNAKRYVHITNTTAIAASFNIVVDYFVAGKPPTPPDRKDAARLSGQRRGLLGRTPNLADPLSKTSSKAQADYTKAV
LRDGRGTSFIIQPETGILPPFGEQVIEVTAYSDMWGQYSDILICKVEDLDPVIIPIEMTVVGCPLNFQMMAAIRGANANH
QVWYPCVWCTASYQDHENIRLDWQTYNLGEEDSKLVDLLYNIGDPFPLLDEHGEEIVPTEVIDEPPPVEPPRDKFYAETP
DTELTTPGQRSLATTHAHEEEKKPWKLITIKMREHEGVMRTEPYDIQPRQVVIPARSHISVTASYTPYTNSTVESGTDCV
GYALGFMSLDNDRVQSIKGCVQRQQALDVMPLRLDFTAHVKPALLTLETVDDDGMIYNAAVSDLMQGTQLQSNYMKTCSC
KLTNMTETPLTFKLVTLQPFVLVNLDPPESNSLFRQKSSIKKQGINESQLYTLRPQYNLQYGVGMYGQYTIPVLQYGVGM
GQYTIPVL

>fgeneshTA2_pg.C_scaffold_3000914 [TRIAD]
MFHSTESVKSADIQHEPTMLLQRPSSARRQNVAHILTSMFGEYFVRDTIPQDVVKYLTTSRSGDDPYHDYYVEELSKIQD
EREKRLAAASSVENHLLQAKGAATLADEKRLANLTEECQTYNQIGLPSFESKFKSLLNSELLKKHHLIAPEDYSTAEAAK
VEPPTAPKIPGYAQATRAYLGQTKSAESSNRNRPESAPSSRATAMEEQSLFNHKKLTTTSPLWKEGMEILDRENHKFYLS
SMHKRVDHLKNPRHIPPVEGRFHQQSNIEFASRPTGNSLYSLTNQTEIFVAEPNPIVFGNYNPGKAYKMRVQIKNVTSAS
RHIRMIPPSTSYFASSLGQFPSENSFIAPGLACQVEITFTPDSLADYDDEIIVKSQNGLVLAIPLQGRRPPPVLSLTATL
DCGHCLVNGEKVTTFKCSNSGGPGRFCIMPESSWPVKQFDNFKKPTKLDMAPFQLEPNYFELNHGESITITVKFVPEDVD
IYTRNIIAICDNCHVKTFTLKGVCQTAGVEFVSVSEGLLDPLALEMYDISAQQHISFDTIHPGMLCERKLIVHNTTRVDL
PYRWEFFKSILCKPGANNGHQDRFERYRVPNNQKAFSVEPSVGIFPPFAKAEFVLTYTPQHVGKFDQVLHLILEEYEENQ
SVADYDEVVHDIIPGLEIELRANCMAFQVELTPSVIIISDQLLIGSSWHKTVQIINNGFHPIEYEWKNQSNDNYSINISP
YKDNIPSGQVRELTVEVCGYFPGKIEALIHCHIEHVETPVYLHIQAQVQGPQLNIDIPDLNYGLVRLGESVEKEIPIYNT
TDAISKWEIFECQGESQNNNVATNDLLEFTFSPSNGELQPKSSTIIKALFKPTFCRRLRTVFELHAINGNRKHLHVRGEI
QSPVVALTECNLQLDEVYIGLPRKSQVTLKNQTLLPTNYKWKTDDIGKKCTLTFDASEGDIGSRQAININLTLICHEMGK
QEFTVPCNITGMNDPVILKIKVNVKGLTVGYSTPLMDVANIKRQTQQQLEINESKSLDLNFGTDVAIGTNAKRYLVIRNK
SAIQTEYNIRVTYFIAANANLDRGVYANKSSSKVESKTGSILKRTANLADPQSKSIERAHAAYSAAILGEGRGTAFEILP
SSGILDAFETKIITITAFTDMWGDYEDNLICSIKGLNDIVIPVQLGVIGCPLKFQIGNVEKKGHPIVRFGAHISASPPVS
RTLRINNSSPLDIRLDWKTFNLIKGDQQVVDLLIHYGQPLPLNIPDSDNVKSVSYRQESLIPMSETSSVVSVDENRDARE
SIVNEEDNMNCKSFISVTVDAHGGKLADDPYRVNPAQLIVPSRGHTSVNVTFKPLRSCQEDTDCYSYALGYMSLDQPDAS
IEGKVRRLQGYEIPPLRFDMTGSVLAAWLEVHSTDDDGNYFTAASSDLLLSNGQVLKETWKDEHFSFTNLTDTPLNFQII
LSWPFEIRASQTKITSTAASANRNISKKGETSAIVRTKDQYTLLPQTNMQTNIGFCLSLDMLHRFQELEKDKDNNIVSIV
TDGENKKLCFNGDLQIKFSNGTVQNVSLSASVALPTFKLAENSLDFGICFVGQIRSKLITITNPTMSGTYWISNVEAQDE
ASKGIFTVEPSQGYIEANITHITTNAVTIKVNFTARHNIKYTSKICINGLLGETSQILFVTGEGSYDGKYESIIH
