# Supplementary material for: OMA standalone: orthology inference among public and custom genomes and transcriptomes
Source: Genome Res. 2019 Jul;29(7):1152–63. doi: 10.1101/gr.243212.118 (PMC6633268; doi:10.1101/gr.243212.118)
Supplement: Supplemental Material [file supp_gr.243212.118_Supplemental_Data.zip › orthologous_groups/OMA/OG10392.fa]

>ACYPI006173 [ACYPI]
MDKYDKASQHIKDSLNTKNLAECLSQTGRFSYCALCATSLSCLYKYPAHVDFKLDCLRILCNHLRLMLQLPTMREMANCE
LPLDAKVYVRALKKEEVLKEGMMIIVQDLLLLAISNGIYDARWRVLILYVNRVFDLDLNTVDNFELSVVNCLSNFLPVQT
EQEQADAARRIRVSKTKRFAMIGFASVGGGILLGLTGGLAAPLIGAGLSSIIGTSIVGAIGTVGGTAIVGSLFGVAGASL
TGYKMHKRVGDIEEFQFRKLSTDIETGDIHLHITIAISGWLNEDIETSYSQPWKYLRDSPEQYYLRYESSYLLEFGKAME
YFFSFAVSVAVQESLKYTVLSGLMAAIAWPAGILGLASVIDNPWGVCCRRSAQVGKQLAETLLSHSHGNRPVTLIGYSLG
ARVIYYCLREMSQREKCQGIVQDAILIGTPCTRNSSDWNKISEIVAGRVVNAYCRSDWFLKFLYRTLSMHANGVAGLQAV
QSVSDRIENIDLTDIVSGHFEYPQKLTEILMYIGVNVDASAKIQLITTQSMPEGISENLKINDNYTVKKSKSVIDLTIID
TKKNEAQ

>CCD70531.1; F35D11.3 [CAEEL]
MSKCATPTPSTSSNSSDEAKRSPQPMSRGFPQRNMSTTSSNGSNSPRHRSLETPIVLQPATRFALANLTTTVLRLDFWDD
NDPNSIFFCKSTFNIVTQCLDLPEKVIKTVKTHLEGEEDLTDIAPMIMSVREDPVYKTEGSTPFLASLLVAFVNQGNYDS
RYRVFLRHLTTLLGVVWTEFEDVEDSLASTLLEEQFVESEHSRTVREKTARNKKIKRYLMIGAAGGVGGVLIGLTGGLAA
PLVAASAGMLIGGGAVAGLATTAGAAVLGTTMGVAGAGFTGYKMKKRVGAIEEFSVETLSEGVSLSCSLVVSGWIESDTS
PDQAFVHQWRHLRHTKEQYTLRYESNYLMELGNAIEYLMSFAVSVAIQQTLLETALAGLVSAVAWPVALMSVSSVLDNPW
NVCVSRAAEVGEQLAEVLLSRSHGKRPITLIGFSLGARVIFHCLLTMSKRSESVGIIEDVILLGAPVTASPKEWSKVCTV
VSGRVINGYCETDWLLRFLYRTMSAQFRIAGTGPIDNRNSKKIYNYNLSHIVKGHMDYSKRLTEVLNAVGVKVGPHSEDS
VVDLTQLEGPHEATGQAEEAINYQSTGEEEEHPIVHPINLENIHEVKVLDSPHKNEF

>estExt_Genewise1.C_2510041 [CAPI1]
MLAIAKGECHLENADAFVDSLKQEKLAQQSSLQIYPQNLLIQALKDGCYDARLRVLAKYMSLLLHVDWPLMQEFEDSIMD
SLQEEEHKVSAEEKKETADKESKRNLKRYALIGLATVGGGTLIGLTGGLAAPFIAAGAGAIIGGAGAAALGSTVGIAIIG
SLFGVAGAGLTGYKMKKRVGGIEEFEFEPLSEGRQLHVTIAVSGWLAEDNPGWWFYFKAAWKCLASSREQYVLRFESKYL
KELGKAINYLYQFAINTAAQEALKYTVLQGLLAAVAWPATLLTAASVIDNPWSVCTSRSINVGRQLANVLLSREQGKRPV
TLIGFSLGARVIFYCLEEMAKRKNCEGIIEDVILLGAPVTGHAESWQPFEKVVSGRIVNGYCKGDWLLKFLYRTTSVQMS
IAGLQPVKWDNRRMHNIDLSDVVNGHLDYMAKIQDILNVVSVTTKVIPKDTSTDSLRKWVQIHKGSSTNAKKQPLLAQDG
NENLHEKDLEKEMNSHAKVLEGENGNPEGELVADIADIHLDSQELTKDKLS

>ENSCING00000006421 [CIOIN]
MSGNDNIDPTTETNAEISENEKPEEKEESFVEKMDDMFKFSLASFSAISLCLLYDTPNNKDYRHSFIDSLVSHLSLSSGV
GNTMKALSDNDISQESDVFIQIIISDKCMKENRLNLVKDLVHWCVTSSGGKYDSRSRFLLRHMTWQLHVKLEDLEDVEET
LIKMLREQTEKEKLENDSVRAKKARNQKIKRFALVGLAAAGGGALIGLTGGLAAPLVAAGAGAIIGGTSAAVLGSVAGIA
VITSLFGAGGAGLAGYKMKRRVGGIDQFFFSPLTSSDQLSLTITISGWLSGDNESNFFDVWSHINQSREQYSIVWESEHL
MRLGNAFEYILEGIMSYAATEALKYTALAGLLAAIAWPATLVSAAGVIDNPWSVCLQRSVQVGRQLAEVLLAREHGQRPV
TLIGYSLGARVIYFCLEEMAKRKKHSGIIEDIYLLGAPVSGKVEDWKKFSSVVAGHITNGYCRTDWLLRFLYRTSSRHTE
IAGLQPIAWENRRMINIDLSSIIEGHLDYAKNMNAVLAAVGVR
