# Supplementary material for: OMA standalone: orthology inference among public and custom genomes and transcriptomes
Source: Genome Res. 2019 Jul;29(7):1152–63. doi: 10.1101/gr.243212.118 (PMC6633268; doi:10.1101/gr.243212.118)
Supplement: Supplemental Material [file supp_gr.243212.118_Supplemental_Data.zip › orthologous_groups/OMA/OG10396.fa]

>fgenesh1_pg.C_scaffold_195000004 [CAPI1]
MYIMQQFRVRWQTETSDWHTASNGVKQGRVPDVQKPRRLLRKPQAPVKLPEVTKEVHSTSSKSQPTNTSPSFFYYETFDR
NVISPPPPSQFDTHSDFSTISYRKRLPGYNTSFLMRNPRDELKYVLDNHYRQSTALGTYVEGKSLVRSYKPKGPEGFPFR
TPHIQNQRQPLLGIIEPYDETYKRPEFTLQDFLYKLSTEECMPLEKTKKIVLSRHNYKQIQKLIQRQYQSQPTEISTIDM
QIPDEVCKPSSRIPQRQLLVEMAALVREQISQVMDMDMTTIIRPLPRYSPSHKPGSSAPHTEIVLLENSPGQGPRRLLQD
TELPGKDGLFQGGHAKYFQGSGRSTSPFGSENDGMISPTEIAVLDSLMNGGVALSLKAHFISDLPDIDPLANTITYLNLS
FNDFRIFPYEVISMSQLVTLKLRNNPLKELPADIYKLKNLKTLVFSFCVISSVPIGLFQLKRLKHLDMSYNKISFIPNEI
RNLENLTELNLEGNELAAMPAGALRLPGLQYLKVRNNFMHPLFWKENTTREPQRLMDMAALIFKQMNLPQNDSYLSEHMK
QAFANHSRCDTCGGPMYGPGLRTIRPVSKIFGIKNLPFLFCSCSPYCCNNFTNNSETLMNVLYGRDAGRYSNG

>m.98445 g.98445  ORF g.98445 m.98445 type:complete len:589 (-) comp36783_c3_seq6:1105-2871(-) [Catenulida_fasta]
MTSTTQVASKPLLRRPRLSEKDIAPPHGHSKPTKKSDELLHKTMPTPEFARRSVMMDEDGDGDLRAILLRQPESGPSPLF
PRKPVRNAVQLSNLLRLLEEETESRYTKQPEFTLNDFVQQMSSATHMPSEKLHLAMLSRHTYSRIVDLVRDRVFPRNVQP
VKPVDLNEKLEQGLLDSREGAPTNRIPQKQLMLEIATLLKQQVQELFKVDVKCEIRKMKKFSPNYNPDDPPLAEIVLYQT
DQDSRELKIAERRVRDQDIFSNMHPQRDHLMSTPSTAFFTNEARSSSPFQQSDAKISPVELAVIDSVFSGGRVLSFKAHF
LSSLPDIGILSDTLTYLNLSFNCFTDLPDVVLMLRNLEVLKLRDNPLHRLPEHLDLLSQTLRVLVVSYGLLTALPLSIYR
LSKLQHLDVSYNKISFLHNEIQQLKDLKELDISGNDLTYLPAGLLRLRLEKLRVKNNLLHPLFWKDSIEAANIPQRLIDL
ASLASWQYFSALYETGDKQQATDAVSKLSSEVRRQIFHEAERCDFCDGPRFGMGIRLLRPCGNFAGARQIPFLFRTCLPS
CAAKFRNVDVLELVRTRQASAVEKRNPA

>m.88593 g.88593  ORF g.88593 m.88593 type:5prime_partial len:656 (-) comp47748_c0_seq1:177-2144(-) [Cerebratulus_spclean14cd]
QRFKMASGLQVLADGGNMRDLPGLKSKKKGAPTVRLLRKPRAPTLSTSSDKQPVYPFLNPQEILNNAELPDDWDCMSQFT
PSVVPSLASPPPSENLNRRNQSGLSRSKTKYGEHDNGLSPAISPLARRRVQKGDKKYVLDPVYTYSRERSSQPNGHSQTE
GYVEGESLVKPFKPRGPDGFPMRVHRQPPDLHYDLLWDEDDLKYFPTPLFSLNEFLIHVSQVQSLPLKQLEKAILSRHNY
RKLTKILAEKHLPKSRVVTSVNFGEQLEDIPAVHPRVPNQQLLIEMASLVKEQLKDALNTDVKAIIKPLPKYRSPYKPGE
GPHTEIVIYEEGKEGRVVRFTKDSEHQTTKDNLFSSATARYFQGAKRSNSPFVGDDKEISPSELAILDSLMSGGVALSLK
AHFITFLPDISPLAKTVTYLNLSFNDLRCVPPELLDMQQLQVLKLRDNPIREIPMQIVLLKNLRTLVLSFCLISSVPISL
FSLPVLRHLDLSYNRLVFIPSEIRNARKLRELNVEGNQLPAMPSGALKLKLRYLRVANNFMHPLFWEENTKNNPQRLLNL
AALAFSHAGLFKHYKTIPDADMKVLNSYTTCDCCNGPRYGPGIRLIRPCNFIFGVKNLPFLFRACSPYCAKVFSSSTDTL
MDLLYGDDDGGPPGEX

>m.28919 g.28919  ORF g.28919 m.28919 type:5prime_partial len:668 (-) comp26052_c0_seq1:60-2063(-) [Echinoplana_celerrimaclean]
ACRMSNNNPDVARAEPPTKLLRRPRPPRLAKIKEPTFGTNTDVELYSGSSSQLENFHFAHDAVHHRLTPVYSVQQSLLTP
PPSMDPRLVKERMLRAGGVEQARPKIEPWEKKFVLDPNYNSRHTTAGTPYRATRSGLTKPYRPRGPAPLVPRQPVKRNLT
AARALLAAEAEDDELEERFQKPPPLFTLNSFMRDMSHALEVKLDRVSDIMLSSHSYKRITQLVHQQMYPRSLRPAAVVDV
DEDTRGQFQDATNRLPAQQILLEMTSLIKQRIQEATNTEVRCQIRALPKFDPRYKLGEAPHTEILVLEADKQRELDRFIQ
FDHSYQHPPQENMFSIGGEQHYQDSRRGREPFAVDGDQISPAEVCVLDCIMNGGEALSMKGSFVQQLPDISMLLHTLTYV
NISYNNFTVFPAELCLLKQLRVLKMRNNPLLALPVQICDFTELRVLVASFCLIEAIPMTIYSLRELRVLDLSYNRLTEVH
NDISQLRRLTRLNLEGNELVGMPPGLLRLRLREIRLRNNFLHPLLWRENSQNGAQRLLHLAALAFLQTNLNQNYAPFGPE
DQEQAWRRDSPLPDLPDVAKATLRERNRCDCCQGPRFGPGLKIIRPCRKLFGVHMIPILFRSCSPYCFNAFKESYEQIVS
MLYEEEEEEDMAPPKMIQYSESNPAEE

>estExt_fgenesh2_pg.C_sca_330203 [LOTGI]
MAAPSKNNFLSSTDIPGLTSHKNVGTKLLRRPRAPKPSSPPNSSSSPVRFQEPTEDSSPEKYYPDTSEIESRTESHSVEY
TNRYSPVSPPPPSETISNRLSFPAGTYTSRESHVTSFLTRDNTKYILDPVFRGRTSLGTYVDGKSLVKPFKTRGPDPFPL
RQTKQFPPVFQDCSLDDDYYHTPPAFTLEHFLTVSKKERLPLIRVKQIMYSTHNYKKLTKLLAAKFIHRVKSGVTRASNK
ILTPESQKIPAYEPRVPQKQLLIEMAAMIKKHVRDMTDTEVKTLIKPMPKFTSLNGKEMVPHTEIILYEDRSTDRINLHN
KNKQSSELPEQEAVFHSARSQYFQGSVRSKSPFTVAGEGTITPSELAILDALISGGSALSLKAHFISELPDIAPMVKTIT
YLNLSFNDFTSVPEEVLDIHQLQIFKMRNNPLLVLPDDIDRLCCLRTLVVSFCLISTIPNSLYKLQTLEHVNLSYNKLTS
ISNDIKYMKNLVELNIEGNQLPAMPCGALTLNLQYLNVKNNFMHPLFWKEHTDNMPQTLCDLSVLCLYKSERYQLKDLPD
SVQTLYKKAGKCDCCHQAMFGQGIKIIRPVSKIYGIKNLPFIFRACSLSCLKFFNENTESLSSILYGDD

>m.83896 g.83896  ORF g.83896 m.83896 type:complete len:628 (-) comp82170_c0_seq2:196-2079(-) [Macrostomum_lignanoclean]
MEPTVVLSNYSSGNKDEEKVLLRRPRPAKKVQPSEEFSRPITTNFQNLKTPPTSVQRSGSLVPLGPDVARQLPLSKEDKK
WVLDSAYSSRQTTAHSRVYGKNLLKPYKPRGPGGLPPREAKRQLPFYSDFIRSDEDVRYTKPPLFTLNDFIIGIAKENKI
SVSEAQQIIFSSANYKKITEFVATKLNGQNTTISFVDVDLDAMESMSEEAPQRVPHAQALYEMAALIKDRVREALHFEVE
CRVRRLPKFAPGYKVGEAPHSEIVLFEGKKAQEIDRIVAAGRLTGHPTKETIFTTGSMPKHFHEATRSTSPFTYDENQIS
PAEICVLDCMLTGGIALSLKANFISALPDVSVLRHTLTYVNLSYNDFKEIPPAIFQLPSLQILKLRSNPLSILSSDIELL
TQLESLVVSFCLITTIPVSLYKLKKLRILDVSYNKISFLHREIKGLRNLTYLNVEGNELTSLPNTMLAMRLKRIKVRNNF
LHPFLWAENSLSQPQQLQDLAALTFYHSGLNRRFDLQTVGESDAGQRAPQVAEEIRQILVDQLATCECCGGPKFGPGLRL
IRPAKKLFGVRYLPLLFTACSPHCRSVFLRSDSSEGLAERLYRPDTPTPVPTPTPPDGNIEEVNENE

>m.39438 g.39438  ORF g.39438 m.39438 type:complete len:644 (-) comp32608_c0_seq3:17-1948(-) [Monocelis_spclean]
MEKLKEFEPPRKSLLRKPRPPKLVPLPKIVKSPSISSDGDIDYYKNLPQVEESFVESENEDKDEDEDSLYEESDDAFHPP
TRQQSQVFIQESQKAMTTTVNTLQPSIQPRFAISKNDRCYILDPVYDSKSTSKANRARTHTTKQSSIVQQYKPRGPAALP
PRIMKRANQGNMLHEFLLHTEMIDEDIRYFKPPLFTLNNFIIRLSESQCMPLDTVKKVVLSSHNYKKIQEMIARQINPPI
PTITHIDLDEEVKDSIPEIKQRIPSRQVLYEITSLIKEHLSQMAMTEVECKFRKLPKYDIHYPKDCAPHTEIVVYEKNKN
VELQRFIQYEHSHEHPSRDALFSAGSKAFQDSNRGYEPFASDDQISPAEVCILDAIMNGGNALSLKANFLRYLPELGSLL
YTLTYVNLSYNTFSSLPKEIFLIKQLEVLKVRNNPLREISVDIKDLQSLQTLIVSFCLLTEIPENIYCLKSLRIMDFSYN
SISTLDNKIKHLTHLKDLNLDGNELLYLPWPLLTMKSLTRLRVRHNFLHPLIWKDSARNSPHSLFHTAARILSRYQEANS
KGQKLPLLDSFPGLKIGPERCDCCQNWIVGRSLKALRPCPKLVGVRMVPIVFDTCSPSCLSEMSNSDAIVELLVKGEVDL
SID

>SPU_025022gn [STRPU]
KNSPKPVQVLLRRPIAPPIPTKPAIPEKPKTGASSFLPFQSQSIPSYLELSQEFSEHHHLLVPSLPSDAQSVASDLIEDV
YAPQNTPRAKEMVLRSDESPSFQSHEEAPDWRFIIESRYNMNKGSGPGRTLESDSLVKPYKPRGPEPFPLRQPKQPSEIC
PEILYADVDDPRFYEIPEFTLNDFCHDLSRVYALPKERVKNIVFSKQNFKKMTTLFGSFAQEKRQVSVNTLELKGEDIPT
FENRVPQHQVLLEMACAIEDQMRQLMLEDVQSQLHGTQTKRSPGSAGSMSVDGKSLPPIRRDKDSLFSAPISKYFQGSRR
SNEPFVKMDQIARIAFAFIYRTDGPDSDSEINPSELALLECLVNGGLALSLKAHFISTLPQLNPVLKTLTYLNLSFNDFK
NIPMIVFEIENLQILKLRNNPIREIPYEIGQLTRLRTLVLSFCILSDLPPTRLRALNLEGNQLAALPCGMLKLRDLRYLR
VINNFMHPLLWKENSQNNPQRLSDMAALVCKQEGLDCIEGLHDSLTVFLNSYTTCDCCGGPLYGPGIRLIRPCRRAYGVK
QVPFIFISCSPACRDFFMVNTQSLSDILYEDSDEEYLE

>gi|291243239|ref|XP_002741511.1| PREDICTED: PDZ-domain protein scribble-like [Saccoglossus kowalevskii] [Saccoglossus_kowalevskii]
MAMAKGMSSERGPALKPKGKGLLRRPLAPVKPKDSVYLKDFPTDTVEMYLASTMTPDTRDQLSPIPSVAPSLASGFHESD
IKRRSSSKKTDQYNKTYPRSPMNTVDSVYLLEAQYRPKTEAATFTSTSLIKPYKPRGPDGLPPRLPKQNPEIKHEFLYTD
SCEYLPKPEFTLEDFLLDHNEIKMMPKKQIHHAMLSKQNFKKLTTLFATFNKLPRQEKVNTLELKTDSIPKATQRVPQRQ
LLIEMTYILKQHMKDIMVYDMHGLMPADPILPIDYPDREALFTSPNPKYFQGSRRSQSPFFEEDQSNMITPSELAILDSL
VNGGKALSLKAHFIEELPDVSVLYNTLLYLNLSFNDLRVFPAEILNMRNLEVLKLRNNPIKEIPHDIYKLKQLNTLVISY
NQISSLPMSYIRELNLEGNQLAALPSNALKFRYLRYLKVKNNFMHPLFWKENSTNQPQRLSDMAALIVKQRRINETHQRV
IPDNINHILNSQSVCDCCKGPMYGSGLRQIRPCSKAFGIRNLPFYFMSCSPYCSSLFMKSTESLSELLYEDESEEDIAK
