# Supplementary material for: OMA standalone: orthology inference among public and custom genomes and transcriptomes
Source: Genome Res. 2019 Jul;29(7):1152–63. doi: 10.1101/gr.243212.118 (PMC6633268; doi:10.1101/gr.243212.118)
Supplement: Supplemental Material [file supp_gr.243212.118_Supplemental_Data.zip › orthologous_groups/OMA/OG10397.fa]

>m.49051 g.49051  ORF g.49051 m.49051 type:5prime_partial len:537 (+) comp32342_c0_seq1:3-1613(+) [Echinoplana_celerrimaclean]
CNNCMMAGSDLKLSTQVEISVSCRNLRNRDTTSKSDPLVVFLQMAKDTEQYVEVDRTERVKNDLNPDFARKMNCDYHFEE
KQLLQFDVYDADKSTDDLNSHDFLGRFRCSLGELVSRRKIESELLGTSGKGRIIVSGIELAACNGSITLQLFGDHLDKKD
MFGKSDPYLEIFRANDIPAGPDTEYTLVHRTEVVAKNLNPRWAPVSFTLATLCLGDKNRTIRFDCYDHDTDSKHDFIGSC
SLLASQLLYGTESSFELTRTKKHKEKTSGVIRVQTVSVEMEQTFLDYISGGTQLNFSLAVDFTASNGEPDKKYSLHYIIN
DPDRLNQYESAIVAVGGIIEDYDSDNQFPALGFGARIPPNEKASHCFPLTFDNSNPFCGGVSGLLDAYRHAVRSVEFYAP
TNFEPVIRHTMQLASQHQDGSHYFVLLIVTDGAITDLKETIRAIIDASKLPMSIIIVGVGNEDFSSMDVLDADGERLNQE
GQAAERDIVQFVPFRRFQTAPGEFDRDALAQCVLAELPSQVVEWMTRHQKKARWLS

>m.82995 g.82995  ORF g.82995 m.82995 type:complete len:593 (-) comp81714_c0_seq1:78-1856(-) [Macrostomum_lignanoclean]
MAMAPGLGQQGLVSRVEISVACRKLADMDLTSKSDPMCVLMMCPPGTRNYREQDRTEMLKDTLNPDFQHKFVVDFHFEEH
QKVMFCLYDIDSHSTQLSDHDFLGQFESTIGELVSRRRVEAPLAKSPRRDSTIIITCIELQHCKEILQMQLCGSQLDKKD
FLGKSDPYFEVSKPLSPVVDSSSSELLRAQWTLVYRSAVVRKNLNPTWQPTQLKLSQMCNGNKSLILRWDCIDWNKRMKH
SHIGTFYASVADILREYENSNSRGATSGAGARFQLLSRRKKPAGYLVFNRLELLIEDSFVDYIQGGCELLFTVGIDFTAS
NGNPATPQSLHYIDPSGRLNQYELAITSVGEIVQDYDFRRAFPSFGFGARVPPRGDVNHCFPLTFNDSNPYCAGLAGLLQ
AYRSCLRSVTLYGPTNFSPIIRHVMQLAQANQSGKQYFVLLIITDGIITDFYETKLSIIEASRLPMSIIIVGVGREDFSA
MEELDADNKRLQIGGMIAEADIVQFVPLRDFFRADNPNELSKSALTKAVLEELPDQLCQWMRKRGIKAGPPVERSQPVLQ
QPQQQLVGPPAFDPMLAAPMLNASAPPPYYGP

>m.15869 g.15869  ORF g.15869 m.15869 type:3prime_partial len:382 (-) comp17230_c0_seq4:1-1146(-) [Microdalyellia_schmidticlean]
MQAMKQLTSRVELSVSCLGLRDKDAFSKSDPMAVLFTKIGPQKDFREVGRSEVIKNSLNPVFAKKFELDFFFEVNQRIKI
EIYDVDSATSTLSAHDFLGRFECSLGELVSRKNTEVKLAGQAVSGTIQVSCLELSSCKEAVVLQMRGCHLDKKDFLGKSD
PFMEIFRCEQSSVSLNEFSGGKISHYPFTLVHRTEFVKNNLNPLWREFRLPMVRLCAGDKDRVLRFDCYDWDSDGGASSC
SHDFIGTCYTTVNQIQQRLSQSQAMFPLIHEDKKRKKSSYKNSGELQFTMFNVVVEHTFLDYISGGTQLNFAVAIDFTAS
NGKVNNPASLHYVDPYQRRPNQYETTIEAVGTIIQDYDFDRMFPGLGFGALIPPNRQKSFCF
