# Supplementary material for: OMA standalone: orthology inference among public and custom genomes and transcriptomes
Source: Genome Res. 2019 Jul;29(7):1152–63. doi: 10.1101/gr.243212.118 (PMC6633268; doi:10.1101/gr.243212.118)
Supplement: Supplemental Material [file supp_gr.243212.118_Supplemental_Data.zip › orthologous_groups/OMA/OG104.fa]

>ACYPI006023; BAH72047 [ACYPI]
MAKLKAGVHKPIDIGQLPRYTRSFRVYLNSDITEYMEPINIWSYNLSVIKKQKEEEEKIFQKCLTFTELCNVINDTKNDI
ILKNLNMLYGIAQELSKDEQPEILSSSVLFFFKLFIGVSGLLMKHILELKSMFGKVSNNNADQIYKLVKEVEQLMNDKSL
KNLKILWEKLDDHKADNEEDQNKDQNSLVNGVLRYKPNSKWLPPHFAKLPVQDYGSKTSKLFSMAYNEEERINNSSPNFG
RTWLLKQITKTSSIDLGVSDEDYYTSIIELLSTQKSDIELQDELFNLLGFTRLTLIETLLKHRKDILKQCLATNEKKSLL
SMNLKMEKRPRHMEMITIETEEDKLLRKELRKEEKACQKINRRQDSDSDDEILKMVSKTTSAANVPTFIDPKSRKAPAAQ
KYPHVYDLNFESKVSSCYIAGESCVIPVGAKRTDHRTHEEVYIPVSKMTQELTVGKELISIKTLDEVGQKAFHGITNLNR
IQSVVFDAAYNTNENLLVCAPTGAGKTNVALLTIIHQIKQHIRNNEIHKNEFKIVYVAPMKALAAEMTANFSKRLSSLGI
SVREFTGDMSLTKTEMLNTQILVTTPEKWDVATRKGTGDIALTSLVKLLIIDEVHLLHGDRGPVLEALVARTLRQVESSQ
SMIRIVGLSATLPNYKDIARFLRVNLYKGLFYFDGRFRPVPLVQTFIGVRGSKTVKMVQEMDTVCYDKVYDMVQKGHQVM
VFVHARNATIKTANVFRELSTQKNHQTAFLPQDSNRIGIAKKAFERCHSKELSELLNSGFSVHHAGLLRSDRNLVEKYFA
EGAIKVLVCTATLAWGVNLPAHAVIIKGTEIYDSKHGTFIDLGMLDVLQIFGRAGRPQFDTSGHGMIITPHSKLHKYLSL
LTNQIPIESCFVQHLVNNLNAEVVLGTISNVEEAVMWLSYTYLFVRMRINPHVYGISLEEVELDPMLVNKRKEFIISAAM
ALDRAQMLRYNERTGDLSSTDMGRTASHFYISYDSVEIFNQCLKPFMNMSEILSMISSAKEFDQLKVRDDEVIELETLAR
KYCHIECQSSAVNVNGKVNILLQTYLARGRAKSFSLISDLVYISQNATRIARALFDMVLRRNNAMMSAKLLEICQMFEMT
QWEFESELRQFSDVLPWEIIDKIEQRKLSFSRIREMDAKELGIILRNQNVGAAVKKCAMQLPYIEATESIQPITRTILRI
NLELFPEFEWNDRFHGKTSVAFWIWIEDPETDMIYHWEQFLITKNQVIRKETQKLIFTIPLVEPLPSQYILHCTSDRWLG
TTFTTPLTFQHLIIPHSHASVTDLLELQPLPISALKNQGYQSLYGFTHFNPIQTQIFHCLYHTDNNVLLGAPTGSGKTIA
AEIAMFRVFNEQPDAKVVYIAPLKALVRERMKDWKIRLEEKLKKSVVELTGDVTPDIRAISNSSVIVTTPEKWDGVSRSW
QTRNYVRQVALVVLDEVHLLGEDRGPVLEIIISRLNFISTHTGQHTRLVALTTALSTAADLAAWLHIGEMGLYNFRPSVR
PVPLEVHISGYAGRNYCPRMATMNKPIYQAIRQHSPTQPVMIFVSSRRQTRLTALDLIAYLGGEDNPKQWVRKSDYEMDQ
IIENIRDPNLKLCLAFGLGLHHAGLQDRDRKVVEELFVNQHIQVLIATSTLAWGVNFPAHFVIVKGTEFYDGKLKRYVDM
PITDVLQMMGRAGRPQYDNMGIALIMVHDVKKTFYKKFLYEPFPVESSLLDVLPDHFNAEIVAGTIKTKQDAIEYLTWTY
LIQRLMKNPEYYGLHSLEESSINKFLSDLVERCIGTLYSSYCVEIDEDQRTVRPTPLGHISSYYYLQHKTVKTFQERLKG
ELSMDDLIKVLVDAEEFSLLPVRHNEDLLNTELDKQCPIDVGGRLYECSHTKTLILLQAHFSHLKMPCSDYITDLKSVLD
QSIRILQAMIDISAEAGYLVLCLRLVQLMQMIIQARWVTDPPVTTLPDVEKHLIPSQVLPMLCLPHLCNMALKSYKLFEE
IMLKTQLEHEEIEKAFKTIIDMPVVEVRLFIHGNWSDSEEVQKKLVENGKRIDILAGLEYTLVVEVKILNRVIPSKAYAP
KFSKPKDVGWFMILGSIEQWELIALKRNANNRYRTTSSRLAFNTPTKPGFLNWTFYMMSDCYLGLDQQYEIEFNVI

>Aqu1.221917 [AMPQE]
MESYTGNTRTGELPRLTGSLRVFSNVFSDQESYLPSDTAALLERKREKRKEAGLSHSKTWPQVSSSILKSINRQDTNKVE
GLLKDFTRSVADLIGEEDESVLQSASVHLFSLFSFSDPPGTWCKEHGEDIRKTFGPYPASIAMRSCGIVGEIHSFTPNQE
SSHDGSVITSSGDSKGKSDVAQKVKEFGSNITSFQFNSNLLGVAETPVATETLGPISDDDDDAVMSKVTDDILAELSKSK
KSQNGKQKKINKTSAPPPPLATAKFGTEWLQERCKRCGSELPWEQLYQQLFELLLSETDETSLQVSLVELVGFSSLEFVQ
ELLVNREKIVDTLLHSQNGANALPKGTPSSQGKTIYLLIQFIGGGAKGPSRPTIGCQVSIKEEKALEKKARKEGRKEERQ
RAKREKDEELDHLSRLKQQGYDPELLKKERERALEDAKRQPLFKPHPSQREGDRSYPNVYDSMATVKITPSFLAGKPVGL
PAGSDKKDHEFYEEVVVPHSAVPPPFITEKILIKELDDIPQMAFKGTKSLNTIQSAVFDTAYYTNENLLISAPTGAGKTN
IAMLTILREINNNIDAGVIRKDKFKAPPMKALAAEVVRNFSSRLLPLGISVRELTGDMQLTKYEIQNTQMIVTTPEKWDV
VTRKSTGDVSLSQLVRLLIIDEVHLLHEDRGAVIECLVARTLRQVETSQRLIRIVGLSATLPNYLDVARFLHVNLNRGLF
YFDGRFRPVPLMQVFSGVKSPNPLGQLREMDRVCYNKVFDNVRKGHQVMVFVHARNATVKTAMSLKDSAVAKGHSDLYAP
EQSPALGQAEKQIGASGYKPLRDLFSHGFAVHHAGMLRKDRNLVEKLFSEGLIKVLVCTATLAWGVNLPAHTVIIKGTQI
YDAKKGSFVDIGILDVMQIFGRAGRPQFDTFGEGHIITTHDLLSKYVSMLTQQQPIESQLMNSLADSLNAEISLGTVSNI
EEAVTWLSYTYFYVRLHRNPLAYGVSYHDKELDPTLEGHQIALIQSSAKSLDKAKMIRYAERNQSLSATDLGRIAANFYI
KYASIEIFNELFKDHMTESDILSMISQSQEFEQIKVRDDELSELDQLLTNTCLLPVKGGTENVHGKVNILIQAHISQERV
EGFSLVSDLSYVSQNATRIIRGVFEIALKRGSPRLAYKLLCLSKSIEHRLWIVSHPLRQFERLSYEILQKLEGAELSIER
MKEMSSEEIGLMVHHVRKGKDIKFLVESFPSLSLEASIQPITRSVLRVRLSVTPTFTWSDRIHGNGVEPWWVWVEDPDND
HIYHSEYFLLQKKQVLSREEQVLSFTIPIFEPLPTQYIVKVVSDRWLGAESVTPISFRHLILPETHPPHTKLLDLHPLPV
GKVLKKKEYAEHFKFKYFNPIQSQIFHTIYHSDSNVLLGAPTGSGKTVAAELAMFRVFEQYPGSKCVYIAPLKALVRERI
EDWSVTFGQKLGRSVIELTGDTAPDSLLIEKSDVIVTTPEKWDGISRSWQNRKYVKAIRLIVIDEIHLLGDERGPVLEVI
VSRTNFISSHTQNSVRIIGLSTALANAGDLGQWLNIGPGGLFNFHPAVRPVQLEVHIHGFPGKHYCPRMATMNKPAYSAI
KLHSPEKPVLIFVSSRRQTRLTGFDLASYVATEPNPKQWLHIDETKLDSLLLSVRDTNLRFTLPFGIGLHHAGLHERDRK
LVEELFVNQKIQILIATATLAWGVNFPAHLVIVKGTEYYDGKTHRYVDYPITDVLQMMGRAGRPQYDDHGVASILVQDLK
KDFYKKFLYEPFPVESSLLAVLPDHLNAEIVSGTVTSKQDALDYLTWTYFFRRLVMNPSYYQLEDTNRINHYLTKIIDDC
FSDLLSSYCIRLEEVRLSLHDERSIEATVPGCIASFYYLHHKTMRLFSDTLHSSNTMEELLKLLCDSSEYAELPVRHNED
QLNETLASQLPLPVSPQSYDSSHTKAFLLFQAHFSQAALPIADYLTDTKSVLDQSLRILQAMIDLSANEGWLQTTLKAMS
LVQMCVQGLWSYDSSLLTLPHVQESHIELLNSNISKRSSARRCGIGQISSIAELLMIMEHDANFIHHSLAIELNNSQLKE
LGDVLRSLPMLTVKTGLLIANSEDEMKPINISNEQETIPCSTECILSVIIWRDKKYKGDRSVYCPRFPKTKPEGWWLCLG
NADQKELIAMKRIGPHSHHVKLNFVAPPTPCHVIFTLYVISDCYLGLDQQYDLKLTFV

>CAA21686.2; Y54E2A.4 [CAEEL]
MDLLNYIERIGDDPPSPSRVASFHQEIQIRFPSEFLEWSNCEAEQEGFSEAPEALSLPQVPSTSGSGSIFQPIADTLLIY
FPDTFETISQNLLQMLCSTRSDMDLQGELIDLLGVELFELAGDILEKRNKIVFEVKSQELAKVEHARQAKAKPAVPGFLQ
TVSVQSTSQNEKRRELRKEEKRTRRELNRVIHAFGDEEKLELELAQKEIQRQRQLEIDQMKWKPSLVAGGPRIEEIYPYV
FDARLQNVGHTMFDINGMKFALPEGSKRDTFKTHESVYVPPSNKGDIEKIQHVYVKDMDELGQKGFKGFEKLNVIQSIVF
EQAYKTKENLLICAPTGAGKTNIAMLTILNTIHEHQNSRGDIMKDDFKIIYIAPMKALATEMTESFGKRLAPLGLKVKEL
TGDTQLSRNEVADTQMLVLTPEKWDVITRKSTSDNSLINVVRLLIIDEVHLLHDERGPVIETLVARTLRQVEMSQSGIRI
VGLSATLPNFIDVARFLRVNPYKGLFFFDGRFRPVPLTQKFIGTRKAGNFRDNLTLMDNVCYDEVVDFVKRGHQVLVFVH
TRNGTAKLGEAFCARASVLGQMDLFLPKDRASSKYIQADKAINICRNRAQISPLFQRGMGIHHAGLCRQDRILMERCFAE
GHVSVLFCTATLAWGVNLPAHAVVIKGTDVFDAEKGVFTDLGVLDVQQIFGRAGRPQFENEGHGIIITTRDKIDKYLTML
VHQNPIESQFYARLHDNLNAEVALGTVSTVDEGVEWLTYTYMYTRALKNPMAYGIAYNAIERDPNLRDHFGNVIREAAMQ
LDQNKMIRFDMATEYLNSTDLGRIASNFYVKYETIQLLNEAEKGVGLPVTFTSFMPDDMVIGLISMSTEFANLKCREEEI
GDLEELMSYGCMMNVRGGGLASVAGKVNVLLQSLISRTSTRNSALMSEQLYVQQNAGRLCRAMFEMVLKNGWSQAANAFL
GIAKCVEKQMWMNQCALRQFIQIINIPITWIEKIERKKARESDLLELSAKDLGYMFSCDGDRLYTYLRYLPRMDVQAKFK
PITYTIVQVEVTLTPTFIWNDQIHGKSGQQSFYLVLENLNENLIIHQERIGIGKMKVNRQETQNLVFTIPIVDCQLTNNF
QLRLASEYFVTDDVVVPMSLHNCILPKSFKSHTDLLDLEPLPIKTLKNSKFEAIYNFDYFNPIQAQVFFCLYKTDKSALI
GAPTGSGKTLCAELAMFRLLQDHPGMKVVYIAPLKSLVRERVDDWKKKFEDGMGYRVVEVSGDVTPDPEELAASSILITT
PEKWDGISRSWATREYVRRVGLIVLDEVHLLGVDRGAVLEAIVSRLKMITRRSHVTEEPVRLLGLSTALANAGDVAEWLG
IPDEACYNFRPSVRPVPISVHIQGFPGQHYCPRMGLMNKPAYKAILTYSPRKPVLIFVSSRRQTRLTALAFVNLLIADHN
PKQWLNMDMLELEDLMAAIKDENLKLTLPFGIGMHHAGLSAHERAIVEQLFIEKKIQVLIATATLAWGINCPAHLVIVKG
TEYFDGKKGKYVDFPVTDVLQMMGRAGRPQFDDSAVAVIYVQDAKKTFYKKFLYEPFPVESSLLPVLPNHVNAEISAGTI
DSKQAIVEYLSKTYLYRRLFANPNYYGLEEDSEEAMLKFITKIVDDSVAELLASECIHVDSEQDVIKPTPCGRIASVYYL
QHETVRFLVKSLHSGCSVENMLKILTDVPEYAEIPVRHNEDLINTELQKKLRIRFSTSVMGTSACKAHLLFQAHFMRTVL
PTDYRTDLKSVLDQCIRILQAMREMARLKNWLSATMNIILLQQMCHSARWHDDHPLLCLPHLSHEDARSIGDGMTIPQLQ
NHLEIEKSTSLDDAKLARRAQKLFRECTKLDEAQSREVLKALCNWPIINMKIMQLVDSRGNCVDIDETKKPVKVTAGEVY
KLRIVMERVGPGKNNSSMHLPQWPKPKQAGWIIVVGNVSADMILNTTTVTGSHSTRSTAKLDIRAPATKGNHELAVLILS
DCYLGIDQEYTLRLDVC

>estExt_Genewise1.C_920055 [CAPI1]
MALPRLTGALRAFADVSASDSEHFEPDASAKLRKKRQQQAMRQSEEGLSWQQLVKVIKKQRGTEEKVTRSLRDLTQSAHD
IVGEEASSDVIESGSAFLFEVFCGSEHVSHHHTTKLRGMFGPFPANAATKACRAVNRIAEWIPDDVLHELLTQNSKTSVD
DSTEFGKNLKFHPWKPQSSEVYEWMDEESSDEEAGSLFDMKYVSQGGASASAGASKESEKVGGHWLRKKVELAFGGPETG
IGMSITDVCSHIFDVLSSSKSDAELQNEFFELLGFDRFELIQEMLENRKKLIASAFDSAADYMLNQPSDKGAHIRDHSRP
VIGTQVVVQSEDEKQFRKLARREEKKMGKKRDEEESQLKTLGFDPQRMKAQREAALYAAATAPMFSQGMGRSTAAPPKYP
YVFDAYAEAKQSSSFIGGSKMNLPVGFDRENNKDYEEVNIPPSDPPPVQIGRRLIPISELDEIGQVAFSGMKSLNRIQSV
VFETAYKTNENLLICAPTGAGKTNIAMLTVVHELKQHLSQGVIKKDEFKIIYVAPMKALAAEMVRNFGKRLEPLGIAVRE
LTGDMQLTKKEIMNTQMIVTTPEKWDVVTRKSTGDVALTQLVRLLIIDEVHLLHDDRGAVIESLVARTLRQVESSQSMIR
ILGLSATLPNYIDVATFLNVNPYTGLFSFDGRFRPVPLAQTFIGIKSINRMQQVQDFNRVCYDKVVAHVENGYQVMVFVH
ARNETVRTANVLSDIAKNSGDSSLFSPEQTPRYGDALKQISKSRNKPLRELFPDGFACHHAGMLRQDRNLVERFFSEGHI
KCLVCTATLAWGVNLPAHAVIIKGTQLYDAKKGTFVDLGILDVMQIFGRAGRPQFDKFGHGTILTTHEKLSHYLTLLTQQ
NPIESQFNVSLTDNLNAEVSLGTVTSVAEAVRWLSYTYLYVRMRINPLVYGIPYQSLQDDPTLEAHRSDLIIGAARMLDK
ARMIRFDERTQTLNPTDVGRTASHYYIKYDTVEVVNEMFGQVMSEDKVFEMVSKSQEFEQIKVREEEMGELEMHLSEHCE
VPVAGGPENSHGKTSILLQTYISRGNLENFSLVSDSAYVAQNAARIIRALFEMAVRKGWPIMAGRLLQLSKVVEKRQWGF
ESPLKQFPMLSFEILKKIEDRRLTVDRLREMEAQEIGHIIHHVRMGSRVKQCVEQIPQVSLEASIQPITRTVLRVRLSIV
PEFQWNDKVHGLGTEPFWIWVEDPDNNHIYHSEYFMMHKKHVQHKETQYLVFTIPIFEPLPSQYYVRATSDRWMGSENVV
PISFQHLILPEKHPPHTELLDLQPLPVTALNDGRLEVLYNFTHFNPIQTQIFHTLYHSDCNVLLGAPTGSGKTVAAEMAI
FRVFREQPKSKCVYIAPLKALVRERMEDWKVRIEQKLGKKVVELTGDVTPDMKAVANADLIVTTPEKWDGISRSWQTRSY
VKAVTLICIDEIHLLGEGRGPVLEVIVSRTNFISSHTERKVRVVGLSTALANARDLADWLGIKQMGLFNFRPSVRPVPLE
VHINGFPGKHYCPRMATMNKPTYQAIRTHSPAKPALVFVSSRRQTRLTALDLIAYLASEDNPKQWLHMADQQMEGIITSI
RESNLKLTLAFGIGLHHAGLHERDRKTVEELFVNQKIQVLIATSTLAWGVNFPAHLVVVKGTEYFDGKTHRYVDFPITDV
LQMMGRAGRPQFDDQGKAVILVHDVKKHFYKKFLYEPFPVESSLLEVLADHLNAEIVAGTIASKQDAMDYLTWTYFFRRL
VMNPSYYHLEDTDHTNVNCFLSSLVERAIQELVSSYCVEVNPEDNQGIRATTLGRISSYYYLHHSTLQMFNDELMQDSTV
PDLLKILSDAHEYAELPVRHNEDQLNAELAPKLPIAVNQYTMDSAHTKTLLLLQAHFSQQQLPSSDYFTDLKSVLDQAIR
VCQALLDVCADQGWLAVCLRVINIVQMVIQAHWVDSDERLILPHLQPSHLHSLRYPGERGRPGGPIETLPELMQMATDRE
QALGRMLEASSLSRDQVEQILAALHQLPQIEMSLRVQGVWEEGSGQQESRQVPQDGRRGDWIPVHADQEYVLNIGLKRIN
KIRRKDSRAYTPRFPKPKDEGWFALLGEVESGDLIALKRVSYVRNSSSAQLAFFTPETTGRVIYTLYLMSDSYLGLDQQL
DVYFEVIPASIKAQINSELADDLDGMNFDE

>m.74113 g.74113  ORF g.74113 m.74113 type:complete len:2241 (-) comp35979_c3_seq1:1623-8345(-) [Catenulida_fasta]
MAVRFSDSLRAFAGVCKNGFSEEGLKVNLVRPPVSKWNMLKDFVSKRTQQTSSSRAVQMINDMRPAIISCLKDTSLSSDD
SSLADMFVIVVRVLADGEKLEAKVASVHIDRISKLLGFAPPKDQLNNLAFSMLELLRVLDKASIKLIASGEFASVSSRTQ
FGKTLKFVGLEDGEAAEAELDGPLFSDEDDARPALVDSLLNFTDLSKLHGEAQKAAARKEQVMLSVDYIISNSSLSEAVA
RDLFDSLMAVLRSSETDAAIQGQLVDLVGFENVELVAKLIENRAAGVQRGPGGEQLQVRSQAERGRNRARKKQRRTDAES
GSESDEERVVQLGMNEYIEREQRDAQQRATARAKASANAAEGWHPRVALDATDWGAPSLTEAERVALASGNVYDQALIVR
NSAAYVGTAKLALPEGVVRRTMEEFEEITLPAPVRTGEGPLPSERLVPTSRMDDLGRRVFAGIERLNAIQSVVFEAAYGT
NENLLVCAPTGAGKTNVALLTIVRELKQHIAGNRLRTEDFKMVYVAPMKALATEMTTNFSRRLAPVGVTVAELTGDTQLS
RAQMDATQLFVTTPEKWDVLTRKSVGDSALSLLVRLLIIDEVHLLADERGAVLEALVARTLRQVESNQRMIRLVGLSATL
PNYVDVARFLRVNPARGLFYFDSRFRPVPLTQSFVGIKARSKLEQTAQLNRVCYQKVLEQVREGHQVLVFVHARNETVRT
AMVLREFAMQQNHIRYFTPYRFKRRHGKNGQKADEDEDNEAYEEIGLDRNEYERMPEEVRRLIEQDPGEQERLARAREFG
RADAVMSRSNNKELRQLFRDGFAVHHRGVERRDRQLVERYFSQGLIRCLVCTSTLAWGVNLPAHAVVIKGTQFYDASRSS
FVDLGLLDVLQIFGRAGRPQFDTSGIGIILTTHDRLALYLRVLTQQSPIESRFAERLPDHLNAEVVLGTVSSLQDAVRWL
SYTYLFVRARRNPAHYGVENADDLSGYCRSLVLQASQVLDRARMVRFNEVTQMLASTDRGRIASHLYVQTETIETFNARL
ASGLLDADVMALLCAASEFSQVKVRDDELGELDELAAEHCRLGVRGGLENESGKVSVLLQTYVAGALPDSFSLVSDQAFV
AQNAARLARALFELALHRGWAALTERLLRLAKTIEQRLPLGATPLRQLETAGLPPLGSLVYDKIERAQLSVERLRELDRS
ELGALIRHASKAAEVKLYAHALPALEVSATVQPITRTVLRMTVLFTADFEWHERAHAHGAGEPFWLLVEDPDSDTIHHYE
QLNISRRHVHSREQQTCTFAIPVEEPLPAQYLVRFVSDRWLGSESTTTVSFKRLVLPLAAAGRLRAQAHTELLDLRPLPI
TALRNSQLEAVYASRFAHFNAVQTQTFHTLYYTDSNVLLGAPTGSGKTVAAELAIFRVLQTQPNSTCVYIAPLKALVRER
VADWRARLPFVRVVELSGDVAPDVRAVERAQLIVTTPEKWDGVSRGWRQRAFVRRVRLIVLDEIHLLGEDRGPVLEVIVS
RANYIVAHTHAPIRLVGLSTALANAVDLADWLGVPVGALFNFRPAVRPVPLDVHISAFPGKHYCPRMATMNRPAFNAILT
HSPEKPTLIFVSSRRQTRLTALDLIAYLGSQDNPKRFLNVDEQQLELMLRDVRDANLRLTLAFGIGLHHAGLHETDRVVV
ERMFVTQQIGVLVATSTLAWGVNFPAHLVIVKGTEYFDGKTCRYVDYPITDVLQMMGRAGRPQFDDHGVACIFVHDVKKD
FYKKFLYEPFPVESSLLGVLHDHLNAEIVGGTICTKQDALLYLHHTYLMRRLVANPSYYELDSLDNADAINVYLNDLIEK
TLKDLVDAENVEVAEDGRTLSALTYGRTAAYYYVQYRTAKLFGDALQTELELADLLTLLADAHEFDFLPVRHNEDLINTQ
MVERSPLTIDALRSRPPDDSHLKTLLLFAAHFARDQMPISDYGTDLKTVLDQSVRLLQCAIDLSAEHGSLINTIRLITLS
QMLVQACWPHDDPVIVQLPPLGVSQVFSLASFVASLSSSVPQSAPQHDRSITLPELLEAYVRWPAQITTFLDVEMHLNNS
QVNRVCDALSRLPIIGVEANILACQAERDSQPICVDLLANCDPLIPESGWIRVKRDSDYALNVSLTRMSAVNRQKVLAPR
FPKAKTEMWYLLLGAVEQRELLALRRVHEIGRALGGKTKPTPLVFHTPESEGRYVYCVYLLSDSYRGLDQQYTFRLIVEK

>m.94325 g.94325  ORF g.94325 m.94325 type:complete len:2220 (+) comp51492_c5_seq1:31-6690(+) [Cerebratulus_spclean14cd]
MVVKSCVDGLELFWQCVVWPVPLQHQGSSVKMAAIPRLTGFLRAFSGEDGHDGTVSNLAKKQKLQAERQGQTGLTWTKLL
NLLHKHSTASRSQVEKDLRELVQYATEIAGRENTSDMLESSAAFLFETFMNTTSVSHQQTIKLRRLFGPFPASSATKTCA
LVGRVIKTIPEEVVDDLIDSFKSGDEDKVEFGQGFKFTHPQDDDDSDDDLTSESEDDEDAAVDFDFKYTLPGAAMAKGAT
AGAEKEIGSGPWLLAQVEQYFTSDTIVVSEMANTILNLLKSSKTDDELQNDLFDLLGFDRFEFIQMLFQNRPKLQKVSVE
SLNVEPPPRIIQAMKVPKEKRPNYGCQVTVETVEERAMKKIMRKEEKKLSRKDVGPESEESNDFTMDPMKLRAQREQALQ
KAMTAPLFSKGRRGDYAEPDIYPYVFDRNIEARKSSAFVGGTKMALPDGFTRRSLETHEEVTIPPSDPPPINIGKNLVPI
SSLDEIGQLAFQGMKSLNRIQSVVFPTAYKTNENLLICAPTGAGKTNIAMLAVLHELKQHLSQGVIKKDEFKIVYVAPMK
ALAAEMVRNFGKRLEPLNITVKELTGDMQLTKQEILRTQMLVTTPEKWDVVTRKSTGDVALTQLVKLLIIDEVHLLNDDR
GPVIESLVARTVRQVESTQSMIRIVGLSATLPNYLDVARFLNVNPYTGLFFFDGRFRPVPLGMTFIGINSTNKIDMLHKM
NKVCYDKVVDQVKRGEQVMVFVHARNETVRTAMLLRETAKNMGDIALFLAEQDPKYGDAMKQISKSRNKELRELFPDGFA
IHHAGMLRQDRNLVERYFGAGLVKVLVCTATLAWGVNLPAHAVIIKGTDLYDARRGAFVDLGILDVLQIFGRAGRPQFDK
FGHATIITAQAKLAHYLSLLTRQNPIESQFTASLRDNLNAEISLGTVTNVDEAVKWLSYTYLFVRMRCNPLAYGLHYDAV
EKDPNLDKHRRDLVIIAGRALDKAKMIRFDERTGYMSATDHGRTASHFYIKYETIEIFNEKFAPLMTEGDVIGMVSLSQE
FEQIKVRDEELEEMEQHMHSDCHMNVSGGVENSHGKVNILLQTYISRGYVDGFSLVSDSAYVAQNSARIMRALFEMALKK
GMPIMAGRLLTLSKCLDKRLWGFEHPLRQFTVLGPEILHKIEERRLTITRLQEMDPKEIGHMVRHVRMGSIIKKCVNELP
ALSLDASIQPITRTVLRVRLTITPEFTWNDRVHGNTSESFWIWVEDPDNNHMYHSEYFMMQKKQVLSGEPQQLIFTIPIF
EPLPTQYYVRAISDRWLGSESVCAISFQHLILPERHPPHTDLLDLQPLPISALNDPFLESLYKFSHFNPVQTQIFHTVYH
TDCNVLLGAPTGSGKTVAAELAIFRVFREYPKAKAVYIAPLKALVRERMEDWKIRIEKKLGKKVIELTGDVTPDLRSLST
ADLIVTTPEKWDGISRSWQNRSYVKAVSVLIIDEIHLLGDDRGPVLEVIVSRTNFISSHTSKPVRVVGLSTALANARDLA
DWLGIKEVGLYNFRPSVRPVPLEVHIAGFPGKHYCPRMATMSRPSFQAIRTHSPSKPALIFVSSRRQTRLTALDLIAFLA
SEENPKQWMKTPEHEMENIISGIKDTNLKLTLAFGVGLHHAGLHERDRKTVEELFINQKIQVLIATATLAWGVNLPAHLV
IIKGTEYFDGKLRRYVDFPITDVLQMMGRAGRPQFDDQGKAVILVHDVKKNFYKKFLYEPFPVESNLLEVLPEHLNAEIV
AGTIASKQDAMDYITWTYFFRRLVMNPSFYNLDDTDHEQINRYLSNLVEKSLKDLENAYCCEIGDDNCSIEALTLGRIAS
YYYLHHSSVRMFRDELRPDSTIPELLEILSNAHEYDELPVRHNEDQINSTLAEKLPLEVNPHSYDSAHTKANILFQAHFC
RSQLPCTDYYTDTKSVLDQAIRILQAMLDVTADQGWLTTALRITFLVQMVIQGRWLHDSSLLMLPHLEVYHLYCFKNPKA
GNSSRKMPPMDCLPDVLAVVGDRFEMLLTLLEDELTHTQIDEIFQVLLQLPIIGVELSVKGWWEGEDERSKTVPMARSVG
RRQESDWLKVHADQEYVLTLKLKKKTKLKKHDGKAYTPRFPKAKDEGWFIIYGEVETQDLIAIKRVGYVRGQTSVQLSFY
TPETVGRVIYTVYLISDSYIGLDQQYDVCLEVVPASIEAQVNTELKDELDDLDFGDDLEX

>FBgn0038344 [DROME]
MWEPPRLSASLRAKTELEARSRRLNVLRQARTTSAASTTTNSQNKEEQTIARLLAQMPTEKQPAAKVQLQKLRNLVQECM
GYEEQPQVVEHAALFLFWLLLDQRVLLVATTQRLHGMFGQTFDRKKTQIHDCVQAIGDLLEDHERSALKRWRQTHHKVPG
VGPLWGAHIHVKCTPSEWMDISLLTDLAPDALLKNRTVNKFSMKHTTKAAPVASTSSEAAKLSPELQTLLEISAKLDDEH
LIIRVGDILGSQRSSEVLQNELMEILGFDYFELVEKLLMERDKIARQLDQFATRSRRVMEVKQKRMEAAASGGAAERRPT
VASAVVVQSAQEKQLSKMQRREEKKLQRIMRSIKDEEAEDDPNCAVAVSVQQLRMQHQRKLLEAAQREPLLLSTKAAKAE
YKQSSYNQPIHYPYVFDSQLLAKQHAGFIGGSRITLPDNAQRIDNKQWEEVKIPASEPPPLSVGNKRVQIEELDDVGRLA
FANCKELNRIQSVVFPVAYHSNENMLVCAPTGAGKTNVAMLSIVHTIRCHLEQGVINRDEFKIVYIAPMKALAAEMVDNF
SKRLKSLQIAVRELTGDIQLTKAEMAATQILVTTPEKWDVVTRKGSGDVALISLVELLIIDEVHLLHGERGPVVEALVAR
TLRLVESSQSMIRIVGLSATLPNYIDVAHFLRVNPMKGLFYFDSRFRPVPLDTNFVGIKSVKQLQQIADMDQCCYQKCVE
MVQEGHQIMVFVHARNATVRTANVIRELAQQNNTSALFLPKDSAAHGLATRSIQRSRNKQLVELFSCGLAMHHAGMLRAD
RQMVEKYFVEGHISVLVCTATLAWGVNLPAHAVIIRGTDIYDAKHGSFVDLGILDVLQIFGRAGRPQFDKSGVGTIITSY
DKLNHYLSLLTNQFPIESNFVNCLADNLNAEIGLGTITNVDEAIEWLSYTYLFVRMRINPHVYGIEYSELEKDPTLEARR
RALIMSAAMSLDKARMMRFNQRTMDMNITDLGRTASYFYIKYDTVETFNELMKPFMTQAEILAMISQAQEFQQLKVRDDE
MEELDELKNAYCKIKPYGGSENVHGKVNILIQTYLSNGYVKSFSLSSDMSYITTNIGRISRALFSIVLRQNNAVLSGNML
QLCKMFERRQWDFDCHLKQFPTINAETIDKLERRGLSVYRLRDMEHRELKEWLRSNTYADLVIRSAHELPLLEVEASLQP
ITRTVLRIKVDIWPSFTWNDRVHGKTCQSFWLWIEDPESNYIYHSELFQVTRKLVMSGQSQQLVMTIPLKEPLPPQYYIR
VSSDNWLGSTTCIPLSFQHLVLPEHHPPLTELLPLRPLPVSCLKNVVYESLYKFTHFNPIQTQIFHCLYHTDNNVLLGAP
TGSGKTIVAEIAIFRALNQNPKCKVVYIAPLKALVKERIADWEQRFQRSSLGLKVVELTGDVTPDIQAIRESQLIVTTPE
KWDGISRSWQTREYVQHVSLIVIDEIHLLGEDRGPVIEVIVSRTNFISSHTGRAIRIVGLSTALANAQDLANWLGINKMG
LYNFKPSVRPVPLQVHINGFPGKHYCPRMATMNRPTFQAIRTYSPCEPTIVFVSSRRQTRLTALDLITFVAGESNPKQFL
HIPEDEIELILQNIREQNLKFCLAFGIGLHHAGLQEQDRKCVEELFLNRKIQILVATATLAWGVNLPAHLVVIKGTEYFD
GKVKKYVDMPITDVLQMMGRAGRPQFDNEGVAVVLVHDEKKNFYKKFLYDPFPVESSLLGVLPEHINAEIVAGTVQSKQA
ALDYLTWTYFFRRLLRNPSYYQLQDIEPENVNNFMSNLVERVVYELSAAACLVERDGCLIPTFLGRISSYYYLSYRTMKH
FLEDLQPGMNTKKVLLAIADSYEFDQLPVRHNEDKHNEEMAEVSRFRPPSSSWDSSYTKTFLLLQAHFARQSLPNSDYLT
DTKSALDNATRVMQAMVDYTAERGWLSTTLVVQQLMQSVIQARWFDGSEFLTLPGVNEDNLDAFLNIPHDDYDYLTLPVL
KELCKQEYEVLAKPLRDAFEEHEIEKMYKVIQDLPEIAIQIFVEGRHMENEYAKRPLSLSDDTRGEWMSLHANEDYVLIV
NLQRLNVSGQRRGGGQSYTVHCPKYPKPKNEAWFLTLGSQANDELLAMKRVSIRGQRCTNRISFQATPRLGRLQLTLYLM
SDCLMGFDQQYDLQFEIIDAKEV

>m.96640 g.96640  ORF g.96640 m.96640 type:5prime_partial len:2145 (+) comp38353_c0_seq1:3-6437(+) [Echinoplana_celerrimaclean]
CNNCMSMGYRYPRLTTALQAFGESLVPGDTAPAAVSLREKREFMRQRERQHLVTWAKFAAFVKDKAPGATEDARRFHKRI
VDIVGAEADSEALDHLPFAVFSLLQRTPWSLQLAERVRALLGPVEPGAVQEMHTAVAAVVTRLGDDLTEQLLALERRPER
RQMFGQDVEFHFNPRRRTVSSCSEEESSPPQRAPRSRIEDLVARSGAAAMNGAGGERFDEVWIRKIVAPFAPKLGVPADQ
LTQKAIAVLLSGSASEAIQNELFDLLGYDGFDAIERLLKQRPHIIEQCRAGASRKQTALPPPTALAGDHREALERWVNGN
GVLEALRRNPKALVERREQQVSQGPRQPLPRLPGAAEARPRFPFVFDQLAEVAQTAAYISSAKLHLPRDHVRRNERLYEE
VRFPPPTQGGTAEFEQRFPRVPIDKLDDVARLAFTGMSKLNLIQSIVFETAYKTNENLLICAPTGAGKTNVALLTIVHEL
KQHIGPGGVVRKDDFKIVYIAPMKALAAEMTRNFSRRLEPLGITVKECTGDTQLSKNDILRTQMLVVTPEKWDVMTRKST
GDVALVQVVKLLIIDEVHLLHEDRGAVIEALVGRTLRQVEASQRMIRIVGLSATLPNYHDVATFLRVNPQSGLFFFDNRF
RPVPLGQTFIGVKSSSFELVRDMNNICYERVLEQVRQGEQVMVFVHARQETRRTAFALREAAQANGTLSYFLPNGDDARF
LNAKKLMQRSRNGQLKDLFDSGFAMHHAGMLRSDRNLVERLFSEGHVRCLCCTATLAWGVNLPAHAVIIKGTQIYDAEKS
SFVDLGILDVLQIFGRAGRPQFDRVGFGTIITSHEKLSHYLQLMCRANPIESQFIASLTDNLNAEIALGSVTNVDEAVRW
LSYTYLYVRMRANPMAYGISYETKNQDPTLLKHRNDLIVNAGRKLDKARMVRFDERTGYFASTDLGRTASHFYIKYPTVE
TVNLMFKPQMMEAELFDLVASSQEFSQIKVRDEEMDELSDKLNDLPVRVKRGPEHTEGKVNILMQSYILRLPIDSFSLVS
DQMYIQQNAARIVRALFEVALRKGWPLMAARLLSLTKMVERQVWCDEEVSPMAQFASEIRPELRAKVERYSIDYLLEVDA
RELGHMIRDQRAGANVKRLAQTLPRLALDAAIQPITRTILRVSLQVRGDFAWSDRHHGNSAEPFWIWVEDPDNNHIYHYE
YFLVTKKQVQRSESQSLVFTIPIFEPLPSQYIVRAISDRWLGCETALPLSFRHLILPQSHPPHTELLDLQPLPLTALRDP
QLQELYPFSHFNPIQTQIFHALFHTDDNVLLGAPTGSGKTVAAELAIFRVFRMHPKKRCVYIAPLKALVRERMEDWKQRI
ENRLGRKVVELTGDVTPDMRAVGQADLIVTTPEKWDGVSRSWQQRSFVRDVALIVIDEIHLLGDERGPVLEVIVSRTNFI
ASHTNWPVRVVGLSTALANARDLGSWLGIHSAQGMYNFRPSVRPVPLEVHIQGYAGRHYCPRMATMNKPVFQAIRTHSPA
KPALVFVSSRRQTRLTALDLIAFLAAEDDPKQWLRTGEAEIDLLAQSVRDSNLRLTLGFGIGMHHAGLQERDRKVVEELF
VNQKIQVLIATSTLAWGVNFPAHLVIVKGTEFFDGKTKRYVDYPITDVLQMMGRAGRPQFDDQGKAVVMVHDIKKHFYKR
FLYEPFPVESNLLSVLSDHINAEIVAGTINHKQDAVDYITWTYFFRRLVMNPTYYELESTDHTAVNQYLSKLVEKSILEL
EASSCVELDEDGYALRPQALGRIASYYYLAHETARHFRAELRPTSSLLELLEILCRCHEFAMLPVRHNEDQVNAELAKAL
PVDVGAMPMDSAHTKAHLLLQAHFSRQQLPMADYVTDTKSVLDQTIRILQGMIDSCADQGWLATSLRAVQLIQMVLQARW
LDDSSLLQLPGIEDYYLRLFRDRGLHTLPELIDFVGPKPQRLAGLLKDVCSQEEVERIFQNLRGYPCMEISCAARGQWED
SDSTRSSRPVPLCPPDAPPQHRQWLDVHADGDYVLEVRLQRRNAQPRQRALAPKFPKPKDEGWILLLGEIDVGELWAIKR
VPVVRQALTTVPLSFIAPPDPGRAIYTLFVMSDCYQGLDQQVDICLNVLPPCATAAMGEEEKEG

>62279 [HELRO]
FPYVFDSLAEAKTKSGFIAGSKLILPDGFEHESNEKCEEITIPHVPLSPVHYVDMVSIQELDEIGQLVFKGIKTLNLIQS
IVYPIAYTSNENLLICAPTGAGKTNIAMLSILRELGMHLDNGIIKKNDFKIVYIAPMKALAAEMVRNFGTRLSVLGVQVM
ELTGDIQLTKTEISETQMIVTTPEKWDVVTRKSTGDVLLSQIVRLLIIDEVHLLHDDRGSVIESIVARTLRQAIVESSQT
MIRIVGLSATLPNYLDVARFLRVNPNSGLFYFDTRFRPVPLSQTFVGIKALNHLKQLHDFNEICYNKVYEQVKKEHQVMV
FVHARNETYRTAQTLLEFCKIKGHSEFFTAKRSPRLNEASKQFIRSGNQQMKELFPEGFAIHHAGMLRSDRNLVEKFFVE
GLIKVIVCTATLAWGVNLPAHAVVIKGTQIYNAKKGSFVDLGILDVMQIFGRAGRPQYDIFGHGTILTTHDKLAYYLSLL
TQQNPIESQFVNGLSDHLNAEISLGSVTTVNEGVRWLSYTYLFVRMKINPLAYGITFTELQNDPGLVKHRHELIVASARM
LDKAHMIRFDEKSGSLHSTDLGRIASHFYIKYDSVEVFNEFLHPTIIDDKIYEMISRAHEFEQIKVRDEELVELNSHLTD
ACQVPVIGGTENSWGKVNILLQAFISRQPLDSFSLVSDQAYVVQNATRIARALFEIALKKGWSMAAGRLLKLSKVLEKRL
WDWQNPIRQFSFVPTEIFNKLEEKGLSIDRLREMDSKEIGRHIIRNIRMGPSLKQCAHRIPLLDVDYLIQPITRTVLKIT
LLFTAAFDWNDKIHGKVGEPFWVWIEDPDSNNIYHYDFIIIYKKTVVTKTPQTLVFTIPIIEPLPSQYYIRLVSDKWLGS
ETTLPISFQHLILPERHPPHTELLDLQPLPKKALKDPVLESLYKFNHFNPIQTQVFHTLYHQDVNVLLGSPTGSGKTVAA
ELAIFRVFREYPKTKAVYIAPLKALVRERMEDWKIRIEQKLGKRVVELTGDVVPDMGAISKADLIVTTPEKWDGISRSWQ
TRKYVKSVSLLVIDEIHLLGDDRGPVLEVIVSRSNFISSHTDMKIRVVGLSTALANAKDLADWLSIKQIGLFNFRPSVRP
VPLEVHISGYPGKHYCPRMATMNKPIFQAIITHSPTKPVLIFVSSRRQTRLTAFDLIAYLAAEENPKQWLHMSEPEASRV
LNVTTSSLMECNLKLTMAFGIGLHHAGIHEKDRQIVEHLFVRRKIQVLIATSTLAWGVNFPAHLVIVKGTEYYDGKTKRY
VDFPITDVLQMMGRAGRPQFDDQGKAVILVHDVKKHFYKKFLYEPFPVESSLLDVLTDHLNAEIVAESICSKQDAIDYIT
WTYFFRRLIINPSYYNLESVTPEKINKYLSALVQKSLNSLISSHCIDLGEDNFSVTSLTAGRISSYYYLQHSTIRGFYNS
LQKDCDVFQLLKIFTDAEEFSQLPVRHNEDYINKELAYQLSVSVEHNTFDKSNTKALLLFWAYFSRTPLPSADYHTDLKS
VMDQALRVLQAMLDMSAELNYLSTSLRVINLMQMVVQGQWVDDCSLLCLPFINNENKHHFRIELANSFKGCVVVGLADLM
YVVDGWPNLIQKMLKPHFNSTQIDQIYKTVKQLPMMEIRFSMKMASQEDVDDAKFIPLFHQSLYMKKDSKWNEIKAGIEY
ILTIVLHRMNKEKKTSSYAYPTRFQKQKEECWILLLGDVENNSVLALKRVGFVQLEKSIQVSFVSPKKSGRHIYTLYIMS
DCYVELDQQYDIFFHVL

>AAG45474.1; AAH26066.1; AAH50681.1; AAI25212.1; AAI25213.1; BAG37637.1; CAA11679.1; CAC07337.1; CAD39122.1; CAH73862.1; CAI16190.1; CAI19454.1; CAI19627.1; CAI21439.1; EAW48449.1; ENSG00000112249; Rep1576 [HUMAN]
MALPRLTGALRSFSNVTKQDNYNEEVADLKIKRSKLHEQVLDLGLTWKKIIKFLNEKLEKSKMQSINEDLKDILHAAKQI
VGTDNGREAIESGAAFLFMTFHLKDSVGHKETKAIKQMFGPFPSSSATAACNATNRIISHFSQDDLTALVQMTEKEHGDR
VFFGKNLAFSFDMHDLDHFDELPINGETQKTISLDYKKFLNEHLQEACTPELKPVEKTNGSFLWCEVEKYLNSTLKEMTE
VPRVEDLCCTLYDMLASIKSGDELQDELFELLGPEGLELIEKLLQNRITIVDRFLNSSNDHRFQALQDNCKKILGENAKP
NYGCQVTIQSEQEKQLMKQYRREEKRIARREKKAGEDLEVSEGLMCFDPKELRIQREQALLNARSVPILSRQRDADVEKI
HYPHVYDSQAEAMKTSAFIAGAKMILPEGIQRENNKLYEEVRIPYSEPMPLSFEEKPVYIQDLDEIGQLAFKGMKRLNRI
QSIVFETAYNTNENMLICAPTGAGKTNIAMLTVLHEIRQHFQQGVIKKNEFKIVYVAPMKALAAEMTDYFSRRLEPLGII
VKELTGDMQLSKSEILRTQMLVTTPEKWDVVTRKSVGDVALSQIVRLLILDEVHLLHEDRGPVLESIVARTLRQVESTQS
MIRILGLSATLPNYLDVATFLHVNPYIGLFFFDGRFRPVPLGQTFLGIKCANKMQQLNNMDEVCYENVLKQVKAGHQVMV
FVHARNATVRTAMSLIERAKNCGHIPFFFPTQGHDYVLAEKQVQRSRNKQVRELFPDGFSIHHAGMLRQDRNLVENLFSN
GHIKVLVCTATLAWGVNLPAHAVIIKGTQIYAAKRGSFVDLGILDVMQIFGRAGRPQFDKFGEGIIITTHDKLSHYLTLL
TQRNPIESQFLESLADNLNAEIALGTVTNVEEAVKWISYTYLYVRMRANPLAYGISHKAYQIDPTLRKHREQLVIEVGRK
LDKAQMIRFEERTGYFSSTDLGRTASHYYIKYNTIETFNELFDAHKTEGDIFAIVSKAEEFDQIKVREEEIEELDTLLSN
FCELSTPGGVENSYGKINILLQTYISRGEMDSFSLISDSAYVAQNAARIVRALFEIALRKRWPTMTYRLLNLSKVIDKRL
WGWASPLRQFSILPPHILTRLEEKKLTVDKLKDMRKDEIGHILHHVNIGLKVKQCVHQIPSVMMEASIQPITRTVLRVTL
SIYADFTWNDQVHGTVGEPWWIWVEDPTNDHIYHSEYFLALKKQVISKEAQLLVFTIPIFEPLPSQYYIRAVSDRWLGAE
AVCIINFQHLILPERHPPHTELLDLQPLPITALGCKAYEALYNFSHFNPVQTQIFHTLYHTDCNVLLGAPTGSGKTVAAE
LAIFRVFNKYPTSKAVYIAPLKALVRERMDDWKVRIEEKLGKKVIELTGDVTPDMKSIAKADLIVTTPEKWDGVSRSWQN
RNYVQQVTILIIDEIHLLGEERGPVLEVIVSRTNFISSHTEKPVRIVGLSTALANARDLADWLNIKQMGLFNFRPSVRPV
PLEVHIQGFPGQHYCPRMASMNKPAFQAIRSHSPAKPVLIFVSSRRQTRLTALELIAFLATEEDPKQWLNMDEREMENII
ATVRDSNLKLTLAFGIGMHHAGLHERDRKTVEELFVNCKVQVLIATSTLAWGVNFPAHLVIIKGTEYYDGKTRRYVDFPI
TDVLQMMGRAGRPQFDDQGKAVILVHDIKKDFYKKFLYEPFPVESSLLGVLSDHLNAEIAGGTITSKQDALDYITWTYFF
RRLIMNPSYYNLGDVSHDSVNKFLSHLIEKSLIELELSYCIEIGEDNRSIEPLTYGRIASYYYLKHQTVKMFKDRLKPEC
STEELLSILSDAEEYTDLPVRHNEDHMNSELAKCLPIESNPHSFDSPHTKAHLLLQAHLSRAMLPCPDYDTDTKTVLDQA
LRVCQAMLDVAANQGWLVTVLNITNLIQMVIQGRWLKDSSLLTLPNIENHHLHLFKKWKPIMKGPHARGRTSIESLPELI
HACGGKDHVFSSMVESELHAAKTKQAWNFLSHLPVINVGISVKGSWDDLVEGHNELSVSTLTADKRDDNKWIKLHADQEY
VLQVSLQRVHFGFHKGKPESCAVTPRFPKSKDEGWFLILGEVDKRELIALKRVGYIRNHHVASLSFYTPEIPGRYIYTLY
FMSDCYLGLDQQYDIYLNVTQASLSAQVNTKVSDSLTDLALK

>estExt_Genewise1.C_sca_310097 [LOTGI]
MNLPRLSNAIRVFSDVTVEYPELKNDDLSIRRLNQSKTDKSEGLSWSELSKAAKKHGKVDTKVITTALNDLLSCARSIVS
TDADGETVEAAAAFLFELFKTSEVVGQRETTKLRNTFGPFPASAATKTCSIVKRLSGWLPDELLETGSLDTGRQDGDGEA
DDFEFGSSIKFTGINEEYEQGYSSSESEDDKPESKEWDIGYSANGACAATSYKEREPNVSKPKKDMKWLETEIRKYFSDD
ESIGLSISQLTQTVFDVLSSTRTDIELQNELFDLLGFDRFELIQMLLENRKRLVRSVVTEVTKAVLATLDFFLLYLEPKN
DRPLHGCQITVQSEEEKRLAKLYRKEEKKMSKRGGKKSDDHTGEKKFDPKELKLQREAALRSAATAPLFITSRPSYQPRE
KYPFVFDTYEEARQSSAYVGGAKLYLPGGFDKTDSKLYEEINMPPSDPAPVDIGNKLVPIDSLDEIGQLAFKGMKTLNRI
QSVVFDSAYKTNENLLICAPTGAGKTNVAMLTILHEIKQHLSQGIIKKDEFKVVYIAPMKALAAEMVRNFGGRLSPLGIT
VKELTGDMSLTKQEILKTQMLVTTPEKWDVVTRKSTGDVALAQLVKLLIIDEVHLLHDDRGPVIETLVARTIRQVESSQS
MIRIVGLSATLPNYLDVARFLHVNPYVGLFFFDGRFRPVPLGQTFIGIKTTNKIQQLQDFNIVCYEKILEDIKKGHQVMV
FVHARNETVRTAMVLVEMARNQGDIKLFTPNNSSRYGDFQKSASHSRNRQLKELMPEGFGIHHAGMLRQDRNLVEKYFAD
GMLKVICCTATLAWGVNLPAHSVVIKGTQIYDAKRGSFVDLGILDVMQIFGRAGRPQYDKFGHGTILTTHDKLSHYLSLM
TRQNPIESQFINSLTDNLNAEVALGTVTNVEEAVKWISYTYLFVRMRINPLAYGINYNKIETDPMLEKHRHDLIIGAGRR
LDKARMIRFNEATGYFASTDLGRISSHFYIKYDTVEVINESFVSLMTESDILSVVSRAQEFDQIKVREDEMVELDMLMKN
ECVMSVPGGKENTYGKVNILLQAYISRTPLQSFSLISDSAYVAQNAARIVRALFEMALRQGWPVMASRLLSLCKVVDKRL
WGYESPLHQFASLSPDILRKLDDRNLTIDRLREMDAKEIGHMIHHVRMGSAVKRCVEQLPNLILDATIQPITRTVLRVRL
HITPDFTWDDKVHGAVSEPFQIWVEDPENNHIYHSEYFMLLKKQVKLGEMQTLVFTIPIFEPLPSQYYIKAVSDRWLGSE
SMCAISFQHLILPEKHPPHTELLDLHPLPVTVLNDPKLEALYRFTHFNPVQTQIFHTLYHTDCNVLLGAPTGSGKTIAAE
LAIFRIFREYPGCKAVYIAPLKALVRERMEDWKVRIQQKLGKNVVELTGDVTPDMRAVAKADLIVTTPEKWDGVSRSWQT
RNYVKSVNLLVIDEIHLLGDDRGPVLEVIVSRTNFISSHTEKPVRVVGLSTALANARDLADWLGIKQMGLFNFRPSVRPV
PLEVHIAGFPGQHYCPRMATMNKPTFQAVKTYSPNKPVLVFVSSRRQTRLTALDLIAFLAADENPKQWLHMPEIEMENII
CGIKDTNLKLTLAFGIGIHHAGLVERDRKTTEELFVNSKIQLLIATSTLAWGVNFPAHLVVIKGTEYFDGKTRRYVDFPI
TDVLQMMGRAGRPQFDDSGKAVILVHDVKKHFYKRFLYEPFPVESNLLEVLPDHLNAEIVAGTIASKQDAMDYITWTYFF
RRLVMNPSYYNLDNTDFDSINKFLSCLVEKALMELQCSYCIEIGEDNCAIESLTLGKISSYYYLNHNTVRMFCDELRPDS
TIPDLIEILANATEYAQLPVRHNEDQINSDLAQRVPLEVNPHSYDSSHTKTNILLQAHFCQIQLPSTDYHTDTKSVLDQA
IRILQAMLDVSADQGWLITSLQVIVLIQMIIQGRWYHDSTLLQLPCITPYHIYCFRPQSGGGAKKKGYPDIKAPIETLPE
LLSVCDGKFEHLSTMLEGEMNPNNINQVYNALSQLPQINVNISIKGWWAAHFQSSKLYFLINILGGRRKDEDWIQVHADQ
EYALHIKLYRNKKAKVTRGDSKVCMSRFPKPKDEGWMIIVGDVESKEVLALKRIGYNRGQTTVNLALSTPETTGRVIYTV
YIMSDSYLGLDQQYDLCLDVIPSDIEAQVNTELQDELSDLNFDDV

>m.36745 g.36745  ORF g.36745 m.36745 type:5prime_partial len:1607 (+) gi|399776955|dbj|FX181006.1|:2-4822(+) [Lymnaea_stagnalis]
RKSTGDVALAQLVKLLIIDEVHLLHDDRGPVIETLVARTKRQVESTQSMIRIVGLSATLPNYPDVATFLNVNPYTGLFFF
DGRFRPVPLSQTFIGVKSVNKMKQLNDFNTICYDKVLKQVREGYQVMVFVHARNETVRTAFTLIDLAKNRGNISLFAAEQ
SKTLGDAQRAISKSRNKQLREMFAEGFGIHHAGMLRQDRNLVERYFSEGHIKVLVCTATLAWGVNLPAHAVIIKGTQIYD
AKRGSFVDLGILDVMQIFGRAGRPQFDTFGHGTIITTHDKLSHYLSLMTRQNPIESQFINSLIDNLNAEISLGTVTNVDE
AVRWMSYTYLFVRMRKNPLVYGIPYNYSEDDPYLESYRKSLVIDAARRLDKAMMIRFEERTQYMASTHLGRTASNFYIKY
DTVETINEMLKDVMTEADILNLVSNAQEFQQIKVRDDEMDELDRLTSDGCEMIVAGGKENTHGKVNILLQSYVSRQSVDS
FSLVSDMAYVAQNAGRIMRALFDIALKKDNPILASRLLEMCKMVDKRLWTFENPLRQFNILSPEILTKLENKRLLPERLR
EMDSKEIGRMVTHDKMGPIIKRCVHQIPNLTLDASIQPITRTVLKVNLEITPDFKWDDKVHGGTAEPFWIWVEDPENNHI
YHTEYFLLHKKQVVNQEAQTLVFTIPIFEPLPSQYYIKAVSDRWLGSSVMHAMSFQHLILPEKHPPHTDLLNLQPLPITA
LKDLRYESLYSFSHFNPIQTQIFHTLYHNDCNVLLGAPTGSGKTVAAELAIFRVFNTYPNAKAVYIAPLKALVRERMEDW
KVRIEQKLGKKVVELTGDVTPDMRAVANADLIVTTPEKWDGVSRSWQTRTYVKAVALLVIDEIHLLGDDRGPVLEVIVSR
TNFISSHTEKPVRVVGLSTALANARDLADWLAIKEMGLFNFRPSVRPVPLTVHVSGFPGQHYCPRMATMNKPAFQAIKTH
SPFKPVLIFVSSRRQTRLTALDLIAFLAAEDNPKQWLHMPEEDIELICGGVKESNLKLTLAFGIGLHHAGLTERDRKVVE
ELFVNQRIQVLIATSTLAWGVNFPAHLVIVKGTEYFDGKTKRYVDFPITDVLQMMGRAGRPQFDDQGVAVIFVHDVKKHF
YKKFLYEPFPVESNLLEVLSDHLNAEVVAGTIGSKQDAMDYITWTYFFRRLVMNPSFYNLDNTEHSTINRFLSGLVGKAL
MELEMSYCLQVEEDNRTITALTLGRIASYYYLKHGSVRTFRDTMKAECTIPELIDILSNASEYAELPVRHNEDQLNSELA
NQVPLEVNRTSLDSAHTKANLLLQAYFSHLALPSSDYNTDTKSVLDQAIRVLQAMLDVSADQGWLVTSLNVILIIQMVVQ
GQWWYDSTLLTLPNVQTYHLACFRLRDQQARPKGFPDLKAPIQSLPTLMEVCDGKIEYLHYMLEGEMSAQKIDQVYEVLC
RMPQIEVGVEVKGWMEGEKQSVTRQAKIQHRGGVRPESDWLPVHADQEYVLSISLRRINKTRRYDSKAHSLSFPKPKDEG
WIIVVGNIETKEVVALKRVSYVKGRTNAQIALYTPENQGRVIYTVYLMSDAYLGLDQQYDVCLNVIESSTEAQVNSELIE
GDDTKW

>m.104898 g.104898  ORF g.104898 m.104898 type:5prime_partial len:2159 (+) comp84969_c0_seq8:2-6478(+) [Macrostomum_lignanoclean]
SIYCMLISSMPHPSPSASVLPRFTTALRVFSNADEQQADDRALPVSPAVLANDDLDAKRRWRFERAQQNALDWPKLLTRL
KSRTSSTGNLNKIADDADALLRSAVGTDSPDWRVSCAQFFMSACRPLEATLRMRDQLKRNTGCSDTALIDRTIAACRRLA
EAVGPDWNEAIDSVDVKNGDVDKSDSTETMFGQTVKFNDALTDFDAKNSADVEEYNENFFAAPDEGDNVPSYIQNFSLAY
KPQQSKQQTTELSRQSVQYNLNWLAALTGAELAEPTAAVLESAGSDDSIQNELLELLGFERIEVIAEILESRTKFLQQRN
LADEKLDDKRDPTAAEDQLIDSLIASQQAHARSYAEGPKMPTGPGRLAGTNARYPFVFDELADALRRSAYIAGASVMLPS
TATQRSTPKFDEVTLPPSSAKPTHVGANRVPLAELDELTQRAFPGTSHLNAIQTVVFDSAYKTNENLLICAPTGAGKTNI
AMLTVLHEIKQNIGPGGVIKRDDFKIVYVCPMKALAAEMTANFGKRLAPLGLTVRECTGDMQLTKAEIAQTQMLLVTPEK
WDVLTRKSIGDVGLTQLVKLLIIDEVHLLHDERGAVIESIVARTLRQVESSQKMIRIVGLSATLPNYLDVAQFLRVNPYK
GLFFFDARFRPVPLGTSFVGIKSTNIMQQQQDFMDVCFDKVVEQVRQGEQVMVFVHSRPETRKTAIRLREMARESGAIKY
FLPADPNTSDYGRALKEVGRSHNQAFKELFADGFTIHNAGMLRSDRNLAEKYFAQGMIRCLVCTATLAWGVNLPAHAVII
KGTQIYNAEKSTFVDLGILDVQQIFGRAGRPQFDKVGYGTIITTHDKLSRYLTLMCSRNPIESSFMIGLADNLNAEVALG
TVANTEEAVRWLSYTYLHVRMKLNPLVYGISPNQFATDPNLENHRLALITLAARKLDSARMIRFDERTGYLASTDLGRIA
SHFYIKFNTVEVWNDELSALLPNEKVLSVVSKSKEFEQVKVREEELPELDQAVHNSCQFSTGGVENSEGKVSALLQVYID
RQSIETASLVSDQAYVVQNCSRVVQALFEYCMRKGWPQAASSLLTWSKCINRRLWPDAHPLRQFDGGLLRWDIVDKLERA
GPAANSVEALREMPRAELDAIIRLRGYSEDVRKLAWNFPLVELEAAFQPITRTILRVRLEVRPHFHWNDRIHGKVAESFW
VWVEDTDNQHVYHSDMVQLSRKSVQRNEPAVLAFTIPIFEPLPTHYVIRCESERWLHAGDTYVLSFKHLRLPQSHPPHSE
LLDLNPLPVSVLKAPQFESICSFTHMNPVQTQVFHAAYHTDCNLLVGAPTGSGKTFIAELAIFRVFKTKPGLKCVYIAPL
KALVRERINDWKKKLEPMNKKVVELTGDVAPDMKAVAAADLIVTTPEKWDGCSRSWQQRQYVQQVALLVIDEIHLLGEDR
GPVLEVIVSRTNFICSHTKRPVRVVGLSTALANAQDLSDWLGIRESLGMYNFRPSVRPVPLEVHIQGYPGRHYCPRMASM
NKPAFQAIRQHSPAKPVLIFVSSRRQTRLTALDLIAYLAGEDDPKQWLHMEEAESALVIDMSRDANLKLTLAFGIGLHHA
GLHERDRRIVEELYALQKIQVLIATSTVAWGVNFPSHLVIIKGTEYFDGKTKHYVDYPITDVLQMMGRAGRPQFDTQGKA
VVMVHDAKKHFYKRFLYEPFPVESSLLGVLSDHLNAEIVAGTICSKQDAMDYLTWTYFFRRVTVNPSYYGLESTDHSSLN
AFLSRLVEKACQELMASACIEVDTDSITLSPTVPGRIAAFYYLSHLTVKHFKSVLRQDASVSDLLSALTDCQEFAELPVR
HNEDQLNAEINNQCRIRQPATSVDSPHCKAHLLLQSHFSRLAMPIADYGTDLKSVLDQAIRIVQAMIDMCADCGWLSVCL
RAAQLIQMLVQARWFDEDPLITLPGVETFHLPTLRQLATPAHRLDTLPGLLHAPRPVAERAIREALGGRHAESDRCLATL
AAMPRLRCHLELVKVVQQLADDSEGEEESNNPAAADEACKIKIPLDGRDWISVDRDAEYSLNLRLVKTSYGRTPGDTRAQ
APRFPKAKDEGLIVVLGHAENDEVQALKRIPALRQRVTNSSMVFLTPEDPGRVVYNLYVMSDAYIGLDQQYQLRFDVG

>m.65348 g.65348  ORF g.65348 m.65348 type:complete len:2212 (+) comp40236_c0_seq1:67-6702(+) [Monocelis_spclean]
MSSTKDPPRLTTAIRKLGDVTEQNLNDSSDQNIHVNGVCSLAEKKAFNIKRDEQRTLTWNSFLELLKKMVNYTDFNEFQN
ACNTIHHISFSIAGRDLPPDMLKTAGVVLFFHLLDDPTKKGVSVASLSKIKRDLGPCEQHLVEPALRSVQNIKSHLNSEE
DNINQLKYAFMNGPSASEGLPPGFSAPTMFGTKIKFHIPKYIHSKGSVTDLNKEERRFFDAYSATHNQSNSPMLLSEIQK
LIESDTQSKSTVLRGACANPQSADTSALPMEWLQNRLMNIAPELELSCADLSNSVLEILASSSSNEAIQSLLFDLIGLGG
FEVIQEILAKRKDILAVHFNSKGDRQTSSVNITKSVALLNEKEAQSHNGVVNGDIVERLRNNPEAVARQRDLDEQFYQSI
KRHHDPSIRVPQSSTVKYPFVFDQMDDVKMSAAFVGGAKLTLPESCVRKVLTLHEEVVFPPHNKPPDTMEFKRIYIKDLD
KLSQTVFQNTTSLNLIQSVVYHAAHGSNENLLISAPTGAGKTNIAMLTVLHEIKQHLTAGNVIKKDDFKVIYIAPMKALA
AEMTRNFGDRLAPLGIKVRECTGDMQLTKTEMIQTQMLVTTPEKWDVITRKSSGDVTLVNLVKLLIIDEVHLLHEERGAV
IESLVARTLRQVESSQRMIRIVGLSATLPNYLDVARFLRVNPHKGLFFFDSRFRPVPLGQTFVGIRATNRFKAMDDMNIV
CYQKVVEVLKKEEQVMVFVHSRGETFKTANFMREYAKNECELKYFLADQCVNNYNLATKSAGRLRDSILRDLYNDGLGCH
HAGMLRSDRNIVERLFSEGHIRVLVCTSTLAWGVNLPAHAVVIKGTQIYNAEKSQMMDLGILDVLQIFGRAGRPQFDKVG
FGTIITTHDKLSHYLSLITRQNPIESQFHNCLTDNLNAEIALGTVSNVDDAVKWLSYTYFFVRLKKNPLFYGIPYTLFES
DPELNTHREDLIRIAARNLDKSRMIRFDERTGYMASTDLGRTASHYYIKFATVDVLNEFFKSEMIEQEIFGMIGRASEFS
NVKVREEEGEELNRILYEACRIKLHKDGLTDTAGKINVLLQSYISRNNIETFSLVSDQAYVQQNAARLVRCLFEIALRRG
WPLMAARLLELCKMIEKRIWSEDTPLWQFESDLKATVLHKIDDRELTIDKIREMHNDELGMILRDKSNASQVKRLAYALP
LIQMSAEVQPITRTVVRLRLTLTPDFTWNNRFHGVNSSEGFWIWVEDPENAHIYHSEFFTLNSKQVSKKESQYLVFTIPV
FEPLPSQYLVRCISDRWLGSDTTIPISFKRMILPEAHPPHTDLLDLQPLPVTALKNSALELLFSFSHFNPIQTQIFHTLY
HTDSNVLLGAPTGSGKTVAAELAIFRVFNCYPGKKCVYIAPLKALVRERIDDWKLRIEKRLGKKVVELTGDVTPDMRAVA
SADLIVTTPEKWDGVSRSWQQRSYVQDVMLIVIDEIHLLGEDRGPVLEVIVSRTNFIFSRTKQTVRIVGLSTALANARDL
AGWLNISSLGLFNFRPSVRPVPLEVHIQGYPGRHFCPRMATMNKPIYQAIRTHSPCKPVLCFVSSRRQTRLTAFDLIAFL
AGEDNPKQWVNIDEQELQNLIKMIQESNLKLCLAFGIGLHHAGLIERDRKIVEELFVNQKIQVLIATSTLAWGVNFPAHL
VVVKGTEYFDGKNKRYVDYPITDVMQMMGRAGRPQFDDQGKAVIMVHDIKKHFYKKFLYEPFPVESCLLAVLPDHLNAEI
VAGTINSKQDAVDYITGTYLFRRLLVNPTYYNLESVDHNSLNIYLSRLVATSLGELELSHCVEVGDDNFSIEALTAGQIS
SYYYLNHKTMRLFKERLSSNVTLLDILDILCKTEEYAELPVRHNEDQLNAELAKVCPIEVSSNSLDSPHTKAHLLFQAHF
CREKLPIADYNTDTKSILDQAIRILQAIIDFSAAQGWLATCLRSTQLIQMIVQGRWLEDSTLLQLPNVESFHLVAFCNGA
NGPIIETLPELIEHVGNKKEKLSKMLKDIFAREAFDKLFQVLQQYPLIEYQVAIRGKWQESEDNVIEKLIPPSFSSGTRN
NKNWIKVHADQEYILKIKLNKLNWLIKSKDTRAITPRFHKPKDEGWILMLGDPDQRELLAIKRVPVLHHASTSVHLVFYS
PEKTGRKVFYLYAMSDAYLGLDQQVLIQLDVIPACPRFQENDSSESENDED

>PP20684; PPA28356 [PRIPA]
MSRHRLKGTRDALDKLLDDSTSSLDGKSSKLLPFHPKNASKPEDEEDLEPFSSEFARLHGLLLAAAHSIHQKHEVALLLR
MLTNTITVVGAGKRVRYRVLMALNMFKSSGSTPKDAEVESANAGIFENADLFEKGTLELILELISRLRTIVGMKSLHESA
ALCWSRVCGRPEIVPDPPLVPIRKNGESAPFRTEELLLSPMARDTMNVIERVLKEGISVSTVEMETHDTCLDYIPSELIW
RKKVETKSDERIIEDESDDSRDDDLATSSGGITGLSVVELAQSIEMMIPDSEMILKTLFELIVGERTDDDIQGELIDLLG
FELFETVGKILENRASLREQLYEAKKQNVAKISSLAPSRLVRLNPNGGGGGYCQQVVVQTRGEAEMRKEMRREQKKMNRE
MNRITHAFGEEQKLEIELAQREIFRKRQLEMEALKWEPSLRAAATQKEVYPFVFDGAVHAAETVVAINGLKYALPEGSER
IDKKAYEVVKVPPVKRDSVQDVKHVYIKDLDEIGQLGFKGFEKLNTIQSIVFEQAYRTRENLLICAPTGAGKTNIAMLSI
LNTVHEHRTRDGTIMKDDFKIIYIAPMKALATEMTDSFGKRLAPLGLKVKELTGDTTLSKKEIDETQMLILTPEKWDVVT
RKTGDNALASLVRLLIIDEVHLLHDDRGPVIETIVARTLRQVEMSQTGIRIVGLSATLPNYVDVARFLRVNPYKGLFFFD
GRFRPVPLSQKFIGVRKPTGNHRENMQIMDDVAYDEALDFVKRGHQVLVFVHARNATANLAEYFRMKAAKQGDSTVFVPA
AATATASYQTSKKNCMSSRNGQLNTFFQSGFGIHHAGLQRSDRILMEKVFAAGHISVLFCTATLAWGVNLPAHAVIIRGT
EVFDSEKGAFADIGVLDVQQIFGRAGRPQFENEGHGIIITWIKSIDKYLGMLVRQAPIESQFFKKIHDNLNAEIALGTVS
NIDEAVEWLSYSYFTIRAKINPTAYGMPHGITKTDPQLRNRLTKMLTEVAEQLDKNHMIRYDSLNHFLSSTDLGRIASNF
YIKYETIEMLNEKGLPVEFGEFLSDDKTIGLIAQATEFSQLKIREEEIPDLETLTAFGCVLPIRGGGLASVPGKVNCLIQ
SFISRSSIPSFSLMSETLYVQQNASRISRAFFEIALKKGWADATVSLLTISKSIEKRMWPNQSPLRQLVPDFIQMGEVEK
IEARRMKEGQIYDLAPKELNNMFRVNGERAYECLRMLPRVHVDATFKPITATIVQVEAILTPIFMWNTRMLGKAGAQAFW
VILENNDENLIVHQERIAINKKKVDQQEPQRVIFTIPIRQNQLSKTFKLRVASDFYMVEDTLIALDLHNCTLPEAGKAHT
DLLPLDPLPIKALGNREFESIYSFKAFNPIQTQAFHALFHTDESVLLGAPTGSGKTCIAELAIFRLLRAHPGKKCVYIAP
LKALVRERVADWQEKFEKRMGYKVLELSGDVTPDVATLNASPILIATPEKWDGVTRSWATREYVRNVGLVIIDEIHLLGV
ERGNVLEAIVTRLKLVTRRSCLRSEPARLIGLSTALANAGDVGAWLGIKDAYLFNFRPAVRPVPVNVHISGFPGQHYCPR
MALMNKPAFKAILTYSPSKPVIVFVASRRQTRCDVPDYRLTAMAFISHLVSHDDPRQWLKCSPTELEEHVRSIRDENLKL
TLPFGIGMHHAGLMPAERALVEHLFVERKIQVLIATATLAWGINMPAHLVVVKGTEYFDGKTGKYVDFPVTDVLQMMGRA
GRPQYDDSAVAVIYVQDSKKNFYKRFLYEPFPVESSLLPQLANHVNAEINAGTITSRQQMMEYLAGTYLYRRLFVNPNFY
GLDDLSEDSLSAFLTELIDKSMSDLVDSNCIEISEEEGTVRSTPFGRLASVYYLEHMSIRFLTSTMKAKMNVEQVLNALT
DIPQYAEIPVRHNEDEINALPKRLKFFDNVVRDCELLVKHRFV

>SPU_017541gn [STRPU]
MKSLPRLTKAVRVFASVTAGDEVPDGGEISLAQKRIYQSQRKAKQAGADASPEEVSATAVCFCEILYESESLGQYEIQAV
RSKLGTCQQDLLVKIQHEIQVLVSHVPGEVLRALFNPSTSEEEENAKEFGHGYGFSFDERAIDTDHFLSADPEPRPPSPA
LNVQFSLNNAAVSLKASEPSPKDGEGTKGLQPNAQMEWLEKEVKKSVGSEGHSAIGLTVDGLCSKLLVELTSGKTNDELQ
TDGFDFFKLFSKFLCRRTDLRRERHGNQKPSYATQVTIQSERDKELEKALRKEEKKILKKEAKSSGGGGEEGGGGSDEAF
DPQYLKAQREKALKNAKRTPLFTSKLGLERSSGAPKEFYPNVYDSLATAQLSSSFIAGAKMMLPIGAQKSATKLYEEVII
PPADQAPVDSRRERLGNQKPSYATQVTIQSEREKELEKALRKEEKKMLKKEAKSSGGGEEGGGGEEAFDPQYLKAQREKA
LKNAKRTPLFTSTLGLERSSGAPKEFYPNVYDSLATAQLSSSFIAGAKMMLPIGAQKSATKLYEEVIIPPADQAPVSVGK
NLIPISQLDEIGRIAFKGMKSLNRIQSVVFETAYNTNENLLICAPTGAGKTNIAMLTILQEVKKHIQQGVIKKDEFKIVY
VAPMKALAAEMVRNFGTRLAPLGLSVKELTGDMQLTKNEIMKTQMLVTTPEKWDVVTRKSTGDVALTQLVKLLIIDEVHL
LHDDRGAVIESLVARTLRQVESSQSMIRIIGLSATLPNYVDVARFLNVNPYIGLFFFDTRFRPVPLGQTFIGIKTPSIMQ
QRRDMDHVCYEKVRELVDRGHQVMVFVHARNATVHTAMYLRETAKGNGEIGMFQPQQTPEFGSALKQTMKSRNKQMRELF
PDGFSIHHAGMLRQDRNLVERFFAAGHLKVLCCTATLAWGVNLPAHAVIIKGTQLYDANKGAFKDLGILDVLQIFGRAGR
PQYDSYGEGFIITSHEKLNHYLSLITRQNPIESQFINSLADNLNAEIALGTVSNVEEAVRWLSYTYLYVRMHLNPMAYGL
MYKDTQNDPGLAKFRNDLIITAARSLDKAKMIRFVEHTGDLHSTDLGRVASHFYIKHATIEKFNEMMKSVMSEAEVFSMV
SQAQEFEQIKVREDEMRELQDHLEDDCEMPAAGGVENAHGKVNILLQTFISRGNVDSFSLVSDSAYVAQNAARIIRALFE
ITLRTGWPLMAASLLMLSKSIDRRLWAWENPLRQFSVLSHEILRKLEGRKLTVDKLREMDSKEIGLMVHHVSMGSKIKSC
VHQLPAIRLDASIQPITRTVLRVRLTITPDFTWNDRVHGTGSESWWIWVEDPENNHIYHSEYFLLQKKQALSGDDQTLVF
TIPIFEPLPSQYYVKAVSDRWLGSETICPISFQHLILPERHPPHTGDMAGVWGPNICLAKKCSRLYSIANQLKMRGRVTI
VYVAPMKALAAEMVRNFGTRLAPLGLSVKELTGDMQLTKNEIMKTQTQIFHTLYHTDHNVLLGAPTGSGKTVAAEIAMFR
VFREQPKTKVVYIAPLKALVRERITDWKVRLEEKLGKRVVELTGDVTPDANAIARADVIVTTPEKWDGVSRSWQNRNYVK
AVSLIVIDEIHLLGDERGPVLEVIVSRTNFISHHTDRKVRVIGLSTALANARDLADWLGIKEVGLFNFRPSVRPVPLEVH
ISGFPGKHYCPRMATMNKPTFQAIKVHSPTKPTLVFVSSRRQTRLTALDLISYLAGDDNPKQWMHMDEQQMDHLIESVKD
SNLRLTLSFGIGMHHAGLHERDRKTVEELFCNQKIQVLIATSTLAWGVNFPAHLVVIKGTEYFDGKTKRYADFPITDVLQ
MMGRAGRPQYDDQGTAVILVHDIKKHFYKKFLYEPFPVESNLLDVLPEHLNAEIVAGTVTSKQDAMDYITWTYFFRRLVM
NPSYYELEDTSHEGINKFLSGLVEKSLLDLAYSYCIEIGDDDRTLEPQTLGRISSYYYLHHRTVRMFQESLGPDCSFPDL
LTILSDAHEYEGLPVRHNEDSLNSNLAEGLPLEVNKHSFDSPHTKANLLLQAHMSRAQLPCSDYFTDTKSVLDQAIRVLQ
AMIDVVSFNGWLAPALQTMHLVQSIIQARWFDDSPLLTLPHVEPSHLQHFRTRAGAIEGLPELMDACHNKHSLRSMLKNK
LTDRQIDEIWHVVDKLPVIEVGLSMNGWWVEGGQQESKRLPATYIHGRARESDVTKVHADQQYVLQVELKRRNRGRDNKA
HAPRFSKPKDEGWWLVLGDVDNKDLLAMKRIGFIRGRSVAQLSFYTPERLGRVIYSLYIMSDCYIGVDQQYSVCLDVIEA
NIETQLNTEINPDGLDSDLELEAELNELDLDQ

>gi|291241831|ref|XP_002740814.1| PREDICTED: mutagen-sensitive 308-like [Saccoglossus kowalevskii] [Saccoglossus_kowalevskii]
MMLPRLTGALRAFSPVSGNIDAPGENDHVVPRSRKSRGSRKEGMGWDDLCFIIEQNSLQKKHEVTAELRKLMHTAREIVG
GDASPETVESTAVFLFVTLQGCEKVGHQETIELKNSLGPFPANAASQACSTVQDISRHIPVEVLENLHAREKKQNFEFGK
NIKFSFDSFNVEVDEEESDDSDTEHYNFTMSYTAPVAEPVVNSNHVNKRKPNEISGNWLRLEVEKYYGGDDGMTAQIWCE
TIFDELCSSKTNDELQNDLFELLGFDRFEFIQTLLSNRHKVLNAAMNGGNKNSTKPGDGDVSKPTFGCQVTIQTEKEKQL
RKQYMKEEKKSARKDARMEENDFMDDFDPQQLRLQRERSLQDAGKSTLFSRPRVHVPQQEHYPNVYDSMIEARLSSSFIG
GTKMSLPIGFEKQSNKIYEEVNIPPSEPAPVHIGKKKILISDLDEISQLAFKGMKSLNRIQSVVFETAYLTNENLLISAP
TGAGKTNIAMLAILHEIKQHLQQGVIKKDEFKIIYVAPMKALAAEMVRNFGGRLAPLGIAVKELTGDMQLTKSEIQKTQM
LVTTPEKWDVVTRKSTGDVALTQLVKLLIIDEVHLLHEDRGAVIECLVARTLRQVESSQSMIRIVGLSATLPNYLDVAKF
LHVSPYLGLFFFDGRFRPVPLGTTFVGVKTLNRMQQMQDIDQVCYDKAVDMVEKGHQVMVFVHARNATVRTAMKLREISK
NSGESGLFAARQNSQYGHAEKQVQRSPNKQLREMFPDGFAIHHAGMLRQDRNLVERLFSDGLIKVLVCTATLAWGVNLPA
HAVIIKGTQLYDAHKGAFVDLGILDVMQIFGRAGRPQFDSYGQGTIITTHDKLSHYLSLMTRQNPIESQFTRTLADNLNA
EISLGTVTNIEEAVKWLSYTYFFVRMRLNPLVYGIDYKKIQEDPTLEQHRTNLITTAARALDKAKMVRFDERTGYLHATD
LGRTASHFYIKYNTIEIFNELFKPYMTREEIFSMISKAEEFDQIKVREDELSELEAHEEFDCVMRAAGGVENGYGKVNIL
LQTYISKGKLDSFSLVSDMAFTAQNAGRIVRALFDIAIRKGWPVMAALTLQLSKTVDKRQWDFENPLRQFGTLSNDIYSK
LEHKKLTIDKLREMKKDEIGHMIHHVRMGEKVKLNVHQFPALSLEASIQPITRTVLRVRLTVTPEFNWNDRVHGGTSEPW
WVWVEDPENNHIYHSEYFLLHKKQVYAREPQELVFTIPIFEPLPSQYYVRAISDRWLGAESVCAISFQHLILPEKHPPHT
ELLDLQPLPVTALGDPQMESMYKFTHFNPVQTQIFHTVYHTDYNVLLGAPTGSGKTVAAELAMFRVFHQYPKSKCVYIAP
LKALVRERVQDWKLRLESRLGKKVIELTGDVTPDSRAIATADIIVTTPEKWDGISRSWQNRNYVQQVSLLVIDEIHLLGD
DRGPVLEVIVSRTNFISSHTEKTLRVVGLSTALANARDLADWLSIYQVGLFNFRPSVRPVPLEVHISGFPGKHYCPRMAT
MNKPTYQAITTHSPKKPVLIFVSSRRQTRLTALDLIAFLAAEDDPKQWLHMPEREMENLIGGIRDNNLKLTLAFGIGIHH
AGLHERDRKTIEELFVNQKIQILIATSTLAWGVNFPAHLVVVKGTEYYDGKNKRYMDFPITDVLQMMGRAGRPQFDDQGT
AVILVHDIKKHFYKKFLYEPFPVESNLLEVLADHLNAEIVAGTITSKQDAMDYITWTYFFRRLVQNPSYYELEDVEHDSI
NKFLSNLVEKALVDLESSYCVEIDEDNRGILPQTLGRIASYYYLYHKSVRLFKEKLTSDCSIPELISVLTDAHEYDELPV
RHNEDATNGELAEKVPLEVNPYSYDSPHTKAHLLFQTHFSRLQLPSTDYATDTKSVLDQSIRILQAMIDTAADEGWLVTC
LRIMHLVQMVIQGRWFHDSTLMSLPHVEVHHLHCFRPVKVAHGYQGPIECLPELVTACNGKRSVLQRMLEREMSDWEIEE
ELDVYELVGGVRRDEDYTCVHADQEYVLHVDLKRLNRAESRKDVRVHAPRFPKAKSEGWWVVLGDIENKELLALKRIGHV
YGNTSVPLSFFTPENTGRVIYTIYLMSDSYLGLDQQYDVYLDVIEADIMAQVNTEVMIDELGD

>e_gw1.5.702.1 [TRIAD]
MADLQLPRFTQSLRTFSKVVDPTAHHGHHASVSLQQKRQGKNNITNAITWKQLNQLGQSLPDKLEKEVAGDIDSDAILDL
FIACNELGEGASAATAAFLFETLIDSQQVGRHESETIRRVVGPFPQSSASQACKIVQQLVHLIPDQQMDKFRNLNKPLSQ
NQNNPIEFGKGIKFTFADLDQVDYTSNEGNTENDFQFDIGYKSPQQESTKIQQKDTTEEPIALQGLCNQYLKDKVKDGWK
LEDICSVLLDILQSPRSNEDIQCELCDILGLDKLEFAMLLLEKRTDLVQSAKTIDMSRDCYQKNNANSRSDRKPVVASQI
TVQSAYEKQLAKVIQKEDRKLNRNTTHNPSNADNDFMEFDPEFLRQQRLVQPSRYFYTLRFAKSILSRSSAAASRRIKYP
YVFDSMYEAQQTSAFLANVKVALPTNAKRSSDQLCESVMLPFSAPAPPMEWERKVPITALDEIAQMAFTGTKYLNRIQSI
VYENAYNSNENLLICAPTGAGKTNVAMLTIIREIRQHIYSGVIKKDEFKIIYVAPMKALAAEVVRNFSSRLSPLGINVRE
FTGDMSLTKQELAATQMIVTTPEKWDVVTRKNTSDFVLVHKVNLIILDEVHLLYNDRGAVIESIVARTLRQVEATQRMIR
IVGLSATLPNYEDVALFLRVNPHSGLYFFDNRFRPVPLTQHFIGIKSTNYIRQAEDMNTVCYDRVLKYLKDDKQVMVFVH
ARNATVRTARALHDIASNGNELSYFIPERDVDYGRSEKQVMKSRNKELRDLFLGGFGIHHAGMLRQDRNLVEKLFLNGHI
RVLVCTATLAWGINLPAHAVIIKGTQVYDSGKGSFVDLDVLDVLQIFGRAGRPQFDNHGEGTIITTHDKLAHYLSVITRQ
RPIESEFEKGLLDNLNAEIALGTVTTVEEAVKWLSYTYLYIRMVRNPLAYGLSYNVQESDPGLDEYRRNLVIKAALTLDK
LQMIRINKIDKFNIQLISVDIGRIASHFYIKYQTIETFMESIQPIMIDGDLLTMMSRSHEFQQLKVREDEMEELHCLLDG
CPKEVKQGIENSDGKVNVLLQSFISRTFINSFSLTSDFNYVAQNSTRIARSLFEMAMCNGWPSLAEQLLNISKMIERRIW
SYEHPLRQINAIPENILKKIEERKANVFRLKDMTASEIGHLIRHPAMGSKIKEYVDQLPSVSLTVTIQPVTHQILKISLS
ITPEFEWNDRIHGKIGEPWWVWVDCPKHNRMYHSEYFLLHKKQVLQKESQKIEFAIPLAHPLPNQYFVHVVSDRWLNCEA
TSAISFKHLILPEHYPPHTKLLELQPLPIMALNNEDYINLYNFTHFNPIQTQAFHTLYHTDHNVLLGAPTGSGKTVAAEI
AIFRVFNNYPKTKAVYIAPLKALVRERVDDWKIRIQQRLKKNVIELTGDVTPDSRAISKADLIITTPEKWDGISRSWQTR
SYVKAVSLIVIDEIHLLGDDRGPVLEVIVSRANYISAHTDIKVRVVGLSTALANARDLADWLNIDETGFFNFHPAVRPVP
LEVHISGFPGKHYCPRMASMNKPAYTAIKTYSRDKPVLVFVSSRRQTRLTANDLVSFCINDELNKSWLHIADDELRNYLE
LVRDSNLRHSLEFGIGLHHAGLHEGDRKVVEELFVQQKIQILIATSTLAWGVNFPAHLVIVKGTEYYDGKTKRYVDFPVT
DILQMMGRAGRPQFDDSGTAVILVHDVKKNFYLKFLYEPFPVESSLLQVLPQHLNAEIVSGTITSKQDAMDYITYTYFFR
RLVVNPNYYQLNDTDVNAVNKYLSNIIEDALTELSNSYCIEIGDDRSVVPLTLGCIASYYYLHHSTLYSFSTNLGSNTTL
EDLLLLITNATEYEELPVRHNEDMLNMELAKKVPIEVDSNSYDSPHVKTHLLLQAHFSRQELPVVDYRTDTKSVLDQAVR
IIQALIDVAADGGWLVIVLNVINLLQMVIQGRWRRDSPLLTLPNIDMSVLQVLKANRSKQRVPILPELIEFYGNDRKAFD
NIFTPVLNQRQTDELFSTIQQLPRINVGITIKGSFLPSYEDDSNESRIVKDGHDRNYSSQTVDWISVCSDREYTLQINLH
RLMFKRQRDRDIGKAYAPRFPKAKDEGWLLILGDTEKRELLALKRVSYVSRKLTTMISFCTPEFEGRYIYTLYLLSDSYL
GLDQQFDIKLDVQSSE
