# Supplementary material for: OMA standalone: orthology inference among public and custom genomes and transcriptomes
Source: Genome Res. 2019 Jul;29(7):1152–63. doi: 10.1101/gr.243212.118 (PMC6633268; doi:10.1101/gr.243212.118)
Supplement: Supplemental Material [file supp_gr.243212.118_Supplemental_Data.zip › orthologous_groups/OMA/OG10488.fa]

>m.1675 g.1675  ORF g.1675 m.1675 type:5prime_partial len:228 (-) gi|425844702|emb|HE709122.1|:206-889(-) [Adineta_ricciae_14cd]
RGGLLQLSKRSVCEKSHNYHSIIMTDIAIADDPTGHIGTDIRVFGKWSGAEVQISDMSLEDYILGAKQPKFLPHSAGRYQ
VKRFRKASCPIVERLVCSLMFHGRNNGKKLLAVRIVRHTFEIIHLLTGENPLQVLVNAIINSGPREDSTRIGRAGTVRRQ
AVDVSPLRRVNQALYLLCTGARDSAFKSVKTIAECLADELINAAKGSSTSFAIKRKDELERVAKSNRX

>m.11629 g.11629  ORF g.11629 m.11629 type:5prime_partial len:197 (+) gi|163957747|gb|FC856872.1|FC856872:1-591(+) [Biomphalaria_glabrata]
VTVAELPEIKLFGKWSTDDVQVSDISLTDYIAVKEKYAKYLPHSAGRYQVKRFRKAMCPIVERLACSLMMHGRNNGKKLM
AVRIVKHSFEIIYLLTGENPLQILVNAIINSGPREDSTRIGRAGTVRRQAVDVSPLRRVNQAIWLLCTGAREASFRNIKT
IAECLADELINAAKGSSNSHAIKKKDELERVAKSNR

>m.18788 g.18788  ORF g.18788 m.18788 type:complete len:202 (+) gi|225246327|gb|FM921031.1|FM921031:35-640(+) [Brachionus_plicatilis_14cd]
MAEEAVANEVYANQVKLFGKWNPDEVNVEDISLGDYIPIKGKAAKYIPHTAGRYQVKRFRKALCPIVERLVCSLMMHGRS
NDKKLLAVRIVKHAFEIIHLLTGENPLKILVDAIKNSGPREDSTRIGRAGTVRRQAVDVSPLRRVNQALWLLCTGAREAA
FRNIKTIAECLADELXHAAKESPNSYASKRETNWKKCCVDRX

>gnl|GNOMON|1872908.p Model predicted by Gnomon on Hydra magnipapillata strain 105 unplaced genomic scaffold HYDRAscaffold_36914, whole genome shotgun sequence (NW_004169296.1) [Hydra_M]
MLSVSPFSTDFHCSEGHYHTIMEDWGEPGDEVAATTIEVHDIKLFGKWNPDEVQVSDISLTDYIAVKDKFAVFLPHTAAR
YAVKRFRKAQCPIVERLTNSLMMHGRNNGKKLMCVRIVKHAFEIIHLLTGENPLQVLCDAIINSGPREDSTRIGRQGTVR
RQAVDVAPLRRVNQAIWLICTGAREAAFRNIKSIAECLADELINASKGSSNSYAIKKKDELERVAKSNR

>m.8590 g.8590  ORF g.8590 m.8590 type:5prime_partial len:212 (+) gi|70787151|gb|DR696792.1|DR696792:3-638(+) [Lumbricus_rubellus]
RFGTRQSNMAEVFEELPVVEAQDVKLFGKWSSDDVNVNDISLTDYIAIKDKYAKYLPHSAGRYQAKRFRKAQCPIVERLT
DSLMMHGRNNGKKLMSMRIVKHSFEIIHLLTGENPLQILVNAIINSGPREDSTRIGRAGTVRRQAVDVSPLRRVNQAIWL
LCTGAREASFRNIKSIAECLADELINASKGSSNSYAIKKKDELERVAKSNR

>m.3959 g.3959  ORF g.3959 m.3959 type:5prime_partial len:193 (+) gi|84590546|gb|DN290282.1|DN290282:2-580(+) [Schmidtea_mediterranea]
DTSDFKLFNKWSTDDVHTTDLSLTDYINYSGKYAKIIPHSAGRYQTKRFRKAQCPIVERFACSLMMHGRNNGKKIKANNI
IKHAFELMHLMTGENPIQTMINAISNSGAREDSTRIGRGGAVKRQAVDVSPLRRVNKAISLLCTGSREASFRNTKTIAEC
LSDELINASKGSSNSYAIKKKDELERVAKSNR
