# Supplementary material for: OMA standalone: orthology inference among public and custom genomes and transcriptomes
Source: Genome Res. 2019 Jul;29(7):1152–63. doi: 10.1101/gr.243212.118 (PMC6633268; doi:10.1101/gr.243212.118)
Supplement: Supplemental Material [file supp_gr.243212.118_Supplemental_Data.zip › orthologous_groups/OMA/OG10489.fa]

>ACYPI001554 [ACYPI]
MSLNLYTNNVCLLGIKNIFKFKLHSKCIHRSVAARKITPQEVTAILSSKEHIYEFEQNLGSVKAYETNQLESNTPIEDTR
AEAKCLLTSGMLFGVFDGHGGASCSHVITKRLFDYICVSLLPKPLLLEYLESGNQLVEMRNETFDLVGELKTLYAQSLKS
YVLKLINESQEHQFKMKDALEKAFLQLDEDIMAEARFNINSEVDNLTLNVGLSGSVACVAHIDGPHLHVASTGDCLAVVG
VYTDDDTWIAKVMVEEHNTDNLNELHRVISEHPSNEKDTVIKYERLLGQLAPLRAFGDLRYKWSREMLSEHIVPKLGENA
IPPFYYTPPYLTAKPQVAHHHLQPRDKFLILATDGLWDFMSPLQVVRLVGEHMSGKVTLTPLKLPRKNMKLSDINNLLLQ
RRDSLKRKPVDANACTHLIRNALGGSEYGVEHAKLSQLLNLPKNISRSFRDDITITIVYFNTEYLRHPQS

>CCD73565.1; ZK973.3 [CAEEL]
MLKRKVITEFRRHNRSSRWNADAHLRAHERSANVEDDAIMRVDTCQLAANNPIEDFYSAAKCLSSRAFLFGVFDGHGGQQ
CSRHISTNLYPYLCASVLKKHEVVDYPSDQRLEWLFSSSDGHLPNAFKGRETQHIAEYHKQFKKNANAYTGTVREALKLA
FETCDKDLAENALPSAKGVIDRHAAMVAASGSCCTLAHIRSRHLHVANLGDAAAVLGVVNPNGSVTARQLSRAHCVDNAD
EVHRIRIAHPASESQTVLRGGRLLGELFPLRAFGDVRYKWPLDLQKVVLEPLGHPPPQHLFTPPYLSTSPEVFYHKLTPN
DRFLVLATDGLWEWLDPDTVVRLVHDHTLGTITQQPYVPKSGTSLRQVREQLKDRARGEQKTKKPIDENCATHIIRHALG
GVSGGATKQYERLIDILQVPPGRARNYRDDITVIVIHFNETFLDGHEDDEE

>m.28164 g.28164  ORF g.28164 m.28164 type:complete len:531 (+) comp30081_c0_seq1:43-1635(+) [Catenulida_fasta]
MLRSSNIIQKAASRVHGSQSVRRCRMLTVNQVDYRLKYNSHTVYIDGQEGFGRSPILCYETNQLAANQPIEDYRTESVLR
SPHGPATYFFGVFDGHGGPACAKQVSSHLYDVVTANLYAADSKHAPEEFGLSSLPVPLRVGVQQKVERSASFYEMLKTTA
EQKQVGLSYSDAIVRSFEQLDARISEEAYEGLKQGDLPDLDVLKAAFSGCVTTVGLVEDRDLYIAHLGDCAAVIGRCENE
EHALTQVIRREGSGRADVHSLLNASAGEGGQGEASAKANLSAVTSRVLASWTAHKLTAEHNAANASEVSRIRKAHAAHEA
STVLKNEKLLGMLSPLRALGNNQLKWSAERLQLAAAWQERERTRSGVRVLKWLPTSASGYHSPPYLIAQPQVHHLRLTPA
DRFLLIASDGFWDFVSADTAVKLVATYLLNKAVLATDFRFAHERLDRLVQTLRVLARISATLDNSAATFLLRHALGGVNM
DADKQYAKLQALLSLPKPLARQYRDDITVTVIYFNPSYLAGSESDPHTHS

>m.32905 g.32905  ORF g.32905 m.32905 type:3prime_partial len:464 (+) comp39053_c1_seq1:200-1594(+) [Cerebratulus_spclean14cd]
MNSMIVRGRDICRGLNSVLVLGRHSALRGSCLTQVTTPPLYVQRQTFSTSPVKHVDYGLPKLTPQQVTAVLSVLESSFEV
QEGSVRYFETNMLASNSPIEDRRAEARCALTTGHLFGVYDGHGGCACSQAISERLFDYVAVSLLNQDNLARYDESLRDGK
ELNLLTPFSHTNDYQNEGLSGLYQRSLHKFVSETLSVADMDEDFSMSRALEEAFVRLDEDISFEALPGGTGSALNIESLE
VAFSGSVACVAHVDGPHLHLANTGDSRAVLGSLNEDTGTWSAKSLTEEHSTNNLLEVKRIRDGHPSNESSLVLKNERLLG
QLAPLRAFGDVRYKWKLHDLKRVIKALDTPFARELVPPNYYTPPYLTARPEITYHRLTPRDKFLVLGSDGLWDMLTPDKV
VKLVGEHMAGKQTLDSFKLPRKALSLGEINQSLVKRKDGLAMKPVDTNVATHLIRNALGGTVDG

>FBgn0029958 [DROME]
MFKFVLNDAASYVRSNVREFSLNALRLLPQLPQLSPYDVNLVLRENEFVYNFPVDGVIRSYETNQLGSNWPCEDSRTEAS
FLHRNGFICGIFDGHAGAACGQVVSKRLLRYVSAATLPRQVLREQMKQGADSQSFLKCHNDNVDFVSMIKPMYEASFLKY
VNQLLETPQRDVSSELVNAFLQLDEEISQEALTSNDVRTMNVALSGAVACLVHIEGLQMHVASTGDCGAVLGVLDPQTQQ
WHSKKLNIEHNADNMSEVRRILAEHPKEEHETVIRNGRLLSQLAPLRAFGDFRYKWSQEIMQQKVLPMFGVQAMAPNYYT
PPYLTARPDVQQHELGPNDKFLVIASDGLWDFLPPSEVVSLVGEHINSKKILEPMRLPEGDTTLQEISQQLAERKAGLTR
KPVDQNAATHLIRHALGGTDYGIEHSKISYYLTLPRDAVRLYRDDITITVIYFNSEHIAKLHSDVDQTEVTAPVA

>m.67658 g.67658  ORF g.67658 m.67658 type:5prime_partial len:470 (-) comp15439_c0_seq1:337-1746(-) [Echinoplana_celerrimaclean]
IAIIACMPIPLIGGTASRSAGHLGRHRALGRRALQRSPRRAYRGFIDEMQHFEAKMSSEECRRIVTKFECRHDFPAEEAV
PVKAFYANQCAVNRPVEDRWSATRSPFSPGLIMGIFDGHAGPACAHTISQTLPDYMFTAVMDGSDLEAAHHAVVREANKR
VVAEPLLPPQLGPVPPEVLEVHTNNLRRFIVEHASTVEEEEEIHYNSAFSLAFTRLDSDLQSSAYARSADSINFPLVRAV
TSGCVATVAFLRGCDELCIAQVGDSGAVMGQVDRDGHLVAQKMTQEHNSSNVSEVSRLLRSHPVSESPAILVGDRLFGEL
VPLRTFGNIRYKWPSAQLRETAVLLGVPPSYQIHPRQYKTPPYLTAMPELTEHRLSRRDRFLILASDGLWDMISPGEAVQ
VVQAALDEPDLKGNPATNLILTALGGSVHSVDYRRVAVMLSISGTVARNYRDDITVVVVEFDGDRLEKT

>98081 [HELRO]
MKSLLLKHAGYLPFLSLKYSKYLLNNLYRNFSTTSFFFKQEELFPQRLVLPESHGYTPVLSPAQVTSMLTSNQATHHYPV
GGPVTRFDSSQLSSNNPIEDRRAVGKLVQTGGLLFGVFDGHGGAACAQAVSERLFDYIALCLLSPKQLEHYSRLMRTSEP
LSLLDLYRFQNDYFNEDLVEFYSQSLQKFVVEHLSTTGLEDENDEIANSIIGYLKTAFRRLDDDISYEAMPVGGKINEDL
MSIAMSGSCCCTVHILGKTLHTANIGDCRAVVGSLGQDGHWVPKVLTVDHNVHNEKEAKRIHDSHPKSEWISLIRNGRLL
SQLIPVRAFGDVRFKWPVKDLKNLVSLLGNSPYAQSIIPAHYYSPPYLIARPEVKSHELTDSDHFVIVASDGLWEMLSNE
KAVEIVGDHITGKQATDKSVDRERFTLGEINQILRERRRGEAHRTTDSNGAVHLLRHALGYEHRKVSEMLTFPPQISRSY
RDDITIIIVYFDTKFLAKQ

>AAF67480.1; AAH47619.1; AAH64978.1; AAH98343.1; BAG51859.1; BAG54383.1; BAG63890.1; EAW91704.1; ENSG00000164951 [HUMAN]
MCVCPGPRRIGIPVRSSSLPLFSDAMPAPTQLFFPLIRNCELSRIYGTACYCHHKHLCCSSSYIPQSRLRYTPHPAYATF
CRPKENWWQYTQGRRYASTPQKFYLTPPQVNSILKANEYSFKVPEFDGKNVSSILGFDSNQLPANAPIEDRRSAATCLQT
RGMLLGVFDGHAGCACSQAVSERLFYYIAVSLLPHETLLEIENAVESGRALLPILQWHKHPNDYFSKEASKLYFNSLRTY
WQELIDLNTGESTDIDVKEALINAFKRLDNDISLEAQVGDPNSFLNYLVLRVAFSGATACVAHVDGVDLHVANTGDSRAM
LGVQEEDGSWSAVTLSNDHNAQNERELERLKLEHPKSEAKSVVKQDRLLGLLMPFRAFGDVKFKWSIDLQKRVIESGPDQ
LNDNEYTKFIPPNYHTPPYLTAEPEVTYHRLRPQDKFLVLATDGLWETMHRQDVVRIVGEYLTGMHHQQPIAVGGYKVTL
GQMHGLLTERRTKMSSVFEDQNAATHLIRHAVGNNEFGTVDHERLSKMLSLPEELARMYRDDITIIVVQFNSHVVGAYQN
QE

>estExt_Genewise1.C_sca_90325 [LOTGI]
MNVMFKCIHRYIVVKCPCRPRSELGIQKWSRQFSVSNAGKNARTSGRSNFRLSRNRGIDDNQSPRLSPHQVTTILRVNET
SEVVESGPIRAFETNQLPSNHPIEDRRCEAKLPIDGDKYLFAVHDGHAGCACAQSLNERLFNYLAVALSPPEIVEKVKNG
EIDLTTELLHWYNGGIKYKHEQLKELYDKSLKKFARETLTVFSDDTFRREALANAFMRLDEDISTEALPNASNPVLSSET
LTVAFAGSVSCVAYVDGIDLFIANTGDCRAVLGVHKMDDHWEAIPLSTPHDGNNEEEVNRILNRHPNESNNIFKNGRLFG
DLAPLRAFGDVRYKWDAKDLKHIVNTSKYPHSFISIYGDRLVPNNYNTPPYLTAEPEITHHKLTPKDKFLVLASDGLWDM
VSPEKVVQLVAGHMDGRQVLVHFTLPRENMTLGEINKILTQRKKGLANKNVDENVATHLIRNAIGQDHGQLSAQLTLPNS
ISRFYRDDITVTVIYFNSEYIMDYSTSNH

>m.11294 g.11294  ORF g.11294 m.11294 type:complete len:525 (+) gi|399772406|dbj|FX187341.1|:348-1922(+) [Lymnaea_stagnalis]
MMNSARYTFTGTIKNLSSSNTQLASISNVFRSHKCKGNISLIGLPTIPNNGRCHSFMKLFYKIRLAHGPDPVESPRLTPK
MVTSILRMNEKTAKQTDTGGVVKEVHCNQLPANKPIEDRHLEAKLKATEKYLFGVFDGHAGCACAQALKDRLFKYIAVSL
SDPQKLNQLTKEGPSAVDQLVEYLSTTHTDSVSPDLDSIHWQSLLQYVIDSQDMYGLDSNVEEALKNAFLRLDQDISTEA
TIHTTDEGLGADLVNIAFSGSVGCVAYIDGLDLYVANVGDCQAVIGSHSTDSETWHATPMSNKHDAHNENEVKRLFSKHQ
NESNNILKDSRLFGQLMPLRAFGDIRYKWAKSDLINLSRLMGKHPGPFLSGYKDLKVPHNYQTPPYLDAEPEVLHYRLSP
KDRFLVIASDGLWDSEGMSLDKVVSLVGHHTDGHQVLAHYRPPENAHLGVINETLRKRKSNLAKRAVDENVTTHLLRHAL
GLEHGQLSAQLTLPEKLVRLYRDDMTILVVYFDTDYIMAYTRKH

>m.54460 g.54460  ORF g.54460 m.54460 type:complete len:477 (+) comp37905_c0_seq1:100-1530(+) [Monocelis_spclean]
MPIKLSHGLIKSLQRLTRCSFHSTVIKSREYIDELSQQYEAKLSEAEVKNNFSLNEVYKEIKSSPVHSFSANQISVNRPV
EDRWNGSCFGSVSSFHTATKLGGYFFNVTDGHAGHACAHAVNLRLHDYVAASLLDSDCLYNMHMELKENPFSPIIQSYLQ
NGMEPWGHLSSAVKEMHSKQILKYIDEMLSTADIENEPTSPADSIQSALMRLDSDMVSAALPSSKQALDRAVLRIVLSGC
VNTMLYLPANEDHFYIAQTGDCEAVLGVYDDDCWMAEKLAQPHNDDNEEEVERIKSEHPVNEASFLIRDGRLLGELMPLR
AFGDVRFKWKATELKYVSSLLDIPPSYPVMPSFYYTPPYLTAKPDVFKRSIRPEQDRFIILATDGLWEQLSPGEAVKIVA
DCIERGELQQSSTALIQAALGGTRGNEQVDYVRISSLLSMPANVARYYRDDITVVVVFLRPDAPTTDSELSFTVEK

>PP14784; PPA01402 [PRIPA]
MILGILAMRWKQAIRGMRTARKAADDRLRQFERSFEINEGPIKRVDICQLAANQPIEDFYSLGRCVSSRALLLAVCDGHG
GSACSRYISAHLMAYVCAAVLDKHVQTEVPVDKRLEWIFSSSDAHLNQENNLRNGAYAIEARLHSFHAKFKNMDTKTVKS
SLQAAFLALDEDIAQAALPDAKGRVHRARAAIAASGSCASLAHIRSRSLHVANAGDCAAVLGVESASGIVSSLQLSRPHC
VENADEVARIKAAHPSSESHVLRGGRLLGELYPLRAFGDVRYKWPLELQKAVLGPLGSPPPPNLLTPPYLTAMPEVFHHK
LTKSDRFLIVASDGLWEWFDADTAVRLVRDHSLGALSLQPYEPSPDLTLGEVYEQLKARRAGERKRPLDTNSATHLLRHA
LGGA

>SPU_025951gn [STRPU]
MAHFSFSTILVNQNVRLSLRSNIVRNCRQIHFMRSRPISCILKEKKKRYAVLTEERFTCRRIVASSQSRYPWRMNPVLTP
EQTSEALQQNEVSVHFDEESSPQAVQRYDSNQLFSNKPGEDRRAIAECMFTNGVLFGVFDGHGGTACAQAISERLFNYIV
AETLPFQTLPKALARLQSGEMNDLVKWHRHPNEYKLQATADLYKESLIKYVQANLSVDVLDDDDTADVLKTAFDRLDNDF
STEAMRATTEPLGIEPVLTAVTGSCACVAYVNDQDLYVANVGDCRAVLGRSKGYGAWESIPLTVDHNVQNLDEVNRIKGG
HPSHESTTVIKNGRLLGELMPLRAFGNIRFKWTAEMQRTLMRTFIGYLPPKSFHTPPYLITTPEVTHHRLTSNDKFLILA
SDGLWDMLSSDKAVQLVGEHMKSMKASSSYGVQEGAALKDVMKDLKERMDILKSLDTNSATHLIRYSLCGVGNDFDLNKL
AEVLSLPDAIARQHRDDMTVTVIYFDS

>gi|291245056|ref|XP_002742408.1| PREDICTED: pyruvate dehydrogenase phosphatase-like [Saccoglossus kowalevskii] [Saccoglossus_kowalevskii]
MCVRLLACRWFRRLGESDPSSFRYLLHNRYDVNRVRRVNKQFTTSSRRCAMLSPSEVSTILRQQEFTVHLDKYEGGVVTS
FDTTQLAANRPVEDRRSAATCLRSGGLLFGVFDGHAGTACSQAVSERLFDYIATSILPYDRLAEIQDAFLHRRTEIPLLK
WHRNPDDYISVENAEGYKKSLGRFVNDSLAMNVEDDDLHAAIELAFERLDEDISSEARALIGGRTTVYQDATQVALSGSC
ACVAYINGSDVWVANVGDSRAIIGRKAEMTHSGWIPKALSHRHSGHNTVEIDRIRKAHPHNESAFLIKNNRLLSELAPLR
AFGDVKYKWHANQLRALPNGRMLIPRHYYTPPYLVATPEIIHHRLTPQDKFLVIATDGLWDFMTKEKTVQLVGDHISGRE
TLEAFKVRPTSRFTLSDINSKLKDRKSGLASRPIDDNVATHLVRHALGDSEKGISHGKLSAFLSLPHYEVRDHRDDITIY
VIFFDTEKKRSKSRG
