# Supplementary material for: OMA standalone: orthology inference among public and custom genomes and transcriptomes
Source: Genome Res. 2019 Jul;29(7):1152–63. doi: 10.1101/gr.243212.118 (PMC6633268; doi:10.1101/gr.243212.118)
Supplement: Supplemental Material [file supp_gr.243212.118_Supplemental_Data.zip › orthologous_groups/OMA/OG10498.fa]

>m.13666 g.13666  ORF g.13666 m.13666 type:5prime_partial len:204 (-) gi|425838913|emb|HE714659.1|:51-662(-) [Adineta_ricciae_14cd]
LKGRVFEVSLGDLNKHDDEDSHRKFRFICEDVQGRHCLTNFHGMDMTTDRLRMLIKKWQTLIEAQADIRTSDGYLLRVFC
IGFTMKMRGQIRKTAYAQHTQIKAIRKKMVEIMTRDIAGSELKEVVNKLIPNSIGSEIEKACRGIYPLQNVNVRKVKVLK
KPKFDVTRLMEMHGESYSSVTVDEKGQRVERVDGYEPPVQSSVX

>m.1601 g.1601  ORF g.1601 m.1601 type:internal len:232 (+) gi|66272519|gb|DR008375.1|DR008375:1-699(+) [Lumbricus_rubellus]
VXIAVMAVGKNKRLSKGGKKGGKKKVVDPFSKKDWYDVKAPSMFNNRNIGKTIVTRTIGTKIASDGLKGRVFEVALADLQ
NDEIAFRKFKLMSEEVQGRNVLTNFHGMDMTTDKLKSMVKKFQTLIEAHVDVKTTDGYLLRLFAIGFTARRQNQDKKTSY
AQSTQVRAIRKKMVDIMTREVSSSDLKDVVNKLIPDSIGKDIEKVSQGIYPLHDVYIRKVKVLKKPKFDLGK

>m.28594 g.28594  ORF g.28594 m.28594 type:internal len:231 (+) gi|53551905|gb|CN810053.1|CN810053:3-698(+) [Lymnaea_stagnalis]
LTKGGTNGTKKKVVDPFSKKEWYDVKAPSMFSVRQIGKTLVTRSQGTKIASDNLKGRVFEVSLADLQNDEVTFRKFKLIA
EEIQGRNVLTNFHGMSLTRDKLCSMVKKWQTLIEANVDVKTTDGYLLRVFVIGFTKKRNNQVKKTCYAQHAQVKAIRKKM
VEIVSREVSSNDMKEVVNKLIPDSIGKDIEKSCQGIYPLHDVLIQKVKVLKKPKFDVGRLMELHGEGGCST

>m.10318 g.10318  ORF g.10318 m.10318 type:5prime_partial len:240 (+) gi|212818158|gb|GE751712.1|GE751712:3-722(+) [Mytilus_californianus]
EKKKDWYDVKAPCMFVVRQIGKTLVTRTQGTKIASDGLKGRVFEISLADLQNDEVSFRKFKLMAEDVQGRNVLTNFHGMD
LTRDKLCSMVKKWQTLIEANVDVRTTDGYLLRMFCIGFTKKKAMQNKKTCYAQHTQVKTIRKKMVDIITKEVSTNDMKEV
VNKLIPDSIGKDIEKARQGIYPLHDVFIRKVKVLKKPKFDLGKLMELHGEGSASKTVVTESGETVERPEGYEPPVLQSV

>m.35605 g.35605  ORF g.35605 m.35605 type:5prime_partial len:214 (+) gi|378916421|gb|FO163734.1|FO163734:2-643(+) [Sepia_officinalis]
TQGTKIASEGLKGRVFEVSLADLQNDEIAFRKMRLIAEEVQGKNVLTNFHGMDLTRDKLCSMVKKWQTLIQAHVDVRTTD
GYLLRMFCIGFTKKKPNQSKKTCYAQHAQVKLIRKKMLDIITREVASNDMKEVVNKLIPDSIGKDIEKACQGIYPLHDVF
IRKVKVLKKPKFDLGKLMEMHGEGKGSAGGTGTETGDRLNRPEGYEPPIQESV
