# Supplementary material for: OMA standalone: orthology inference among public and custom genomes and transcriptomes
Source: Genome Res. 2019 Jul;29(7):1152–63. doi: 10.1101/gr.243212.118 (PMC6633268; doi:10.1101/gr.243212.118)
Supplement: Supplemental Material [file supp_gr.243212.118_Supplemental_Data.zip › orthologous_groups/OMA/OG105.fa]

>AAA28119.1; AAA28120.1; CAA30854.1; CAA95806.1; CAA95848.1; R06C7.10 [CAEEL]
MSLEHEKDPGWQYLKRSREQQLADQSRPYDSKKNVWIPDAEEGYIEGVIKGPGPKADTVIVTAGGKDVTLKKDIVQEVNP
PKFEKTEDMSNLTFLNDASVLWNLRSRYAAMLIYTYSGLFCVVINPYKRLPIYTDSVARMFMGKRRTEMPPHLFAVSDQA
YRYMLQDHENQSMLITGESGAGKTENTKKVICYFATVGASQKAALKEGEKEVTLEDQIVQTNPVLEAFGNAKTVRNNNSS
RFGKFIRIHFNKHGTLASCDIEHYLLEKSRVIRQAPGERCYHIFYQIYSDFKPQLRDELLLNHPISNYWFVAQAELLIDG
IDDTEEFQLTDEAFDVLKFSPTEKMDCYRLMSAHMHMGNMKFKQRPREEQAEPDGQDEAERACNMYGIDVDQFLKALVSP
RVKVGTEWVSKGQNVDQVHWAIGAMAKGLYARVFHWLVKKCNLTLDQKGIDRDYFIGVLDIAGFEIFDFNSFEQLWINFV
NEKLQQFFNHHMFVLEQEEYAREGIQWTFIDFGLDLQACIELIEKPLGIISMLDEECIVPKATDMTLAQKLTDQHLGKHP
NFEKPKPPKGKQGEAHFAMRHYAGTVRYNVLNWLEKNKDPLNDTVVSVMKASKKNDLLVEIWQDYTTQEEAAAAAKAGGG
RKGGKSGSFMTVSMMYRESLNKLMTMLHKTHPHFIRCIIPNEKKQSGMIDAALVLNQLTCNGVLEGIRICRKGFPNRTQH
PDFVQRYAILAAKEAKSSDDMKTCAGAILQALINQKQLNDEQFRIGHTKVFFKAGVVAHIEDLRDDKLNQIITGFQSAIR
WYTATADAGARRKQLNSYIILQRNIRSWCVLRTWDWFLLFGKLRPQLKCGKMAEEMIKMAEEQKVLEAEAKKAESARKSQ
EEAYAKLSAERSKLLEALELTQGGSAAIEEKLTRLNSARQEVEKSLNDANDRLSEHEEKNADLEKQRRKAQQEVENLKKS
IEAVDGNLAKSLEEKAAKENQIHSLQDEMNSQDETIGKINKEKKLLEENNRQLVDDLQAEEAKQAQANRLRGKLEQTLDE
MEEAVEREKRIRAETEKSKRKVEGELKGAQETIDELSAIKLETDASLKKKEADIHALGVRIEDEQALANRLTRQSKENAQ
RIIEIEDELEHERQSRSKADRARAELQRELDELNERLDEQNKQLEIQQDNNKKKDSEIIKFRRDLDEKNMANEDQMAMIR
RKNNDQISALTNTLDALQKSKAKIEKEKGVLQKELDDINAQVDQETKSRVEQERLAKQYEIQVAELQQKVDEQSRQIGEY
TSTKGRLSNDNSDLARQVEELEIHLATINRAKTAFSSQLVEAKKAAEDELHERQEFHAACKNLEHELDQCHELLEEQING
KDDIQRQLSRINSEISQWKARYEGEGLVGSEELEELKRKQMNRVMDLQEALSAAQNKVISLEKAKGKLLAETEDARSDVD
RHLTVIASLEKKQRAFDKIVDDWKRKVDDIQKEIDATTRDSRNTSTEVFKLRSSMDNLSEQIETLRRENKIFSQEIRDIN
EQITQGGRTYQEVHKSVRRLEQEKDELQHALDEAEAALEAEESKVLRLQIEVQQIRSEIEKRIQEKEEEFENTRKNHQRA
LESIQASLETEAKSKAELARAKKKLETDINQLEIALDHANKANVDAQKNLKKLFDQVKELQGQVDDEQRRREEIRENYLA
AEKRLAIALSESEDLAHRIEASDKHKKQLEIEQAELKSSNTELIGNNAALSAMKRKVENEVQIARNELDEYLNELKASEE
RARKAAADADRLAEEVRQEQEHAVHVDRQRKSLELNAKELQAKIDDAERAMIQFGAKALAKVEDRVRSLEAELHSEQRRH
QESIKGYTKQERRARELQFQVEEDKKAFDRLQENVEKLQQKIRVQKRQIEEAEEVATQNLSKFRQIQLALENAEERAEVA
ENSLVRMRGQVVRSATNK

>PP23801; PPA28211 [PRIPA]
MSMLENEKDPGWQYLKQSREQMLADQSKPYDSKKNVWLPDAEEGYIAAEIKSTKGDLATVVTVKGDSTVKKDLLQEMNPP
KFEKTEDMSNLSFLNDASVLHNLRARYASMLIYTYSGLFCVVINPYKRLPIYTDSVARMFMGKRRTEMPPHLFAVSDEAY
RNMLLDHENQSMLITGESGAGKTENTKKVIAYFAAVGASQQSAKAEGEKTVTLEDQIVQTNPVLEAFGNAKTVRNNNSSR
FGKFIRIHFSKQGRLASCDIEHYLLEKSRVIRQAPGERCYHIFYQIFCDAIPGIKEKLLLNKPLSDYWFVAQAELEIDGI
DDVEECKLTDEAFDILNFSADEKMDCYRIMAAHMHMGNMKFKQRPREEQAEPDGTDDAERACKMYGIDVDAFLKALVSPR
VKVGTEWVSKGQNVEQVNWAVGAMAKGLYARVFDWLVKKCNLTLDQQGISRDYFIGVLDIAGFEIFDKPMNNEFNSFEQL
WINFVNEKLQQFFNHHMFVLEQEEYKREGIDWVFIDFGLDLQACIELIEKPLGIISMLDEECIVPKATDMTLAQKLVEQH
LGKHPNFEKPKPPKGKQGEAHFAMRHYAGTVRYNVLNWLEKNKDPLNDTVVSVMKGGKNNALLSTVWENYQTQEEAANAA
KSGGGKKKGKSGSFMTVSMMYRESLNKLMTMLHKTHPHFIRCIIPNEKKASGVIDASLVLNQLTCNGVLEGIRICRKGFP
NRTLHPDFVFRYGILAAEAAKSVSDAKAAATAILNQLIKEKKLTDEQFRVGHTKVFFKAGVVAHIEDLRDDKMNQIITGL
QAYCRWWAAKIIYRKHTFGLESYGILQKTIRWWNANRDWDWFLLYARVKPMLKGPKKQEELLKAREQYKLLEEQMKKELE
EKKVHEDAYNKVFAEKTRLLELLEGLRGGGSAIEDRLKKLNSNKLGVEKQLNEAHDKLAELEERNSELDRQKKRSEHEVD
QAKKVISNLESSLEKAESDKQSKENQIRALQDEMNNQDESIAKLNKEKKHQEEVNRQLVEDLQASEGKVAGNNRQKQKLE
QTLDEVEEAVERERRSRGEIEKNKRKVESELKGMQENIDEMTSLKLAADANLKKKEAEMHALAVRMEDEKALQIRMGRQA
KELAQRLVEIEDELENERQARAKADRARAEIQRDLDDLNEKLEDLRAQCANLIDANKKRDAEIAKIRRDLEDKNIVHEDQ
LAAQRKRNNDQVADLTLQLEQLQKSKIKAEKDRGQVQKELDDINNQLDIEGKNRAEQERLAKLYEVQVEELQQKVDEQAR
QISEYSASKGRLNNENGDLVRTLEELEIQFNALSRSKAQLVTQVTEAKKAAEEESHERVEINAAVRNLEHEIESMQEQLE
EQIESKSEIMRALSKVNSEISHWKSRYEGEGLVGAEEVEEAKRKQIARYLDLQDALNAANNKISSLEKAKSRLLQETEDA
RSDVDRHLTTIATLEKKQKAFDKIVEDWKKKTDDIQREVDAANRDARNTNTEVFRLRSGIDSLTDLIEQLRRENKNFSME
IRDVNEQIFQGGRNLNDVQKQVKRLELEKDELQHALDEAEAALEAEETKVLRLQVEVQQVRSDIEKRIQEKEEEFENTRK
THQRAIDSLQASLETEVKSKAELLRVKKTLESDINQLEIALDHSNKANVDAQKSLKRLIEQTKEAQQTLDDEQRKREEFR
ENYLSAEKRYAVAMAEHDEIMQRIDYTEKVRKQHELDAVDLKTQNTNLIAANAALSASKRKLENDVTISRNELGDAQNEL
KQSEERARKAMADAERLADEVKQEQEHISHIDRQRKGLELSAKELQAKIDDAEAAMIKFGQRALSKVEERIRAIEQEYLA
EQRKHQESIKGLTRQDKRVREMQFQVEEDKKAFDRLQELVEKLQQKIRVQKRQIEEAEEVAAQNLSKFRQIQLALENAEE
RADVAENSLARMRHTVVKKTGSGSNFLPAKKD
