# Supplementary material for: OMA standalone: orthology inference among public and custom genomes and transcriptomes
Source: Genome Res. 2019 Jul;29(7):1152–63. doi: 10.1101/gr.243212.118 (PMC6633268; doi:10.1101/gr.243212.118)
Supplement: Supplemental Material [file supp_gr.243212.118_Supplemental_Data.zip › orthologous_groups/OMA/OG1058.fa]

>ACYPI003991 [ACYPI]
MHTFRLPEFLKCVKNYLNKKGLQTRGSGGEDLRMTVEPCGDGGELLRITTLPSPGPQSPSARSQHYDPEYAKIEAWLDEH
RDFAYDYFLRKATRNIVDAWLVSHASASSCGASGGGGGGCGSGGGSSGGNATMTPTGIERQQSIGTPGCSGGGGGNSGTT
TPVRKISAHEFERGGLKPMVTTVDGTPTFLASYEHPDETTTAPVSRRRSRHELRQLDEKQLIFELVKDICNELDVRSLCH
KILQNVSTLLNADRGSLFLVQGGGLSACQHDHHHRPMKRCLVSKLFDVCSRSTLQEMEKKKEIHIPWGTGIVGYVAESGE
PVNIPDAYKDTRFNHDIDARTGYKTHSLLCMPIKDFNGEVMGVAQVINKKNAPCFTQNDEKVFSDYLQFCGIGLRNAQLY
EKSQLEVKRNQVLLDLARMIFEEQSTIEHMVFRILTHTQSLIQCQRVQVLLLHEASKASFSRVFDLEANDLQGKDNERTS
PFESRFPVNIGITGYVATTGETVNIANAYDDSRFDQSVDEDAGFKHSTVLCMPIKNSSGQIIGVIQLVNKFDDLLFTKND
ENFVEAFAIFCGMGIHNTHMFEKAIIANAKQNVTLDVLSYHASASLEDAQKLRALQVPSAVTYNLYDFSFDDIYMSDDDT
LLASIRMFMDMDLVEPFHIDYQVLCRWLLSVKKNYRSVTYHNWRHAFNVAQMMFSIITATRWWQVFGDLECLALIIACLC
HDLDHRGTNNSFQIKVSSPLAQLYSTSTMEHHHFDQCLMILNSQGNQILGNLSPNEYSRVIKVLEDAILATDLAVYFRKR
GKFLELVRTGMYDWTREEDRELFRAMLMTVCDLAAITKPWEIEKRVAELVTNEFFEQGDIERRKFNITPIDIMNREKEDQ
LPMMQVGFIDSICLPIYQAIADLSEKLEPLIEGVRQNKTHWLEESQQTYHPQRHN

>e_gw1.485.8.1 [CAPI1]
MVSDVNGTLSFLGASQRFAAASSKTRRSRAELQALDERELLYELVLNICNDLDVTSLCHKILQNVSLLLNADRCSLFLLE
GEGSEEQCVVSKLFDVSANASLDACTVDEVRVPWGTGIVGNVAQTGQALNIPDAYKDSRFNVEVDLKTGYTTRNILCMPI
LDAEGKVIGVSQAINKISSRGRGDEAFSEHDEKVFDSYLAFCGIGLRNAQLYERSLLENRRNQLLLDLARVIFEEQSNVA
GLIHKIMTHTQSLLQCERCQVLLVEDDLATQGVFSQVFDFGANDSKEENGCHLSCHPDQRFPLNIGITGHVAESGVTLNI
PDAYQDDRFDPKVDEDTGFKTQSILCMPIRNATGSIIGVAQLINKLDGTPFNNNDQYILEAFIIFCGMGIHNTQMYEKAV
KAMAKQSIALEVLSYHAAAPSEEVHRLKKMAVPSVEHFQLYDYKFSDFVFDDDETIKAGIRMFLDLNLLETFSIGYEVFC
RWILSVKKNYRNVTYHNWRHAFNVTQTMFVMIKQGQLQNIFGDEEVLALMVACLCHDLDHRGTNNQFQIQSESPLAQLYS
TSTLEHHHFDQCLMILNTKGSEIFGQLNKKQYSRVIRILENAILATDLALYFRFRSEFFTIIDSGQAAWNTETDKDLLRS
MMMTACDVAAITKPWKVQQKVANLIANEFFEQGDLEKHQLHIRPIDMMDREKKDELPTMQVKFIDSICMPVYQAFARLDT
KFAPLLDGCQSNRDNWKRMQEGPIKITHEEQVRENAHKDSQESMRKKGSSGQLMQWVLSCVRKSSEER

>m.75685 g.75685  ORF g.75685 m.75685 type:complete len:886 (+) comp46025_c0_seq1:811-3468(+) [Cerebratulus_spclean14cd]
MDLELGTLDHRPPPVNEEYDRVEHWLDDHPDFVHDYFARKATRTMIDAWLISHAMQSGLPSQGDSGTTQGNSSGSNSRTN
SGANTPVRKISAQEFDRGGILKPMVATVDGTPTFLAPGVNSPTGSGPSKSRKSRSELKHLDERELMYELVIDICNDLDVD
SLCHKILQNVSILVNADRCSLFLVHGEKGSSDRCLTSKLFDVTTESTLEECLDKCTELRIPWGTGIIGTVAKTGEPLNIP
DAYEDPRFNDEIDIKTGYKTRSIVCMPIKDHYGETIGVAQAINKISVIDEPFDEKDEKVFSSYLAFCGIGLRNAQLYERS
QLENRRNQVLLDLARIIFEEQTNVASLIQKIMMHTQSLLQCERCQVLLVDESSKDKNKRNRVRNETMGVFSQVFDLEASD
FDNDDSCNREVSSEPRFPINIGITGYTATTGETLNIADAYEDDRFDPVVDEDAEGGFHTRGILCMPIKNAMGQVIGVIQL
INKLDGTAFNQNDQNLFEAFAIFCGLGINNTQMYEKAVKAMAKQRVALECLSYHAIAPAEEAIRLKKLPIPSASYFRLND
YNFNDFTLDDDDTLKACVRMFLDLELIEKFHINYDLMCRWLLSVKKNYRNVTYHNWRHAFNVAQTMYCMIRNAHMQNVIG
DLECLALIVGCLCHDLDHRGTNNQFQIKTMSAMAQLYSTSVLEHHHFDQCIMILNTKGNEILSNLRQDQYERVVKTLENA
ILATDLALYFRFRGEFFNLIDSGQANWQDDDHRELLRSMMMTACDVAAITKPWEVQKKVAELVASEFFEQGDIEKKQLKI
KPIDMMDRDKKDQLPSMQVGFIDAVCMPVYQAFSKISDRFKPLTDGCKKNRRHWQDLADRQNKTFADQQDTEKPDRDSEG
GTVGSX

>m.76998 g.76998  ORF g.76998 m.76998 type:complete len:912 (-) comp25991_c0_seq1:116-2851(-) [Echinoplana_celerrimaclean]
MRASHFGRRSAAAGSSGGEALHLDTAGRARRKHSAPADMAPRPELLDSQSEAEQVERWLDCHPDFAQEYFARKATRVMVD
GWLVGHGSHGPLICATAEDDKDLPPHPSPALVSPELRSSLGSCASRSESGNDTPVRKISSQEFEAVAGRPLLATASDGSV
TFITGASPPSLSDSLSVKARPPRRLSQVRGLDERELMHELILDICHDLDTTSLCHKILQNVCLLLGADRCSLFLLDRDRE
TGEAHLVSKLFDVTFESTEEESVQRAEQGHIRLALGRGIMGTVAATGEALNIPDAYQDPRFNKDIDQQTGYRTRSLLCMP
IKDPAGQVLGVAQAVNKVYPQEGPFSAHDLHTFQSYVAFCGVGLRNARLYRESQLETRRNQVLLDLARLIFEEQNDLNHL
IYKIMMHTQSLLQCERCQVLLIDDVESGKGIFNRVYELCASDFGEDKTYSREITDEPRFPINLGITSHVARHGETLMIPD
AYKDPRFDPSVDDDGFRTKAILCTPIKNAAQSVMGVCQLLNRLDDGVFTHADRVLFEAFALFCGLGIHNTQMYENAVRAM
AKQQVALEVLSYHAVAPVEDAVRLKKLLIPSVRYYKLNEFSFTDFDMTDDDTLRACLRMFIELNFIKSFQIPYAVLCRWL
LSVKKNYRNVTYHNWRHAFNVAQTMFAIIKNSQMESLLGSKECLSLIIACLCHDLDHRGTNNQFQIKTMSPLAQLYSTSV
LEQHHFDQCIMILSTKGNDILCNVSAEDYQSVMQLIEQAILATDLARYFSRRADFFKLVEDEASAASVSWRDESNRELLR
AMLMTACDVNAIAKPWAVQKKVAEMIANEFFEQGDMEKRELKITPIDLLNREKKDQLPAMQVGFADTICIPIYEAIAKVS
LNLQPLLIGCQENRARWQALAESYRKREDKK

>AAC63967.1; AAC63968.1; AAF40301.1; AAF40303.1; AAI26234.1; AAK08016.1; AAP21809.1; AAP31235.1; AAY40985.1; BAA28945.1; BAA33372.2; BAA81667.1; BAF82878.1; CAA06170.1; EAX05275.1; ENSG00000138735 [HUMAN]
MERAGPSFGQQRQQQQPQQQKQQQRDQDSVEAWLDDHWDFTFSYFVRKATREMVNAWFAERVHTIPVCKEGIRGHTESCS
CPLQQSPRADNSAPGTPTRKISASEFDRPLRPIVVKDSEGTVSFLSDSEKKEQMPLTPPRFDHDEGDQCSRLLELVKDIS
SHLDVTALCHKIFLHIHGLISADRYSLFLVCEDSSNDKFLISRLFDVAEGSTLEEVSNNCIRLEWNKGIVGHVAALGEPL
NIKDAYEDPRFNAEVDQITGYKTQSILCMPIKNHREEVVGVAQAINKKSGNGGTFTEKDEKDFAAYLAFCGIVLHNAQLY
ETSLLENKRNQVLLDLASLIFEEQQSLEVILKKIAATIISFMQVQKCTIFIVDEDCSDSFSSVFHMECEELEKSSDTLTR
EHDANKINYMYAQYVKNTMEPLNIPDVSKDKRFPWTTENTGNVNQQCIRSLLCTPIKNGKKNKVIGVCQLVNKMEENTGK
VKPFNRNDEQFLEAFVIFCGLGIQNTQMYEAVERAMAKQMVTLEVLSYHASAAEEETRELQSLAAAVVPSAQTLKITDFS
FSDFELSDLETALCTIRMFTDLNLVQNFQMKHEVLCRWILSVKKNYRKNVAYHNWRHAFNTAQCMFAALKAGKIQNKLTD
LEILALLIAALSHDLDHRGVNNSYIQRSEHPLAQLYCHSIMEHHHFDQCLMILNSPGNQILSGLSIEEYKTTLKIIKQAI
LATDLALYIKRRGEFFELIRKNQFNLEDPHQKELFLAMLMTACDLSAITKPWPIQQRIAELVATEFFDQGDRERKELNIE
PTDLMNREKKNKIPSMQVGFIDAICLQLYEALTHVSEDCFPLLDGCRKNRQKWQALAEQQEKMLINGESGQAKRN

>gnl|GNOMON|2569297.p Model predicted by Gnomon on Hydra magnipapillata strain 105 unplaced genomic scaffold HYDRAscaffold_39254, whole genome shotgun sequence (NW_004166965.1) [Hydra_M]
MDKYDDNEVNNFNGSEECLEEFGLSFNEDDDEDDDDDLSEERVEAWLDANEDFAASYFSRKAQKLMLDKFMPRSSRQSTQ
SRTSSPLPGSFLMQNATSSTNLASGTITPARKISSVDFEKGFLKPILSHVDGVPRFISLERSISRPLRQRKSKEELKELK
ILDEQALLMELVKDIANDLEINSLCHKILQNVSILTDGDRCSIFLVQDYGHGPKLLVSQVYDVNADSCVEEIKAKKEIIV
PWGTGIVGHVAKYGETLNIPDAYADPRFNQEVDKQLGYHTRSILCMPIISTVEIIAVAQVINKSGVRSSHVFTEEDEKIF
QKYLVFCGLGISNAQLFEQFQVEMKRNLVLLDLARVIFEEQSTLHDVVHKIMLNTQSLLQCERCSVLLVDPSSKSLFSQA
FDLEAKDYIDENEVRFPINIGITGYVASTGETLNIPNAYADPRFDPSVSKSFSGGVVQLLNKMDGKPFNQNDESLFEAFA
IFCGMAIHNTSIYEECLRAMARQKIALDILSYHATATDVEGTSLMKEIVPSSKTFRLRELTFDDAALSDKETCLAVLRMF
QDLRLITRFKIDYQVLCNWILSVKKNYRKVIYHNWRHAFNVTQTMFLMLKENSDFKCNFSDEEKLALLVGCLCHDLDHRG
TNNNFQVKSASPLSQLYGTSVMEHHHFDHCIMILHSSVGFLFLVH

>m.10298 g.10298  ORF g.10298 m.10298 type:5prime_partial len:1051 (-) gi|399781030|dbj|FX182783.1|:557-3709(-) [Lymnaea_stagnalis]
PSHARGGSLWSFRSRVSRGTSYAVGRMSSVGGAGYPGGGDAEDDEVRQEYDTMEKWLDEHPEFVHDYFARKARKSMVDGW
LIAHALSGADNLSTSSASSNSRTSSGANTPVRKISAQEFERGGILNPILTTVDGLPTFLGPSASTTPTQAKSRRRSKSEL
KSLDEKELMHELVMDICNDLDVTSLCFKILQNLCILLNADRCSLFLVKGTSERYLSSTLFDVTCDSEFQAVCDRADEIRI
PLGTGIAGHVAKIGQVLNIPDAYEDPRFNNEVDLRMGYKTRSILSLPIKDSEGEVIGVAQAINKISIKDEPFDEHDEKVF
GSYLAFCGIGLKNAQLYERSLLENRRNQVLLDLARVIFEEQSNVAYLIHKIMMHTQSLLQCQRCQVLLVEDAAKALFSQV
YDLQASDFDNDDSYNREGPHEPRFPINIGITGFVAATGEILNIPDAYTDPRFNQEVDVGTDFRTRAILCMPIKNVHGKVI
GVSQLVNKLDGTAFNKNDENLFEAFAIFCGMGISNTQMYETAVRAVAKQRVALEVMSYHAIAPEEDAHKLKKMPIPSSQY
YNLLDYKFCDFSLDDDNTLRATIRMFLDLDLLEHFNIDYEIFCRWMLSVKKNYRNVTYHNWRHAFNVTQTMFCMLQSGQM
SNILTDVERLALMVGCLCHDLDHRGTNNQFQHKTMSPLAELYGTSTMEHHHFDQCIMILSTKGSDIFRNLSQEAYEQVIT
LLESAILATDLALYFRYRGQFFQIVKCENPDWGNDENRNLLRSMMMTASDVSAITKPWEIQRKVASLVASEFFEQGDIEK
QTLNLKPIAMMDREQADKLPDLQVGFIDDICMPVYEAISKVSPRLAPLYEGCHQNRNNWLMEARAVKKRLEEKKVENINK
DKDEDKEKNEDEGKEKSNEEVGKEKEEDDDMELEDDEDTVVENFDLNVNTLIVDNGNNGATKEGGSSGYICQDSKISMGG
KAGDFAVYVGVEEDRISLEDRVHLLTKEDEKQQQNFNIEKWNRHEGERASLKQEGGKFWPKSPKGKTSKRRMFSCRERQR
GRDEDKSSTS

>m.62175 g.62175  ORF g.62175 m.62175 type:5prime_partial len:799 (-) comp80901_c0_seq6:91-2487(-) [Macrostomum_lignanoclean]
QQQQQQQLTPTASKISRSVSGDPGATFAIASMAPVPSASHHNLDSNQREPAGGGITEDEIIGELVRDIFYELDVSVLCHK
ILRNVCFLINADRCSLFLVESAASTATAATGDDVGDPAGGRDGEQLELVSSLFDVTVDSSLEAALANQSTIRIPLGQGIV
GNVALTGLPTRIEDAYKDCRFNREVDRLTGYRTRSVLCMPVKDHRGDVIGVTQAVNKKCAECETFTEKDEKTFERFLTFC
GIGIRNAKLYKQSQLETKRNQVLLDLVRIIFEQQNDLDPLVRKIMHYMQVITQCRWCQILLIDDPSASETSIDNRSSELK
RCGLFDQVYELWTDQDPTDGSKARFTASEECRLLLNSQIARFVCSSGEPLNIPNASQDDRLTELERVSITALLCIPVKNA
ISQVVGLCLLMNKPDGSSFTRGDQQLAEAFALFCGLGIHNTRMHEKAEVAMKRQRVALEVLSYHAVAKLDDAIRLSKCLV
PSARYLKLNDFAFTDIGLSDDETLICAIKMFEDAGAFSAFKIDYTSFCRWLLSVKRNYRSVTYHNWRHALNVTQTMHAML
KSSTELRALNRLDKMALLIACLCHDLDHRGTDNKFQKLTLSPLAQLYSSSMLERHHFNQCIMLLSISGCDILSPLTQPQY
ECCIETIEKCILATDLERHFQVRKQIRQIIDTGSFDISCPEHADILYGLLMTAADLSAITKPWNVQYKTAHLVANEFYEQ
GDRERSELNMQPEDLKDRDKRMRLPAMQVGFIDFVCQPVYTMLCELCTGLESLRDGCQTNRKQWDSLIDRSSAEGVRG

>m.67473 g.67473  ORF g.67473 m.67473 type:5prime_partial len:951 (-) comp33254_c0_seq1:353-3205(-) [Monocelis_spclean]
SNLFYRQTFEQCVSSSCHERSSPMTESACRVRKISPATSYTPPKSNSRNSSRKSSNTEAPNLVADIWDNRHSNSVAERVE
QWLDEHPEFTTEYFVKKATRDMVDQWVQMHNALSSRSQHYHHIINTNVSSLITGSTSHHSGIDASPSIDRITTSSGGSGS
NTPIRKISAQEFYGSSSKPIVITGTDGSPTFINDKDCRSTKQLKSQFNLSLRRSRHEIQHLDERELMHEVILDICNDLEL
NTLCFKILQNICLLLRADRCSLFLLHETPKGRMLVSELFDITEKSTFAESKEKSDEKSYRVPLGTGIMGHVALTGEYLNI
KNAYNDSRFNPEIDLQTGYRTRSILCMPLKDNNGEVLGVAQVVNKADPTDEPFTDKDVKIFESYLAFCAIGLRNAQLFHQ
STAETRRNQVLLDLARLIFEEQSDLGHLIHRILVQTQSLLQCERCQVLLIEDIEFQKGVFSHAFDLCATDLEKDDVLTKE
KPEEDRFPLHLAITGHVARTCEIINISDAYKDDRFDQSTDVNGFTTKALLCMPIRNSRNEVLGVFQLVNKMTTNTPVSAI
NNEAIFSPSDQHLLEALAIFCGLGIHNTQMFERAMRAVAKQRVALEILSYHAIAPIEEAQKLRKMLVPSSRYYKLTDFTF
TDFSLTDDDTLKACLRMFMDTDLVVKFRIPYNELCRWLLSVKKNYRNVTYHNWRHAFNVAQTVFAMIKNSNSLNEALDDV
DRLSLIIACLCHDLDHRGTNNQFQIKTMSPLAQLYSTSVLEHHHFDQCIMILTTKGNDILSQIKPIKYAQVIKRIEQSIL
ATDLAKYFSNRNTFFDLINLNNDPNKSCRPDWSTEENRYLLKSMLMTACDVAAISKPWPVQKKIAELVANEFFEQGDIEK
SELKITPIAMMDRDKQDQLPKLQVEFIDFICLPVYKAITKAFSQLQPLLDGCSHNRDCWEDLSKKKSNDS

>fgeneshTA2_pm.C_scaffold_10000036 [TRIAD]
MLLNEKELLLELVKDIANDLDVTSLCHKILQNVSILVNADRCSLFLVRGRGIDRYLEAKVFDVNCDSRVDIFEKRTPIRV
PWGSGIVGYTAKTGEILNIPDAYKDPRFNKGIDVETGYRTRSILCVPIANNYNEIIGVAQVINKMTNREDHFTKRDEQIF
STYLTFCAIGIQNAELFEKNAMEMRRNQVLLELARIIFEEQSTLPNMVHQILIQTKSLFSCEYCSVLMLNSSGKDFSQTF
DTESTAVAANGDKAGDRNMLNIRDVSTDERFDPSEDIATGFKTKTILCAPIRTNQRLLGAMQLINKSNGSNYFEIEDENL
FEAFAIYVGIAIYNSKMYDDVCKAMAKQAVALEVLSYHATASTNEAIALATEPIPPPVNYQLRELSFDDMTLSDYETVKA
TLSMFRDLQFTTKGAMDYQTLCRWTLSIKKNYRNVAYHNWRHAFNVAQTMYRIFQAKEFGGLLNDLEKLSLLVACLCHDL
DHRGTNNAFQLKTQSALAHLYSTSTMEHHHFDHCIMILNSEGNNIFAQLTPSQYSSVVKMLEHAILATDLALHFRHRKEF
ISKIASRSTDWSDPNNRMLLRAMMMTACDLAAITKPWEVEQRVAELVTNEYFEQGDLEREQLNVTPSDLMNRDRKDRLPQ
MQVDFIDSICDELYKAFADISPSLRPMYDRLMDNRREWTNLMSLSDKDN
