# Supplementary material for: OMA standalone: orthology inference among public and custom genomes and transcriptomes
Source: Genome Res. 2019 Jul;29(7):1152–63. doi: 10.1101/gr.243212.118 (PMC6633268; doi:10.1101/gr.243212.118)
Supplement: Supplemental Material [file supp_gr.243212.118_Supplemental_Data.zip › orthologous_groups/OMA/OG10588.fa]

>m.18694 g.18694  ORF g.18694 m.18694 type:5prime_partial len:273 (-) gi|425835284|emb|HE700398.1|:187-1005(-) [Adineta_ricciae_14cd]
QSKRAGLPFLFRGIGMSSDPENPLLLDVLTGSSSSYTANPDEQTLTDYPATVGKRTLLISVLQARNNARVGFVGSLDFFS
NDFFQSTVQSNVDKKSVKSGNEELALALTDWVFKQRGVLRARDIRHYLKSDKTTPSYYTIRNDIVFNVHFDEFVYDKWMP
FNGTDVQLEFVRIDPFVRTTMKNKGGQLEANFRVPDTYGIYKFIIDYNRIGYTNLYSATQVSVHPLRHTEYERFITSAYP
YYISSFSMMVGAFLLSFIVLYHRDDSAKPKAEX

>m.13574 g.13574  ORF g.13574 m.13574 type:5prime_partial len:186 (-) gi|157945292|gb|EV822613.2|EV822613:145-702(-) [Biomphalaria_glabrata]
VQKANGGKKFEKSGNEALALNLARWAFKNKGVLRVGKVSHHLQGEKEPPQAYTVMQQVEYSIVIEELVQGKWTPFKADDV
QLEFVRIDPFVRTTLTPKAGVFSTSFKLPDVYGVYQFKVDYNRIGYTRLYSATQVSVRPLEHTQYERFILSAYPYYASAF
SMMVGVFLLSLVFLHYKEDVKDKKE

>m.16940 g.16940  ORF g.16940 m.16940 type:internal len:221 (+) gi|225258142|gb|FM904239.1|FM904239:3-668(+) [Brachionus_plicatilis_14cd]
SEYPHPVGKGTLLISALQARNNARVVFVGSLDFFSNDFFESAVQRAAVNSKRFDKSGNQDLAVSLSQWVFKEKGVIRVGG
IDHHKVGEKRPPVAYTIKEDIVYSIKIEEMVNGKWVPFQAKDVQLEFVRLDPFVRTTLTNSNGNFNVKFKIPDVYGIFKF
VVDYNRIGYTHLFSSTQVSVRPLEHTQYERFIPAAFPYYASAFSMMAAVFLFTXHSLYHVD

>m.40316 g.40316  ORF g.40316 m.40316 type:5prime_partial len:230 (-) gi|148317826|gb|ES577719.1|ES577719:274-963(-) [Lymnaea_stagnalis]
KIDEFPMAVGSSTLLVAALQARNNARVVFVGSLDFFSDEFFQASVQKANGGKKFDKSGNEALALSLARWAFKNKGVLRVG
KVAHHLKGEKEPPQAYTVMQQVVYSIVIEELNNDKWTPFKADDVQLEFVRIDPFVRTTLTPKDGIFRTSFKLPDVYGVYQ
FKVDYNRVGFTRLYSATQVSVRPLEHTQYERFILSAYPYYASAFSMMAGVFLLSLVFLHYKEDIKDKKE

>m.22198 g.22198  ORF g.22198 m.22198 type:complete len:223 (-) gi|145894146|gb|ES399728.1|ES399728:255-923(-) [Mytilus_californianus]
MQWKEHPPVAAYRARNNARVVFXGSLEFFSDELXTSPVQNAIGKQKXDKSGNEQLAFNLADWVFREKGVLRVGAVKHLKK
GESAPPQYYTVFEEVSYSVVIDELKGGKWVPFTANDVQLEFVRIDPFVRTTLQPKNGKFSTIFKLPDVYGVYQFRVDYNR
IGYTHLFSTTQVSVRPLEHTQYERFIYSAFPYYASAFSMMAGVVLFSIVFLHFKDEPKEKKE

>m.62920 g.62920  ORF g.62920 m.62920 type:5prime_partial len:206 (-) gi|116371742|gb|EG414334.1|EG414334:73-690(-) [Schmidtea_mediterranea]
GSLDFFSDDLFTANVEHAVSKQTHSRSGNEALASAISKWVFKETGVLRVGNVSHKLAANNEQEASNPPPREYTIMEDVHY
EIAIDELQLDGTWKPFIADDVQLEFYRIDPFVRQNMLRKNGKFYLDFKLPDVYGVFKFLVDYHRVGYTHVYSSTQVSVRP
LMHTQYERFIQAAYPYYASAISMMVGLVLFSFVFLYFKDDKEKNE
