# Supplementary material for: OMA standalone: orthology inference among public and custom genomes and transcriptomes
Source: Genome Res. 2019 Jul;29(7):1152–63. doi: 10.1101/gr.243212.118 (PMC6633268; doi:10.1101/gr.243212.118)
Supplement: Supplemental Material [file supp_gr.243212.118_Supplemental_Data.zip › orthologous_groups/OMA/OG10589.fa]

>FBgn0086675 [DROME]
MTNAMDIVKNGSANGSVDGSNDESRTNLIVNYLPQTMTQEEMRSLFSSIGELESCKLVRDKVSGNLVLPASLTALNPALQ
QGQSLGYGFVNYVRAEDAEKAVNTLNGLRLQNKVIKVSYARPSSESIKGANLYVSGLPKNLSQPDLEGMFASFGKIITSR
ILCDNISGLSKGVGFIRFDQRNEAERAIQELNGKTPKGYAEPITVKFANNPSNSAKAQIAPPLTAYLTPQAAAATRRLAG
ALPSAGRIRYSPLAGDLLANSILPGNAMTGSGWCIFVYNLAPETEENVLWQLFGPFGAVQSVKVIRDLQTSKCKGFGFVT
MTNYDEAVVAIQSLNGYTLGNRVLQVSFKTNKTKTT

>187316 [HELRO]
MMMGSLEEDKTNLIVNYLPQTMSQEDIRSLFSTIGELESCKLIRDKTTGQSLGYGFINYRHTEHARKAIYSFNGLRLQNK
TIKVSFARPSSDTIKGANLYVSGLSKSMAQPDVDSLFAPYGVIVTSRILCDPVTGLSKGVAFVRYDTRQEAEQAIKHLNG
TIPAGTSDPVTVKFANCPNSINKNVGISLSSVPYVNQTRRMIGSLSHPPHPAIANRFSSLDSAALSLQTSLIGGGMLPTG
GWCLFVYNLAPETEENILWQLFGPFGAVQTVKVMRDPTTQKCKGFGFITMTNYDEALTAVSSLNGYQLGSRILQVSFKKS
KTSLGGLGLQAPSSANQTLVPGV

>AAB41913.1; AAH03376.1; AAP88795.1; BAG62630.1; EAW68949.1; ENSG00000066044 [HUMAN]
MGSGGRSAQVSTGQRAWLLPCRFLKNTMSNGYEDHMAEDCRGDIGRTNLIVNYLPQNMTQDELRSLFSSIGEVESAKLIR
DKVAGHSLGYGFVNYVTAKDAERAINTLNGLRLQSKTIKVSYARPSSEVIKDANLYISGLPRTMTQKDVEDMFSRFGRII
NSRVLVDQTTGLSRGVAFIRFDKRSEAEEAITSFNGHKPPGSSEPITVKFAANPNQNKNVALLSQLYHSPARRFGGPVHH
QAQRFRFSPMGVDHMSGLSGVNVPGNASSGWCIFIYNLGQDADEGILWQMFGPFGAVTNVKVIRDFNTNKCKGFGFVTMT
NYEEAAMAIASLNGYRLGDKILQVSFKTNKSHK

>m.59798 g.59798  ORF g.59798 m.59798 type:complete len:387 (+) comp78251_c0_seq1:183-1343(+) [Macrostomum_lignanoclean]
MASTDILGKDTNNSSCGSTDSENRTNLIVNYLPPSMAQEDVRALFSSIGEVESCKLVRDRTTGESLGYAFVKYMQPKEAD
KAIKTLNGLRLQNKTIKVSLARPSSEAIKGANLYICGLPKRMTQEELSRLFSQCGKIITLRILYDNKTGLSRGVAFIRFD
QRSEAEDAIKQLNGYTPEEGCEPITVKFANSPSAARQESSNLVNSFLKQCSMHSPSGAKLGSPIQHLAALTRNYNKYQSP
INNGISGIGDLMAAASSLPNSALLAQSMVAQGGGMTSSGSWSIFVYNLAPETEDRILWELFGPFGAVQTVKVIRDPGTNK
CRGFGFVTMSNYEEALLAIQSLNGYTVGNRTLQVSFKSAASPKSMGAAKALSGMLRGQTSPTQAMN

>m.70305 g.70305  ORF g.70305 m.70305 type:complete len:402 (+) comp31237_c0_seq1:162-1367(+) [Monocelis_spclean]
MSSEKDCEQDIMKSDCEDELYNKKQQSASGDTGDSYEECFNLKENKTNLIVNYLPPNMSQDEVKALFSSIGEVESCKLIK
DKSTNDSLGYAFVKFADANNANKAIKTLNGLRLQNKTIKVSLARPSSEGIKGANIYICGLPKKMTQHELEQLFAQCGKII
TARILYDNKTGLSRGVAFIRFDQRSEAESAINKFSGVTLEGATEPITVKFANSPSIRNDSFSLPLYKANPNLPNAIPHSV
SPPAALRNGNLNKPFQQLASLARMKYPVGMDLLSSLPNGNSFLNSSLSGSSSALTNSGWCIFIYNLSPETTDSTLWQLFG
PFGAVQTVKVIRDPSSQKCKGFGFVTMSHYEEAVVAIQSLNGFTIGNRVLQVSFKSSSPSKSPNKMGYNLPNSPSPMQAQ
Y
