# Supplementary material for: OMA standalone: orthology inference among public and custom genomes and transcriptomes
Source: Genome Res. 2019 Jul;29(7):1152–63. doi: 10.1101/gr.243212.118 (PMC6633268; doi:10.1101/gr.243212.118)
Supplement: Supplemental Material [file supp_gr.243212.118_Supplemental_Data.zip › orthologous_groups/OMA/OG10598.fa]

>m.42910 g.42910  ORF g.42910 m.42910 type:complete len:797 (-) comp33161_c0_seq1:768-3158(-) [Catenulida_fasta]
MQGIAICLVIALGVANTCEADTSNDFILTSSSVVLPRLMPEIGNGYFATVTRSETIYVAGVFNGAGGDSHRARVPAALSF
DVQLPNTSTTGNFTLNMLDGYFEHSVYAASYNVSHRQYAHRELLNVLVSEVIFVSDKSSTKEVTVNLENLSPIVDSEDLT
LQELKSPIKSTRLFVGTTLMAEASNFPPQSVCFMFDVFPAQLLFNSSDATKSFKFIMTIAPSNDSQQCVNAYVQATQFSD
TDLFERHRSAWHALWDSGSFRLSSDDASTYSFVKTVISGQYYLFSSLNTNTSRKLDANALAPGGLAHGGNNMDYRGHTFW
DQETWMYPPILHLQSQLAARLLEYRVLRLGSAKRLANVTGYSGARFPWESAHTGLEVCPSWAIESNVEIHITGDIALAFL
QYVYLTNDSGWYFSPVPPSNYTPFDTHLEIARFWASRVTPVNDSGVFYYAIYDVMPPDEYQGDVNNSVYTNKVASIALSA
PFDCWTLTRPNDAPPAELVTYKRMSEQLLIIYDPLLNYHPEYEGYNIGQLVKQADAILIHYPLMHSGPDAGYSTVYNDVV
LYERSTDASGPAMTLMMFAVIWLSLTTMPNVQQSQIDESIANANRLVGRSLPYIQAPFNVYTENVSGGGAVNFITGYGGY
LQVFINGFLGLRVVRDRLDFNPILPANVKSMTFNNLDYRGSSFAVQVTAQVTIVNVTLLHTQLYLFFYTNRTSIPLRLGT
PAIFSNQRFAISTIPSITTKMEWCQLLHRHAVFSASCSDVLPRSYDYLKLKRRSKNGLKFQSEPVLSSRLRHSNIL

>FBgn0032387 [DROME]
MRKSIVFIGLIALFQSCLAETPETYLLKTHSLPSDLNFMPTLGNGHVGYTIFGDAIFMNGVYNGAGGNSKRARIPNWINI
STEACDRFGCATDSDVVNGTSYEMNLRDGYFRVVTTYRGLGISVEQRTYPHKYYNRALVYEVVANRLAGRNSRINSPKFL
RLTQFAGNFSDAFDFVVVNNGSSASGNYRTLRGQTKVVENEQFQPDPQEIFVLFSESLEQPLELQWPTWQDQLSHRVIIA
IDRDESVTRKELQDVLQLSSDNLLQKHSQSWNSFWDDEFSIEIKGDALELSQIVNAGIFYIVSSLPSLETNQKNELFYGL
SPTGLGRGNLEADYQGHNFWDTEIWMLPIVSLFGLDYAKEVLGYRSRKLEAAKYHANATGYKGARFPWESAYTGTEVTNP
CCPEVAEQEIHISPDISFALQKFFAQSNDSEWTCGTAWPITADVADFLVSRATCDDSTKTCHLLNVMGPDEDHPNVNDNV
YTNAVSKIALNFAEWLAKHCGNASTERLEKWREVSDGLVILRDESLNYHPEYAGYVRDTIIKQADTILLGYPLNFDKSST
HINDLRFYANVTRESGPAMTWSMFAANYLRNLQLTLANEYFERGYKSYVRPEFKVWSETPIGYDGSANFLTGIGGFLQAL
IFGYGGLDFGRTDDDQFLMFFGISLTPPNVEEVFINSIPYGQHAKCTLRFKSRHSEISCYDRIGKGFKMAQGQKRTILGR
SFNLTRQNEDPPIEISFLR

>m.77515 g.77515  ORF g.77515 m.77515 type:5prime_partial len:720 (+) comp37532_c0_seq1:2-2161(+) [Echinoplana_celerrimaclean]
SGEMGPQLLLLLLIVVSSAALLPEEAAREIFGDERRFVFSAKSSQKLPQRLFPEVGNGNVATQIGGDFLFLSGLYNGAGT
NSQRASVPSPLRWSPELAADPAAEWSLDLNSAIGVFFHRIYLPSGAFVEIRTFALRDVPSILVRDLRLLRAQPGEKVVVN
VRNFTNFATPDLKLNITRVGDFVKMEGEIRKAETSTSGLTRVYIIFEPPPNEILLTDKNDTAIFLTSANHDLHQAWSDLL
QAKRQARSLFEAHSQRWLQLWRSGRISFRGDLLLQRVTQACQYFLLSSLPWPGWNFSAAWPFFGLSPGGLAHGNNAEDYQ
GHVFWDQETWMYPPVLTFHPALAQRMLDYRFFALPAAAAKAEANAWSGAQFPWESAFTGAETSPWDLSANNEQHVGADIS
FAVAQFLWSKAPNDTAWYLAKGRSLLDAIAEFWASRVTYNRAADRFEIHGVMPPDEYVHRANNSVFTNWAAARALRAPAQ
LANYFGAAAEPRYAAWARMAEKMYLPMNHSQPAFHLETDSYRRGTVVKQADVVLLGYPLLLPMPTWLRKNDLDIYEPVTD
RDGPAMTWGMFAIGYLELQEEEKAWSLFKRNFDFVRPPFYIWTEVRSGTGAVNFLTGMGGFLQAVVNGYAGLRLQPDCLL
FRPLLPPGAQELDLLGLKYRGVTLDVRIAQARRVTFTLQAVAAPSEVILTTAGGSLKLNKVGATAELRWQKVSVTVAQL

>gnl|GNOMON|2599067.p Model predicted by Gnomon on Hydra magnipapillata strain 105 unplaced genomic scaffold HYDRAscaffold_38185, whole genome shotgun sequence (NW_004168033.1) [Hydra_M]
MQKNIRKMVYYILKVLLCCYSVLCNCNTRAPSPTCLFTEKLNNNFLPTLANGYIGTVALSDEIHVGGLYNGKANTIPDFL
SKQRKNRVKGSTNHTHRARIPSTAAIQYRLNGIGQSSFALDIQSNVFYKWFDSKNANVEQRIYAHSELKNVIVNEIIIKA
NRNLVLYFEKNEGKESEDIVFKNVKVKKASAFKAKIGQIKEAEIKNGTKTKVAVIFSKVPKSVKIIKNSVKEFKFITSIV
TSLESLKLLPDAMMYWKKAQNMGKDLFRTHQKKWAQTFESFHIEITGNLFLSQTVNSALSSLLSSVRSDWEYGISPGGIA
PSKEYLGHVFWDQDIWMAPAFLMFYPELAKSFLEYRYKRLNAAIDIAKKYNFKGAMFPWESAVSGFEVCPEERYGRNEIH
ITGDIIFSIRQYLYATGDFDWVFHHGIQVVFSAAEFWISRVSYNNSLNLYVINDVMPPDEYQYPVKNSVYTNVIAKMCLE
FAVELGKIFKIKTSFDWENVATKMYIPFDKTLKFHPEFDGFDIKNPLSVVKQADVILINFPLMFPMDRDVKKNDLLLYEN
ITDLNGPAMTQSMFTIGWLEVGNRVAAEKAFKKNFEHIQEPFKVWTEIRNGDGAKNFLTGAGGFLQTIIFGFGGIRVHNF
SLDFNLSLLPESTSLLIYGVKYRDNSLIFNVNKDNKCFIELSHASKTQLICLMNGKKIPLKTGLKVLTCRGSIVPSNSIY
DVNNNDTNYILENIVVFYLTPTIQTVTTFRRLQLSDGYNFQTVTTFRRLQLSGILSFRAAKKSFISQKNRKARIDFANSH
RDWTINDWNRVLWSDESKYNLKVPDGNLKVRRPKGKRLDPKYTRGTIKHGGGKSAIVWGCFSGFSGVGPIYLINSIMDQY
VYCDISKKKMVPHTDKSMPLLWKF

>m.56969 g.56969  ORF g.56969 m.56969 type:5prime_partial len:767 (-) comp32431_c0_seq1:383-2683(-) [Monocelis_spclean]
IVPLKIMITKLNLICLMIFSGTICVNSGVSWNQKWSNTDHYSSSVSDSLPKDLIWLKYKSLFEKLGPFQDYIYQQRGNIS
SDHYLPDIGNGHLATQIGSPKLHLNGVYNGRGTKSHRAVIPSPIDWTIQPVHTSAGEIPSSWEHSLNAAAGIFISRAEFQ
HFTIEVYSYALVECEPLLVKEVHVVFNSSVDSVTLQLKQFNVYSSGDLSLSLHNQTDSIILQGVTTDPEYTQADRSSIYA
IYDVLPSSFVINRTQPSRIFLSSVGQDAPTVESAYRKGSSKKHQLISEQVHAWMSVWSRSRVSIQSDFQLLNSVIHACQY
YLLSSLPYDSSNASDSNKNLLYGLSPVGLAHGSLPDDYNGHVFWDMETWMYPSILLLNPSLARQMLDYRFAKLSGAKQNS
LKYGFKGAKYPWESAKSGLETSPSEPCGREEIHINGDISFGVQQYLWTLSPKSQHAKSWYLNKGREILDEIATFWMSRVT
YNSKSGIYEIHGVKPPDEYVDNVNNSAYTNAIASLALRGPLEMAQLFNGSIPSQYFLWANLSERIKIPFNKSNNIFPEYD
NYKHGQKIKQADVILLAYPLEYPMTMDILRSNLEYYEQVTVDDGPAMTWTIFSILYSQIRDQNKAWQFFQRSYEYVVKPF
LIWSEVPQGGGAVNFLTGMGGFMQSIINGYAGIRLRKGLLMIHPYLPPNTTELAVKGIHFQGAVLDFYIYSHCPMIEPIS
MTAPCLSISLVYGDDVNVLFSNQKVLLTPSSKSIDIIWQQTNITKA

>gi|291238074|ref|XP_002738960.1| PREDICTED: hypothetical protein [Saccoglossus kowalevskii] [Saccoglossus_kowalevskii]
MATVANGYLGTIVYSENLYLNGFYNGRGLNSHRAKIPSPCNVRVSLPVLQCEEIYRLDVKEAVFYHQISTPDYAIEQRIY
AHQLYPQLLVCDIIIQKNHKYANEIIVSVQDNFTPESSDLEVNFSSDSSVSSMYGKILAPESDTSGYLDVFIFWNQFPKL
LILQPNEERKSWFSIISVSQIKSKALESYKLGTEMTKADELFNSHIASWETKWKSGNIDLDGDVYLSKAIHASMYYILSS
LPPIMSEEFPFYGLSPGSLATGGRSHDDDYHGHVFWDMEIWMYPPILAFHPSLARKMLLYRVQCLDEAKNKARRHGYRGA
MFPWESAYSGIEVCPGAVYANNEQHITGDIAWAVQQYLYVTRDVSFLTNDGGWELIYNIAVFWESRVDYDDSIDKYVINS
VMPPDEYHHCIDNSVYTNVIATISLMLPYFAAKLMKNKVTVPEQWRHIADNIYIPFDEKNKYHPEFDGYTKGSEVKQADV
ILLGYPLMYDMPKDVRKNDLINYAKVTDSFGPAMTWSMFAIGWLELKDFEKADKIFKRSYAHIQEPFKTWSEVPDGGGAY
NFITGMGGFLQTIIFGYAGIRIYSDHLEMNPVLPYETNNFVLHGVHYLGSAFMLEISDTMVTVTRTTKNENSPELHLVQN
DKSIPLSFEKSVSVPREKLIIQP
