# Supplementary material for: OMA standalone: orthology inference among public and custom genomes and transcriptomes
Source: Genome Res. 2019 Jul;29(7):1152–63. doi: 10.1101/gr.243212.118 (PMC6633268; doi:10.1101/gr.243212.118)
Supplement: Supplemental Material [file supp_gr.243212.118_Supplemental_Data.zip › orthologous_groups/OMA/OG10599.fa]

>gnl|GNOMON|2610030.p Partial model predicted by Gnomon on Hydra magnipapillata strain 105 unplaced genomic scaffold HYDRAscaffold_36591, whole genome shotgun sequence (NW_004169617.1) [Hydra_M]
VQLLDYTDSLTEFGIEIARAGALALWSCSKSDKNKIAIKNAGGIMLLAKLLKSDNEGLLIPIVGTLQECASLASYRLAIR
EEGMVKDLVNNLRKNNTELQQHCASAIYKCAEDKDTRDLVRVYGGLEPLIALLAHAETKELLVAVTGAIWKCAISSDNVV
VFQQLKAIEQLITLLNNQHEEVLINVVGALGECAKIQANCSIIRKSGGIAPMVSLLTGTNQQLLVNVTKAIGQCASEQEN
MAIIDRLDGVRLLWSLLKSPNPEVQSSAAWAICPCIENAKDAGEMVRSFVGGLELIVSLLKSENSEVLSSVCAAIGKIAK
DEENLAVRTDHGVVPMLAHLTNTTDDRLRHYLSEAISRCCTWGNNRVSFGQAGAVAPLVRYLKSTNSDVHLSTTKALFQL
SRDPNNCIVMHSNGVVKSLLKMVGSSDEQIQEAAAGCLNNIRKLALANEKAMDT

>m.58600 g.58600  ORF g.58600 m.58600 type:5prime_partial len:316 (-) comp158039_c0_seq1:335-1282(-) [Mesodasys_laticaudatusclean]
ISQLVQLFNNQPEEVLINVVGALGEMAKSSTNRSAIRQAGGIAPLVKLLTGTNQTLLINTTKAIGECAKEPDNMIIIGER
LDGVRLLWSLLKNPNPEVQASAAWAICPCIEKDKTKDAGEMVRSFVGGLELIVNLLKVDDQEVLAAVCAAIANIAQDEEN
LAVITDHGAVPLLARLSNTNNDRLRAHLAEAIATCCKWGNNRVSFGKENAVAPLVKYLKSRDPTVFRSTAKALFQLSKDP
DNCITMHNAGVVKPLIHLIGSRDQELQVAAAGCISNIRKLALANEKAKYSGAGGNDSSKIGGAGGRTGPAAAVKV
