# Supplementary material for: OMA standalone: orthology inference among public and custom genomes and transcriptomes
Source: Genome Res. 2019 Jul;29(7):1152–63. doi: 10.1101/gr.243212.118 (PMC6633268; doi:10.1101/gr.243212.118)
Supplement: Supplemental Material [file supp_gr.243212.118_Supplemental_Data.zip › orthologous_groups/OMA/OG10608.fa]

>Aqu1.206383 [AMPQE]
IVAADIGAYFKAQNQRPAAVAVFTDSWAVEVHAVGWGMVWAARLSGIEAANEIAERHGFTNMGRNNTGQTNETNLYLDLN
AEPAWIQGYTGIGILVGVVDDGVQHTHADLRNNYVSAYSYDFNANVSDPSPVGTDSHGTACAGEIVMARDNNVCGVGVAY
NASMAGLRLLGDTTTDLTDSSALSYFRNNIDIYSNSWGPPDTSVTVDGPKYLASLALKEGAEMGRNGKGNIFTFAAGNGG
GLLLDSCSADGYSQSIYAISVGAYAQDGAPASY

>m.7415 g.7415  ORF g.7415 m.7415 type:internal len:269 (-) gi|425827644|emb|HE692841.1|:2-808(-) [Adineta_ricciae_14cd]
TRPKSSSQLPKLDLHVLPAWAAGYTGKGIKVTILDDGLEWNNSDIMANYDPKASYDLNDNDDDPSPRYDPTNENKHGTRC
AGEVAMVANNSICGVGIAYNSKIGGIRMLDGHVTDRVEAEAIAFNHKYIDIYSASWGPNDDGRTVEGPGTLASAAFIKGI
TEGRNGKGVIYVWASGNGGRRQDNCNCDGYTGSIYTISISSASEHQQSPWYAERCPSTMATTYSSGAYQDQKVTTTDLHD
SCTDDHTGTSASAPLAAGIFALVLEANPE

>m.30655 g.30655  ORF g.30655 m.30655 type:internal len:212 (+) gi|225222260|gb|FM905608.1|FM905608:2-640(+) [Brachionus_plicatilis_14cd]
YKGFSGKGVVVTVLDDGLEWNNTDIKANYDPEASYDLNDNDSDPTPRYDPTNENKHGTRCAGEIAMVANNGFCGVGIAFN
SKIGGVRMLDGRVTDRTEAQAIAFKHKYIDIYSSSWGPNDDGRTVEGPGTLATEAFIKGITEGRNGKGVIYVWASGNGGR
HGDNCDCDGYTGSIYTISTSSASEHQLSPWYAEKCASTLAAGIFALVLEANP

>m.15463 g.15463  ORF g.15463 m.15463 type:3prime_partial len:218 (+) gi|145900794|gb|ES406376.1|ES406376:340-996(+) [Mytilus_californianus]
MQINEAWNSGYTGRGIKIAIVDDGLQTDHVDLVSNVDTLNDYDYVDDDSNPMPPYGSSHGTQVAGLIAAEIDNNECIVGV
AHQSSIVGVRLLGNRGLTDSDEAQALNHHINEIDIYSNSWGPPDGYGFYGPGTLTKEALKAGVKNGRNGKGVIFIFASXN
GXDTDNCNADGYXHSIYTMAXTSVQQGENAWYSEVXAPGLAATYGGSPEDRFLRQLPL
