# Supplementary material for: OMA standalone: orthology inference among public and custom genomes and transcriptomes
Source: Genome Res. 2019 Jul;29(7):1152–63. doi: 10.1101/gr.243212.118 (PMC6633268; doi:10.1101/gr.243212.118)
Supplement: Supplemental Material [file supp_gr.243212.118_Supplemental_Data.zip › orthologous_groups/OMA/OG10609.fa]

>ACYPI008497 [ACYPI]
MTNNPVIDLFDDPDKKFVKICAPMVRYSRLQFRKLIRMYECDLCFTPMIMADCYVKSAKARAHEFQTDTDDRPLIVQFGA
NNSSDFVNASNLIIPYCDGVDLNCGCPQRWALNEGYGAQLLKNPEIIKDCVRQLRNHLPTNKTISVKLRLLDDHRQSVDL
CQQIEATGVSFITVHGRTALQKNEPIDQECLKLINESVSVPVILNGDIKNLSDAITMQEYTGCRGMMSARGILHNPGLFA
GYQTTPLSAVQDWLNIKHTNFLWFHHHLVFMCERLLPKTARKTFNQLRTASDVVSFLEDQLHISNVLPSNRILGKELGGT
SGAYYENIAVEDTVSFQPEDIVDSIINLFD

>Aqu1.226691 [AMPQE]
MAEREEENAKNIMDLFQPGAVVRMCAPMVRYSKLPFRKLVRRYGTQVAFTPMIVSESFVRSQKSRDVEFTTDPLDDRPLV
AQFAANNVEDFSRASQLVSPFVDAVDLNCGCPQRWAMEEGYGSYLITRPELVCDMVRGAKRVTGIPVSIKIRIHEDLRET
VELARRCEAIGLSWLTVHGRTVKQRAEPVNLSAIKLIKESVHIPVIANGDMRNESDINRTVQETGVDGVMAARGMLQNPA
MFGGYDETPIECLEDWVDISLRSGLTFTSFHHHCMYMLERVQAKTERRVFNTLNSTPAVLEFLKHHYNIQHK

>C45G9.2; CCD67391.1 [CAEEL]
MVRYSKLAFRQLVRVYDVDVCFTPMIYAKNFIESEKCRSSELSVCEGDSPLIVQFATDDPFVLSEAAEMVYKCSTGVDLN
CGCPKHDVRSKGFGSALLSKPELLADMVRQTRARIPDPDFSVSLKIRINHDIEKTVDLCRKAEAAGVTHLTVHGRTPSQR
AEPIDIQALRIVKDSVSVPIIANGGITTREEALFLAEQTGVDGIMAANGLLDNPALFAGHEHTPSDCVENFMRLSREYGL
DWLLYHQHLQYMLRPVFSAQQRRVFNELNGRLAIDHFLNNLLDI

>e_gw1.33.33.1 [CAPI1]
MTTYKRPLELLEGDSLVKICAPMVRYSKLPFRTLVRNYDCDIAFTPMIVSESFNQSIKARHSDFTTNSGDGPLIVQFAAS
QAKDFADAAEIVVPYADGVDLNCGCPQKWAMQEGYGCALLKKPELLHDSVLQARQRIDNNDFTISIKIRINSDLKETVEL
CRRAEKVRASFISVHGRTVDQRTQPVDYEAIKVVKDCVSIPVVANGDLTTLAECQKVRDITGVDGVMSARGILANPAMYA
GFDETPLQCLQDWVDISLETGVSFNLFHHHLIYMLENLTCRAEKRLFNSLSSTAAVLDFLREKYDLR

>ENSCING00000001869 [CIOIN]
LIKKMTNAVMELLTDPKPTKICAPMVRYSKHAFRLLVRKYDCDIAYTPMIVAKSFLESDSCRQNEFITSKDDTPLIVQFA
AKNAKEFSEASELIYPFASGVGLNCGCPQRWAMAEGYGAKLLQKPEEIVDFIRFTKALVSDEKFTISVKIRLHEELARTV
EMCRGLEKAGASFVSVHGRTSKERHQPVHYDAIKILKESVSIPIVANGGVNTYKDFDKVHKMTGANGVMVAQGLLNNPAL
FQGYKTTPLSCVKDWLDISLSYGTPFTPFHNHLIYMLDNVTSRAEKRIFNNLQSTPAVLEFLNKYFVDS

>m.15545 g.15545  ORF g.15545 m.15545 type:internal len:310 (-) comp30255_c0_seq1:2-931(-) [Echinoplana_celerrimaclean]
WLTRVRNSTNKCSDGRDCWAFLVMSLDRFKSENCDFVRICAPMVRYSKLPFRALVRLYDVDVAFSPMIMADSFVRSQRAR
DSELTTNASDRPLIVQLASHDPEEFATAAEMVAPFCDGVDLNCGCPQRWAIQDGIGCALLRRPQLLHELLTTARRRVASE
RFSVSAKVRLLPGEEGPATRPALATSLELCRRIEHSNVDWISVHARTPAMRGEPADWSLLASVCAGLRVPVVANGDVKCL
EDAVRVHETTGCAGVMAARGLLSNPALFAGYPSCPEVVVRDWLELSLSTGCVFQHMHYHLAQMLEGLLPR

>107587 [HELRO]
MSVEENKFKNSMELFESKDVVKICAPMVRYSSLPFRLLVRKYGCDLAYTPMIIADSFVKSEKARANDFVTNLNDRPLVVQ
FAANDASVFAEASAFVINYADGVDLNCGCPQRWAMRDGYGCCLLKKPELMEDIVKTLKNRIHRRDFSISVKIRLLHDLGK
TIEICRRMERIGCSWITVHARTPDQKHQPANWDPLKDIVDSLKIPVVANGDIKSMNDVTKVVNVTGVKGVMSARGLLGNP
ALYNGCERTPKECVQDWVNLAAKYSVTGQRFHNHLIYMLEKSLTKDDRKFFNCMTSTTDVLDFLEDNFGVSRKYDLITF

>AAD00100.1; AAI11775.1; BAG57433.1; BAG59682.1; EAL24391.1; EAW83400.1; EAW83401.1; ENSG00000105865 [HUMAN]
MKSDCMQTTICQERKKDPIEMFHSGQLVKVCAPMVRYSKLAFRTLVRKYSCDLCYTPMIVAADFVKSIKARDSEFTTNQG
DCPLIVQFAANDARLLSDAARIVCPYANGIDINCGCPQRWAMAEGYGACLINKPELVQDMVKQVRNQVETPGFSVSIKIR
IHDDLKRTVDLCQKAEATGVSWITVHGRTAEERHQPVHYDSIKIIKENMSIPVIANGDIRSLKEAENVWRITGTDGVMVA
RGLLANPAMFAGYEETPLKCIWDWVDIALELGTPYMCFHQHLMYMMEKITSRQEKRVFNALSSTSAIIDYLTDHYGI

>gnl|GNOMON|2469583.p Model predicted by Gnomon on Hydra magnipapillata strain 105 unplaced genomic scaffold HYDRAscaffold_34908, whole genome shotgun sequence (NW_004171296.1) [Hydra_M]
MNLFEEKDLVYICAPMVRYSKQPFRHLVRRYNCDLAYTPMIMADSFIKSIEARDSDFTTNKDDRPLVVQFAANNAEDLAL
AAEIIYPYADGVGLNCGCPQRWAMAEGYGAQLISKPELINDMIKQTRQRLPQDFSFEIKIRIHSDIRKTVDLCQKAEHAG
VSWITVHGRLPSQRNEPVNYDAIKTIKDSLQIPVVANGDIKNKEDAWDVVKKTGVNGVMAAQGMLNNPAMYAGYEVTPLQ
CVKDWVNIALSLGTPFVTFHHHLIFMLDKWLSNKGEKMLFNNLSSVAAVLDFLEDRYDISYDGFLIPNLSP

>e_gw1.93.32.1 [LOTGI]
MEIVTTDSVSIVETPTWKRPLELLNSGETVKICAPMVRYSKLAFRMLVRQYDCDLAFTPMIVSDSFIKSVRARDSDFSTC
KGDRPLIVQFAANNSTDLATAAEIVYPFSDGIDLNCGCPQKWAMADGYGSSLIYKSELLCDMIKQTRNRVPDTDFTVSIK
IRIHPDIRQTVDLCQKAEQCGVSFISVHGRTKDERTNPVNIEAIRSINDSVGIPVIANGDIKTLQDVKHVVTETGVNGVM
AARGILTNPTMYTGSDVTSIQCIKQWCDLALDLGTPFPIFHHHLIYMMEKLLCRSERRIFNSLVSTTGVLEFLKDNYNIS

>m.24124 g.24124  ORF g.24124 m.24124 type:complete len:342 (-) gi|399786779|dbj|FX190145.1|:596-1621(-) [Lymnaea_stagnalis]
MADTDNDILAMDIPNNHHIHHGYESLGIDEMGTWNFNYLPPLELFQQKDVVKVCAPMVRYSKHAFRRLVRKYDCDLAFTP
MIVSNSFVKSIKARDNDFTSSCDDRPLIVQFAANNVDDFVNATEIVAPFSDGVDLNCGCPQRWAMSEGYGACLLKKTDLL
CDMIKQAKSRVAKSDFTVSIKIRVHSDIKETVDLCQKVEKMGTSFITVHGRTKEQRCQPVDLDAVKIVKDSVSIPVIANG
DIRSMDDVHKVQEYTGVDGVMAARGILANPSMYSGYNETPLQCIKDWLDISLSLGTPFTCFHHHLIFMLEQLLPKAERNV
FNSLASTSAVLDFLNDNLGVS

>m.41309 g.41309  ORF g.41309 m.41309 type:5prime_partial len:329 (-) comp76309_c0_seq1:73-1059(-) [Macrostomum_lignanoclean]
SIYCMSSSERSKLSKFCQPGRPYVRICAPMVRYSKLPFRYLMRQYGCDLCYTPMIVASSFLCSDKARDNEFVTGPGDRPL
IVQFASNDPAEFAACVQLVEPHCDGVDLNCGCPQRWANQQNLGVCLCSQPQLLAEMLTAARAALRCPNKFALSAKIRLCP
DMRDTERLCLTLEKAGADWITVHCRTPTQRHEPADWEALARLRSILPTRIALVANGDVFNLLDADRLHSLTGCLGVMSAR
GLIRNPAMFSPERPLTTPNECVRRFLWLSLSLGLPYPVFHYHLVHMLEDRLSRAEAHFFNYLTSVAAVIDFVNRWVLNAH
NGDCGNDD

>m.53011 g.53011  ORF g.53011 m.53011 type:complete len:378 (+) comp153350_c0_seq2:63-1196(+) [Mesodasys_laticaudatusclean]
MADFEPCLFDHFDADLFTTSVDCSFRLAGRSRRRFDDSFQLIPPHDIKYTSVLDLLESGRLIRICAPMVRLSKLAFRNLV
REYGCDVAYSPMIMADSFATSEKARLSEFTTNTADRPLIVQFAANNNVDLVRATEFVYKECDGIDINCGCPQRWALQENY
GARLMSQPELVADMVKTLRRTISSSHFSVSVKIRIHKEERKTVDFCQQMEQAGASYVTVHARTKDERNQPAHHDVTRLIK
QSLSIPVVANGDVKSMIDARLIQELTAVNGVMSARGILSNPALFTGCKETPLHCVQRFVELATETNLNRQLIHRHLMEML
NPSQTKPERLAFNQLYHLSDIFTYLSDKYHIQLPLTTSSSLISANDGGPVLSAADIS

>m.22209 g.22209  ORF g.22209 m.22209 type:complete len:308 (-) comp28775_c0_seq1:364-1287(-) [Monocelis_spclean]
MSEKLIAFRSNCNYVKICAPMVRMSKLPFRLLIREYGCDLAYTPMIMAESFIHSEKARHNEFTTSKEDRPLIVQFASKDP
HEFATVTQMISNSADGVDLNCGCPQRWAMQEGYGSAMLRHPELIAEMVRATRSSISSSLNPALVLSIKIRICSSGLADTI
ELCRRAERAGCDWITLHARTPGQRGEPADWSSVKDVIQSVQCPIILNGDVLSLEDAERAHKETGCLGVMSARGLMENPAL
FSGAPQTPPDCIHRWLQLCANYGHPFNLLHRQTANMIESQISKSDWLLFQSLSSQSAVCDFINDYFS

>PP02558; PPA22058 [PRIPA]
MVDRIGKDVIGMESIGDSRPLYYCAPMVRYSKLAFRNLVRRHGVDVAFSPMIYARNFLESEHARVSEFATHPDDKQTIVQ
FAANEPEVFAAAAELVYPYSVGVDLNCGCPKSDVRQKGFGSSLLNKPELLADIVRQTRARISDPDYKVSLKIRVHYPLDQ
TIDLCRKAEAAGVSHLTVHGRTPSMRCEPVDYDAIRTIVDAVNVPVIANGDIRSLEDANTVSSHTGCTGVMAANGLLANP
SFFNGDETTSAQCVRDWASLNQSSINI

>SPU_028773gn [STRPU]
MEKATHVSPLQLFQSKEPVKMCAPMVRYSKLAFRTLVRSYDCDLTFTPMIVCDSFVKSAKARDSEFTSNEGDRPLIVQFA
ASNAKDLADAAELVARYTDGVDLNCGCPQRWAVAEGYGACLIKHPDLIKDMVQQTWNRVDRSDFTTSIKIRLHKDIRETV
ELCRRAEHAGVSWITVHGRTKEQRGEPADHDAIRIIKEGVGVPVVANGDVKLMEDVRRIVEQTGVDGVMSARGILRNPAM
YAGYDDTPFQCIQDWVDIGLSLGTNLTYFHHHLMQMLDQYLPGSEKVNFNSLTSTTAVLDYLETNFGIGWNPNKNFYTRN
KEDLGCHSHGQSRILGKDHFEKFIDECTEDS

>gi|291239208|ref|XP_002739522.1| PREDICTED: dihydrouridine synthase 4-like [Saccoglossus kowalevskii] [Saccoglossus_kowalevskii]
MASFDDCNESSNTTMPCRPRVSVQEMLKNDKVLNISAPMVRYSKLAFRTLVRKYGCDVTFTPMIVSDSFIKSIKARDNEF
STHKGDQPLIVQFAANNTKDFVTATELIAPFADGVDLNCGCPQRWAMANGFGANLIKHPELVKDMVQQTRNKIQDEKFSV
SIKIRLRHNLRDTLDLCQKAEHAGVSWITVHGRTTEQRTEPVNYEDIKIIKENLSIPVIANGDVKSLKDVNRVHELTKVD
GVMAARGMLHNPAMYAGYEFTPLECIQDWVDISLQLGTQFQCFHHHLIQMMEHVTSKADKRIFNTLSNVPAVLDYLQEHY
QVSYNPARFHHQLNKSQNMWKPEKINKHKPMLNVDDYNIGDTFISVV

>m.27551 g.27551  ORF g.27551 m.27551 type:internal len:238 (+) gi|378917807|gb|FO169908.1|FO169908:2-718(+) [Sepia_officinalis]
LKARDSDFTTCKADRPLIVQFAANCAKDYADAAEIVLPYADGVDLNCGCPQRWAQAEGYGACLLRKPELVHDIIQQTKNR
VEGEDFTVSVKIRLHLNLRQTVDFCQKMEHAGASWITIHGRTPEQRGEPVNLEAIQLIKSKLSIPVVANGDVRTLEGAQK
TFDNTKVDGIMAARGMLANPAMFAGYQNTPEQCVKDWISLALSTGTSFQCFHHHLTFMLQKVVSRAEQTVFSALVSTS

>fgeneshTA2_pg.C_scaffold_1000955 [TRIAD]
MQAENIVVELLKSNKLVYMSAPMVRYSKLPFRSLVRKYGCDVAFTPMIISESFIKSEKARASEFTTVASDRPLIVQFAAS
NAFDLADATELIVPYADGVDLNCGCPQRWAMHEGYGAHLINHPELVKEMVRHTRSKICNENFSISIKIRIHNDINTTVDL
CRKAEAAGVSWITVHGRTTSEKHTPVHYDAIKTIKDSVSIPVIANGNVFTVDDAQEIYDKTNVDGVMSARGILRNPALYA
GYSKTPICCVEDFVRITSELETHFTPFHRHLIFMLEKITCKSDREFFCSLRSKDEVLNYLHDHHQILLE
