# Supplementary material for: OMA standalone: orthology inference among public and custom genomes and transcriptomes
Source: Genome Res. 2019 Jul;29(7):1152–63. doi: 10.1101/gr.243212.118 (PMC6633268; doi:10.1101/gr.243212.118)
Supplement: Supplemental Material [file supp_gr.243212.118_Supplemental_Data.zip › orthologous_groups/OMA/OG10618.fa]

>Aqu1.224119 [AMPQE]
AGSGSQIVRYKQNCHEASKSFLWKLEISLCRLDKMATSVWLRSNSRQGNFIYTRFISAGKCHRSVRAFSASSNEPEEKAP
HFKRSSVVHPLSAHIKMVMQEKPYTLPHPIWTESELNEVTITHVKPSLFVDKAAYASVQTLRFFFDVFSGYYIGKFRGTL
NEKKWLTRIIFLETVAGVPGMIAAMLRHLRSLRYLQRDHGWIHTLLEEAENERMHLLTALVLRKPGFLFRFAVIGAQGIF
VTLFSAAYIISPKFCHRFVGYLEEEAVKTYTHCLECIDRGDLKVWAKTAAPSISQKYWQLPEGAMMRDVILAIRADEAHH
CEVNHTLSSMDMDKQNPFEPGK

>m.21092 g.21092  ORF g.21092 m.21092 type:5prime_partial len:318 (+) gi|425835468|emb|HE702563.1|:1-954(+) [Adineta_ricciae_14cd]
FHNSCLTSTTAKYVSQLAGIQPRGLLHTSSSLMNEEKEHRQSLEIKQLKDYMMHHEIYSEKELQNVTTTHKKLKSWHDRV
AYAAVRTLRLVFDTFTGYLHGPTMAKLGYQNPSMTEEQWLRRFIFLETVAGVPGMVGGMTRHMKSLRTMRRDYGWIHTLL
SEAENERMHLLTFLELRQPGWIFRSFVLLGQGVFFNAFFLSYLLSPKTCHRFVGFLEEEAVVTYTRCLKDLDAGKLPAWT
NLPAPTIARNYWKLSDNAMLRDVLLAVRADEATHRQVNHKLADVGPNAPNPFLVEEKQIIRPPSLDEQRTIDTANKNX

>fgenesh2_pg.C_sca_285000002 [LOTGI]
MWTKGILQSEKILLAVKSIGLNSTTSFTRTLITNNTVQTLSRANLSTKKDVDQYLKEYKEGQFDKIPDPSKLEHFKNARE
SSLESNESKPPTGTHTLPHPIWTEEQLHNVKITFKEPEGKVDKMAYFTVRTFRKGFDIFSGFIFGQRTEKKWLNRICFLE
TVAGVPGMVAAMTRHMKSLRRLQRDYGWIHTLLGKLIPLYCIFIIVLVVQLEEEAENERMHLLTAMELRQPSTFFRLSVI
GAQGVFVTMFTGAYIVSPKFCHRFVGYLEEEAVKTYTKCLEDIECGSMQHWKKQQAPELAVRYWKLADDATMKDVILAIR
ADEAHHRTVNHTLAQ

>m.5084 g.5084  ORF g.5084 m.5084 type:complete len:367 (+) gi|399770045|dbj|FX186444.1|:177-1277(+) [Lymnaea_stagnalis]
MALVASFRGITIRHGSILPSAFFSSSLNSAVTTCLGSSNIARCLCSLATPKSAALHPQQHHKNGYIQTRHLADANNIKKE
VSEYREGKFDTIPDPSNLSHFRSSNTANKDVITTVGEDGTVIKKESPPIGTYALPHPIWTDEQLHSVKITHKEPDGKIDK
LAYQTVRLFRGGFDLFSGFKFGKTNEKKWLNRICFLETVAGVPGMVAAMMRHMRSLRRMQRDQGWIHTLLEEAENERMHL
LTALQLKHPSVLFRLCVIGSQGVFVTLFGLSYAFSPKFCHRFVGYLEEEAVKTYTKCLEDIDHGSMQHWKTQAAPEVAIR
YWKLKPDATMRDVILAIRADEAHHRVVNHSLASLKKDEFNPYKPGE

>m.2918 g.2918  ORF g.2918 m.2918 type:complete len:318 (+) gi|145896483|gb|ES402065.1|ES402065:30-983(+) [Mytilus_californianus]
MYVLRSVCRCGLHSQGLIKQITMGKPVWKSKMNSVSSIQGVYVQVRNLATKDEVDENVKKFRSGNYETIPDPQRLQHFKK
SQGNDSTIPKDETPPIGANALPHPIWSEEEVHNVEVTHKPPEGKVDKMAYYTVKLMRGTFDTLSGFNRGERNERKWVLRI
CFLETVAGVPGMVAAMFRHLSSLRRMQRDYGWIHTLLEEAENERMHLMTALQLRRPTKIFRLGVVLSQGAFVTMFSLAYL
ISPRFCHRFVGYLEEEAVITYTRCVQDIHHGSHAHWKTQSAPESAISYWKLPDNAQMLDVIFANRADEAQHRGSITP
