# Supplementary material for: OMA standalone: orthology inference among public and custom genomes and transcriptomes
Source: Genome Res. 2019 Jul;29(7):1152–63. doi: 10.1101/gr.243212.118 (PMC6633268; doi:10.1101/gr.243212.118)
Supplement: Supplemental Material [file supp_gr.243212.118_Supplemental_Data.zip › orthologous_groups/OMA/OG10619.fa]

>ACYPI005655; BAH70786 [ACYPI]
MYESKSLGSLCNIVSQIRSKATLPCLKFEYKDLEPIISRDIMEIHHQKHHNTYVVNYNNTLDKLQTAVAKDDTAAIISLS
PALKFNGGGHINHSIFWDTLTPHSTKPSDDLNKALIQNFGSCDEFKKQLATASIAVQGSGWGWLGFNPQTKKLAVISCAN
QDPLFPTTGLIPLFGIDVWEHAYYLQYKNVRADYVNAIFEVVDWDAVSKRFSEASI

>Aqu1.214521 [AMPQE]
MLSATRSFLLFGGKNSLSSLSSISRRHKHVLPELPYGYKALEPVISGDIMELHHTKHHATYVNNLNATEGKMKECLEAGD
VSGAVALEGAYRFNGGGHINHSIFWNNLSPNGGGTPQGKLMEAIERDFGSFDEFKSQLTARTVAIQGSGWGWLGFNQVTG
RLQIATCPNQDPLQATTGLVPLLGIDVWEHAYYLQYRNVRPDYVKAIWDVINWDDVSKRLP

>m.15825 g.15825  ORF g.15825 m.15825 type:complete len:219 (+) gi|425829486|emb|HE689168.1|:68-724(+) [Adineta_ricciae_14cd]
MQTIIKLAPRTLVPALSRCSKHTLPDLPYDYNALEPIISGEIMKLHHQKHHATYVNNLNVAEEKYNDAKAKNDLNTMIHL
QPAIRFNGGGHLNHSIFWQVLCPKEGGNQPSGALADQIKKDFGSFDKMVTQLSNASVGVQGSGWGWLGFNKQEQRLQVAT
CSNQDPLQATTGLLPIFGIDVWEHAYYLQYKNVRADYVKAIFQIANWKKADELFQKAKX

>m.1227 g.1227  ORF g.1227 m.1227 type:complete len:224 (+) gi|46243652|gb|AY500814.1|:1-672(+) [Biomphalaria_glabrata]
MSKMLSTTSSSLKRCFGVSLLRLKHTLPDLKYDFNALEPYISADIMKLHYQKHHQAYVNNLNVAEEKLKAAVDKGDVNTI
ISLQPALKFNGGGHINHTIFWSNLSPKGGGEPTGDLLQLIKEEFSTFENMKKLLAEKSVAIQGSGWGWLGFNPATGKVQV
ATCSNQDPLEATTGLIPLFGIDVWEHAYYLQYKNVRADYVNAIFNIANWQDVSDRLAKARLRS

>m.9487 g.9487  ORF g.9487 m.9487 type:5prime_partial len:229 (+) gi|225225982|gb|FM902132.1|FM902132:1-687(+) [Brachionus_plicatilis_14cd]
KFQFSDQMFANIARVLAQSSKKCLPLVRSKHSLPDLPYDFNALEPVISAEIMQVHHQKHHATYVNNLNVAEEKLFEAKQR
GSVSDQIALTSALKFNGGGHINHSIFWTILCKDGTSEPEGELAEAIKRDFGSYQRMVDLLVATSTGIQGSGWGWLGYNKQ
LNRLDIVACANQDPLQATTGLHPLFGIDVWEHAYYLQYKNARPDYVKSIFKIANWRKVEELFGKARHDX

>BAA02363.1; BAA12821.1; CAB02913.1; F10D11.1 [CAEEL]
MLQNTVRCVSKLVQPITGVAAVRSKHSLPDLPYDYADLEPVISHEIMQLHHQKHHATYVNNLNQIEEKLHEAVSKGNVKE
AIALQPALKFNGGGHINHSIFWTNLAKDGGEPSAELLTAIKSDFGSLDNLQKQLSASTVAVQGSGWGWLGYCPKGKILKV
ATCANQDPLEATTGLVPLFGIDVWEHAYYLQYKNVRPDYVNAIWKIANWKNVSERFAKAQQ

>estExt_Genewise1.C_180017 [CAPI1]
MLSAAVNSLKHAVPRCAVSSRLKHTLPDLPYDYNALEPTISADIMQLHHSKHHATYVNNLNVAEEKLAEARATGDVSTEI
ALGSALIFNGGGHINHSIFWQNLSPNGGGEPTGELMSAIQRDFGSFENMKKTLSASTVAVQGSGWGWLGYNKAAGKLQIA
TCANQDPLEATKGLVPMFGIDVWEHAYYLQYKNVRPDYVNAIWNVANWADITERFNKARQ

>ENSCING00000004261 [CIOIN]
MLRLLSSRCTSKVVPVWASRGKHTLPDLPYDYSALEPHISAEIMETHYAKHHATYVNNLNIAEEKLHEAEAKNDISSIIS
LGPALKFNGGGHINHSIFWETLSPNGGSEPCGELKTAIDRDFGSFENLKAKLTAASVGVQGSGWSWLGLDKEKGQLQVVA
CPNQDPLHATTGLVPLFGIDVWEHAYYLQYKNVRPDYIKAIFNVVNWENVGKRFTDA

>m.109229 g.109229  ORF g.109229 m.109229 type:5prime_partial len:257 (+) comp38965_c0_seq1:1-771(+) [Catenulida_fasta]
SVISFQACRTYLQPLFTSSRTICIQKMLSARGFLGSFATTSRITVLSGAAQNRFCHKHAPVKLPNLPYAYEALEPAISRD
IMQLHHQKHHQAYVNGLNDALQKLNVAEEKRCVNTIIALEPVLRFHGGGHLNHSIFWQNLCPGGSKRPQPLQQALERDFK
SFEAFKKRLSEAAVGVQGSGWAWLGYSKAAERLEVRTCSNQDPLEATTGLIPLLGIDVWEHAYYLQYKNVRAEYVQKLWD
VINWEDVNERYLKASK

>m.119571 g.119571  ORF g.119571 m.119571 type:complete len:227 (-) comp40008_c0_seq1:675-1355(-) [Cerebratulus_spclean14cd]
MLSSKLASFARLASKHQPAAGPLASRLKHTLPDLPYDFNALEPVVSAEIMQLHHQKHHQTYVNNLNVTEEKIAEAQAKGD
VSTVITLQPALKFNGGGHINHSIFWQNLSPKGGGPPSGDLMEAIKRDFGSFDKLKTAMSNATVAVQGSGWGWLGYNSTTD
RLQVATCANQDPLQATTGLVPLFGIDVWEHAYYLQYKNVRPDYVKAIWNVVNWTDVTSRFTNAKLGX

>m.1539 g.1539  ORF g.1539 m.1539 type:5prime_partial len:186 (-) comp1644_c0_seq1:379-936(-) [Chaetopleura_apiculata]
LASPAALGCLASRNKHTLPDLPYEYNSLEPIVSTEIMKLHHSKHHATYVNNLNAAEEQVSDALRNGDISRVIQLQPALNF
NGGGHLNHTIWWDILSPNGGGTPKGDLAEVINRDFGSFDKLKNELTIRAVNVQGSGWAWVGYNKGTGRLRMAQTANQDPL
EATVGLIPVLGIDVWEHAYYLQYKI

>FBgn0010213 [DROME]
MFVARKISQTASLAVRGKHTLPKLPYDYAALEPIICREIMELHHQKHHQTYVNNLNAAEEQLEEAKSKSDTTKLIQLAPA
LRFNGGGHINHTIFWQNLSPNKTQPSDDLKKAIESQWKSLEEFKKELTTLTVAVQGSGWGWLGFNKKSGKLQLAALPNQD
PLEASTGLIPLFGIDVWEHAYYLQYKNVRPSYVEAIWDIANWDDISCRFQEAKKLGC

>m.91214 g.91214  ORF g.91214 m.91214 type:complete len:220 (+) comp26645_c0_seq1:26-685(+) [Echinoplana_celerrimaclean]
MSALRLVSRGMSARNLVLSRSKHTLPDLPYDFNALEPVISAEIMKLHYEKHHQTYVNNLNVAEEKLQEAVAKNDVSTIIE
LQPALRFNGGGHLNHSIFWKNLSPHGGEPSGDLMKYIKKDFSSVDNMKALMSAKTVAVQGSGWGWLGYNKANDSLVIATC
ANQDPLQATTGLIPLFGIDVWEHAYYLQYKNVRPDYVKEIWKVVNWNDVADRLKHAKAK

>89336 [HELRO]
MAVRSKHKLPDLPYDFNALEPYISADIMKIHYEKHHQAYVTNLNIAEEKLAEAQAKGDIKTIISLAPALRFNGGGHINHS
IFWQNLGPKSAEEPTGDLKAAIDRDFGSFDNLKTQLSTASVAVQGSGWGWLGYNKQSGKLQVATCPNQDPLEPTTGLIPL
FGIDVWEHAYYLQYKNVRPDYVKAIWNVANWKDIAERLAKAKK

>AAA36622.1; AAD14248.1; AAH12423.1; AAP03428.1; AAP35613.1; BAG35908.1; BAG53464.1; BAG59382.1; CAA30687.1; CAA32502.1; CAA33228.1; CAA42066.1; CAA68533.1; CAA68791.1; CAB62521.2; CAI21845.1; EAW47630.1; EAW47631.1; ENSG00000112096 [HUMAN]
MLSRAVCGTSRQLAPVLGYLGSRQKHSLPDLPYDYGALEPHINAQIMQLHHSKHHAAYVNNLNVTEEKYQEALAKGDVTA
QIALQPALKFNGGGHINHSIFWTNLSPNGGGEPKGELLEAIKRDFGSFDKFKEKLTAASVGVQGSGWGWLGFNKERGHLQ
IAACPNQDPLQGTTGLIPLLGIDVWEHAYYLQYKNVRPDYLKAIWNVINWENVTERYMACKK

>gnl|GNOMON|1848422.p Model predicted by Gnomon on Hydra magnipapillata strain 105 unplaced genomic scaffold HYDRAscaffold_39080, whole genome shotgun sequence (NW_004167139.1) [Hydra_M]
MFSFGIHHLSVFRKISRIAFANKHTLPELGYEYNALEPTISGQIMEIHHRKHHQAYVNNLNTAEEQLAEAQHKGDTSKII
SLAPALKFNGGGHINHSIFWTNLSPNGGGKPTGELLEAIIKDFGSFEAMKTRLSSSAVAVQGSGWGWLGYDSVTKRLAIT
ALPNQDPLQATTGLIPLLGIDVWEHAYYLQYKNVRLDYVNAIFNIIDWKNVSARFVAAK

>estExt_Genewise1Plus.C_sca_60421 [LOTGI]
MLSAKTLTLARCATKPAFLGTVATRLTHTLPDLPYDYNALEPYISADIMKLHHSKHHNTYVTNLNIAEEKLAEAVAKNDV
NTCINLQPALKFNGGGHINHSIFWEVLSPNGGGEPSGDLKETIKRDFGSFENMKKELSGAAVGVQGSGWSWLGFNPNSGR
LRVAVCANQDPLQATTGLIPLFGIDVWEHAYYLQYKNVRPDYVQAIFNIANWKNVADRLADAKEGS

>m.8930 g.8930  ORF g.8930 m.8930 type:5prime_partial len:235 (-) gi|399799147|dbj|FX199316.1|:302-1006(-) [Lymnaea_stagnalis]
LKFKVVYKGKYVKNKMLSTTSNVLKRCLGGSVIRLKHTLPDLKYDFNALEPYISADIMKLHYEKHHQTYINNLNVTEEKL
SEAVSKKDITTIINLQPALRFNGGGHINHSIFWQNLSPKGGGEPTGDLLQQIKEDFNTFDQMKKELVAASVAVQGSGWGW
LGYSPVNGRLRIATCSNQDPLEATTGLIPLFGIDVWEHAYYLQYKNVRADYVNAIFNIANWSDVSERLAKARLR

>m.108627 g.108627  ORF g.108627 m.108627 type:5prime_partial len:250 (+) comp77937_c0_seq1:2-751(+) [Macrostomum_lignanoclean]
DSIYCMLFSSNMHCIGSKLPSAVRLCQRLCIQPLSGAAQAPQPIVKAVLPDLPYDYSALEPVISADIMRLHHQKHHATYV
NNFNSAQETLAAALAAGKASDIIAVQAALRFNGGGHVNHSIFWKNLSPQGGGEPSRFLLEAVNRDFGSFSKFQEQMSAAA
VGVQGSGWAWLGYNFKTDRLQIATCANQDPLKATTGLEPLLGIDVWEHAYYLQYKNVRPDYVKSIWKVINWDDVENRLDQ
AKSGGVKLA

>m.89864 g.89864  ORF g.89864 m.89864 type:complete len:233 (+) comp163226_c0_seq10:88-786(+) [Mesodasys_laticaudatusclean]
MNAIHQGFRVVGKLPARHAVTVLVREKHELPPLKYDYGALEPIISQEIMQLHHTKHHQTYVNNLNTLEGQLKDALDSQDV
ARFIRLKPGLLFNGGGHINHTIFWSNISPQGGGLPEQGGRFYDQINMAFGSFDQMKKMLTETTVGIQGSGWGWLAMSPRS
KHLRIAKCPNQDPLGPTTGLIPLLGFDVWEHAYYLQYKNNRADYVNALWNIINWKDVEERYLRGLEESSDKE

>m.20166 g.20166  ORF g.20166 m.20166 type:complete len:221 (-) comp15871_c0_seq1:78-740(-) [Microdalyellia_schmidticlean]
MLANLGKISLNTPLRLLAGISAMKHTLPNLPYEYKALEPIISGDIMQLHHQKHHNTYITNLNAAEAQLQEAVQKNDIGKI
ITLQPALKFNGGGHLNHSIFWNNLSPNGGGEPTGDLLTAIQRDFGSVDKLREDLSGLTVAIQGSGWGWLGFNKKTKRLQL
ATCSNQDPLEPTTGLVPLFGIDVWEHAYYLQYKNVRPDYVKAIWNIVNWKDVAERLNACK

>m.65245 g.65245  ORF g.65245 m.65245 type:complete len:221 (-) comp21128_c0_seq1:260-922(-) [Monocelis_spclean]
MALRQILRPLSQCQLRNLVAYRSKHTLPDLPYDFNALEPVISAEIMQLHYSKHHATYVNNFNAAEDQLQEAISKKDVNKI
VNLQAALKFNGGGHINHSIFWQNLKPNGGGEPTGDLLKSINHSFGSFAKFKELMTAKTIAVQGSGWGWLGYNTNSGHLEI
AACPNQDPLETTTGLKPLLGIDVWEHAYYLQYKNVRPDYVKAIWDIINWEDVAARLTKCK

>SPU_024657gn [STRPU]
MQIFRLPPPLQNVTFPHGVTAPGRALLRSQARVVSGVSSLHTLPELPYDYNALSPVISTEIMELHHKKHHNTYVTNLNVA
EEALEHAVEAGDISTIISLQAALRFNGGGHINHTIFWQNLSPDGGGEPTGELLNVIKKDFGSYDDMRSKLSAATVAIQGS
GWGWLGYNKGTRSLQIATCPNQDPLKATTGLIPLFGIDVWEHAYYLQYKNVRPDYVKAIFNIANWSDVEKRLTDAMTT

>gi|291243826|ref|XP_002741802.1| PREDICTED: superoxide dismutase 2, mitochondrial-like [Saccoglossus kowalevskii] [Saccoglossus_kowalevskii]
MLCRAAVAKRLVTNPPMLACLSTRLAHTLPDLPYDYGALSPVISSEIMELHHKKHHQTYVNNFNNAEEQLKEATNKGDIS
KIISLAPALKFNGGGHLNHSIFWKNLSPNGGGQPSGDLLEQINKDFGSYDNFVKTMSASTIAIQGSGWGWLGYDRATSKL
VVATCANQDPLQSTTGLVPLLGIDVWEHAYYLQYKNVRPDYVKAIWEIVNWKDVSERFVGAK

>m.71316 g.71316  ORF g.71316 m.71316 type:5prime_partial len:215 (+) gi|300464654|gb|HO007082.1|HO007082:1-645(+) [Schmidtea_mediterranea]
LNSNRVYLVPACFKHTLPDLPYDYSALEPSISGEIMELHHKKHHAAYVNNLNIALEQLDEAIHKKDVSKTIAMQNAIRFN
GGGHLNHSIFWHNLSPKGGGEPDGSLMAALQREFGSFDNFKSELTTAAAGIQGSGWAWLGLNKKNGRLQIASCANQDPLE
ATTGLKPLLGFDVWEHAYYLQYKNVRPDYVKALWRVVNWNDVANRFSEGVDTNK

>e_gw1.2.584.1 [TRIAD]
MLANVLRQSLGRNSCHSALLITQARRKHDLPPLPYAYNALEPTISAEIMELHHSKHHQTYVTNLNAAEEKLAEATSKNDI
SGVITLQGALRFNGGGHINHSIFWKNLSNDGGGLPTGELGDAINACFGSFDNFKSKLSAATIAIQGSGWGWLGYCKESNS
LKIATCANQDPLQATTGYVPLLGIDVWEHAYYLQYKNVRPNYVNAIFDVINWNDVANNFRNAKA
