# Supplementary material for: OMA standalone: orthology inference among public and custom genomes and transcriptomes
Source: Genome Res. 2019 Jul;29(7):1152–63. doi: 10.1101/gr.243212.118 (PMC6633268; doi:10.1101/gr.243212.118)
Supplement: Supplemental Material [file supp_gr.243212.118_Supplemental_Data.zip › orthologous_groups/OMA/OG10629.fa]

>m.4897 g.4897  ORF g.4897 m.4897 type:internal len:214 (+) gi|45596158|gb|CK989121.1|CK989121:3-647(+) [Biomphalaria_glabrata]
LFCGGTERVSSGFISTNQHFKMGKEKVHINIVVIGHVDSGKSTTTGHLIYKCGGIDERTIQKFEKEAQEMGKGSFKYAWV
LDKLKAERERGITIDIALWKFQTEKFYVTIIDAPGHRDFIKNMITGTSQADCAVLIVAAGTGEFEAGISKEGQTREHALL
AYTLGVKQLIIGVNKMDSTTPPYSAQRFEEIKNEVSNYIKKIGYNPVSVPFVPI

>m.12645 g.12645  ORF g.12645 m.12645 type:3prime_partial len:216 (+) gi|67055432|gb|DR076594.1|DR076594:51-701(+) [Lumbricus_rubellus]
MGAEKIHINIVVIGHVDSGKSTTTGHLIYKCGGIDKRTIEKFEKEAQEMGKGSFKYAWVLDKLKAERERGITIDISLWKF
ETARYYVTIIDAPGHRDFIKNMITGTSQADCAVLVVAAGVGEFEAGISKNGQTREHALLAFTLGVKQLIVGVNKMDSTEP
PYSETRFEEIKKEVSQYIKKIGYNPEAVPFVPISGWHGDNMLEASPKMAWFKGWSV
