# Supplementary material for: OMA standalone: orthology inference among public and custom genomes and transcriptomes
Source: Genome Res. 2019 Jul;29(7):1152–63. doi: 10.1101/gr.243212.118 (PMC6633268; doi:10.1101/gr.243212.118)
Supplement: Supplemental Material [file supp_gr.243212.118_Supplemental_Data.zip › orthologous_groups/OMA/OG10639.fa]

>m.11286 g.11286  ORF g.11286 m.11286 type:3prime_partial len:127 (-) comp22681_c0_seq1:1-381(-) [Catenulida_fasta]
MELFRIGGKSPDTNYLFMGDYVDRGYYSVETVSLLVCLKVRYKDRITILRGNHESRQITQVYGFYDECLRKYGNANVWKY
YTDLFDYLPLTALVESSIFCLHGGLSPSIDTLDHIRALDRFQEVPHE

>m.15704 g.15704  ORF g.15704 m.15704 type:3prime_partial len:189 (+) gi|149381200|gb|ES736269.1|ES736269:105-674(+) [Mytilus_californianus]
MSYVDDHATAKELDTWIEQLYDCKQLTENQVKTLCEKAKEILSKESNVQEVKCPVTVCGDVHGQFHDLMELFRIGGKSPD
TNYLFMGDYVDRGYYSVETVTLLVALKVRWKDRITILRGNHESRQITQVYGFYDECLRKYGNATVWKYFTDLFDYLPLTA
LVDGQIFCLHGGLSPSIDTLDHIRALDRL

>m.46324 g.46324  ORF g.46324 m.46324 type:3prime_partial len:205 (+) gi|84612232|gb|DN312373.1|DN312373:60-677(+) [Schmidtea_mediterranea]
MTEVEYKDLDQWIEQLYDNKQLTESQVKVLCETAKEILAKESNVQPVKCPVTVCGDVHGQFHDLMELFKIGGKSPDTNYL
FMGDYVDRGYYSVETVTLLVALKVRFKDRITILRGNHESRQITQVYGFYDECLRKYTNANVWKYFTDLFDYLPLTALVEN
SIFCLHGGLSPSIDTLDHIKALDRIQEVPHEGPMCDLLWSDPDDR

>m.22499 g.22499  ORF g.22499 m.22499 type:3prime_partial len:182 (+) gi|378919028|gb|FO160338.1|FO160338:141-689(+) [Sepia_officinalis]
MVEDRAAAKELDQWIEQLHECKQLTETQVKTLCEKAKEILSKESNVQQVKCPVTVCGDVHGQFHDLMELFRIGGRSPDTN
YLFMGDYVDRGYYSVETVTLLVALKVRYKDRITILRGNHESRQITQVYGFYDECLRKYGNANVWKFFTDLFDFLPLTALV
DGQIFCLHGGLSPSIDSLDHIK
