# Supplementary material for: OMA standalone: orthology inference among public and custom genomes and transcriptomes
Source: Genome Res. 2019 Jul;29(7):1152–63. doi: 10.1101/gr.243212.118 (PMC6633268; doi:10.1101/gr.243212.118)
Supplement: Supplemental Material [file supp_gr.243212.118_Supplemental_Data.zip › orthologous_groups/OMA/OG10648.fa]

>m.2592 g.2592  ORF g.2592 m.2592 type:3prime_partial len:225 (-) gi|425850701|emb|HE701322.1|:1-675(-) [Adineta_ricciae_14cd]
MRGDLSTALNPIPLYKQGVEEEKSELARLSSFAGAMAVGDLIKTTLGPKGMDKILQCSMSGGPDAGKLLVTNDGATILSK
IGIDNPVAKVLVDISKVQDDEVGDGTTSVVVLASELLRETENLLAQKIHPQTIIAGWRKATNEALRVLEGIAKNNSSNIE
QFRSDLMNIARTTLSSKILQGKKEHFAKLCVDAVLKLKGKTDLQGIQIIKRLGNNMSDSYLEEGF

>m.308 g.308  ORF g.308 m.308 type:3prime_partial len:249 (+) comp501_c0_seq1:113-862(+) [Chaetopleura_apiculata]
MAALNPVQIFSAGAEEEKAETARLSSFVGAIAIGDLVKSTLGPKGMDKILVGSGMSDTIQVTNDGATILKAIGVDNPAAK
VLVDISKVQDDEVGDGTTSVVVLASELLKEAEKLVSMKIHPQTIISGWRKAADEARKALTEVAKDHGNDEKKFQEDLMNI
ARTTLSSKILTQHKDHFAKLAVEAVLRLKSSGNLDAIQIIKKSGGGMEDSFLDEGFLLDKKIGVHQPKKVEKAKILIANT
PMDTDKIKV

>m.13221 g.13221  ORF g.13221 m.13221 type:3prime_partial len:236 (+) gi|145888954|gb|ES394536.1|ES394536:95-805(+) [Mytilus_californianus]
MSSLALNPIQIFSQGAEEEKAETARLSSFVGAIAIGDLVKSTLGPKGMDKILQSGEGIQVTNDGATILKSIGVDLPAAKV
LVDISKVQDDEVGDGTTSVVVFACELLKEAEQLISQKIHPQTIISGWRLATDEARKALTEFARDHGKDEKKFKKDLMNIA
RTTLSSKILTQYKDHFSNLCVDAVLRLKGSGNLDAIQLIKILGGGLQDSYLDEGFLLEKKIGVGQPKRLENCKILV

>m.8697 g.8697  ORF g.8697 m.8697 type:internal len:266 (+) gi|84595267|gb|DN295098.1|DN295098:2-802(+) [Schmidtea_mediterranea]
ISRMSSLAPIQILSRGADEERAETARMSSFVGAIAIGDLVKTTLGPKGMDKILLSGGSESITVTNDGATILKSIGVDNPA
AKILVEMSKVQDDEVGDGTTSVVVLASELLREAEQLISQKLHPQTVISGWRKACVEASLALKQSARSSAQFPSTFEDELM
NIARTTLSSKILTQHKDKFAKLAVDAVTRLKGSGNLETIQIIKKLGGLLSDSYLDEGFLLEKKVGVNQPKRIENAKILIA
NTPMDADKIKVFGSKIKVDTVTKIAE

>m.21881 g.21881  ORF g.21881 m.21881 type:3prime_partial len:204 (+) gi|380324739|gb|FO200316.1|FO200316:88-702(+) [Sepia_officinalis]
MAILNPLNPVQILNIGAEEEKSEIARLSCFAGAITIGDLIKSTLGPKGMDKILLKQGHVESIEVTNDGATILKSLGVDNP
AAKVLVDISKVQDDEVGDGTTSVVVFACELLKEAENLVRMKIHPQTIIAGWRKATIAAREALENSAVDNGNNPEKFRQDL
KNIAQTTLGSKILIQHREQFSSLAADAILKLKGNADISAIQIIK
