# Supplementary material for: OMA standalone: orthology inference among public and custom genomes and transcriptomes
Source: Genome Res. 2019 Jul;29(7):1152–63. doi: 10.1101/gr.243212.118 (PMC6633268; doi:10.1101/gr.243212.118)
Supplement: Supplemental Material [file supp_gr.243212.118_Supplemental_Data.zip › orthologous_groups/OMA/OG10649.fa]

>Aqu1.220977 [AMPQE]
MAADSSSDPAQISIDQEEFTRLQTQLIELRTKNYELKEEQSKKDAEYKQLLSSNQQLNKELEKANKSIQRSKKAKEYQLL
SEENEVLQKRLHTQEEDFKLQNTTLMNELAKVCEEKEVLKKGGGAGGVASGDRGSSQELTHLQAENKALQKSLQTLQEQL
QSAGREGEQTEGEEPSTIKGEEDDRVQPAQAPPVAINLKLATLEEENKILQEQLSAMEEKGRREKEELKTQIDRLEEKTR
KKQEILVQVQNEKEKILSENKLSYDNMCQEKEREMESLHQEIKQLQEEDENRRQESESSADLAQQISSLKNEKEELLKKY
RHLQEHQEALTNERDSNKVILEELSTELQQSKKELGEMKRKYSDMELELKSSQEANDSLADQLLTAREDRIKLGETISTI
EKLADKRKSLLDEMAIKEHETATENKKKENDLIDKYKGEIESLQSQLDEERDKVKHLNSSVDELADLKRRIKSMENMKET
YEQQLKEAQESFSKEKGELELKLSELDGEYKERLTGLETEAEEERKKATELKEKITELELELDEKTQEINITGKKSSNLI
KDLKRQLQAAQKREERLQDSLSSSSPHIEVSTPIRQDSRHSRESSLSSVRGIGATGGAEQTQQYTYTDTLVAYNALVLMF
NEVDSSNKDDVQTLLDKIASLQQENWQLEEKLNHLESTSSSLAEDVIQKSTIIQNYFMENKADHSATTSSSQSTSHAKMS
PLRLMQWAKTPAKEDTMAEVNRKMQRALEEALMKNIHLQQNVDMLSTQLQKEEKDENT

>ENSCING00000019118 [CIOIN]
LPDIEVQLATEREEKLLLQNDLDYEVARHTREQRAFTEEVESLREKFERKQTAFVNLQEEMEQLRTLHQEKLGETTQQHE
SEKQTLQQEKEKLTSEVTSLGKALQNSHNMLDGMQASMQSLQAKVKLHEEEMRREMEEKRKLEEQLGNLQQHLNNDEQKK
SESSSQIKSLETEVLSLRSGLERSKMERDDAVTKFEENVRASASLLERVNQVEKESEDLRHELKLANELAEKRKKVMDQQ
AVESQENNAKFTERINALLLEHETSSAKSIENYESKVKILEETCKRQEQELIRMNHQDRVKTRELDTLQQQIRDQQSTLS
SLENSSGWFERALKDAEKMAAEKEEDHLQQLEDAKSEHEKEMEFSSKEKEVEEAERQVALAMNETTTRDATIERMKQDVL
DEVSKQKLIEKKGHQALKDLKKQLVMEKKRSEKLQEKMKEISSSNSNLDELLQVVDLNDKTTTGDGSSVSSFSFRDFISN
KQNPDTSSQAGTSNLSSTPVATATVSKAESRDLLSRLTSVQQEKWNLEEKVRHLEESAGAMADELVEKTKLLQQYVHHTR
ADVHKMRSSNEELASRTFGNRVRSIITGQEEADVTNIRELNRKLTRMLEEEMTKNMAL

>AAH01522.2; AAI01545.1; AAI01547.1; BAA86481.1; CAB95949.1; CAE45824.1; CAI45985.1; CAI95784.1; CAI95786.1; CAI95787.1; ENSG00000068400 [HUMAN]
MAQALSEEEFQRMQAQLLELRTNNYQLSDELRKNGVELTSLRQKVAYLDKEFSKAQKALSKSKKAQEVEVLLSENEMLQA
KLHSQEEDFRLQNSTLMAEFSKLCSQMEQLEQENQQLKEGAAGAGVAQAGPLVDGELLRLQAENTALQKNVAALQERYGK
EAGKFSAVSEGQGDPPGGPAPTVLAPMPLAEVELKWEMEKEEKRLLWEQLQGLESSKQAETSRLQEELAKLSEKLKKKQE
SFCRLQTEKETLFNDSRNKIEELQQRKEADHKAQLARTQKLQQELEAANQSLAELRDQRQGERLEHAAALRALQDQVSIQ
SADAQEQVEGLLAENNALRTSLAALEQIQTAKTQELNMLREQTTGLAAELQQQQAEYEDLMGQKDDLNSQLQESLRANSR
LLEQLQEIGQEKEQLTQELQEARKSAEKRKAMLDELAMETLQEKSQHKEELGAVRLRHEKEVLGVRARYERELRELHEDK
KRQEEELRGQIREEKARTRELETLQQTVEELQAQVHSMDGAKGWFERRLKEAEESLQQQQQEQEEALKQCREQHAAELKG
KEEELQDVRDQLEQAQEERDCHLKTISSLKQEVKDTVDGQRILEKKGSAALKDLKRQLHLERKRADKLQERLQDILTNSK
SRSGLEELVLSEMNSPSRTQTGDSSSISSFSYREILREKESSAVPARSLSSSPQAQPPRPAELSDEEVAELFQRLAETQQ
EKWMLEEKVKHLEVSSASMAEDLCRKSAIIETYVMDSRIDVSVAAGHTDRSGLGSVLRDLVKPGDENLREMNKKLQNMLE
EQLTKNMHLHKDMEVLSQEIVRLSKECVGPPDPDLEPGETS

>m.19555 g.19555  ORF g.19555 m.19555 type:5prime_partial len:888 (+) gi|399799984|dbj|FX184488.1|:2-2665(+) [Lymnaea_stagnalis]
AASPSLSEGEFHRMQLQLIELRTTNYELEGKNKRIERDLSDANEKLEIIDKELGKAKQAINKSKKAKDVELLIQESDSLQ
RKLLSQEEEFRLQNQTLMEELSLLVSNNEELKKEIDNLKSGVTFAPEETVQGASDELIRLQAENLALQKNLNALQDKVDK
EILSKDEGQHLESDSSQTNNSAHPGYDNTDGTEDGEGLRKPVQSSPPSDQGEVIKKLCLELDTEREEKHLLKTQLDQRKK
ESQEQIAALQDEVEKAADKLKKKQESYLQLHAEKETLFKETNAKLEESQAARDRDQKYYKDQIAKLQVEIERGKKEIESL
HVTKDKQIEELKHHLANLQTQVDTSGIVASHQLQEQSGKYLAEITVLRDNLSRTTKDRDDLYAQLQESRRVAEDAVSQMQ
AALAERDTQILSMQEVSKVAEKRKSLLDELAIKYQNEYDSHRQNLAAMEAKQGAENGKLQSEIEEKSRKLSELHRQVAVV
EEINRKNHSLEDAKGWLERRLSEVEEQLSTTITSFDEEKESLTTQHAAHTEELITRHREAMNTCLEERGKMEEDWRQRET
VLKEELEGMNNTINQLKQDIRDSEDDKKLHEKKGITMIKDLKRQLHAERKRGDKLQAKLQEVLSEDTSKNMEDLFRTPDS
DILETSSLSSWGAGASGLGKDSVASGPQSPTSANTSHHSETSVGDEYNELLKRVGLLQQEKWSLEEKVSHLETSNACMAE
DILSKTSIIEHYVMQSRTGPRASNSHDDKLSLKKVMDLVNKNSEHTQHTQDMNKKLQSMLEETLTKNMHLQQDLEFMSQE
VVRLSKLSAQQTAADIPKPTRFKEATPPTSLSLTSTFTSPSPNNPAGSNERESSVTSDDNFEIVSKAQAMECDAEGSLLA
ENEDSSL

>SPU_012870gn [STRPU]
MAQSLSDDEFQRMQNQLLELRTANYQFKDHSKKLENELSRLKQTSAANEKELEKANKVITKSKKAKDVEALFAENDGLQL
KLQSQEDDFRLQNSTLMEELSKLCTANEELEKEVSTLKKGHSAKDEVNGSPSSGSQNDIRRLQAENAALQKNLASTQQRY
NDELNGMRQNVNMLTQACADAEERYTRLLGERPTPTGASGDQPEGEQMEEIPISTPDGTASDQQSPLEAELNHLLNDEFE
AFIEDLKLSAVTSDFDDDIEEKDPMTVLQGHAKQLKKRVSGALVRNMESFVKMVSKDLQLRVDTEQEENKILKQQLQDSE
QSYKAEILTLQEELQKLSEKAKKKQESLLQLQNEKEELFTQNRQNVEELHGSVDKEVENRMEALESSKQQVKQLENTIEE
LRQQTANREEVTRLEEDKSMINKELATIRQAYTSTSEEANRLQTASITTKNQLECTQRELEELQLAQSKLSSERDELQGQ
FTECLTANATLGDQLRATEKERDTLQKELQETSKIADKRKSMLDEMAIQTQTIREQHKEEVANMTSSHQKALDDIKQQLQ
DEKQKRKELEPLKEQVVQQEAQIESLENAKGWFERRMKELEEELEGTKEKHIEDIKDLEAKHQQEILDLREELAERDEAM
EKAKEEIDGRQATIEKMQQDAKDSIVDHKLSEKKRAGMLKDLQRQLRQEKKRAGKLQERLQEVLTQSSQGPQGLDALFSH
HTYVDRTKHDTSSVSSLSNSGTGRDYSDFAPSPNDSMTAALSEETTELISKLTQIQQENWQLEEKVRHLEESNGCMAEDI
LRKSAIIEAHVMERKIIDPAKVNSSPGDGKQETKGPSLRKMRELMRSSRDVEEESQREMNQKLQIMLEETITKNMHLQQD
IEMLSSEVVRLSKLVGSSQSGTPSPVEEHQGKLPGGATSMATASSASPSSSSSRPVSSSPPSSSSSQPVPSS
