# Supplementary material for: OMA standalone: orthology inference among public and custom genomes and transcriptomes
Source: Genome Res. 2019 Jul;29(7):1152–63. doi: 10.1101/gr.243212.118 (PMC6633268; doi:10.1101/gr.243212.118)
Supplement: Supplemental Material [file supp_gr.243212.118_Supplemental_Data.zip › orthologous_groups/OMA/OG10658.fa]

>Aqu1.213498 [AMPQE]
MEANKDEALQCLKKAREAFKAGDMNKARRFANKSKKMFATEEADELIQKITDHCTNSEDKPQPNASRPNPQPDTTETPTN
DEEPKYTEDQKEAVNKILKCKDYYDILGVSRDCTDSELKKQYKKLALQFHPDKNNAPKADEAFKKISKAYHVLSDPDKKS
NYDRFGEEGPNHRINHGFHFTDDFEFDLFRQMFGGDPFNTRNVFFYGGNLFDMRRQHHHHHHRPHRSHHYFQTDATEQRG
SSFFLLLFAFPLLVFVMSFIFSSSPPYSLQQAGSYSVRKETTKHKLIYYVQKSFNTDYPKNHQKRQIEKMVLQDYIDHYR
DQCSQDMFWRKGKKEVPKSCTRFEELSGRKIRYR

>B0035.14; CAA97416.1 [CAEEL]
MTADANKSESLLCMDKAREAIKSGDTDKARRMLLKAKKLDPGQNIEFLTKKIDDMTNNTSSSSQTSSSRASEERSYAHDD
HYDDPNLRNRKARSPVKKNGKTEPEPKQRSASRTPKLGVDYTSEQKELVERIRHCKDYYEILKIDKKASDDDIRKEYRKL
ALKLHPDKCRAPHATEAFKALGNAYAVLSDTDKRRQYDQYGAEAANSHTPTTRRRGGGHGAFFEHDYAHGFEAEFTPEEI
FNMFFGGGFPTEQVRRRARYAQQQQYHHYEQQQSPYGPLLQLLPLIAIMVIGLLAQLMVGEPAYSLHQTSKFTIKRLTAD
LRVPYFVRTDFETSYRGRIRQVEQQVEDDYIQNLRMNCYKEQNLKETKLYRARWMRDEAMMRDAERTPLPSCIRLNEIYS
H

>estExt_fgenesh1_pg.C_2560035 [CAPI1]
MEGNRDESERCINIALRHLRSGDPEKALRFLEKSEKLFPSSHAKEIIAQIQGGKRKMSDEGDSTRASEADTDSNGTTPGA
HGTEGKARQRHRKKSDQSADHKEGDRYTPQELEAVKRIRKCKDYYEILGINKDCSEDELKKSYRKLALKFHPDKNHAPGA
TEAFKAIGNAFAVLSDPEKRRRYDQFGSEADRAPSGPSHRHGHHGFYEYDYSRGFEGDISAEELFNMFFGGGFPQTHVRR
RRNQQGTNFQRHTADSSDSNYTFLLQLSPLLFMIGLSLLSSFLVSDPVFSLNRAGKYVHERTTLNLKVHYYVKQDFSSEY
QGSMRLLEQKIEDEYLSTLRSKCFSERSYKENTMWRARNFGDGKLYEKAQNMKTPACDNLQKIYGG

>m.14867 g.14867  ORF g.14867 m.14867 type:5prime_partial len:412 (+) comp24934_c0_seq1:3-1238(+) [Catenulida_fasta]
LSSDSKHIIYIEVQSTSPAVVMADAKAEAERLYDIALRYYQQGNKDKARQFLERADKLHSSKQIRDLLNQISGSTNGSAT
NKSRSHDKPPPSNGHGPSAPEPEPSQPEYTTEQLSEVQRVRKCRDYYEILQVEKAASEDEVKRAYRKLALKMHPDKNKAP
GSTEAFRAVSNAFGVLSDAQKRRQYDLLGPANHDHSTMRDGQGAAGPGRRRFAREGEYFYEYDFTRGFESDMSADDIFSM
FFGGGLFGAADAHHPFAQRNGHHAHGYHEAYAHRRERMRARAEGSNYLLWLQVAPFLALILLSLISTAFRSDPPFSLSRS
SRYTEERETTRYHVKYFVKEDFNEQFGDRIPSVDQDVETEHFNALRSKCYNEQAYRESLMYRARLYGDSAAYYQARNMGL
PTCDELNRYRT

>m.49343 g.49343  ORF g.49343 m.49343 type:5prime_partial len:418 (-) comp41461_c0_seq10:700-1953(-) [Cerebratulus_spclean14cd]
HKIKMEGNRDESEKCIKIALKSIQTGDNEKAIRFLQKAERLYPSQKAKDLLNRICHPNGAAGGGAQDDESDGQPSENGAD
NLRNRFASQSRQNSTTSNASDKSERDTANHTGTTSSGESVQKNYTPEQVAAVKKIKKCKDYYEVLGVPRDASEEDLKKAY
KKLALKFHPDKNKAPGSADAFKAIGNAFSVLSDTEKRRRYDLYGEEETRSTSHRHSHGGYDNDYTRGGFEGDISAEELFN
MFFGGGFPSASNVYVNRMHPHHRRQHHNRSSAEEVRRARMFHRARRPDLAGSYMLLIQLAPILMLVLMSFLGSFFVADPS
YSLHRTVKYSNERKTANLGINYYVKHDFNTYYKGSINKVEREVEHEYISNMREHCYRERSLKEATLWRARNFNDVKMYEK
AQNMKTPNCDALERIYSX

>FBgn0038195 [DROME]
MDGNKDEAQRCIDFAVQALAAGKIEKAEKFLLKAERLFPTDNAKKLLAQLKSTPSNESNGKSRTAGASDEKDSGPRKRVN
SDSRSSAPDYTKDQLEAVRKVKTCKDYYEVLGVSKTATDSEIKKAYKKLALQLHPDKNKAPGAVEAFKALGNAAGVLTDA
EKRKNYDLYGINESHNGHGNNGGGHHGHGQYYNNEYGYSRGFQADISAEELFNMFFNGGFPQQNVHMRQQRRRQQAREDR
EGNNSSALVNLLPIVLLIGLSMMSSFFISDPMYSLTPSHKYSVKRETNSLKVPYYVKDNFYSEYQGSVARLEESVEEDFV
NHLKHSCSRERNYRDSMLAKARTFGDRDLYRKAQNINTPSCENLQKYLIT

>110480 [HELRO]
MESNRDEAERCFHIALAYYKKGNNKEALKYFYKAEKLYPTQRTKDYIQKLSFQNDGDMNDRENTTAPGAHGTEGRSRQKR
PSSSENNENTRHRYTEEQMDAVKSIRSCKDYYEMLGLQRDCNDDELKKAYKKLALKFHPDKNHAPGATEAFKAISNAFSV
LSDPTKRKRYDQFGNEEKSEDARHAHEYEGDISAEELFNMFFGGAFNNVSTRTYRRSHYRHAHTDQNQSRSAMLVQLGPI
LFLLLISVLTAFLSGDPTYNLSQTQKYSEVRKTHNLHVLYYVKKDFAESFKGDINKLEKEVEEDYIDNLRSNCHREKMYK
DSMMWQARAYQDRRMYEHAVNSKTPSCDSLQNIFDR

>CAH56413.1; EAW54456.1; ENSG00000148719 [HUMAN]
MSSLRARLPATRRRVAQPFARPASPSLVPRSGSAMESNKDEAERCISIALKAIQSNQPDRALRFLEKAQRLYPTPRVRAL
IESLNQKPQTAGDQPPPTDTTHATHRKAGGTDAPSANGEAGGESTKGYTAEQVAAVKRVKQCKDYYEILGVSRGASDEDL
KKAYRRLALKFHPDKNHAPGATEAFKAIGTAYAVLSNPEKRKQYDQFGDDKSQAARHGHGHGDFHRGFEADISPEDLFNM
FFGGGFPSSNVHVYSNGRMRYTYQQRQDRRDNQGDGGLGVFVQLMPILILILVSALSQLMVSSPPYSLSPRPSVGHIHRR
VTDHLGVVYYVGDTFSEEYTGSSLKTVERNVEDDYIANLRNNCWKEKQQKEGLLYRARYFGDTDMYHRAQKMGTPSCSRL
SEVQASLHG

>gnl|GNOMON|2567751.p Model predicted by Gnomon on Hydra magnipapillata strain 105 unplaced genomic scaffold HYDRAscaffold_38294, whole genome shotgun sequence (NW_004167924.1) [Hydra_M]
MCNTVTTKNEIDKLNCYLLKELSENIQNGTANNDSSDRKRTHNNSNSHSAKKEEVQKEELQVELNYTPEQLKEVKRIKGC
KDFYDVLGISKDFTDNELKKAYRKLALQFHPDKNHAPGAAEAFKRIGAAFAVLSDKDKRKRYDQYGEQLGPSQSTQRYHR
EEFFEGDVSPEDLFNMFFGGGFPQGHVYTYRQQPRQHRNTHQQQNVSSVYPLVQLLPILLIVLFSLLSPYLIPEPIYSFQ
QTSQYRFPFKTIRHKIPFYVKDPKFKVDMSDKSFDELSYKIESDYIDTLRVRCHKERQYQAELYYQAQIWGNSEIKRRAQ
SYQLDSCNRLQEISSA

>estExt_Genewise1.C_sca_110318 [LOTGI]
MEGNKDESERCIKIALRCIEAGDKDKALKFLKKADKLYPSDRSKKLMDTITEMNGNANSEKAQREESESVRRRKNSQSKT
KEENKENHTSDYTEEQLVAVKRISKCKDYYEILCVTKEADDGELKKAYRKLALQMHPDKNKAPGATEAFKAIGNAFAVLS
DSDKRKKYDLYGPETEISSRGHSHREYDYSHGFEGDISPEELFNMFFGGGFPNSAAARSRHRHSNHRTYYYQQNHNNQSE
SGYTLFLQLAPILLLILLSLLSSIFVSDPVFSMHRTSKFSSERKTYNLKVPYYVKEDFRPEYKGDLRRIERQVEEEYISQ
LRSNCWRERSYKENMLWSARSSGDARLYQRAQELKTPNCDQLQNM

>m.4432 g.4432  ORF g.4432 m.4432 type:5prime_partial len:370 (-) gi|399785783|dbj|FX183624.1|:2185-3294(-) [Lymnaea_stagnalis]
YCFVVIKMDGNKDESERCLNIAVGYIASGQKEKATKFLIKAQKLYPSKKATDLLNSLQHTSNGDANVGDSSHVGSAKPGH
SKWSTEKEENKETKIVAEYTPEQLASVKRINNCKDVYQVLELAKDFTEADLKKAYRKLALQMHPDKNKAPGATEAFKAIG
KAYSILSDKEKRRQYDLYGPEMQPSRPSREEDYSHGFEGDISPEELFNMFFGGTFPSANVHRQHAHSTRRTFYTYREPQQ
SESGLTLFFQLAPILLLVVLSLLSSFLVSDSVFSLQRTDKYTVEMKTSNLKVTYYVKEDFRPEFKSDLRRIERAVEEEHI
GQLRSNCFRERNYKENMMWRARNYGDAKLYQRAVDMATPACDNLQKVYS

>m.12879 g.12879  ORF g.12879 m.12879 type:5prime_partial len:276 (-) comp8938_c0_seq1:68-895(-) [Microdalyellia_schmidticlean]
EQIESVRKIRKCKDYYEILGITKDANEEDLKKAYRKLALKFHPDKNKAPGASEAFKAIGNAFAILSSPEKRERYDKYGAE
VDDSGSQHYNGSAYQTYHFSRGFEADLSAEEIFNLFFGGAFSSRQMYHQHQGRQARPRQRQPQADEGGNNYFMIIQLLPL
LFLFGMSFFSGLFIRDPIYALTPNSKYMHVRTTGNLRVTYYVKDSFQKDFQGKIKDLEREVEEDYLHNLRNACLREKQYK
ENLMFRARYYGDESAYNDAMNMRTPNCDQLKSLHP

>m.61102 g.61102  ORF g.61102 m.61102 type:complete len:367 (-) comp33346_c1_seq1:821-1921(-) [Monocelis_spclean]
MEGNREESRRCINLAKQYLQQGNLDKCEKFLLKAERLFPSEEAKNILNSLNKRNGNSEESTGSTSQNKNTSSFSSTSGQN
GTRQRTTSSGSTGGENFTKDQVEAVRSIRRCKDFYEILGVQKDAHEDEIKKSYKKLALKFHPDKNQAPGAAEAFKAIGNA
FAVLSDSGKRKSYDQFGSDEQLRPSNGYRTYDHDYTRGFESDISPEDLFNMFFGGGFNSGHVHRHRTSHTHTRESERENN
YFMCLQLLPLFLLFGMSFFSGLFVREPHYSLVRSSKYPNNAFTSNLQVPYYIKQTFNQDFDGNLRQLEAEVEEEYMNQLR
IKCYKEQQYRESMLFKARYYGDEESYRHAQSMETPNCKKLEKLFGG

>fgeneshTA2_pg.C_scaffold_4000652 [TRIAD]
MEGNKDEASRCLSLAKRMFLEGNLEKALKFANKSNRLYPSRPAAELLHEINERSKSDGSNKKETPENNNIRNRKVRTNQR
EDNTADSNQKKNYTPEQLDAVKRIKTCKDYYQILGVEKDATKVDLKKAYRKLALQLHPDKNVAPGASEAFKAVSNAFGVL
NDDQKRRRYDQFGEEKDVPTQHYREYYTNDFESDISPEDLFNMFFGGSFPSGGRVYVHRNHRRSSRPRYHQEQEEPATFN
WLPALQFVPILILFLMGVISPLLVDPSPYSLSRSLYYPQQRSTADGVSYYVASNFERKFDSAKIYEIENDVKREYLGLLQ
ERCWRDKRQRELLIHQAKLWGDEKKIEEYKTMTLRSCNELERLVS
