# Supplementary material for: OMA standalone: orthology inference among public and custom genomes and transcriptomes
Source: Genome Res. 2019 Jul;29(7):1152–63. doi: 10.1101/gr.243212.118 (PMC6633268; doi:10.1101/gr.243212.118)
Supplement: Supplemental Material [file supp_gr.243212.118_Supplemental_Data.zip › orthologous_groups/OMA/OG10659.fa]

>AAH26335.1; BAA36341.1; BAA76769.1; BAF82367.1; BAG54076.1; ENSG00000103647 [HUMAN]
MTVTKMSWRPQYRSSKFRNVYGKVANREHCFDGIPITKNVHDNHFCAVNTRFLAIVTESAGGGSFLVIPLEQTGRIEPNY
PKVCGHQGNVLDIKWNPFIDNIIASCSEDTSVRIWEIPEGGLKRNMTEALLELHGHSRRVGLVEWHPTTNNILFSAGYDY
KVLIWNLDVGEPVKMIDCHTDVILCMSFNTDGSLLTTTCKDKKLRVIEPRSGRVLQEANCKNHRVNRVVFLGNMKRLLTT
GVSRWNTRQIALWDQEDLSMPLIEEEIDGLSGLLFPFYDADTHMLYLAGKGDGNIRYYEISTEKPYLSYLMEFRSPAPQK
GLGVMPKHGLDVSACEVFRFYKLVTLKGLIEPISMIVPRRSDSYQEDIYPMTPGTEPALTPDEWLGGINRDPVLMSLKEG
YKKSSKMVFKAPIKEKKSVVVNGIDLLENVPPRTENELLRMFFRQQDEIRRLKEELAQKDIRIRQLQLELKNLRNSPKNC

>e_gw1.40.259.1 [LOTGI]
MRSTKFRHVYGSPYRKEQCFENVRITRNAHDSNFCAVNPKSIAVVTESAGGGTFLVLPTDKPGRIDINQPKVCGHSGAIM
DIKWSPFNDDIIASCSDDSSIKLWEIPNGGLHSNLSDWLVDLHGHTRKVTYMDWHPSVENILLSASLDYKCVVWNVEQAE
PVNIIDCHNDTIFSLSWNNDGSLFSTTCKDKHLRIIDPRMATVAVEAEGHGGAKPSKCVFIKDNRHIFTAGFSRSSDRQY
ALWDVRKMNSHLVRNTIDYDSGILLPYYDPDLNIVYLAGKGNGNIRYYEIASEEPYIHFLNAYQSSTPQRSLGMMPKRGC
DVSKCEVLRFYKLHAAKNLIEPISMICPRKSDKFQEDIYPPTHGTIPSLGPDEWITGQNRDPILVSVAVSIKAC
