# Supplementary material for: OMA standalone: orthology inference among public and custom genomes and transcriptomes
Source: Genome Res. 2019 Jul;29(7):1152–63. doi: 10.1101/gr.243212.118 (PMC6633268; doi:10.1101/gr.243212.118)
Supplement: Supplemental Material [file supp_gr.243212.118_Supplemental_Data.zip › orthologous_groups/OMA/OG10668.fa]

>AAM18110.1; AAM18111.1; CAA22320.2; CAD36499.1; Y18D10A.6 [CAEEL]
MKILANGVTWQLWESTLNQGTATSGIMRFALKTALSICIFLLIFQTVDSDSSDSSASASVVSGAVKSEDTVVAVNKTDVL
GEAIDANATSLEQHGAAIVGNVSEEKKRSLAIFFILFVIMLATLVVHMLIVSKIHWMPESLAIVALGALIGSILSYSRRD
WSEIEALSPDVFFLVLLPPIIFENAYNLNKGYFFSNFVPILTFAIFGTTISAMVIGAGLYILGAIGLIFEFTFFECFAFA
AMISAVDPVGTLAIFQAVKVESLLYMLVFGESMLNDAVSIVLAATALRHAKPSFNSLPASEIITSAFVTFTEMFFFSACL
GVGIGLLSALLFKHVDLRKTPSLEFALLLIFSYIPYGFAEALDLSGIMAILFCGISMSQFTRHNVSPIAQITFRHTFRTI
SFVAETSTFAYIGMAFFTIKLNFAPWLIFWSVVLCLLGRACNVFPLAYLVNQCRKDVQISMKNQIIMWFSGMRGAVCFAL
VLYMDLDKEKKSILLTTVLFLILFTTIFLGGSALPFISFINRCYPNERQRKRRRTPRNKESTGNSSALMMSKTQEMSFFG
SDDWGPKKSALDATSSAGRIMRQLFVRKFTAIERLENRDKLAALTKRALASDQMTDSDDVEFGGGGGVGGGGRMKDDVTP
TRGRSGSRNSSDVIISAGGGGVSGEHHLLISSGSDSSTNEF

>m.38852 g.38852  ORF g.38852 m.38852 type:complete len:733 (-) gi|399784029|dbj|FX183295.1|:1102-3300(-) [Lymnaea_stagnalis]
MLKIYLVLLIACAISVTISELIEAENDENINITLLPIHRDDVLTQWKNPQKEHHRHKKQMRRLSHSAIFPNDQREIVTSD
QHDYSKRYADKKRLWRKRATYLHQPRKAVKRASAEDWGNTGFKANGAHPPDEAPAPIAQVHEITNDTSHANHTVVNVTES
EVVSTTTPAPKEDKVGIPPKGAAEEEHHSSLTIFFILLVVAIAILVVHLLIQTKFHYLPDSIAIVLIGAFIGLLLKLFQF
GNWKNEEAFPPNIFFIVLLPPIIFEGGYNLHKGNFFQNIGSILVFAVFGTVISAVVVGGGVYLLGQAEVAFKLDVVESFA
FGSLISAVDPVATLAIFQALDVDPILYMLVFGESMLNDAVSIVLTTTLLEFASPSAVITSGTAAFFQAVGRFCLMFFASA
AIGVAFGLVSAMLTKFLNLQKTPSLEVGMVFCFSYLPYALAEGIHLSGIMAILFCGIVMSHYTHLNLSPVSQITVQQTFR
SIAFIAETCVFAYLGLAIFSFKVFVKPAFTIWSIVLILIGRAFNIFPLSFLMNFFREHKITRKNQFIMWFSGLRGAVAFA
LSLHMELKDDTHQVLITTTLIIVLFTIVFLGGSTMPLLKLLQTTDKKQKKKKKKYEGEVSMSKTKEMGDAIDSEHLSELT
EEDETHVVRPHLKGFLKLDVRYLIPFFTKRFTQQEMREGRSQVDVLANQWEMEVRAAPSESDDENESMETSLIAGSNAHT
VSNGSSSPSNKA
