# Supplementary material for: OMA standalone: orthology inference among public and custom genomes and transcriptomes
Source: Genome Res. 2019 Jul;29(7):1152–63. doi: 10.1101/gr.243212.118 (PMC6633268; doi:10.1101/gr.243212.118)
Supplement: Supplemental Material [file supp_gr.243212.118_Supplemental_Data.zip › orthologous_groups/OMA/OG10678.fa]

>CCD68893.1; R12A1.3 [CAEEL]
MIRTIIFTSLTFVSVFGVIDICEYYRHIGKLHEHPECARQFTTPTPTTAAPRIGFCSSSAALIQCTADAQTCPLSGQVCI
QSDGNKCCQIVTAGIPASEINSKSGSCPRPLGISVFQDNTIGCWMDSNCPGIQKCCVEPNPVTNSATRICRDPVGIASTS
ICSLPLAVGSCTAPAVRFYYDASSGRCNQFMYSGCGGNANNFQSLSSCQGTCGQSGVTGTPACPADANSGLNCLFAHADA
CNSDKDCLGRENTAQPSCCMTSCGYKICYQY

>PP16297; PPA16981 [PRIPA]
MRSALFLTATAALHRKLAFVIVETGILTLAASRGRSRLDLCNYYAILGKLDEHPECANVRGTNALMGTTTTKRPRGAPTT
AAPAIVRQCSSSVALTQCASDAVTCPESGQVCTQSDGNKCCQVATTGIPVSEINAKQGNCPRPLGISVLQDNAIGCWHDA
ICPGIQKCCLEPNPVTNSATRICRDPVGVSSSSICTLPLAVGSCTAPSSRFYYDAATGKCSRFTYSGCGGNPNNFQSLAS
CQATCGAVGVKGTPSCPSDASVGLNCLFAHTDACHSDADCLGRENGGQPSCCMTTCGYKICYQY
