# Supplementary material for: OMA standalone: orthology inference among public and custom genomes and transcriptomes
Source: Genome Res. 2019 Jul;29(7):1152–63. doi: 10.1101/gr.243212.118 (PMC6633268; doi:10.1101/gr.243212.118)
Supplement: Supplemental Material [file supp_gr.243212.118_Supplemental_Data.zip › orthologous_groups/OMA/OG1068.fa]

>ACYPI008200 [ACYPI]
MAVKRKDKTDNHDTPAKNKRIRQEKVGDFSDDEDLSDIDDADIFNGIRIPVELPPIKSAEENPGPRMVITEIVANNFKSY
FGEVTIGKFHKSLTSIVGANGSGKSNVIDSLLFVFGYRSSKIRSKKVSVLLHKSDKHKDVCQCSVTVHFVHIQDDITAQT
GFVPIPGTEIKITRTAFKDNTSFYTLNDKRVKFKDIAIILKKNGIDLVHNRFLILQGEVEQIAMMKPKSENDHSTGMLEY
LEDVIGTVRYKKPITKLEERVKDLSLEKNEKITRLKFVAKEREELIEPVEAVINYLKLENRITRLSNKKYQKDRFDVETI
IETKTETQNKMNDKINSNEKEINTISKDKKQFEKKIQDLSEKLKSDHLILKKNEEKHKKCLRRKGQLNDEYNQAKAQITK
YENSIQQEQKKITKAEGVPKIKEAELKKLKSELPTLEEKCIELEANYTKVNSSGFEKSKKFRDEKDVLAPEELKLQKLVG
TKQNQFQTLKTEFEVLIDTEKSEKEKLINLEEQMAGGVEKFQENMRFTVYRRTLIISTGVLNQYDKRKKEKAEADIHISK
DIIKELEIKIKKLNEDEIQLKTKLQNIRQSLTEKRTAYAETTERSRPIQYILNLKDKGEIHGLLGRCGDYGQVEGKFDIP
ACTACGSTDQIVVETSDAAHACIQKLRTNNIGRLTFSIMPQVQKLKPRADSNNNYPENAKRVFDFIKILDQRFRLTFYSG
LYDTLLAEDLEQARRIAFGTQTRYRVVTFKGDLIDQSGIMSGGGRPIKGKIGPQEIRSRYATGNSSLVSQNEVENLDKTA
KDLEIKLRETQSNIFDFQANIDQNLRQIEDLNIIVKECSSRINAWNEKENQLKNMIKTQKLEIIKKKTDPIAVANKKSEI
QEAEKELQESKVEYDKIKSKMDSLKKQIEEITQRQPQEAKRLLDQATTKLENTRHQINQVDIDIQGAQRQIKKSESQIQT
LKDDIIECKKNMESITEELNKNEILVIELSEKNKEITINIEEQKTKIKEMTSEDDKNLIKTNELRLENIKLKNDLDNITA
EIKLSMEQLNDTNAKIKNLKLHKIPEIDCAQRDPVIESYQNIGSKNHDKSAIDEDNEKEKNNETNEISKNQDDPDKMQVD
DVDDVDDDSDLDTKELPQYTTEQLVQMNKMQTNNNRATLLEEMRNLDKPNFKILEEFKKRTQQYNDKANEVAEVLKSYND
HIEMINKVRQRRRDEFMASFRKITIKLKEMYQMITLGGDAELELVDSLDPFSEGINFSVRPPKKTWKVISNLSGGEKTLS
SLALVFALHYYKPSPLYVMDEIDAALDFKNVSIIAYYIKERTKNSQFIIISLRSNMFEKANVLVGIYKTNDCTATSSVTT
DKYQDMLKGALYKYSKKVD

>Aqu1.226096 [AMPQE]
GEVEQIALMKPKALTEHDEGMLEFLEDIIGTSQYKEPIAELWDKVENLNEIRGQKLNRARAVEKEKDSLEGAKNEAEHYL
SLKKEAALKQYTLYERYKYDCSELEAKAKEKETELADRIKEVDDSGKKYREGKEEKLKEQKKLYKEYDRLCKSNDKLKSE
LTACEQRDTRLRQDLKNGSSQLKKTKKLLEKEREKLQDFEATPERSEREIKESETKLKILQKRKEEEEEKMSAVMASLKD
DTKHLQEEKEFDIAQSELELYQETFATLKNQLSEVKEQLSSMKTTSKDKENELKRLTKALPGLKSELIQTEREYESVSNN
NERTNQSLISVRSQLEEAKSSLEAHKNRGRVLEALMEQKMSGRIPGIVGRLGDLGSIDDKYDVAISTACSSLDHVVVETI
DTAVTCVEFLKKNNIGSTTFIGLDKMDKWRQRATTPIETPENVPRLFDLVKVKDDRYLTAFYYALTDTLVANDLDQATRI
ALQGRKRYRVVTLGGQLIDSSGTMSGGGNKVMKGRMSSKLASDVTPSQLQQLEQKLNQEEKESIVLKEKEKGLNVRLVEL
EEKNSNTHIDPKREKELEKQAAKFCKEYEAAAANTSEVDQKVKILHEEIMRIGESRIKGQQDQIDRIDKELNSANATITK
SRVAIKTAERNTKKCRDKVGSLEGEIEEIEKRIEGIKEEMSDIEEKAKEVVGKQEETQETLKQYEESLVNMKAEIDVEEK
ELQSLNEQLVDLKHEMNQYSAKVKENRQKIKHFQQEINALSLEDKELPELTEEELSLLNKKDVEYQITMLEEELKQMSPN
MAAIEEFKRKEALYSERLQELTDVTKERDQVRGEYEGLRSKRLDEFMSGFTIISIKLKEMYQMITLGGDAELELVDSMDP
FSEGIVLSVRPPRKSWKNISNLSGGEKTLSSLALVFALHHYKPSPLYVMDEIDAALDFKNVSIVANYIKERTKNAQFIII
SLRDNMFELADRLVGIYKTNNCTKTVTINPHKILEKLCGGVATPPTGSSSSLQAPLVQ

>CAA86336.1; F35G12.8 [CAEEL]
MPPKTSAAPPQSDESDSDFDDAPVKKPQKKTTKPVNRHKEGSKDPEEELQRAVNEKFDGSDGEDDDSDLFSLQLPSRPDF
LTKPNRADRLMIRNVEVDNFKSYFGKASIGPFHKSFTSIIGPNGSGKSNLIDSLLFVFGFRASKIRSAKVSNLIHKSAGR
NPDKCTVTIHFQRIVDIPGHYEVVKDSEFTISRTAFQNNSSSYAIDGRPATKNEVEARLRRVDIDIEHNRFLILQGEVEQ
IAMMKPVKTTKSETGMVEYLEDIIGTNRLEPFVKLFQRRVNRLTCDLSQQRIARDHARNSKVAMENPVRAAIEFLMKENE
ATTIHMKLEQRRRQRYLDKIAPKQAELDKMKEEMKSIAETLDTNKNEYKQSEEAQKVMIEERSKLDKNFDSLSKELSDLG
TEETRRKEALKRHQANISKAEAEKEKEVKKRSNLEAAPEKAERKIAKCQEEVEQLLEIEKTANEEADKNLDEFEKRSEAP
KEEQKKIQETWAQKSNEFNKVRGEARIAREDFEDLKKLANSGTDKLIELKKRLESSEESYAKEKDELDKLKPEFDSWNDK
LKQLSTELPTLRNTARQKNQDLAKTRDRLETLRQQNSSCSSSNKVIQALMKEKEAGRIKSFHGRLGDLGVIDPKYEGAIC
TNFGARLNYLIVGKEEDAKNVINFLVANKLPRQTVQPLDKIKCDKRDLAPNPTNPLPAPRLIDLIDCDPVLKPAFYDMVR
SAIVGDSTQEAQRMHRMPACRGVTVCTLEGSMIHPSGSFTGGGKTVKGLILTDKNKMAKQVTPEDKAAERDLAEKLGKLR
DEADELKGQEHEMDGQLIEARRKVAEMSNRLSIVTSSVQSAAPAIETLKKTIANQEKEAAKVKVDAKTLEDKQKIVEELE
KKRDELGEEAAKVKARQAEIQSKLDGIFKELVQCHRDEAKESLQKRQKLEKDIAKETANISNSGRNIAKCDENISRHDKD
IEKMKKKCEELMEKAIDDEEVKSKKETVERFEKQIKKLQTKGEEMTKKQSELSAAETKLEGELKKCSEGIKELKESMLAD
RLKVEDIEKKLAALKVNRIPRFQFLIESSRPEDLEMQIDDKMPVVDENQSPEEVERQKKHMACVMSDAAYALEFEMRQKV
LENTESYENVDGEDRVPVELLSDEKINEISSRDAEEMQMKLKVCEQQVEALKAKVDISSIKAYVDKVKQYNEQVIKLTIA
TEVHRKHNQELQRIKQMRLEEFHSAFEFIGKHLVAVFKMLTDGGDAKLEYIDKDDPFRQGISFMVRPAKKAWKQIQFLSG
GEKTLSSLALIFALHMFRPTPFYVMDEIDAALDYRNVSIIAQYVRQKTENAQFIIISLRNNMFELANRLVGIYKVDGCTR
NVAIDPLRVCEMAKQITDSLGQATCTLPDEVTQRFNETMSRQNKEMIAQEKQYPNFPSSNEISKAEKIVNVEGRVRKELI
QTTRDVTSRPQSKATTSGDGTERPASRSASRPESRINQMKYPAPRLVERSSSQNVRSPRKARNIEADETTPPSKRSNSAS
TPKRSPMKPLTPSSKKKEKAIVDDDDDME

>estExt_fgenesh1_pg.C_3330028 [CAPI1]
MITHIVNENFKSYAGIQTLGPFHKSFSAIVGPNGSGKSNMIDSMLFVFGYRANKIRSKKISVLIHNSEKHPNLTSCTVSV
NFQKIIDTGPGEDEFDIVPDSKFVVSRTAFKDNSSYYRVNDRKVTYKEVATLLRSSGIDLDHNRFLILQGEVEQIAMMKP
KAVTEHEDGMLEFLEDIVGSSRFKEPIDGLVERVEQLNEIRSEKLNRVKAVAKEKDDLEGVKNEALGFLEEENQITLLKN
KLYQKFLLECSKGEEKTLGQKAEAQEKVDAMKAKMAEMLAEKDEKLKLKKSAVKKFNTLSKECEEKKEAFIEFEKQDVRC
REDMTHSRGKGKKMAKQLEQEQKKLEELQQVPEKSERDIEELNIKLEKLEAEKSKEDAKLEKVMDSLKTETQDLQTDKDA
KEVELAALQKLVNEAKSKYTIAQTELDLYNSQQASETRKLRDTNANLERVEGSIKEVNSSISELENRLPEAQSDLQKAKK
ELKDVCASEQKYDEQVRQTRVKVEDLRSSLESSKGRGKVLEALLELKKSGRMPGIHGRLGDLGAIDEKYDVAISTACGAL
DNIVVDTIATGQKAVEYLRKNNVGVATFILLDKMARWKDHCRKKISTPENVPRLFDLVRVQDQNVLPAFYHALRDTLVSK
DLSQATKIAYGKTRYRVVTLNGQLIDQSGTMSGGGGRVMKGRMGSRIRSEVDPQQLSQLEDALNQSLAEQEISLKEQVKE
QQKAVKAAAPDEKQLKEFEKKVGGLKKNYDKAKENASKLEDAVHELQRQILEIGGSLLKGAESRVHMVSTKIDQVMGLIT
KAKVAVKTAQRNTKKTEDKVASLQNDIEENKKHFAELEKEFKQLETDAAAVMEAHKKAQEDTKVVQIEVEEQTAAVNELE
EREQNIQKEENELSYQLETWITKVKDYQVKVKHWKKERSRLELHKVDGLEEVTLKDLSPEELAEVNNDETQYQITLMEER
NQKLSPNMAAIKEYKRKEEVYLKRVEELDKVTEMRDEQRKTLEECRKQRLDEFMAGFTVITEKLKEMYQMITLGGDAELE
LVDSLDPFSEGIVFSVRPPKKSWKNISNLSGGEKTLSSLALVFALHHYKPTPLYVMDEIDAALDFKNVSIVAHYIKERTK
NAQFIIISLRNNMFELADRLVGIYKTYDSTKSVTINPAKIAVMPTPQLA

>ENSCING00000003660 [CIOIN]
VEVEESAPPEENKDEQLDLPEGITVGPPPHVFGQFGSGDPRLIITHIVNYNFKSYAGKRVLGPFHKSFTAIIGPNGSGKS
NVIDSMLFVFGYRANKIRSKKLSVLIHDSENHKEATSCTVEVHFEKIRGKDESGYCSVPNSGFSVSRTARKDNTSQYFIN
DRRVMFKEVATLLQDSGIDLNHNRFLILQGEVEQIAMMTPKALTAHGDGMLEYLEDIIGSSRYKEAIEQLHKEIEVLDEE
RKDKLSRVKVVEKDKDQLEPIRNEALDFLRKKNERTGLENMQIQCYINSRNNLSRENEHSKAKIDEILAKVSEFEEGFRS
VKEEKKEKAKECAKAAKAKERVAATLVGKRDEMRALEKRNVKVFEDRKHRKGKIKELTKKLEKEKKKISDLETLPEKHEN
EILELTEEREELEKRKREIEESLKEAMHDLKEETQQLQDQKEEQEKLLLGEVKYVNEAKQQLDLASTELGLFATKLTNAE
NAVARCQSRMQEASDAEKTAKRKLAELQAKGSIDLEKEVKSTQLEQEVEALIPEERKLESKVQESTSTLMEARHSAQANR
SRGKVINFLMQLKNTGKVPGIYGRLGDLGAIDTRYDVAISSCCPALENVLVDSIETARDCVEQLKRNDVGQATFIALDKM
QKHEHALNNVPNTALPRLVDLIQVKEKKYHVAFYHALRDTLVAEELNVASKVAYDKKRRWRVVTLQGELIDTSGTMSGGG
NRVSRGRMGSNICNESTPAEIDAMEKKKNNFEQKYEQVRERRVQCEQELAEKREVLRNTVTQTKLLQHDSKNQHDVVAEM
KRLMPQLERELNAAQPDPVQHKALQNKVKQLTKAYDAASTKTESIEKKKNELNSEISRIQDTKLSPLREKLKSAKTTLEE
ISKKITKLKVAVTTAKRNYVKCEKSIENTQSPKLEGDSLETLEEEWKTLEVDGAAVLQALGEAEEESSKLRDALQEQQEQ
LKKMEKKEASVAEAYKEMKQNQEALCAGTNTRNEKIEQQKGLLGKLKLHKIDGEETLPLPSYPPEELDGVVLDELRNKIT
LLDIETEKLHPNMNAIEEFKAKQQVYLQRVGELDQVTGKRDKYRGMYDNLRKRRLNEFCDGFVVITNKLKEIYQMITLGG
DAELEFVDSLDPFSEGINFSVRPPKKSWKTIRHLSGGEKTLSSLALVFALHYYRPTPLYVMDEIDAALDFKNVTIIAHYI
KQRTRNAQFIIISLRNNMFEIADRLVGIYKTDNCTKSATIEPGLIAATASSPA

>m.50465 g.50465  ORF g.50465 m.50465 type:internal len:986 (+) comp49469_c0_seq5:3-2963(+) [Cerebratulus_spclean14cd]
RTMSDTEEPMQEDPAVELDLNTSRPDQPRDLFAEYAPIEVEPLPDPVTAFENNGPRLMITHIVNEDFKSYAGTQTLGPFH
KSFSAIVGPNGSGKSNVIDSMLFVFGFRANKIRSKKISVLIHNSQDHKNINACSVSVYFQKIIDTGPGEDEYDVVPDTKF
YVSRTAHKDNTSYYCIDGKRATIKEVGRLLRAQGIDLDHNRFLILQGEVEQIAMMKPKGQSEHDDGMLEFLEDIIGSNRY
KEPIERLSRRVEELNELRAEKLNRVKVVEKEKDALEGAKNEAIAFLQIENAIAKLKYEMYLHYIFTNEKNNEKFSKQLED
EKEKNSQLLEKMKEITDNKKEKAKEHKKMYKALQVLQNKCDEAKAKFSEIEQQDVKCREDLKHAKAQTKKLEKSIDQEKK
KIEDLQKVPAESEKHINDLKKNLEKIEKERTKEEKQVEEVMANMKIETRGLQEEKETKEKELLELQKGVNETKSKFNVAQ
SELDIILSNQQSEENKLRETTRNLEKVSTTLKERKSGMQGLEKKLPDDTKELGQAKKDLTTATAAEEKVTNEVRSLRLKL
EEARSSMQAAKSKGRVIDALAEQKRLGKMKGFYGRLGDLGAIEDKYDCAISTACGPLDNIVVDNMNTATQVVQFVKKNNL
GIVTCIALDKQQAMKKQMSHKITTPENVPRLFDLVKVNDQDVLPAFYYALRDTLVAKDMEQATRIAYGRTRYRVVTLGGE
LIDISGTMSGGSKRKTTGRIGSSVPCEMDPKEIEETANQLTKRAEEAQACRERKAKLEETVTKLQKEVNHMKHNFHKFEM
DIKAMTEQETSLGQQLKDCEGRVKAAAPDPKKLKDMEKNVNALKKDYDKAAAAAKTVDDAVKELHYQIMDIGGAKLKAVQ
ARLDSINHQVDTVTGQITKANVAVKTAARNLKKAEDKVVNIEAEIKENSELIETLKTQFKEIEKEAMTIMKVYEDAQTDF
KDQTENVSVLDEEIAVIEKEEESLQL

>FBgn0015391 [DROME]
MQKARPSKGTPKAAGGARQSGQFRVPQLTAQQQLRAQQQQEEEDAAVDALDDALIFDDEEGGTRIGDIYIPPPVPPHCSM
ESTGPRLIISKIVNRNFKSYAGEVELGPFHQSFTAIIGPNGSGKSNVIDSMMFVFGCRANRIRCKRVSTLIHSSSSYPNL
RSCSVAVHFKQIVDKGDGTCEDVPDSSIVIERTAMSDNSSYYQINDKRAQLKDVAKLLKKHHVDLEHNRFLILQGEVESI
AMMKPKGQTENETGMLEYLEDIVGTQRYIRPLQQINQRVDQLTDDRTEKHNRCKLAEREMKDLEQPFNEAVDYLKKENEL
VRTKSFHIQKIISIKKSKLEQYTQEHEACAEELKTHDEGTAALKQSRAEKETIIRKEIEEYEALVKKREQIKKRLVTVES
AYTEIQSTMENTNKQRKKDKAQIEKNEKELEDLHKLPEKNQREIEDCNKKLESLEVSKVTLNEELEKQQAELTKTTAPLT
EKRLKLSDELVGLKEKVNTAKGEVQVFESQLKILKQAETTESRKYETLKSSYEQSQKSLEEKVTRVDELKESIPRMKTEI
ASKSAEVDKMVKEERNLSMQCNKLRTEINERSSVMQAQRSNNKVLDFLMRMKMEGKIPGILGRLGDLGGIDAKYDIAIST
ACGRLDNIVTDNYETASAAIGALKEYNVGRATFITLDKIEHHRREANSRINTPENVPRLYDLVKVEDDRVRTAFYFALRN
TLVCDDLEQGTRIAYGRERYRVVTLRGEMIEMTGTMSGGGSRPIRGKMGTQVRTKTAESADSSQISQKALEDMQIQAEEL
QARVNYCQEQQGSLEREIQTLKNGLQRDEAEYKRLAVSITSLEQQMASNLKQCEAQRQRMLKKTTDERAVKEREEQIEAA
KQELEQAQFAEQAVSSQIEEIQNQYDTLRNESVKPVEAKIKKVNSQIEKLAANVRSLNVGLATADRNITKITGNNNNLRE
NIKAAEEKLKSLNEDRNKAKEKKEELEKEIEESEASIEGAKSQSSDIKKEIDEITKEENKRNIERIEIDTKLQAAAGKMN
KVKNDIPGWQAQLAPLKLNEIPGETEPQAPLKELNEEELEAETLEALQYKQTMLEEDLKTKKPNLSCIKEFNEKRLVYLD
RVRVLEDITSKRNEMRDKYEEVRKRRYKEFMDGFSIITRKLKEMYQMITLGGDAELELVDSMDPFTEGVNFTVRPPKKSW
KYISNLSGGEKTLSSLALVFALHYYKPSPLYFMDEIDAALDFKNVSIVGHYIKERTKNAQFIIVSLRVNMFELANFLVGI
YKVSDCTDSITMLNYPPTLPTQSPVVANSQYVGGTIEGDNTIAAENQDDTPTKKSQSPPSEQIVRLISELGRDTTFAPPL
ESTVRDTILAQNLKQAATEVAAQPSDATGRVTTDVSLASPPSSPAILNV

>m.91461 g.91461  ORF g.91461 m.91461 type:complete len:1284 (-) comp35420_c0_seq1:227-4078(-) [Echinoplana_celerrimaclean]
MSSDEDEPMEIVGEDGQIDLNMLPIQVPALPPPVQSFDGSGPRLIITKIVNHNFKSYAGECVLGPFHKSFTCIIGPNGSG
KSNVIDSMLFVFGYRASKIRSKKISVLIHKSEEYPNIDNCSVEVHFQKIIDNQPGEDGFEEVPGSAFVVSRSAFHDNSSF
YQINGKRATYKEVNNLLKEYGIDLDHNRFLILQGEVEQIALMKPKAPTEHEDGLLEYLEDIIGSSRYKTPIAQLFTRVEA
LNEYRQEKLNRVKVVEKEKADLEGIRNEAIDYLKLCNQVVRKKNILFQKYILECESQSKAAEETKKAVDDKMNALHEEMK
ALKDEIKEKLKTNKEAVIESEKLLKAYNDGKERFAALEREDAKLRNDLKFTNGNLKKLKHQKEEEEKKIEDLARVPEEAK
TRLEDMEAKLEKLQAMKAKEEENLQRANEIAERDTQTLKKDKSAKETKLASFQSEINEKKSELKLAQSELENMLSVYETE
RQRLEEATQKKEGVENLLKQRQEDISNIQKSMPKAEQSLKQVTRDLEQVAGKEHEMNGELRAMRVKLEEHKSSFQATRSH
NKVINALMDLKAKGHMPGIVGRLGDLGAIDDKYDVAISTACGALDNIVTDTIDTAQKCVQYLKKHNIGHATFIGLDKMEV
WRQKASQRIATPENSHRLFDLIKFKNDQVVTAFYYALRDTLVATDLEQATRISYGARRFRVVTLQGQLIETSGAMTGGGN
QVLRGRMGSRVKESVDPKEVERLEKAFEAKNSECQRLRMNRGRLEEANVRLNREVTAGRQSLDQFSMEVDRLRADAAAFA
KTIKTSETKLKNVKPDQAAVARLEKRIPQLKTAFDKVNDGALKLKKEVDVLHQKIVDVIGERVGTVQSRLDLVNADLDNQ
RKQMTKVRVSVKTAERNLTKSKDKVQAVGKEIEESTTRLADIQAKLKELETEADTVIGAFRSAQKEGKAIQAIVNDQKKQ
IEELEAVEVEKKKEEVNIKHELDQVRSILDENARRIRHWNKEISKLKLYFIEEEMEEAVASAEGGENLNVSASMREQALK
LPKFDAEQLEERPVEQVDITSLEDQLKAMKPNMAAIEEYRRKEELYLHRVTELERVTTLRDEQRKQKETLKKQRLDEFMS
GFHAITCKLKEMYQMITLGGDAELELVDSLDPFAEGIVFSVRPPKKSWKNISNLSGGEKTLSSLALVFALHHFKPTPLYV
MDEIDAALDFKNVSIVANYIKTRTKNAQFVIISLRSNMFEMSDRLVGIYKTFNCTQTITVNPKLYHYTTGLPLENSENAV
ATA

>AAC72361.1; BAA73535.1; CAB66811.1; CAD38803.1; EAW78639.1; EAW78640.1; ENSG00000113810 [HUMAN]
MPRKGTQPSTARRREEGPPPPSPDGASSDAEPEPPSGRTESPATAAETASEELDNRSLEEILNSIPPPPPPAMTNEAGAP
RLMITHIVNQNFKSYAGEKILGPFHKRFSCIIGPNGSGKSNVIDSMLFVFGYRAQKIRSKKLSVLIHNSDEHKDIQSCTV
EVHFQKIIDKEGDDYEVIPNSNFYVSRTACRDNTSVYHISGKKKTFKDVGNLLRSHGIDLDHNRFLILQGEVEQIAMMKP
KGQTEHDEGMLEYLEDIIGCGRLNEPIKVLCRRVEILNEHRGEKLNRVKMVEKEKDALEGEKNIAIEFLTLENEIFRKKN
HVCQYYIYELQKRIAEMETQKEKIHEDTKEINEKSNILSNEMKAKNKDVKDTEKKLNKITKFIEENKEKFTQLDLEDVQV
REKLKHATSKAKKLEKQLQKDKEKVEEFKSIPAKSNNIINETTTRNNALEKEKEKEEKKLKEVMDSLKQETQGLQKEKES
REKELMGFSKSVNEARSKMDVAQSELDIYLSRHNTAVSQLTKAKEALIAASETLKERKAAIRDIEGKLPQTEQELKEKEK
ELQKLTQEETNFKSLVHDLFQKVEEAKSSLAMNRSRGKVLDAIIQEKKSGRIPGIYGRLGDLGAIDEKYDVAISSCCHAL
DYIVVDSIDIAQECVNFLKRQNIGVATFIGLDKMAVWAKKMTEIQTPENTPRLFDLVKVKDEKIRQAFYFALRDTLVADN
LDQATRVAYQKDRRWRVVTLQGQIIEQSGTMTGGGSKVMKGRMGSSLVIEISEEEVNKMESQLQNDSKKAMQIQEQKVQL
EERVVKLRHSEREMRNTLEKFTASIQRLIEQEEYLNVQVKELEANVLATAPDKKKQKLLEENVSAFKTEYDAVAEKAGKV
EAEVKRLHNTIVEINNHKLKAQQDKLDKINKQLDECASAITKAQVAIKTADRNLQKAQDSVLRTEKEIKDTEKEVDDLTA
ELKSLEDKAAEVVKNTNAAEESLPEIQKEHRNLLQELKVIQENEHALQKDALSIKLKLEQIDGHIAEHNSKIKYWHKEIS
KISLHPIEDNPIEEISVLSPEDLEAIKNPDSITNQIALLEARCHEMKPNLGAIAEYKKKEELYLQRVAELDKITYERDSF
RQAYEDLRKQRLNEFMAGFYIITNKLKENYQMLTLGGDAELELVDSLDPFSEGIMFSVRPPKKSWKKIFNLSGGEKTLSS
LALVFALHHYKPTPLYFMDEIDAALDFKNVSIVAFYIYEQTKNAQFIIISLRNNMFEISDRLIGIYKTYNITKSVAVNPK
EIASKGLC

>m.100236 g.100236  ORF g.100236 m.100236 type:complete len:1519 (-) comp84806_c0_seq2:558-5114(-) [Macrostomum_lignanoclean]
MTDQADDPDHHARGGSDDERLETEQDLMNLAPLVIPPKPADLPMTGEEQGRARLMISQIVNRNFKSYAGERILGPFHQNF
TAIVGPNGSGKSNVIDSMLFVFGYRASKIRSKKLSSLIHSSENFAAIDSCTVEIHFQRVVDREDGGYDIVEGSQFSVART
AFKDNASYYAVNGRRHEYKKVAELLMRVGIDLTHNRFLILQGEVEQISLMKPIAPNEHEEGLLEYLEDIIGSSRFKNPLT
RIVRRIDALNDLRLEKVNQVKAVEKQKADLQGERDKALQYLRLCNQIVSKKNILFQIYRRECAATIDSMRGEQEQRQSEL
DAALAKLQEAKQQSKRKVEENKEIVKAYQEQQTIYTVTKEKFTALEVEDASLREEYKRMKAQGKKTVRLAEEEASKIEEL
KRAPEDAEKRLAELAEKLVELEKQRVEEEANRQTALNAIEAETKDLRAEKVIAERQLADLQKDANAKRSARDMARTELDI
LLSGQTRALQRLDAAKQDADGVERALAEKTAIRDRAAKETPEMQKSLERARRDEAALQQREAGLAEEARGLRVRVDEARR
QLEQRSQSRVLQALLEQKKRGRFTGVRGRLGDLGAIDERYDVAMSTACGPLDDIVVDTIATGEACVRFLKEQRIGTATFI
ALDKMEQWAAESSKRCNAPIPRLFDLLQVPDPKVRNAFYYAIRDTLVAKDLDEATRVAYGTPRYRVVSEQGGLIELSGTM
SGGGRPTRGRIGTRVNLDASTVGGSAMAAAAGSGGEESAQEAEKRLADLTAQLNGLRDERARLGETIAGLERDLRQLARN
SDAVEREVARLGERRRAAREVLADAERRAAEAEPDAKALDKLRQRLETAEAEQKTSSDAAGKAETEVAQLDSRIMEVGGA
RLQVIQSRLDAVLAEIKKQKALSTKVKVAASTAERKVRESEERLARLETEKEECKTRLATIGDRMNQLEGECRDLMNRHK
AAQEEVKKWQEKVDSMKAELEELEKEEQSLRKLEVDLRHKLQSVVGVIEEHERKRRGWERELQQLQLHRIQDDEEEAEEA
ERERVRREEAEAAAAAAAASSQEEEESDEDEEDDESADEDGDESEAEEAEENEEHAAMEVDGSDADEDQSNKDEAAEPAD
DEEQVEQQMQLVPVAASGSAHEEDDKEEADNDAAMEEEEENPEAEPEVPADGGDEAEDEDAADAVKSEPVESGDEPPKSK
RRRTDEGVQSSKPGQQQKEKRRGKKLSKKQKRRAEKQKRQKQSAEAAAAERQQRPRFSVEDMWKLPTLPDAELDELRNSG
LRTQIQQLEDEVGRMQPDMSALDEYRQKEAAYLAKVGELNRVTTVRDEQRRLHEEWRHARLTEFMSGFRIITGKLKEMYQ
MITIGGDAELELVDSLDPFTEGVVFSVRPPKKSWKSIGNLSGGEKTLSSLALVFALHHYKPTPLYFMDEIDAALDFKNVS
IVANYIKRCARNAQFIVISLRNNMFELSDRLVGIYKTDNCTKSVTIDPEQVARAAHWLNSGCYARRVTAPNPLGANQA

>m.64865 g.64865  ORF g.64865 m.64865 type:complete len:1368 (-) comp39633_c0_seq1:125-4228(-) [Monocelis_spclean]
MDTSETEEAPEVVILPENADLSEFYPPLEIPSLPEQIQSADGSGSRLIITQIVNENFKSYAGKRALGPFHKNFTCIIGPN
GSGKSNVIDSMLFVFGFRASKIRSKKLSVLIHKSEALPNLNSCTVEVHFQKIIDKGPNDGDFEIVPNSNIVVARTAYRDN
SSNFTVNGARKTFKEVGQLLRGHGIDLDHNRFLILQGEVEQISLMKPKAPSENEEGLLEYLEDIIGSSRYKQPIGILGNR
IEVLNDTRQEHLNRVKITEREKAELEGIRNEALDYLNLCNEITTQKNILYQAYLQESRDKEETYKTKRDELQAKIDETDK
ITKELENDINEKTKVIDAKHKECNDMREIYASNKESFNNLEAQDTKLRDEYKHCKADIKSLKKHLNKEKEKIEELRGAPE
EAEARMKELEKQLAALKADKVKEDSNYEEMMASLQEETKELRQNKEVKETELNKVQLEVNKRNSAYQMVKSELDLLQSNF
NREQRKFDEQNELLQSAEEKITERKHQLSLLDEEYPKVQQKLARSQEDIQQVQAKEREFVDQVRSIRSRLEESRNAMQSH
TSSNRVLSALMDQTSSGNIPGVLGRLGDLGGIDEKYDIAISTACGQLDNIVTDTIDTAQKCVNFLKQHNLGLATFIGLDK
MERTWRRAAESRIQTPENVPRLFDLVKVNDKRLLPAFYFALRDTLVAENLDQASRIAYGAKRYRVVTLQGQLIETSGAMT
GGGGRPQRGRMGQKARTATDPQAERAVVENLEKELTDRTHAVEKLRENRSRLEESASMLQKEANDVKKTLSSARGELTRL
ENQASFLREQQTSTKKRLEKARPEPKKVTHLEKEVGRLKKDFDSVEEMALALKKEVDELHEEIMEIGGSKMSVLQNRLNE
ITNKINQTNQKLTKINVSVKTAARNITKGEEKCAQMEEDMEKKQTRLEEIKEILDKNLVEANTLMIKFQDAQKASEDLAG
NCDAEKAEVEKIEKALQDHQKSVADVRHELNKTVQDIDNYTNRIKHWKKQLSKLALHRVDDDRQENLTQEQREEKLKLKV
YTKEELGDMDMENLKISELEDRIKSMKPNMAAIEEYRRKEEMYIARYNRLQKITNFRDEQRDMLEECKKKRLNDFLEGFS
TITGRLKEMYQMITLGGDAELELVDSLDPFSEGIVFSVRPPKKSWKNISNLSGGEKTLSSLALVFALHHYKPTPLYVMDE
IDAALDFKNVSIVANYIQQRTKNAQFIIISLRSNMFELADRLVGIYKTYNCTKTITVNPKTLQSKFNQEIKTDTNFNNNL
LSNMPVETLTAIQATQNAPIYTEENIVQEEMDTTLTDDVIVKDSQESSHHESDDVEPESMEVDPVVAPASYNTDLDQSQV
KVEIVNE

>SPU_013617gn [STRPU]
MFVHQNCKEMPVLTEASPPKAEPEGEAESQPMDTNESIPQEPTPAPTAQPRLMITQIMTENFKSYAGKVVLGPFHKSFSC
IIGPNGSGKSNVIDSMLFVFGYRAAKIRSKKLSVLIHKSENHKDLKSCTVAVHFQKIVDTGAGVDEYEVVPNSQFVVSRT
AHKDNSSSYYLDGKKVNFKECTALLRKAGVDLDHNRFLILQGEVEQIAMMKPKAQTEHEEGMLEYLEDIIGSNQFKESIE
ELAKKVEELNEERGEKLTRVKAVESEMEELEKPMKEAQEFLKTENEVTKKKNKLYQKYISECNENEAKAQEKRKAVQDGM
KEMEEGLKTMALQNKEKIKEHKKLYKQYEKLAEVAEQKKADFAEFERQDVKCREDLKHTREKQKKLVKNLQKEKTKLEGL
LKVPGDSEIEIGELEKRKASLEEKLKVEEAKMNDIMASLKTETKGLQAEKEAKETELMGFQKELNEAKSQKTLADSELGR
QRKKVEGARSKLEKARTNVKTIAENLVEWQSMSQRIGSMKLKHKFGDLGAIDDKYDVAISTACGALDYIVVDTIETGEKC
VSFLRQNNIGVATFICLDKIKHLAKNASSKMNTPDNVPRLYDLVRVKEEKFRIAFYYGLGNTLVSKDLEQATKIALQGTK
RHRVVTLKGELIESSGTMSGGGKQVSKGRMGCTIVSDVTPQVVAAMETELEQCRVTAGQQRDRLRELEAEVSQLGKKLRE
AKLAIKKHSMGIKRDRLRELEAEFSQLGKKLREAKLAIKKHSMGIKAKTEEGELLKEQIVTFEAELKEAEQETDFKTLEK
AVEQADKAYQKVASVTSRIEADAKALHNQIMEIGSSKMKSQQAILDKLTSDIDAASNGITKANVAIKTAKKNIKRCEESL
ENMEKEEKENAEMVTKIEKEFKRLEEDATKVLEEFKESEIQLKEMEGTLEESKASLAEFQQKEADTKAKQLEVKHELESY
DGTIKENQQRIRHWKKELGKLEIHILDRENPETLPEYTLEDFVSEENYLQRVSEYEALTEKRNEQRRQLEDMRKQRLDMF
MRGFSTINDYLKEMYQMITLGGDAELELLDSLDPFSEGIAFRLKDLGKLEIHILDRENPETLPEYMPEDLASVDTEDIQY
EITVEEEQIAKMTPNLAAIEQYKKKEENYLQRVSEYEALTEKRNEQRRQLEDMHFLERTKNAQFIVISLRNNMFELADRL
VGIYKTHNCSKTVTVNPRKLAIKNTAEVSG

>gi|291235426|ref|XP_002737646.1| PREDICTED: SMC (structural maintenance of chromosomes) family member (smc-4)-like [Saccoglossus kowalevskii] [Saccoglossus_kowalevskii]
MEDSETCAMELVEGEKPSGDMLTDMDESETCVMELVDGKQQTNEKCEPQSNGVDSSNVTSQNGVTSPAEIKKSVEPRLMI
THIENENFKSYAGKRTLGPFHKNFSSIVGPNGSGKSNVIDAMLFVFGYRANKIRSKKISVLIHNSENHKNINSCSVHVHF
QKIIDLDGDEYEVVPNSKLTVSRSAYRDNSSNYYLNGKKTPFKEIAVLLRKVGIDLDHNRFLILQGEVEQISMMKPKALT
EHEEGMLEYLEDIIGSSKYKEPIEELAKQVEELNEQRGEKLNRVKVVEKEKDELEGTKNEAMAYLLLENNISKKKNVLFQ
RYVANEKFQKEAEDRKNDFNEFEKQDVKCRETLKHAKSRDKKLGKALQKEKEKLEELKAVPAENEKQIEKATKKREEFQE
QQKVEEEKLNEIMAGLKTATEGLQTEKDAKEKDLMGLQKSLNEARSKMNIAKSEFELYKNQQNTMFSQLATAKKHLDHAV
NTVQARKSSVQDLEKKIPAVEKELHQAKIDLQCAVEAEEKANESVRKNRVKVEETRSSLQSARSRGKVVDALMSQKKSGN
IPGISGRLGDLGAIDEKYDVAISTACGALDYIVVDTMEIAQKCVNYLKKHNIGMATFAGLDKNVPRLFDLVKVEDKKVLT
AFYFALRNTLVAKDLDQATRIAFQGSKRWRVVTQAGQLIDQSGTMSGGGKQVAKGRMGSSVVVSNISAEELEKMEKRLNA
DMKLVQHNHDNKLQLEDKVEKLQRSLKDMKYTLEKFNMDIKASIEQEATSRNQVKELEAQIAANQPDKNKLSELEKTYTS
NKKDYDKIASSASKIEAEVQKLHKEIMDVGGLKLNRQQAKVDAVVMEVDKCTGEITKANVGIKNAERNIKKAESKVESTE
KEIEENKEMMEKIGAEFQKLEDDATRVLQAYQDAQDKLKEIENVLEESKEELGQLQTKQNDLKKQHLEVQHSLEKWLNLV
KENQQKIKHWKKETSRLTLHNIEGEEMKELPTLTEEDLEDIDPDKVQFEITVLEEDMHNMKPNMAAIEEYRKKRGLYSGD
VELELVDSLDQFSEGIVFSVRPPKKSWKNISNLSGGEKTLSSLALVFALHHFKPTPLYVMDEIDAALDFKNVSIVANYIK
ERTKNAQFIIISLRNNMFELADRLIGIYKTDNCTKSVTINPRALSQGVPVEC
