# Supplementary material for: OMA standalone: orthology inference among public and custom genomes and transcriptomes
Source: Genome Res. 2019 Jul;29(7):1152–63. doi: 10.1101/gr.243212.118 (PMC6633268; doi:10.1101/gr.243212.118)
Supplement: Supplemental Material [file supp_gr.243212.118_Supplemental_Data.zip › orthologous_groups/OMA/OG1069.fa]

>ACYPI006824 [ACYPI]
MTIRNMLIKRREIKKTLSEIAIPVYTLGLLVAIKLLIPNPHFPPVTVPQESPDMYNYLYGNITVAPSTKQVQIRTNPFYD
SSPLPSKLYGSSHQCRKVSVNKLTKKFLHRHHHNNNQHNEEISCPAIHYIYSGFIALQTLVDITKISLVTNTFVTLPDYS
FVLFPKPAYTANWLMVFHMVIPLYVVIALSQFITYLLVQLVGEKERKIKEGMKIMGLRELVFWCSWFNIYAAYAIVLSLA
STIILYLLGVFNNTNWVLIFLLVFLYSITVIFFSFMISPFFDKSRTAGILGNFILNLISLMYFLHTFIDPSSKKLLWLVS
LLSPSGFALAIDKAMQMDLSGEGLHFSNIWEGPGMSFGESLVIMAFDTLVYVILAYYFDMIFSSQYERNRPPWVCLKSSF
WCTKVPESIEFDEIDRFSVSNPDLEPVPDCMKEFKAIQIKNLCKSFKGSTKNVINGINMTIYEGEITAILGHNGAGKTTL
FNILTGLTGPTSGTIKVFGYDVRNPSDVTKIRRMIGVCPQYDILFERLTPREHLKFFAALRGLTSEKIDDEVQRMLLELY
LTDKADNIAKTLSGGQKRKLSVGIAVIGNPKIIILDEPTAGVDPPARRHLWSLLQKRRKGKVILLTTHFMDEADILADRI
AVISKGCVRCCGSSIFLKNKFGIGYHLTLILNNQAKENSIVKMIKEHVPNAERARRHGYELSFVLPYDSVSKFPPLFRQI
ETEIKSATNDLGIQNYGVSMTTLEEVFLYLEQGQHDNAEKLAIELLKGQGSIDTIHNVTVRSSIVYNPTNWSTIIALLKM
RSMRVLRDVHKLYVMILLPVVFLATGIILNSIRIVLKKYIQNNVYKEESRLVVTSEELSNYSTMDSDIYNGTFSGLLNLP
SHLGVLRERHTHNTTYSSILALTIYYNDSFIHSLPIILNSITSTLLGDQIDIKTEPFKMEYKQNEYSFSRCSSAFFLGIV
FVLVPVSLSADLVYDREIKAKNQLRINGVTFMQYFSSYFILLISMLLGIFFILITLIALFHVEGLDTPFAITTMIILLIA
YCPTAILATACVSYFFEKTDSVQSILPNVTSLIGGVPFIIVASLDMLDIVSDLRFALHVLFSSTNFVYVPFAIIYFINSV
YRENDDHAPFIKYVNKEIVAILMGCIGQIPALWVVLKILDSKSKNKRTSTITIDTLDEGDDDVKAERRKVNNIVNDQVDW
PVIVVQNLKKEFTTQNMNSSINCLIKKKGTKTNNKKKLAIRNLSLAVNSGEVLGLLGHNGAGKTTTMRIITMEEKESTGK
IFIKGHDIQESVDIAYRMIGYCPQHDALWSSLTIREHLQVYGAIRGISKDQIKNIVEKYIEGLQITEHADKQVSCCSGGT
KRKLSFALAMIGNPKLVLLDEPSTGMDPRSKRYLWDAIISSFQGSKGAILTTHSMEEADALCSRVGIMVNGQLRCLGSTQ
YLKNLYGAGYTLEIKLKPHGDMDDVKSFVITSFPNAIPEEEFADRLVFGVPQSTVESLAHCFLNLEN

>ENSCING00000006657; Rep77 [CIOIN]
LGWSATYTIMMFFITLIMTMVAVFGKLFPNSNFLLIFLILFLYAISLQMMAFMLTPFFNKARSAGAFASFFTMILSLFYL
LVAFVPNISTVAVCFLHLISPAGFAIGLDKIAALEVTSGGATFSTIWEGTNPLGLTYIFLSVDIVLYFMLTLYFDNVIPS
EYGQRNSIIFCLLPSFWCPSKSVKTHEEFSNDVTSDREAVDDDFLGKEAVVIRNITKVYEPLDIFSSSEERTVAVKNFSL
DIYEGQITAILGHNGAGKTTLFNILTGFVEATSGTASIFNYDVRNPSDMLKIRQMTGVCPQHNILMDRLSVLEHLNLFAG
IKGIPQEQQEAEIDRVLKLVDLEDQAETFSNKLSGGQKRKLSVGIAIIGDPKILILDEPTAGMDPYSRHKLWDVLRSRKE
GRITLLTTHFMDEADILADRKAILSKGQLRCVGSSLFLKNKYGVGYHLGIVTKSSNKVEDITACVKSHVEDCELHRTAGF
ELSYTLPLKDVDKFAGLFADLELKGDNLEIQSFGVSMTNLEEVFLQIGEGEFSEDTENQPQDNGNDNKTLLIEQQNGDGF
ETVPVTEMEGGNASAFSASRAQVILPVLHIWLITRFFSVAKNCAYPVLHFYKKKIKHIFWAPVDDQNDPLPVTLAASTYG
KLLYKNSTGASLDGFLQYPTGAAIVPSNLTNLLKAGFNPMATHIFNYENFTLQYNALYNTSATHSLPSIINYMSASMLSS
HAGNTTHITAVSKKWPSTNLLHSINKKFKKCEIGSSFGGTLMSAVALVLSSALAIINPVKEKELKIRSQLRVSGTQFNIY
WLAQFTIDYIWFMLVAIALLIGFVAFRPPPFVPAGAFLATVFLLIGWGAVCVLASYCGSFLFKKYETAQSVWPNVIYLSA
ILCYFINFNSFLPRHNYIIIYIYYFIVTTLQTYAFIHILLSSTARGIADVPTSVYFDWSNPMVPFAILMSYIHIVVLFLI
LKILDVTKSGGSVTDVFPFSLFKVRSSAVNTADVPDYDEVIDEDVKQEEDKIKDLLKQDDPSEQRPVVITHKLMKEFNKR
TKSKMCSAAETEVAVKNLSLAVYPGEVFGLLGPNGAGKTTAINSIIADHAPTSGQIFVSGHNIQSNLSEVFQEMGYCPQD
DPLWEEITLREHLNIYAYTQGVLKHAIPTTVDSCIRALGIEEHAEKKAKALSGGTKRKVCFAIAMIGNPQVVLLDEPSTG
MDPKTKRFMWDTISGAFAGSTRGAILTTHYMDEADALCSRVGIMVKGQLQCLGSTQHLKNKFGQGYSLELKMQPNHQNEN
QQAIQDFVKNLFGDVTTTHNFAHRFVYKVSQDSMPNLSKVFRELEQAKRDLGIEEYSFSQSTLEQVFLQFARQQEEDNET

>m.57734 g.57734  ORF g.57734 m.57734 type:complete len:1775 (-) comp34973_c0_seq1:1372-6696(-) [Catenulida_fasta]
MPQVRTLLYKNWLILKHSSRELLLIIGLTVVLSALAAFLNNGSFYRKMPQQAAIAVFSIPFYDARHAQPSARLLVAPDTN
ETRQLMRYATEYLRMSGVHVDATGSVGFVHNETQLDAGLRPLPGDCYPQSPVSISQQFCFGVLFTSFKPPNFSYSLKTDY
NLMPDTLRLFLAGEPRLCVDTRYEHCPQAYFQTGFVTVQNAIDSAIIYNVKQAQARTEKGDETEAINTLPRNGDLDGMVQ
FMRFASPAEAMMQSMLPVMTLVMPVALALLPLLKYMTSVLVDEKNCGMKQLLVVLGMRMRSFLLSWLVPFGLLVGLLTLV
ITFIASLTVTPHSALIFFWITLAYGFCLIALAFLFATLFVKTASASHFVIYFGLVTSMIYLIVPFTRQFPFEYDVPLAII
YLLMPFPQFTYALAVDLIFYAEIFRDGVRGDAVFNLGQIPAIYMLLVLICESVIYVIVGLVLEQTLSPEYGDHRLLVAAK
LDRSRLENYCTNETRYPETDFEEPHPSWSPAIRIDGLWKVYKQSRKSVTKAVCGIKFDIYDGQITCILGHNGAGKSTLIG
MMTGLLRPTRGTVTICGYDVRNPEDLRSMRGRLGICLQTSTCYERLTAREHLRIFARLKELPNIEPAIDKVIEEVGLVPS
ANVECRNLSGGQKRRLNLAMALIGDPKVIFLDEPTSGVDPVSRRAIWQLLEARKGRHVIVLTTHYMDEADLLADRKAIVS
RGTLRCAGSSFFLKNRFGTGYHLNIELMETPLPLTASAPEKTAKERVVELVRSLIEDARVREETLKSLSITLPFKDVSKL
PELFDLLESQAKMPDGRLVSIAQQNRIKSFAIELTTLEEVFLRLAEESNCFTRSTAAEEQSNVAQASRAISNPSNDFSNG
SAANADDDRLLTVNAGDVAEDSDNEAIDSGPYVSDTSSVTSSTEARRTEVSELNELASESIKPSAARKWFTLLQLRLHML
INDWIKTLLRLTLLAFIICLLAIVYIVVSKNGMSLLQCCHPITFNVSQYAKSRSMQSNLPALIYDKESTVNVSRVKELLP
DTEIAYESITNETFNYYVGLTLTHAAKQLVMLWYSDPALHSPAVGINMLSNMRLQLAHQGDMRIETSNSPLSISGQMVSE
EVPWSAVRFLLDDFVSLLPLGLMIVFVSIATNMQKELQCGAFDQLRATGVSCGIYASVQMFVDAIQYILSVVLAFSTMLL
VTKAYGVTVKYDLNVIMIDLLAFVCFIPPSFLLLYCITLLMRRSSTALVAFIVTFLYFPMQVMADGILVSQIYNTDGREC
AIAPYWVCLLFPNLLLISVLAMTKYPTAVRFPVTPSSFSEYFRSENLIIWAFVGFAVHTILLAIILRIIYKLQAERHTPF
RLISCRKQTDAERANSIAENVSFRERHDSDVTIEEEYVDNAVNRSISDSGDSSTDGRVPTLICRNLRLAYTRRKLRGRRL
QKVSNVAIQSLTFAVNESQIFGLLGPNGAGKTSTFRILVGSERPDLGDIYIAGQHVTRLSIAELFEQVSICPQEDPVWPM
LTVRNHLHYYAALRGFHGTSRARIVQTLLRVLEIEAHANKKCEHLSGGTKRKVIFAISIMKTSRLRLILCDEPTAGLDPQ
SKRVIWNVLTGLFHDARMLRSQRDALDVGASASSPGCCCVFTSHSMEEVEAVCDRIGILIRGRLLCLGSIAHCKSKFGAG
YTAEFKLRNAAGLEYLWTYLRCHFPNAEKVVSEVGNAVRINLPRTDIKSLGTAFLVLEQAKANPLFEIEDYAFGQCTLEQ
LFLDLVRKHDIQSL

>m.113380 g.113380  ORF g.113380 m.113380 type:complete len:1717 (+) comp49593_c0_seq6:177-5327(+) [Cerebratulus_spclean14cd]
MARASFFQQLSALLKRNLLLKRRHRNQTFQEIFYPIFFVLVLGLIRSLLAPKQMPGIPKTPVENLKDKSFQPFLGKTLLV
YPENQGAKMIVEEVCKQLTMDYIMFKNRTDMLEKYRMNHTIIAAGIEFGDLERPTFPISYTIREPYEIIADSNSIYTDNG
QCRGNDRSKGSILVAGCPAKTYLYSGFAALQAALDATIIRLKTGVNITQPNLLVQMFPKLRFTSSFSLIQTLSAIYFVVA
FSPFVNFLVVNLVAEKESKIREMMKIVGLRDSVYWSSWTLVYLVIMMVVTGVCVLLAYFLKLLANSNMFLFYIILLFYGL
SIINLGFVLSPFFKKAQTAGAVASLATAMFSLLYLPISLTRTIGPDGLPTSTIPAAGQWALCLLSPTALALCIDQAIFLD
IASKGMNFDTLTLGEFPLYAPLTMLFVDFILYGLLAVYLDKVIPGEYGPRQPPWYFLMPSYWCPRKHGVRLDRVNLVSHE
ENNVVAPGDRRENIEDVPLEMAGQETLRLFGITKHFHKGEETVAAVKEMSLDIYNGQITCLLGHNGAGKTTLINMLTGLI
NPTSGTATIEGYDVSNPNDMDEIRSMTGVCPQANCLFDDLTCREHLTVYAKIKGLTGNVVDSEVEKSLKDVDLLDKADTL
AKNLSGGQKRKLSVAIALIGDPKVVFLDEPSAGMDPFSRRQLWTLLKAKRPGRVILLTTHFMDEADILADRKAFIKSGRL
QCCGSSLFLKNKFGIGYHLGMVIDSNADVTRITSVVKECVPGAEETRKHGQEVSYTLPMEDVSLFPHLFTKLEMDNDAGE
RVSQNLGIRSYGVSMTTLEEVFLRLEGDEEDDNILHKADAIDNTSSIQDERSRKKYSGPRAASDGGGSYIELQTFDTKAS
CTPTFSNHDDGTLPSGMQGAPTEESLPWRRFKAVCKIRALLILRNKMALLFRVLFPVVLIVIGAVVNKNVGKDKPDSANP
KPRFMTPAYYANMSVGPDLGMPNMTFTIDGTDPGEYMKFIAGLFYQGVLPNYINASANLSLIAPHNLGVKIHKVYDGPGQ
SNFTAVYNDTAVHSLPVTLNAIANSLYQIAAKDNTAHINVTSLPWPTILPQFQLNNGVFSSVIMIGVALATLPSGFASDI
VKDRQEKARSQLRISGITWSMYWFTMFFINVLLFYFSAFLSIIVLLAFQAESIMYAGAIVSVLLLFIFYIPLMTLISFNL
SFMFTKFETALTVVPNILLFTSFLPYIAVATIEATNKSTGQLLHLLFTIFDPPYAVYGGLYYIDKLYRLASLVENNPVIP
FGDYFKWDNHILITLIMPPIHLIWVFLLLLVLDVRSTGGKITDLLPWTTRPDQCVVDNHDVADDEDSDVTQERERVQSLR
SDREDDAPVVIVKNLRKEFEKSVKGSFCRNGSKNVHVAVRNTSFAVGPGEVFGLLGPNGAGKTTTLNMIIAEEGVTRGNV
TVVGHDIHSSVSSAFQHLGYCPQHDPLWPEITLSEHIECYATIRGVQSHIIKPLKEKFLDELEIEEHKDKRARELSGGTK
RKLSYILSLLGNPKVVLLDEPSTGMDPKSKRFLWDTINSTFQGSPRGAILTTHYMEEADALCSRVSIMVNGQMKCIGSTQ
HLKLKYSSGYILEVKLGEKDAVKLEQMKTSLTQFVMENFNHAVLTEAFGDRATYKIPDEDMKSLAQAFTVLEEQGKRLVG
IEDYTLSHSTLEQVFLEFARHQLEEGQAPDSLPQSVX

>ENSG00000154265 [HUMAN]
MSTAIREVGVWRQTRTLLLKNYLIKCRTKKSSVQEILFPLFFLFWLILISMMHPNKKYEEVPNIELNPMDKFTLSNLILG
YTPVTNITSSIMQKVSTDHLPDVIITEEYTNEKEMLTSSLSKPSNFVGVVFKDSMSYELRFFPDMIPVSSIYMDSRAGCS
KSCEAAQYWSSGFTVLQASIDAAIIQLKTNVSLWKELESTKAVIMGETAVVEIDTFPRGVILIYLVIAFSPFGYFLAIHI
VAEKEKKIKEFLKIMGLHDTAFWLSWVLLYTSLIFLMSLLMAVIATASLLFPQSSSIVIFLLFFLYGLSSVFFALMLTPL
FKKSKHVGIVEFFVTVAFGFIGLMIILIESFPKSLVWLFSPFCHCTFVIGIAQVMHLEDFNEGASFSNLTAGPYPLIITI
IMLTLNSIFYVLLAVYLDQVIPGEFGLRRSSLYFLKPSYWSKSKRNYEELSEGNVNGNISFSEIIEPVSSEFVGKEAIRI
SGIQKTYRKKGENVEALRNLSFDIYEGQITALLGHSGTGKSTLMNILCGLCPPSDGFASIYGHRVSEIDEMFEARKMIGI
CPQLDIHFDVLTVEENLSILASIKGIPANNIIQEVQKVLLDLDMQTIKDNQAKKLSGGQKRKLSLGIAVLGNPKILLLDE
PTAGMDPCSRHIVWNLLKYRKANRVTVFSTHFMDEADILADRKAVISQGMLKCVGSSMFLKSKWGIGYRLSMYIDKYCAT
ESLSSLVKQHIPGATLLQQNDQQLVYSLPFKDMDKFSGLFSALDSHSNLGVISYGVSMTTLEDVFLKLEVEAEIDQADYS
VFTQQPLEEEMDSKSFDEMEQSLLILSETKAALVSTMSLWKQQMYTIAKFHFFTLKRESKSVRSVLLLLLIFFTVQIFMF
LVHHSFKNAVVPIKLVPDLYFLKPGDKPHKYKTSLLLQNSAADSDISDLISFFTSQNIMVTMINDSDYVSVAPHSAALNV
MHSEKDYVFAAVFNSTMVYSLPILVNIISNYYLYHLNVTETIQIWSTPFFQEITDIVFKIELYFQAALLGIIVTAMPPYF
AMENAENHKIKAYTQLKLSGLLPSAYWIGQAVVDIPLFFIILILMLGSLLAFHYGLYFYTVKFLAVVFCLIGYVPSVILF
TYIASFTFKKILNTKEFWSFIYSVAALACIAITEITFFMGYTIATILHYAFCIIIPIYPLLGCLISFIKISWKNVRKNVD
TYNPWDRLSVAVISPYLQCVLWIFLLQYYEKKYGGRSIRKDPFFRNLSTKSKNRKLPEPPDNEDEDEDVKAERLKVKELM
GCQCCEEKPSIMVSNLHKEYDDKKDFLLSRKVKKVATKYISFCVKKGEILGLLGPNGAGKSTIINILVGDIEPTSGQVFL
GDYSSETSEDDDSLKCMGYCPQINPLWPDTTLQEHFEIYGAVKGMSASDMKEVISRITHALDLKEHLQKTVKKLPAGIKR
KLCFALSMLGNPQITLLDEPSTGMDPKAKQHMWRAIRTAFKNRKRAAILTTHYMEEAEAVCDRVAIMVSGQLRCIGTVQH
LKSKFGKGYFLEIKLKDWIENLEVDRLQREIQYIFPNASRQESFSSILAYKIPKEDVQSLSQSFFKLEEAKHAFAIEEYS
FSQATLEQVFVELTKEQEEEDNSCGTLNSTLWWERTQEDRVVF

>m.3428 g.3428  ORF g.3428 m.3428 type:complete len:1696 (-) gi|399773292|dbj|FX180288.1|:3459-8546(-) [Lymnaea_stagnalis]
MASFWQQLKALLLRNILLKKRNKGQLFQELFFPIYFVAILAMVKEITKPENKPAMKFPANDIKNFNYDLYGGSVYVAPNT
NQTQQLMEDVVRQLSSYGISYTMFPTQEEAEAQYKQNSSGIAAGVIFNYMGDPNAYAIRVGYHLVPGTKTFFSYDGGSCR
GDKSGKDFGQTCAVNSYLYTAFATLQIAIDNALMKDLGVPTADLDSRQIDVKLMDKPNFSPDTNYIQTLSSIYFVFSFSV
LANYLAVNIVAEKEKKIKEGMLMMGLRSSVFWLSWTLIYMAMVVVASGMMILIINFSSFFKQSNLFLLYLIFIFYGCSFI
AFAFMITPFFNKAKVAGAVAGFSTVIISCIHLGVSQTRDAGSYDANVPPGVQWLMCLFSPIALSTIIDQGIFLDVHYHGF
SFDDSLTFGKFPLYAPILMLVVDTLLYAILTVYFDHVIPGEYGVRYPPYYFLQYSYWCPPKHTGEMTKLVSPRRSIAQTA
DVEPVPREMEDKVSMRISWLTKSFKQDKKVVNAVDGFCLDIYESQITCLLGHNGAGKTTLINMLTGVVPPTSGYAKILGM
DITNSRDLENIRKVCGICPQHNILYENLSCVEHLEMFANIKGVPEDQVAQKVKNALQDVDLKTQADTFAKDLSGGQKRKL
SVAIALIGDPKLMFLDEPTAGMDPFSRRHLWSLLKKRKEGRVVLLTTHFMDEADILADRKAFIRKGKLRCCGSSLFLKNK
FGIGYHLTMVITPDCLIEKVTSYLHSIIPSVKHQRSHGKELAYTVPLCDVSNFSTLFEQLDGNAADLGIKSYGVSMTTLE
EVFLNLEADEAVEAEEAEEEESGEINHTFSANADEANIVDMDPQHRVPADPSMGKSVVRGGSLTKQRFMALLKIRFLLII
RNVKAVFFQIVLPVVFVVIGLVLAKYQAASPASYPTPLEVSPELYVASPAATNLSSLLIFDGVKTAGSGKIIADWKEDYK
VETYAAGTKNTSDVAPHYLGMQINKLTGDLLQNFVILYNDTALHSIPVAINLATQSILKSSNLSARVSVYSFPWPEISQV
IAFNSAAMTGPLLIGLAFILVIPGFAADIVQDREWKLRGQLRISGVRFREYWGTIYLSDILLYLIPSVSVLIIVLAMQVP
GLSSTGAMGALVLLFITNIPFNILLGFVLSFIFDKTESCLAYLPQIMSIGSMLPYITVSLVDMISRSNVAVYLHYVFCVI
DPPYIIFGGFYFISRINLVAVLSGFEAKTSDYFKFDNHIVITIIMPVIHFIWMYWLVRVLDVFKTGGKVQEAFPCAVKAV
SRSVVNNTDTIEDEDEDVKAERQRVEHLQSIDSTSFSPQLGLNQAATKEPVAFTSQLRKTYVKRTKKGKPCFSEDTKHKT
KVAVRNLSFGVDEGEVVGLLGPNGAGKTTALSMIIAETEPTCGKVVVSGHNVRTHLLTVLECLGYCPQHDALWETITLEE
HIKCFAAIKGIDPKRLDDVVNFYIANLKLEEHRKKHAKKLSGGTKRKLSYIMSMLGSPHLVLLDEPSTGMDPQSKRFLWD
TISSSFKGTDRGAILTTHYMEEADALCGRVGIMINGQLECLGSTQHLKSKYGSGYILEIKLGYHDSAQVESLMDNLEQHL
NTLFPGLEKVERFQERAQYSIPREDVKHLGATFANLESCKTTHCLEEYNFSQSTLEQVFLFFAKQQMEEGEEEGPSHRPK
LWSPPPKVPAASLVV

>fgeneshTA2_pg.C_scaffold_2000834 [TRIAD]
MWVTLRQTKCLMYKNFLIKKRDKKQFLQELFYPIYMVGILAMIRALVRPQQYPEIKNFPQLPLDNITTNINQSYLLLYSP
NNNADIDKIIQQVSQMLDLENPPVGFVNSSDIEQYYRIGTNSRSILGAVIFNSYKSNNVSYTIRMPDSAIPSTTHTTATG
GITGSCRNNLTTYLPAIRCPANTYLSSGFATMQNLIDWSITQVKAGLSDSLPKSEFFFQLMPKGAFSGGVSFLQVFVSIY
FVMAYAPFVNFLLVGLVTEKEKKIKEGMKMMGLRTSAFWLSWFLTYTLTILISTIVVTIIAVVASLYRASNPFIIFLLLF
LYGLSIVTFSFMLTPFFNKATVAGAVGSLSTVAFTALYFPVTLLPTPPFAKWILSLLSPVALALSLSQATALETTTGAQF
STLGVGEFPIGGGILMLIFDTVLYLFLAIYFDSILPKEYGQQYHPLFCFFPSFWLGKSSNSEGTFTIPENTNVQVDVEDI
SADFQGKEAIRIAGITKSFTDTSSKEKKEVIAVDNFCFDVYEGQITALLGHNGAGKTTLIATLTGLLPTTRGTAYIYNYD
INKPEEMTKIREITGVCPQHDILFDSLSAREHLVVFATIKGIPNDQINAAVDKTLEDITLMDKASTRASDLSGGQKRKLS
VGIAIIGDPKVIYLDEPTSGMDPLSRRQIWSLLQNRREGKVTLLTTHFMDEADILADRKAVVSHGKLRCAGSSLYLKNRF
GIGYHLGMVTTADCNIDKVTELVHEHIPKALLQRYHASELSYLLPLSDVSRFPDLFSHLESPAHNELGRTCAETCGVSSY
GISMTTLEEVFLRLKDDDVPNDLSSMAKSPLETNKDNTDGQRPNESMFDFRNTRRLSMKELIRQQFLALLRIRFLVNRRD
PLTIIFRVVLPPVFVIVGLIFANNIGGNTIAQRDPPTLQLSSQLYLNESNISPSKNIFADLLIRNSTSRPINTFINDVEK
MKLYYQMSNLSADYLLDNYPHTIGYDIMAFQNTSTGIASTLNVLYNDTAVHSIPVAINLINQIRFDNEMKRRKGVSGSII
HVSSKPFPQTTAASNFNGAAFSAPIFIGLALNVIPAGFAIEVTRDRKDRIRQLLRASGVTSSTYWLSLFTCDFISYLFPV
LLMLIIIPIMHVAAFVVPAAMGVLFMASLTYMQSNILLAYVASFLFSSVETCQSVLPPVLNLLLLLPTIGVSLLDMLGQA
NAALILHFVMLAINPTYPIGGAVYFIGQPIIHGAFLFYLLRYLDYRNTGTYDGRGLFGIGGSPTQRPASGSTTSETAGLI
GSAASMSEDDDVRAEYDRISKATTSTDVLKVQRLRKEFLKRPDVSEKSQLCCGSKPDKIAAVEDLYFGIEHGEVFGLLGP
NGAGKTTTLNIITGDMAATRGDVSIAGYNLSKDITQALRSLGFCPQHDALWERITLSEHLHTYAAIKGVPADMITEAVNR
FITGMEIQEHAEKFAKKLSGGTKRKLSFGMSIIGCPRLLLMDEPSTGMDPGAKRFLWNSITASITDETGAVITTHSMEEA
DALCSRVGIMVRGQLRCLGSTQHLKSKYGGGYHLEVKFSPDNMGINTNGDPLQSVHEFVKNTFPAATEVEHFGHRIIYKI
PSSDVKSLARSFACLEESKAKIGIVEYSFSQSTLEQVFLEFAKKQDEETDTEDSSSSISIATGPMLV
