# Supplementary material for: OMA standalone: orthology inference among public and custom genomes and transcriptomes
Source: Genome Res. 2019 Jul;29(7):1152–63. doi: 10.1101/gr.243212.118 (PMC6633268; doi:10.1101/gr.243212.118)
Supplement: Supplemental Material [file supp_gr.243212.118_Supplemental_Data.zip › orthologous_groups/OMA/OG10708.fa]

>Aqu1.207859 [AMPQE]
TLIRDGKAYVDNTPGEVMKQERESRMPSKCRDRSVQDNLNMWEEMKAGSEAGLQCCLRAKIDYASDNGCMRDPVLYRCKL
EPHPRTKTKYKVYPTYDFACPLVDSIEDFFDAEIKKLGVENCYFPMFVSGSALQKEKDHIADFAPEVAWVTKSGQSELAE
PIAIRPTSETVMYPSYAKWVQSHRDLPLKLNQWCNVVRWEFKHPQPFLRTREFLWQEGHTAHATKAEAEKEVLDILTLYQ
RVYEELLAVPVIPGWKTEKEKFAGGDYTTTVEGFVAASGRGIQAATSHHLGQNFSKMFDIKFENPNQEEGDDHCFAYQNS
WGITTRSIGIMVMVHGDNRGLILPPNVANIQVIVVPCGITATVDDTKRNELTKYCESLISSLTEAGIRAKGDFRYNYSPG
WKFNNWELKGVPMRIEVGPREVTNKNIVIVPRDTTGVKEPCSIAAATETVQKKLKEIQERLYAKAKAEMDEHIAVLDNWD
DFCSSLDKKMVSSTAFISVMYFL

>m.24301 g.24301  ORF g.24301 m.24301 type:5prime_partial len:521 (+) comp28931_c0_seq1:3-1565(+) [Catenulida_fasta]
GPGLDARVETGLGLESRKETGLGLDVKKETDFSEWYTQVLIKSEMIDYYDISGCYILRPGSYFVWKCIQQELGREIENLG
VQDAYFPLFITREALDKEKEHVEGFSPEVAWVTRSGGTELPEPIAVRPTSETIMYPSYAKWLRSHRDLPLKLNQWANVVR
WEFKHPQPFIRSREFLWQEGHTAFYTQEEADREVIQILDLYEKTYRELLAVPVIKGRKSESEKFPGGLYTTTVEAFIPES
GRAIQAATSHSLGQNFSRMFGIVVEGEKREKSLVWQNSWGLSTRAIGVMAMVHGDDKGLVLPPRVASVQVVVIPCGITAK
TAAEQEEEILEWVRRIVRQLRDAGVRASEDLRDGYTPGWKYNHWELRGVPLRIEVGPRDLRNGQVCVSRRDTFEKTQVPL
ESVAGQIQQLLVDVHASMLERARRKLESSVFSAESWEQVQAALDNRKLVSMPWCEQTECEKSIKTRTTKTGHGAQEDDGA
PSSGAKSICIPLSQPPGLENRQCLACGGLPKSFTLFGRSY
