# Supplementary material for: OMA standalone: orthology inference among public and custom genomes and transcriptomes
Source: Genome Res. 2019 Jul;29(7):1152–63. doi: 10.1101/gr.243212.118 (PMC6633268; doi:10.1101/gr.243212.118)
Supplement: Supplemental Material [file supp_gr.243212.118_Supplemental_Data.zip › orthologous_groups/OMA/OG10709.fa]

>m.13653 g.13653  ORF g.13653 m.13653 type:5prime_partial len:193 (+) gi|149402447|gb|ES745856.1|ES745856:1-579(+) [Biomphalaria_glabrata]
VASKMGIDICHPLERKVRRTEPKSDDIYLRLLVKLYRFLARRTNSNFNKVVLRRLFMSRTNRPPLSVSKLARLMKKPGRQ
DKIAVVVGAITDDIRIQKLPKLKICALRIGDRARGRILKAGGEILTFDQLALRAPKGQNTVLVQGPRKARKAFRHFGLAP
GVPHSHTAPIVRSKGRKFERARGRRKSRGYKA

>m.33811 g.33811  ORF g.33811 m.33811 type:3prime_partial len:199 (+) gi|225221982|gb|FM905379.1|FM905379:43-642(+) [Brachionus_plicatilis_14cd]
MGIDINHKNDRKVRRLAPRSKDVYLLLLVKLYRFLARRSGSKFNKIILRRLFMSKTNRPPVSMARLVRKMSQKDRQGKTA
VVVGTITNDVRLFEVPKLSVVALHVTEQARARILKAGGEILTFDQLALRSPKGENCVLLSGPRNQREAVRHFGPAPGTRH
SSTKPYIKSKGRKFEKARGRRASRGFRNKIVICHKISIL

>m.884 g.884  ORF g.884 m.884 type:5prime_partial len:190 (+) gi|34995607|gb|CF416411.2|CF416411:1-570(+) [Lumbricus_rubellus]
KMGIDIRHNKDRKVHRKEPKSQNVYLRLLVKLYRFLGRRTNSKFNKVVLKRLFMSKTNRPPLSLSRLARHMKKTGREGKI
AVVVGTVTDDPRIFEIPKLNVCALHVTDRARARILKSGGQIITFDQLALKSPKGQKSVLLQGPRKARKAYRHFGAAPGVP
HSSTKPYVQSKGRKFERARGRRKSRGYKN

>m.24646 g.24646  ORF g.24646 m.24646 type:5prime_partial len:192 (+) gi|53551704|gb|CN809852.1|CN809852:2-577(+) [Lymnaea_stagnalis]
TQKMGTDICHKYDRKVRRTEPKSQDIYLRLLVKLYRFLARRTNSTFNKVVLRRLFMSRTNRPPLSVSKLARMMKKQGRED
KIAVVVGAITDDIRIHALPKLKICALRITERARGRILKAGGEILTFDQLALRSPKGQNTVLVQGPRKSRKAYRHFGLAPG
VPHSHTAPIVRSKGRKFERARGRRKSRGYKA

>m.95394 g.95394  ORF g.95394 m.95394 type:complete len:189 (+) comp110691_c0_seq1:166-732(+) [Mesodasys_laticaudatusclean]
MGKDISHKHDRKVHRTEPKSDDIYLRLIVKLYRFLARRSGSKFNKIVLKRLFMSKTNRPPMSIARVRRMMLKDGRKDKIA
VIVGTVTDDLRIREVPKLKICALHVTDRARAKILKNGGDIMSFDQLAQKSPLGKNTVLLQGARKARKSFRHFGRAPGLPH
SHTKPYVRAKGRKFERARGRRKSRGYRN

>m.19909 g.19909  ORF g.19909 m.19909 type:5prime_partial len:199 (-) gi|212817897|gb|GE752025.1|GE752025:101-697(-) [Mytilus_californianus]
QLSSFLKPVKMGIDITHRFDRKTGRKEPKSQDIYLRLLVKLYRFLARRTNAKFNKIVLKRLFMSKTNRPPLSLARLVRLM
KKKGRDNKTAVVVGTITDDVRIMEIPKIKVCALRVTERARARILKAGGEIITFDQLALRSPRGKNTVIVQGRRKARESYR
YFGAATGVPHSHTAPLVRSKGRKFERARGRRKSRGYKA

>m.65040 g.65040  ORF g.65040 m.65040 type:5prime_partial len:192 (+) gi|84591749|gb|DN291507.1|DN291507:2-577(+) [Schmidtea_mediterranea]
KFEIMGIDISHKTRIVKRTTPVSNDTYTRINFKLFSFLHRRTEKKFHGIIAKRLAMARRLRQPLSIARLMKQMKKPGREE
KIAVVVGTVTDDLRIREVPKMTLCAQRVTAGARARILKAGGEIITLDELAVRAPLGKGTVLLQGPRSQTTSQKYFGPAPG
VPHSHTRPHVRSKGRKFERARGRRSSRGYKK
