# Supplementary material for: OMA standalone: orthology inference among public and custom genomes and transcriptomes
Source: Genome Res. 2019 Jul;29(7):1152–63. doi: 10.1101/gr.243212.118 (PMC6633268; doi:10.1101/gr.243212.118)
Supplement: Supplemental Material [file supp_gr.243212.118_Supplemental_Data.zip › orthologous_groups/OMA/OG10718.fa]

>ACYPI000880 [ACYPI]
MEGLNTLTARRGQIRAIVTRFQSFIRSPECDLKQIPLRQVKIEEAWQNFELVQTAIEELEINNDTNTDHSQYRIDFENLY
FETVAEAEQKINSTRSNQIDTTVQSSDRGESINSTSSIIKLAALNIPVFNGSYNDWVSFKDIFTALIHTNSNLTPIQKFF
YLRSSLTSDAANCIKNFETTAINYEHAWKTLTTRYQNEKLLIQCHVKDVCELNAVKANSSDSLRLFSDTLRSHISALEAL
KQRPSEWGPLLIHIICTKLDANSLTEWEVKSPKTEIAKVEDLMIFLDERSQILQAVESSKNLMNTTSEINNSTCKKNSYN
KSRTASTVLTTTSDVTCFICNLKHTIYKCPTFLALSINDRIKKEKTEIEEKTNRSSIQTDANASISAHVHGTNYEQILLS
TAIVRAFGENQKSSLCRALLDSGSQSNFITEELVQCLKLRRTKTYHQIGGIGSTTQHAYSYVIAHFKSRFNDYSFTLKLL
VVPKITSEIPSKQMSNIGHIPQNVSLADPLFWSPQKVDLLIGVSHFYDLINERQIKPAPDGPVFQETRLGWVVSGPTSTA
PKYNRNTEPITNSSCHLSLHNDATIENMLPRFWCVEEFERKDAYTIEEKMCKNYFDKTVTRGVDGRFIVHLPFRENVIDL
GSSYDIAKRRLLNLERRFTNNPKLKNEYTNFINEYIQLGHMEQIHDDQAVSDNKKACYLPHHAVFKETSTSTRLQVVFDA
SCKTSNGVSLNDILLKGPVLQDDLIYILARFRTHNFVLSADITKMYRQFWVADEHRKFQRILWRTEPHEAIKTFQLKTIT
YGTVPASFLATGCLHKLADTQNIDDSISTVIKRDFYMDDFLGGTSSFESAIKLRDGLIKTMQSAGLELRKWASNNDNLIK
GISKNQDNINTTVSISDDNSITKVLGLFWNSATDTLQFKVQQNNHTSNDQFTKRKILSEIACLFDPLGLVGPAIIQAKIM
LQQLWRLKIQWDEPLPNDVQKQWNAYRTSLCVLNGLIIPRQITCESDIVNLQIHGFADASINAYGCCLYLRCTIASGRHT
SKLICAKSKVAPLKCISLPRLELCAALLLSRLASRIIPKLNLKISKSYFWSDSSIVLAWITSPSNKWKTFVAHRVGEIQE
RTSISDWSHVDTKENPADIISRGCCPSKLESMSLWWFGPVWPKLTGSLSMEEIKHARIIIIKGIQKKSFYREIQDLNKLK
NVNASSKLFRLCPFIDDDGLIRVGGRLKNAASIDVYQRHPIVLPAYNHFTSLLFKYEHEQCMHGGPQATLSSIRLQYWPL
NGRNIARSTVHKCIKCFRYKPVVAQPIMGQLPADRVEPARAFLKCGVDFAGPFLIKSSLRRNASVTKGYVCIFVCFTTKA
THMELVSDLSTPAFIGALNRFFDRRGKSSVIYSDNGTNFVGANHKLRVWYDLFQAEQHKKSIDDFLIQKGVQWKFIPPRS
PHFGGLWEASVKSMKNLIQKTLGDARLTYEEFITVLTRAEACLNSRPLTPISTDPNDLSTLTPGHFLIGDSLLAIPEPDI
SDVKINRLTRWRRLTHYSQIIWKKWSREYLNQLQERKRWAGEKGPRIDIGTVVLVRDDNISPLGWKLGLVTNIQRGTDNV
IRSAEVRVGKGCFTRSVRNLCPLPFDENIPK

>SPU_003320gn [STRPU]
MSTVGQKNAKGDPEGGVRPEDSASQCGSTTSSVRLRTMARRAALAVEAEALKQKMALEKEELALKQRKAQLDMDTRMKIS
DAETQVYLNEADRLLSDEASAPQKHPVEVNETLAYPLDSGVPTPTQVEQSTKPTEALLLQILQEGQKQQRQLLESLNVPQ
TQMMTYDGNPLKYWEFWRAFENSIDCTSIPDSAKLTRLLYYCEGDARKILQPCSIMPSGEGYMRAKAMLQERFGTPFMIA
DAWIRKVTGGRKITGRDKRALREFADELQVCSLTLDAMGYIGDLSPQLVLVQIVERLPLYLCGRWLSVVRRIRREDRLPN
IFDLVDFVQGAADEENDPVYGRLLTKDQGGRGISQNKKSTGLKKGAFSTTATGNDVTPQLCVICKESHSLFGCDKFKRMQ
LDDRLKLVRENRLCFNCLEKGHMSRNCKLKRVCSVYGCNRKHTKFLHQQKPEQPQQAQEEAVGPSPEKIESHVTGAGNMK
VLLPIVPVWVYAAGSNIGVETLALLDSGSTSTFCTKKLAARVKASGLSSIVSVSTLERANSELQTSVVSLKVAAKSSSRM
VNLSKVYTKTDININSDHLLMKEDVDKLQHLTDVDFPSTTKLQVDLLIGQDYPELICPLEIRRGEPRDPYAVRTVLGWTL
NGPVQSDGRKMAVTSHYISDEISLEDQCKLFWSLEGIETLHCDAKGMSVKDREVLKLWENNVVMNGGHYQLPIPFKERPP
PLCDNRWMAQQRLHSLRRRLLRDTAMHAKYSQGMADLVAKGYAEEVDETQPPNGTCWYLPHHPVINPKKPDKLRIVFDCA
AKCLGVGLNDVVMQGPDLTNKLTGVLLRFRRAPIAIMADVEAMFRQVTVHPDERDVLRFLWWPDGRVDEDPKTYRMCVHL
FGGTWSPSCCSFAMRQTAKDYGDQCNTQAPRVVEMNFYVDDCLVSVEEEDEAIRLASELRTLLQKGGFRLAKWMSSNTRV
LQTIPVQDRAKQVVGLDLNFDALPIERALGMIWDVERDSFVYKIQVKDKPLTRRGLLSVVSSVYDPLGYASPFALRGKLI
LQELTRKKLNWDEPIPDSDAKKWKAWIEELPQMEGVEVSRCVKPHDFGRVTDYEIHNFSDASEVAYGAVSYLVMKNEEGE
VHSSIIMAKSRLAPVKTVTIPRLELMAATLAVNMDVVIRGELYRSVKKSYFWTDSMIVLHYIKNEHRRFRVFVSNRVAMI
HNATEIDQWRHVGTTENPADIVSRGMSPSNLKDEEKWFVGPAFLQQPEERWPTCPIEKDGIREDDPEVKPVVQIFATSEG
KKCIDQLFMHYSSWTRLRRAVASWLRLKETLRRNVKNCTPVKELSRHLTVEDLNYAENSIFQHIQTESFDEEMTTLRERV
RDPQGRERPVKKGSRLARLDPVLQDGLLRVGGRLGRAHIPDTAKHQVILPRRHHVSALLVWHIHEKVGHQGQNHVLAELK
QYYWILGAGVLVRGLLSKCVTCRRYQAKVGKQKMADLPAFRVVADEPAFTHVGMDYFGPYEIKCGRSVRKRYGVIFTCMT
TRAIHIEVANSLDTSSCIDAIRRMMSRRGPIKRLVSDNGTNLVGAKAELRKALSDWNVDEISNFTANHSIDWSFNPPGAS
HHGGVWERQIRTIRKVLHALLNEQYLRTCQSEEQLHTLMCEVEAIINSRPLTRVSDDPGDLEVITPSSLLHMKQTSAPPP
SKSTEGDVFARRRWRQMQYLADLFWKRWIREYLPSLQQRQRWQQPERNLQVGDVVLIADGTVPRCCWLMGRILEVYPGKR
GYVRSVKVKTATSTLVRPIAKLCLLLEQEESR
