# Supplementary material for: OMA standalone: orthology inference among public and custom genomes and transcriptomes
Source: Genome Res. 2019 Jul;29(7):1152–63. doi: 10.1101/gr.243212.118 (PMC6633268; doi:10.1101/gr.243212.118)
Supplement: Supplemental Material [file supp_gr.243212.118_Supplemental_Data.zip › orthologous_groups/OMA/OG10719.fa]

>ACYPI005683 [ACYPI]
MKSILCVSFMFVVYMVNYAVSPPPAYVANTRPTVRLSDQEFEHIIKDEQDNTQKNHQPPPDEKTLVDLGIEYNRYLREVV
ETLEKDDEFRKKLETADEADIRTGKIADELEYVGHHIRSKLDELKRQELNRLRDIARKAYSDSSDPGHVDHQNPHSFEKN
DLLKLIQQVAKDLADADLKRKQMFKEYEMQKHFEREQKMKQMTDEERQKFLSEETKLESEREVKHKLDPIHHPGSKKQLE
EVWEKQDEMEGESFNPRTFFAMHDIDGNGFWDEEELKALFVRELDKLYQQGMAKSDLMEKAEEMERMREHVFNEVDLNRD
RLISWEEFKRMSEQPNFEKDEGWKTIDQNEIYTNDELKQFEHQRQQQIDQMIQNGQIPQYPPEYYQHHPNIPKPSLNHGP
AYQMHPNYHQPQQMGYPQEPYVGQMNQQHQQFQQQHPQNQPQLPQYQQQQQMQQQPQQHQQPQQMQQQPQQHQQPQQMQQ
QPQQHQQPQQQYQQQQQQHQQQQQQQQQQHQSISQNAVPQQPDQTAQKSNDTQTQQQQGQSPPLQQYASEQKQYQAVNND
SVDTVKKQNIGRMNDVNANQMLKNQKENFGKTGHINKNQ

>FBgn0052190 [DROME]
MVQNVALLGLALIAISASIVALPVTQNKKDHKEAAESSTPATADVETALEYERYLREVVEALEADPEFRKKLDKAPEADI
RSGKIAQELDYVNHHVRTKLDEIKRREVERLRELANQAYELSNDIDRKHLKVSQHLDHDNEHTFEIEDLRKLIQKTSDDL
AEADRKRRGEFKEYEMQKEFEREAQKKEMDEESRKKFETELKEKEEKHKDHEKLHHPGNKAQLEDVWEKQDHMDKNDFDP
KTFFSIHDVDSNGYWDEAEVKALFVKELDKVYQSDLPEDDMRERAEEMERMREHYFQETDMNHDGLISIDEFMVQTNKEE
FQKDPEWETIDRQQQYTHEEYLEYERRRQEEVQRLIAQGQLPPHPNMPQGYYAAPPPGGVAYQQAPPGAQLHYQHPDQVH
AQQQQQYAQQQQQYAQQYQQQQYGNGQQPVQLQPNQVYQHAGQIPQQQQPVYQNQPVYQQQQPVYQQQQPVQQQQKPVQQ
PVQQQQQPVQQQQQPVQQQQQTVQQQQPVQQQQQTVQQQQPVQQQQQTAQQQPVAQQQIHNQSPPPVLNQQVPVQQQQKQ
HQESLNQQH

>m.34914 g.34914  ORF g.34914 m.34914 type:complete len:497 (+) gi|399777464|dbj|FX181118.1|:100-1590(+) [Lymnaea_stagnalis]
MVANLSRLPILLVITLTALCSAKPVRRGPPSPEPVEADSPDDKATGLAYDQYLRQVVEVLESDPGFRKKLETANVSDIKS
GKIAMYLEMVNHTVRTTLDELKRREMARLQDLARLQMQGMSGPGGMRNFEIPGHIDVRNPHSFEMKDLENLIKKTTSDLE
ELDKRRREEFKEYEMEKEFEQKEHLKVLSEEERKKEEARIEELKKKHAQHPKLNHPGSKDQFEEVWDKVDHLEDQEFNPK
TFFYKHDINGDMEWSIEEVDAVLQLELDKVYDSKNSPTEDDPYERQEEMNRMREHVFLEMDKDRNMRISFQEFIDYTGSQ
GQNKEFQKDDGWKTIDEEPVFSEEDYQRFIQEHHAQPGVVQPPQNLEFQTEEQLRQHQQQQQHFQQQQQHFQQQQQQQFQ
QQQQQPGQPPAPHGQPGQTPAPHGQPGQPPAPHGQPGQPPAPHGQPVQPPDAHQPQEHQESNVSQQQLEQERLQQQIKDL
QHQLNQQQQHVETVQP

>gi|291221847|ref|XP_002730931.1| PREDICTED: Niemann-Pick type C1 domain-containing protein, putative-like [Saccoglossus kowalevskii] [Saccoglossus_kowalevskii]
MASWKILLLLAALLPLIFAAPLDPKKQRESGEEEEQEKDDETDDIREQEEDYDTGLEYDRYLQEVINVLEKDPDFKKKLE
EADIEHIKSGRIADELNLVDHQVRSKLDELKRHEINRLRLVAREQLDQKNGVKRMDKKSITDLLGHVDLGNTKSFEEEDL
AKLIQKATKDLDEMDRRRKTDFKKYEMEKEIKRREKLKQMSDAKREQAKQEWEESQKKRKQHDKVKHPGSKKQLEEVWEE
TDHLDKDDFDPRTFFMLHDKNGDGKLDPMELEALFVNEIEKIYGDDSDPREKMEEMSRMREHVMKEIDTDKDFMVSMREF
MDATRDKDFDNEESWEDLGDKDLFTEEELADFQRQLQEMEARRMRNNVKKQQQQQLGGEDDKLKFQAEAVAQVAAQQAAQ
QKSAQELAQQQKDAQLRNAQEAARQNQQAAQQQTEQKEQMKQQFDEAHAAIQQQHHQQQQQQQQHHQQQQQFDEAHKAIK
QQHHQNDANVVVMEGGQPLQAQAAQAAQVNENKPQQ
