# Supplementary material for: OMA standalone: orthology inference among public and custom genomes and transcriptomes
Source: Genome Res. 2019 Jul;29(7):1152–63. doi: 10.1101/gr.243212.118 (PMC6633268; doi:10.1101/gr.243212.118)
Supplement: Supplemental Material [file supp_gr.243212.118_Supplemental_Data.zip › orthologous_groups/OMA/OG10728.fa]

>m.49449 g.49449  ORF g.49449 m.49449 type:5prime_partial len:525 (-) comp34141_c2_seq2:1381-2955(-) [Catenulida_fasta]
AKLVVSSSGFSLFIKPLLSQVCSKCASSMKQECDLGRLRKMILPPTCIFPAVFERKSITAHHKQHQSVSEKMPSVGVTDM
ASETPTQERSKPVAASSFQIECSSDISPLFVFTNPKSGGKQGITLFRKFQYLLNPRQVFDLIKCKGPMQGLLFLKDIKGA
RILCAGGDGTVGWLLEVMDKLDWPDGRPPVGVLPLGTGNDLARTLSWGSGYEGESLTKILDRLERATLIQMDRWKIDVSE
APKQDDDVDSDECKEPDEHEKDDPVPSFILNNYFSIGLDASIAYRFHNLRERHPEKFKTRMRNKVFYFEFGMAETFTTIC
KNLHQYVDIMVDGIPLDISHGTPLEGIAILNIPSIYGGTNLWGPTSKSKQQQAHKHSPSPKQNGVQPQSGGWKHSHMNLQ
DMPRDYYSAQGLDMSCISQDLADGLMEVVGIESTVQLAQIRVGVRNGGIRLAQCRTVTIRTKRRFPMQIDGEPWMQSACT
IHISHKNKVPMYLGPKVTEKKSWFNFSSKSRDAGSSKTTSDQSS

>m.70559 g.70559  ORF g.70559 m.70559 type:5prime_partial len:622 (-) comp37889_c2_seq10:1812-3677(-) [Echinoplana_celerrimaclean]
LHRLVISAVHNGGGLAPLTGCFGDSSSAVRPCGLFPCLHCAATEQQQLLEVAEGGGGCSGASSPLSSVSDSISDSTIGLD
CVDASNIMAVVGTDQDYTFTPGSPPPSGTKLPPMQHHWIPILYPQKCSKCKGKIKNVLDGHHCRWCQVTVDKHCMSGFKD
LECDLGELREHILPPTAIFPAVLERKSTAKKSSDGNGITGEGDAITPSGPPGGAMSSAPSYTQLSNFDNQTSNFQICLEA
GQHPLLVFINPKSGGKQGVRVLSKLQYLLNPRQVYDIMRDGGPMNGLQFFRDVRGFRLLVCGGDGTIGWLLEAMDKFDWG
DNRPPVAILPLGTGNDLARCLRWGGGYEGESLVKILTKISLGTVVMMDRWQVEFSVPPLDDEQDKEECKGDEIPCNIINN
YFSIGVDASIAHRFHVMREKHPEKFSSRMRNRMFYMEVGTTEILEATCKNLHEHIDIMCDGYQLDLGHGTPLEGIALLNI
PSVYGGSTLWGQGAGQKKRKRHAKKKKKRDRDREVSSSSLSSQDLGCAMQDMGDQLIEVVGLDNALHAGMVAGGLRSSGK
RLAQCSEVVIRTRKRFPMQIDGEPWLQPPCTISITLKNQVPMIMGPPSNRKSGLLGFFSRR
