# Supplementary material for: OMA standalone: orthology inference among public and custom genomes and transcriptomes
Source: Genome Res. 2019 Jul;29(7):1152–63. doi: 10.1101/gr.243212.118 (PMC6633268; doi:10.1101/gr.243212.118)
Supplement: Supplemental Material [file supp_gr.243212.118_Supplemental_Data.zip › orthologous_groups/OMA/OG10738.fa]

>m.1969 g.1969  ORF g.1969 m.1969 type:internal len:158 (-) gi|114204949|gb|EE723264.1|EE723264:3-476(-) [Biomphalaria_glabrata]
YNATLSVHQLVENTDETYCIDNEALYDICFRTLKLTTPTYGDLNHLVSATMSGVTTCLRFPGQLNXDLRKLAVNMVPFPR
LHFFMPGFAPLTSRGSQQYRALTVPELTQQMFDAKNMMAACDPRHGRYLTVAAIFRGRMSMKEVDEQMLNVQNKNSSY

>m.71391 g.71391  ORF g.71391 m.71391 type:internal len:253 (+) gi|84597345|gb|DN297209.1|DN297209:3-764(+) [Schmidtea_mediterranea]
TLLISKIREEYPDRIMSTFSVVPSPKVSDTVVEPYNATLSVHQLVENTDETYCIDNEALYDICFRTLKLTTPTYGDLNHL
VSATMSGVTTCLRFPGQLNADLRKLAVNMVPFPRLHFFIPGFAPLTSRGSQQYRALTVPELTQQMFDAKNMMAACDPRHG
RYLTVAAMFRGRMSMKEVDEQMLNVQNKNSSYFVEWIPNNAKTAVCDIPPRGLKMSVTFIGNSTSIQELFKRVSEQFTAM
FRRKAFLHWYTGE
