# Supplementary material for: OMA standalone: orthology inference among public and custom genomes and transcriptomes
Source: Genome Res. 2019 Jul;29(7):1152–63. doi: 10.1101/gr.243212.118 (PMC6633268; doi:10.1101/gr.243212.118)
Supplement: Supplemental Material [file supp_gr.243212.118_Supplemental_Data.zip › orthologous_groups/OMA/OG10749.fa]

>Aqu1.214461 [AMPQE]
MAGGPIQERNQDATIYVGGLDEKVSESVLWELFLQAGPVVNIHIPRDRITQTHQGYGFVEFMGEDDADYAIKIMNMIKLY
GKPIRVNKAASNMKSLDIGANLFIGNLDPEIDEKMLYDIFSAFGVILQAPKIMRDVDSGGSKGFAFVNFASFDASDAAIE
AMNGQYLCNRQVSVSYAFKKESKGERHGTWEERYLAKQSPLLQTDRPHQLFADAPPKAPVAIAAGFPIPAAPSMAPAPLF
PGMPNPVPIPSLFSAGGPPPPGFPGMTAPPPGHQLILHQIPIHQAGVPLMGDMHLPPGVPPHRPPGAPPPGPPGALPPGV
PPPGPPGAPPPGVPLPRPPGGPPPGPPPSHVPLPPQAAPGPPPPGAPHHAPPPPHGMGGPPPPPPHGMGGPPPPVRGLLP
PPGPPGPPVGIPPPAPGGLPPPAPPGHPLPPGLMSQ

>m.90151 g.90151  ORF g.90151 m.90151 type:complete len:474 (+) comp161136_c0_seq4:133-1554(+) [Mesodasys_laticaudatusclean]
MAAGPIQERNQDATIYVGGLDEKVTESILWELFLQAGPIVSIHVPKDRITQSHQGFGFVEFLGEEDADYSIKIMNMIKLY
GKPLRVNKASSHQKQLDVGANIFIGNLDPEVDEKLVYDTFSAFGVILQTPKIMRDPTTGNSKGFAFINYATFDASDAAIE
AMNGQYLCNRPIAVSYAFKKDSKERHGTAAERLLAAQNPLSLSDAPHQLFADAPPVIQPGMQAPGQPLPMGMAAAGGGPG
LPPVPPPGFPLMPPPPMPRMGGPPMPPLPQMFPPPMPTFGGGMPPSNMQQQQPQPGGQKLMPGQKPPPPSMPPPGSSGMP
TSSQGLTPPGGRSSMAGGGYQNMPGGGGGSGGGMQQQWPQQQPQPGQWRPPPPPVPPPAAMGPGAAARAAIQDMSQRMPG
PPPPPFGGRPPFGGPMGMPPMGMMGPRPPMGMGFGMGPPPPPRFFQGGPPPPRGPPPMRPPPPQQQQQQSQQQ
