# Supplementary material for: OMA standalone: orthology inference among public and custom genomes and transcriptomes
Source: Genome Res. 2019 Jul;29(7):1152–63. doi: 10.1101/gr.243212.118 (PMC6633268; doi:10.1101/gr.243212.118)
Supplement: Supplemental Material [file supp_gr.243212.118_Supplemental_Data.zip › orthologous_groups/OMA/OG10758.fa]

>Aqu1.219458 [AMPQE]
MSGYVIVSKEEKEGEQSHVVELPTEPDGTLMLSVVQSQFEGATGLKYKNPESGSWRAVRVSDNVLHPPESGWGRLTFVVV
GSVKEQESGEREGIRGPRGMAGQKRSHHDDAYYSAKALRQSSQSPPRYHQSFGPSGDLIVLGLRYDVDEQEMRDYFQHFG
EVEQVEVKRDHKSHQSRGFGFLRFKDPAVQSKVMTMSHTIKGRRCELRPPRKSPGSLPCKFFIGCLPSDPETTTEELRAY
FSQYGSLSDVYIPKPYRGFGFVTFLDGYDAQSMYKEVHVLRNSRLNVSIAEPKPGSKGGDYRGASSYHTSYASSATPTHV
YAYSLVPTSSSGTPYLPAAQYYAYQSGSGTATQPAYFSSSASGQYSSSYHKDYN

>m.51750 g.51750  ORF g.51750 m.51750 type:3prime_partial len:390 (+) comp34425_c1_seq4:255-1427(+) [Catenulida_fasta]
MYVRVACDEAEQPVELPCEADNTLLLSTVQAQFASCIGLKYYNEGTQAFRGVRLAEGHLYAPETGWQATVYIAVFPKEHR
RRDDSESSPSSSNTAVKMGAASKLNSSGKQKCTDLIVLGLSYETSEEKLRKHFERFGPLALVQLKRDSKTQQSKGFAFIR
FSQMDAQQSALNESHVIDERACIVKVPDSQLNARDSVRCNKVFVGRITEQLTAEDLRTYFSQFGRVIDVYIPKPFRQFAF
VTFAEAEAAQALWGEDHTIRGVEVHCGSATQKHTDKHKQAPQAPAFPQQPVAAASPYAAPASAPAGSLLQAGQFNLSTMS
QFGLGAASHGGNAQLERGASHQFDARSYFHGAGANAQPSAAAAYQTNAAASNALALGMYQPGPAAAAAAA

>m.39003 g.39003  ORF g.39003 m.39003 type:3prime_partial len:284 (+) comp36311_c0_seq2:199-1053(+) [Cerebratulus_spclean14cd]
MIQYVQVTEEDGEEPIELPSEEDGTILLSTLAAQYPGACGLKYRNAETGAMRGIRLADRKLHPPDGHWGNTLYVCVFPKE
NKRKGDDGLDNPHAKTKRVDKKKCSDLIVLGLPWKSTEEDIKKYFEQFGEVIMVQIKRDVHTKQSKGYGFIRFSEYESQI
ACLRKRHKIDGRWCEARIPNSKDGPRKVFVGRTTEDMTADDLRQYFSRFGEVIDVFIPKPFRAFAFVTFADSEVAQDLLG
EDHLINGVSVHVSAAAPKNSEKNQENTRKGGAGGGGGGQSGSGG

>m.39213 g.39213  ORF g.39213 m.39213 type:3prime_partial len:308 (-) comp35318_c1_seq1:1-924(-) [Echinoplana_celerrimaclean]
MEIATSRGLEAEVKLAALHLDSKPSVTRPKPQYLAVSEEDDEEPIELPCEEDGCLLMSTLQGQFPGASGLQYRNPESNTL
RGIRLSEGRLFPPDCAKSFVCVFPKDSKRRRENNVDAVKEKKRWDKRRCTDLIVLGVPWRTTDEEMRRHFETYGPLVLCT
IKRDPKSGESRGYGFIRFQEYDAQVMCVSNRHFIDGRWCDVKIPNSRQQEGQDNAEYNRKVFVGRLTEDITQEDLYQYFS
QHGKVTDVFIPRPFRAFAFVTFADQDSAHAILGREHAIKSCTVCVGTAVPKVPHHVHHQQHQQQQQQQ

>170286 [HELRO]
MNQYVCVAEDEMEELIEVPLEMNGNLLLSTLSAQFPGACGLKYRNPGTGAMRGVRLVDGDLYPPDGVWSSSRYIVVYPKE
NADYKRKSDESSEKPQAKTKKVDRLKCSDLIVLGLPWKSTEEDLTNYFTKYGELLMVQVKKDPKSGQSKGFGFIRFADYE
SQRQCLSQRHLIDGRWCDVKIPSSKMDDSDSPISRKLFVGRCTEDMSTDDIREFFSSYGEVVDVFIPKPFRAFAFVTFSD
PDVAQNLCGEDFIIKGNSVRCSSAAPKGYGYDKKGSWVSKLGGGDHRNSGWSYSGSTDKSMQGANLVPHAAADLAAMQFG
PAFNQAVIAATQAALAQSGWMSMGGASNGQGGYHQTRESNGMSYAASKNTNSYTTGSGGYAANSYSM

>estExt_fgenesh2_pg.C_sca_880075 [LOTGI]
MSEYIQVVEDENDEPIEIPSEPDGTLLLSTLSAQFPATCGLKYRNPETGTFRGIRLVEGRLHPPEGSWGMQLYVCVFPKA
ENKRKGDEGQENPAAKTKRLDQAKCSDLIVLGLPWKTTEDDMRKYFSSFGELILVQVKRDPKTGGSKGFGFVRFSDYEAQ
KKCISQRHLIDGRWCDVTIPNSKEGSQHLMNRKIFIGRCSEDITAEDLRSYFSKFGEVVDVFIPKPFRAFAFCTFADPAV
AQSMYGEDHIIKGTSVHVSSAAPKNFDKPDRRGGSGSSGGGGFNTSHSNYNPGYGGQERYGHHGNNASYGEDMYGQSSYG
YR

>m.15426 g.15426  ORF g.15426 m.15426 type:3prime_partial len:244 (+) gi|148320561|gb|ES580454.1|ES580454:114-848(+) [Lymnaea_stagnalis]
MAQYIQVVEDESDEPVEIPSEPDGTLLLTTLSAQFPGACGLKYRNPDSGAFRGIRLADGVLHPPDGVWGSYQYLAVFPKE
NKRKGEDGFDNPAAKTKRLENLKCSDLIVLGLPWKSTEDDLTKYFQQFGELILVQVKRDPKSGQSKGFGFIRFVNYESQV
KCCAQRHMIDGRWCDVTIPNSKEGNNQMMNRKVFIGRVTEDISAEDLRNYFSKFGEVVDVFIPKPYRAFAFVTFADAETA
QALC

>m.106309 g.106309  ORF g.106309 m.106309 type:3prime_partial len:307 (+) comp80880_c2_seq2:37-960(+) [Macrostomum_lignanoclean]
MAVEYVPVAEDEGDDPIEVPTEAGGVLLLSTLAAQFPGLTGLRYRNPDTSAMRAVRLTDGVLYPPPEFNSWSHNGNVVYL
CTFPKDNKRKVDEELGDAPDFRPKKPDRKKCTDLIVLGLPYKANEEDLKSYFSKFGELVMSQIKRDSQGGSRGYGFIRFA
EFESQIDCLTCPRHQIMNRWCEVKVPISQGEPAAPASVPRRVFVGGITEEMTSQVLKDFFNQHGTVEEVYIPKPFRNFAF
VTFADSTTVDRLVGQDFDIEGTTVHVGTAIPKHGGSLGFSGGGLGQMRGGRGGGHQMGPPRGRGWQP

>gi|291237256|ref|XP_002738551.1| PREDICTED: TAR DNA binding protein-like [Saccoglossus kowalevskii] [Saccoglossus_kowalevskii]
MTTMAAYIRVAEDEGDEPIEMPLEEDGSILLSTILAQYPGCCGLRYRNPDTGGIRGLRVVDGAIHPADGMWSDVCYLGVF
PKDNKRKPEETLETPVGKTRRVEKQKCTDLIVLGLPWKTTEEELKEYFSDFGELLMSQVKKDPKTGNSKGFGFVRFKDYE
TQLKVMSQRHNIDGRWCDVKIPFSKVNMSLPNAGRKVFVGRVTEDITKEDLYSYFTQFGEVVDVFIPKPFRFFAFVTFAD
AEVAQSLCGEDLIVKGNSVHVSNAEPKNYQQGKGGGGGGGGNMGYGQMKVQDNQGTELLYSPILHSQNVMH
