# Supplementary material for: OMA standalone: orthology inference among public and custom genomes and transcriptomes
Source: Genome Res. 2019 Jul;29(7):1152–63. doi: 10.1101/gr.243212.118 (PMC6633268; doi:10.1101/gr.243212.118)
Supplement: Supplemental Material [file supp_gr.243212.118_Supplemental_Data.zip › orthologous_groups/OMA/OG10759.fa]

>ACYPI000714 [ACYPI]
MRVPRPIISLVDNTPAKSGTEGDRKPPVRDDSNDFYTLELTRVKYDDSGTYAAVASNAIGKASTRCVLEVFNKNRTDPAV
PSFVFGLPPTSEAVDSIVLSAQIDAYRPVKVEWFRDGIQLRNGRRVDIITDHDGNLELRIACVTNRDSGTYMLRVSNDTG
TVESRCEVNVVEREHKDTGMEQISLINHLYSKKPKFVVKPKFQEVEEGQEVIIDSEIVGDPLPKITWLRDGLKLVRLGKH
IKSQLVDGDTARLDISTASPLHEGLYTCTAFNELGQDSTSARLVLLSDSQDTAKAPQSNGQRNTMLNSPILAGETNDRCT
KRLKRSSGPKFYAVLHDRIADVGETVRFLCSVSGHPPPWSSWEKDGQPIGVNSRMRIREDDDHRSLEICDVTSDDAGLYR
ITVENKFGKIQATARLEVLTHNQTTNDVQITSSSNGRRQSGSAACAGENFTLSCDIRGNSMSDVTWYKDDEKIKPDGRVT
SSLDDLAARLSISNLELADTGVYTCVARCESGVTRCSTELCVFDTKPATDSYLQPPIFVEGLVPKRTADEGEPVQLTVRL
QGAVPMSASWFKNDVPVPDCTDFEYVVADDRGEFGLSITDPFVKDSGTYSCKVANSFGQAVSSGQLVINEMSSEQQVPTV
AELNNNLQDVGEKTASDSTVVTGTALPASILRGPCDTTVLRCAKVVLETSYQGDPEPCVQWLRAGKVLESNAHLCITNGR
GVSSLTIDSITADDCGKYVVRVDNGHGNDFHYASVAVEGPPDPPAGRPVVSVSETSADVTWSSPAYDGGCMVTGYGVEVR
PFNQSDWKLVADKCHSLSHIVRGLAPGESYVFRVRAENMHGSSEASLESTPVYILQTDYGNTLWPKTVNIDDGELFDEQY
EVLDELGKGRYGVVYKVKERETNKFYAAKFVRCIKSSDKEKAQEEVDIMNCLRHPKLLQLDAAFDKPREVVLVTEYISGG
ELFERVVADDFTLTEKDCILFTRQICEGVDYMHKQNVVHLDLKPENIMCQSRTSHSVKLIDFGLAQKIVPGQPMRVLFGT
PEFIPPEIIGYEPIGLESDMWSVGVICYVLLSGLSPFMGDNDPETFTNITKAEFDFDDEAFDAVSQDAKDFISALLIKRK
ELRLTARECLKHKWLAQQDMDMSCVILSTDKLKKFIIRRKWQKTGNAIRALGRMATLSAASRRGVSGGSSAGGGGGGGTG
GGCGTVSVLQKLKMTCLREEESAGEAPSETLQEMAITETTKNGSGYRSCDARSDSGFSDCPSLASPTATLVRPAKCPSAI
SEETPPVSDQDRSPPPPSRRSPSLTTHRSPSPVTPWSSISTTPWSSFFYSHSSSSFSRYSSSHVSHLSSSYFSRHSSSFF
TLNPETLVSYNTWFILYNNSWTVSSGNSSPFSSSAKPS

>m.127397 g.127397  ORF g.127397 m.127397 type:5prime_partial len:1519 (-) comp51432_c0_seq3:2383-6939(-) [Cerebratulus_spclean14cd]
EKKDEKKKDEKKDDKKADEKKKKDEADEKKKVEEKKKAEEKKAEEEKKKAEEEKKKTEEKKKTDEEKKPEEKDKKKEKTD
EEKPKDQVEGKEQFAPEFVEVLEPVYGDLGAPVHLSCLVEAEPKPTITWMKNGKKLKETANLKLTQSDNGTCALDIPKAK
FTDVGYYVCVATNSVGEETDAAVVDLPLNQDHRDALKRMEDKPQRPSLTSGKLFDKKKKAEKKIKPYFTTKPRKCFVEEG
NTAKFQCAFSGEPTPELVWEWEGTKISPGGRYQIYQTEKFSYLEITDITAGDEGTIMSKVSNLVGQAQASAPLSVKALPK
PKLKKPTPPKFLTPLEDVIEVQEGEGAIWECEVIGLPEPSISWYREGKILPLSSDYRQNYDGKRAWLEMDEIFPEDEGTI
ACIAKNDLGESKSECKLKVKVAEGSEKKPPTFTKQLKGMIVTDGDKLVMECTVTGNPEPSIKWLKGKEELKSSADFQLLF
DGTTARLDVAEVFTEDDGQYTCIATNPVGEARTSARVTVTEAPKAQPPKFTKELEDTVVDDGDKVEMAVKLQGTPPIDVF
WVRQNKELPPNDPEFVQSRAPGNVHKLTLPKACTDDTGFYACEVLNDFGQGYCECKLIVRPKDMEGLSPPEFVEKPKSIQ
IEEGLPSKLTCEVKGEPAPLVRWTKDGKDLSGDASSRFKLSDEGNTHTLEIITTLATDAGRYSCIAENSVGQAKCQCSMK
VEEISDEEHSHKDFRALLKSRPSLQEKLSQDSEDSEDKEIEQHDFREVLTSHIEPQLKKKPGFVSHLTDQVAKEGSEVVF
EVEIEGVPDPTIEWKCNKKTIKESKFFKMSYKENKAKLVIAEAYPEDEGIYTCTATNSSGTATQNCDLVIKEGAGTAATK
KSKSGAGPAPVFEDKPKDLSILKGKKAVLKAVFNSESTPEITWTKNNAVVKAGGRIKIDNIRDKTTLTIKECEQSDIAKY
TVKLENEAGAERASASINVEDIPEPPVGRPTTSKITKDSLVLSWSGPSYDGGCIVNNYKVEMTLSEKFKDNWKALTSNCR
STSYQVKDLEANKSYKFRVMAENKHGFSKPSEESDPVVVGERKESAANLDEDDGDDVVFESAAVEVKKANVADFYEKKDL
LGKGRFGQVYEVVEKSSGNSFAAKYMKYRAADKAEKLEEIHIMKDLCHPKLLQIYDAYDHARNLIVITEIIRGGELFERI
VADDFELTETDAIYFIRQICNGMQFMHEKNILHLDLKPENILCIKPRSNRIKIIDFGLARRYEAGKELRVMVGTAEFVSP
EVINYDQISTASDVWSIGVICYILLSGLSPFAGESDAETLSNVTKAAWDFEDEAFDAISKDAKDFMEKLLIKKKEKRMTI
QECIAHKWLAQPKEKQKKQKLNKSKLKQFLARRKWQVEAERKRFAEEARLLEEKEKGGPEKPEKPAFKKKMKDNELFKGD
TAFFEVQVTGSPKPNIVWFKKNKEIAKDKRTIMEEGNDGHYTLTIENITAKDESVYKCVATNASGSISCRGGLFMENQX
