# Supplementary material for: OMA standalone: orthology inference among public and custom genomes and transcriptomes
Source: Genome Res. 2019 Jul;29(7):1152–63. doi: 10.1101/gr.243212.118 (PMC6633268; doi:10.1101/gr.243212.118)
Supplement: Supplemental Material [file supp_gr.243212.118_Supplemental_Data.zip › orthologous_groups/OMA/OG10769.fa]

>m.46880 g.46880  ORF g.46880 m.46880 type:internal len:789 (-) comp33654_c0_seq1:2-2368(-) [Echinoplana_celerrimaclean]
FFEMLVPYMSDPSMLKQVVGCLTHLVRKSSHAPSVMEKVVEQIGTGQSTQDQIVQIRQGHKEYYRQEAALNSKLTRFSKN
CKRIYGGHNTVQAQLKVRKGVERPYNDEGGEDTLPMSEEFQNLVKCFIIPSARETCEKYKLAELLVRQLSISAKANPHLQ
SATTTNIRSRRVQEVLDVRCLQVLRATIYNEERKLPEDWTLRTTEYRIKKGLQLIAEIQDTYDAFEVCQVILCHLANPCD
DIVKEVLALQGMVLFNANRNVQASVLNYFLTSKEEVFFYAVRTRLQLSTASVKERRVLQNQKKARERDMEEQAKNLSTTM
TLGVKALKEIQLIESRMKLEHATAHLKGKGKGKGNANQKKEKKVAFNNPSLDTANDTSMKPKDFPDPTEVVVEEMDEEEE
ENHEEEDPAMQVKDDGHIMLVLKVLARVCDGQHQGLQDYLRTQPDNIKTFNLVAEVTQFLENVYSNVSSDTIVLCSELFS
TLNEFCAGNQENRLSIYNNKIIDYINFILRSADLSHCSIEEVVELWQSIANLIFSLIEENDPNSIELAKQIRETVDKEAV
QRLMMEAYVMHEGEKRVPEMYSPIDLDEVGKLRRGFRWRKDDQEDLRESLYEAGFTFFLIFARLRDLDKECGNSLKIFED
YEKAHKFYSKSALKIEIVKGEYLHNLHFRVRNKNVLREEIKEKLKWGVDRSSPSNKIRDFMDWARSILIDIRRQREIMAN
PIALPLCQGWLLWNHGVVIVSFIINLLMLVGYQAPPQGAETDDFQPPANKSIALSPAFYKPAPEWQGEY

>m.38088 g.38088  ORF g.38088 m.38088 type:internal len:572 (+) comp84494_c0_seq12:2-1720(+) [Macrostomum_lignanoclean]
RITSVSSSQHVSKPSSQEANSRRDQERLTVRVLQILRAFIHNEERKLPDEWEVRMSEFRVKRGLKTIADIQSTLNSFDLM
KHALPHLASSNSQIAKEVLSLLGIMLFNANEKVQESMLKYFLHTKEEVFFYAVRNRMQMSTANIKEKRLLISQQRARLQD
AKSQADNLRTTMTLGVKALQQIQQYHVEMKIEQANNDLTRRVSLTQMQSASMTKRRGGDPINGINGNGCDGASGNGGGGG
YSGGAGSGSGGSSKKKSVAFANGTLGADRGDTTSARQRLLDRGGGRDGGPSVGDAFSTPGIGASEQEDSKISMKDDGYIA
LVLKVLARICDGQHLGLQNYLREQPDNVKSFNIVAEVSQFINVAYANINSDTIDLLIQLFSTVNEFCAGNQENRATVYDN
KIIDYINFILRSSDFEGCSVAQIAQLRQSIANLVISLIEENSPEAIIIAREVKDTLDKGALYRVMAECYEMQLNDGKEGG
GLLRRILAKEDRKELMETVFDVGFSFYVILARLYDIDPLMGKKDSDPYGRELRITDVQQKAFKLFKKNSMTIEIVKGDNL
QRMHFRVKNKVG
