# Supplementary material for: OMA standalone: orthology inference among public and custom genomes and transcriptomes
Source: Genome Res. 2019 Jul;29(7):1152–63. doi: 10.1101/gr.243212.118 (PMC6633268; doi:10.1101/gr.243212.118)
Supplement: Supplemental Material [file supp_gr.243212.118_Supplemental_Data.zip › orthologous_groups/OMA/OG10779.fa]

>C55C3.5; CCD68148.1 [CAEEL]
MLKPFIIKCSIFLLLILCSVESSEFGVTLGDAAISQLIRHTASQFLEETRVADILLKSNEEPSFGSLAHLKLFNTVSYRN
VSVQFRPKVVHVFFENLNVTSHANLSDVIWPIPFSDSLVDSHVKVPRGHLRFIVDDQKVTLSKCALFNPDIAFQLRDSWL
INKGISAFSSMASSFFEGALCSALSSSTNDLKHKAERKFPIYEFLPKKVQDHMAARNTTLFYRVNSINADDHQLTVRAQI
EWQKLIPAANDEASNLLKGQEEHGNSTKLLDMEMKNGDLITVWLEDAILNEILDQIDWNFEWMDEQIPVTSPIIPPDSRE
FLSTLCSECYFQVNVNAKGRPTITATNSSLQLTKTDRIHLQVVNPQQQKTTVFVSLVLTITAALRPSFDNGTLRTGVDLL
ETNIVMENGAFPKAWGAFMTDLIRGMIMDMMWPEMQSAIEDLTYGKGLKLSKFCGIDPNNVAIEIAEGSFSLSTRLVLPM
FQSEICLKDLKSSIPNTSKLLQKSQASSFSRKRRSPFF

>PP05681; PPA16506 [PRIPA]
MLLLLLPPLIFPLAGGSQLSAILGDAAASQLLRHAAKITLAEPRYVEVLLKTAEEPTFGPLARIDLANRIGYRNLSLHFH
RDEVHVMVDEFSLLTSANLTNLMWPLGLDDQAIELDVQLPRGEVRVLLDQSSFSLERCNLSSPSLSAGASNHWLADAGAS
FMGYLLSPALDSALCGILAEHLAQLNHTNVMKFPVESLLPPKARKFLAQEQTALFYRLQRIDVDTHQLRVLVQIEWNKRI
NSDESVEMMTDANSTVFDMELRGDDMITVWIEDGILNELISQVEWDFPWMEESIPLSSPVIPPDSRDFLSTLCSQCYFLV
NVTAKGQPTIQATNSSFVLEKRDNVNLRVVNPDKNVTSVFVAFTLTINAEIRPSFDNGILRTLVQLQDTSIEMEKGAFPK
NWALFMQDLMRGMILDMMWPEIKNAIEELSYGKGVRISPACGLDPSKLSLEILEGSFAVTTKLDLNRLELDRCVKEMKSS
LPNPSKLLNGQKMKAVILTVVCAVASTASIGDMYGALNSTMTLEMAKHCKSIFMAFDDCFTPALSSVAKKITDADLQAMV
DLHNKMISGEVATPTTRAEVLSCVKQHVPALYAGLVAANTDFEARFAKLSAADKEMINQLESGSFNVMKTRSQSGAVDFY
LGVCAKYQALPTAAHDDFKAAFPESVKCLDDGLYKQTCSLAEALKANNYKMDTKIMALVSPILQNKRFSVQH
