# Supplementary material for: OMA standalone: orthology inference among public and custom genomes and transcriptomes
Source: Genome Res. 2019 Jul;29(7):1152–63. doi: 10.1101/gr.243212.118 (PMC6633268; doi:10.1101/gr.243212.118)
Supplement: Supplemental Material [file supp_gr.243212.118_Supplemental_Data.zip › orthologous_groups/OMA/OG1078.fa]

>estExt_fgenesh2_pg.C_sca_510078 [LOTGI]
MCTTYERGLKCVVKRSADNCGEVQFYVLECCQRPPEYCNDDNGNGGGNSEVCLTISNCDERDCAIKSDPKCQKCDGSVAD
IPGHRAYLISADKRLCKKACSWRPDSSRCYPGTCKDELFSNCDCSDGFTGNHCEKITTIPNILYNQVTLTADNNESVDAP
GDFGAGSPQPITWTNIMKPANLYYCFQSNYYKPNTIPIQPFVVDYKVGIIDGKITFRKCRECGVLGRLDSGIAIYELEIF
SMKSVGNELIIDKRVIDTKTTLQKSPQFNLQHSGVYSVILAAVDKAGNIRLARRCLIFDDNSRVSTVHDTNLKSTSASPS
TNYLWQQNHGPVTIDWENRYINTKHHNGKYLAGIQDYHGLDPEYDDNNGKRTSRPIDNVQGIVCYETYYGLDAHGGSTIE
PTDNDFTTTGYLKQSITISPKLQDGDTVIFYIRAYDIVDFYLEESTTVYFDMSPPVIKDLWLTKGDDLNIAVHEFHDFDK
LVIEWIAYDLHSGLETVEWKLHDNFTGDVILHGSQHIPVQGEAQNLPECEKKYKTFSRGSDCYCTPAVGCYHQHFQVKPG
VSLDKGTGLIDGKHQGVHDHDYYIEVNVMNNAKLNTTLIYKITIDTSPPNVGVVHDGRYGEPEVDYQPERNLQAHWEGFF
DKESGLRYYHYGFSTRCLTAEEIFEIFEIQNTPGIFETVVTHATWFAPTDGQYFITVVAYNTALQPSQPVCSDGVVIDST
RPIVSEIFIDQARIEAGLVSKDGKLYYINNRRLIHHMQNPDPACLQKGRPLEDISSFPIERYPNQTIQDRDLCQEETLPI
QYLTQSYLVEHSHIYVNWTGIDVESGIYDYQFGLSSERDSIPDLLPFHSTNHHAWYRGYHPQLTDGTEFFIHIKATNKAG
LETIQTLGPIIVHTSKPKFTGNIDVNLGPLIVHTSKPKFSGKIDVVLDNNLLVANWSNAVVKDPGHSQLRYTTAIGTTEG
GQEIIKFSDLNFNVPCLEALPPTCTVFDIMKLDWSLHHGYKYYISIKIENTVGLHTVISSESLTYKSLLPSKGVVIDVGL
KSEMDFFNILELEDSDYQLSTSMVSVRWYGFESQEEISTGINYKVGIRRENDSEFIQSVHVSQQTEYTFIDLQLQLHQKY
IVSVTATVAGVGSVTSSSDGMTVVDRSEDLSDEVELKDGTACFQPTDLEANHYDNSTGTFCGESTFQPSSSSYSMKWNIS
NKYYNIYPHINWSLQKQHQNTDIWLKEYEKELYTRDRMLTLPYRLEVCESYRSHLQFCIDNVCSKPVYSEGVTILGKPDK
PKMNILMTTDQELNVSLEFTSPPTSESCDNVIKRLEWSITDNHNGRLLTLWRKVDEVVNNDNKIQLKIILDGTININKCI
RLALRLFNKAGLSTLISKQIQNCSAVNPILMRPPIVIDAVKQVMYQYEFRDCSDPILIRPAIVLDVFRQENRTGIELEPS
ARWNEPDVDYTPYNDLISAVWPTLRHRNYTWGLLEGPLQPTSTLYSNPDIVIPDPCSHPSTIICGHSDKEYINIKPPQLL
KHGRRYHVCLHADSTTLQHEKWDENLEEINSCSDGITVDLSPPSGGRVWIQTDTNTNYQVSSNTLTVFWDSFIDVEEEGG
AVHPSGISHYTVQIAVDFVNRSKTVVSDGIIIDHTAPEIVLNRIQTPSPYLTSLDSISACWKESFKDSESGIKFYKWSVG
SREGQTDILKTRETVENCDVATLNVNLQDGFTYYIKVQIPSGLKECVFIIDTKWSKRIPSVLKEYVFSGLSLHDGSKYNV
KVIGCNLAGLCISSVSDDILVDTTPPTRDLHSGVQYYLLSVGTKPFYTDLNKDGKTVKYLHEDGRLLENEGEVQTKTVET
AGNLVHGMSVFISIVATNGVGLKSQPIHNEFQLMHADLRTNDHGSLVRRCRPYNCEGHCVCSEQDKICPKPDGNGCITND
SDIDFIQVIDVTNLQSTDKVQTNYTPTNMFLSAEWRLLTNTTSQPVRYEVSIGLSDEDQPSGVFDSSAERHWFDVGQDMS
TIITLTKDNTLHDNLVYSVFVRAWYDDKRYYIYKSPGITVISKPSTLIYIRGVAVKELEQTTSNKDIDYQINNNTIIVGW
KDKFNGGIHGIDYYQVYISTHPQGHNIHRTDTKVLPQQKSFSISELKLQENKIYYSTVLAFNKAGFCSWSTSDGIIIDST
PPSTGIIHDGLGISAFMALKYISCTRQGPYDSEFQSSDSLISASWYGFSDIGSGIVNYNWCVGRLNDTTTCDILPWTNVG
LEIKTTDQSPVTLKSAKIYHKVYAVDGSGLQSQVAVSNGIIIDTSPPEASYLEFIGENLILNPSFESISDDTTTSCNSNI
PEHWSTDSQSCVKTRSSQHSTAHDGEVYITITDQIQQTIQNLDTDCSYQLTVHVGYPHDILLSNHMVEGFIRLGHEINSF
KLNPDLCQGDSSQLVNVIHWYKFTYIYQPINTREKLVIGTTRNNMILAIDDLELRKINHVSLKDTNNNHIVYHPTFTPHW
SSLHFHWYFKDSESSIVEYQWALGTVKGGTQIREFTTTGDRNHVTVYNLPLVHNSRLYFTVKARNGADLTSLSHSNYMLV
DTTPPVVIHIHDGTADTRPIVVICIHDGTVDTTPPVVIYIHDSTDLTISSPSLFQDFSWSVHDDLCHSDHYPVILRNNGP
SPVDRPQRWKLSKANWPLFEALCIYSFSQDDLDEAEDPMELFTTIFQDVLGQAIRKTSATPKRFNKPWFNEDCKTALKER
NRALRLIERSPTADNMASFRIARAKARRTIRQAKRSSWQEYVSRINSRTSSKSVWDRIRRIKGRDVDYQTSNGIAVNWQI
EDPESGLDYCLWAIGSVRGGNDIQKFTRIQKDENKASKEYIDREPIKVYSTIRCYNKVGLQVTVTTDGVQLIDSNKLITS
SGQITLLPQTTTQYQLSQYCLTLHHSLGIRWQFGSNSYQSTSVMVGLSTDDYKLEKEMDETGINYDGVKLQGLKLKPETN
YMVNISGILLGRLNNYINQTFSTGYQPPSVKEDRDIKIAKTLDGLTLIIFWIDIFVSNWKALIFEVSLGTKQGSGDVIQW
QETRNDRIRLTLPKHRKYKQLYLTLTAVDPCGLFTTIRKIIVL

>m.110261 g.110261  ORF g.110261 m.110261 type:complete len:3399 (-) comp85277_c0_seq1:347-10543(-) [Macrostomum_lignanoclean]
MLTNRLILLAVLIGGCLGFNETDSLFDIGGDDLKFVDSPTSMRDNFQYAETDILEELYNTTRVTKRSTRSNLCTYQRSKT
QYYRSRGSWWRRRQNSRTVIVNYQDCCPGWSRYTGEPSCLRAICFGRLQYCPNGGSCNSPDFCSNCNPTHYSPRCDLCPQ
VPFCALTYCTHLPSAIETMTCQICMFDHGPKGQAYKLSSDRKACIETCSWRREHNLCFPGVCNGYHTECQCDAGFTSTPG
ARDCLKIVTKPTVLTATMTVRIPPDGTTPKDDVTIDFHKSPNSVNYINTKPAPNRKIQLEWTATSRFKPTISSPGPREHF
IPPSGYKIGLVRENFVFVLSGNQNFPDNSIGPLEETGISPSNPKLAERAFTGQLNQLPPAGWQLQSGHSLKYTYSVYNGG
FVTVADLDARGATHPRFLTGESFTQAGTFVFDYSLPYHCTVAGHGARPCTQPFDQRMLELSEAFTKQNQINGKFGGWRDD
HAGVLQYDIELKLMHKVGEVLKENEMAGSEHKIIDLNGEGEEERRNGGNREFSVHFDLPPDEPSVYTVVVTVRDAVRNSI
KNVRRSRRFFIFDNSSSVESRDERYPLGVDDTVNNRGLWWLRRLDGDVAFRWTDNLINEVHTGQGFLLPIEHVPEFYGDG
YDQTSGPRSIHPIDNVHGVVHFASQFGVDAVGGRSLQQPDQSRWLTTTDIHAQMQSFRFDRRDGESAKFWVIGEDVMGNS
RVNSFLMHIDSSPAELGTLSLTNRGVDGLVVHHSRDLHSLRAHWTASDLHSGLHTVLWEIFDNHTDEIVQMYSNMEGRRH
FDSLTLCQRDSERPDNCYCTQATGCYNSFFAASPNTNATTEHNHDLHIRLTVTNGAELVASSVMKISIDLSAPHPGHVFD
GAPGDEEVDFQNGRHLTAHWSGFFDPESGVRMYRYGFGVSCQSESQLIQETTGLEASWEAPGPGRYFVTVVAFNNAMEPS
AAVCSDGVLITDQRPEVSQLSIESLRVRPGLILDASSQELWYLTDLGRRQKLLNDNETCRARATVMADSGVLALDLSKFN
RTVVLTHEGEFCEQIGPAGTEFYLTKDDRLKLSWIASDSVSGLRHSIVSVMSNEDSVSDLANRVVTTHSSEILDHIDLKD
GQQIYVTIAAVNRAGLSSNMSVGPLTVDTSPPSFSGSLSVSTNNEHLLVRWDAGDFVDPESESLEFELGVGSKEHSTDIV
HFERVKQGPECSHSHTPVTCASLELSQLDWSLIGDHTYYVSIRCTNEAQLRTVAFAEPIVHNNRLPSVGFVTDEDPSIDS
DSMLGTPHDIQYQLRSDSLRSRWTGFKFANEFHVSVVDSQHKELASVTLPSNATRHQFDGLKLDVFKTYFTRVTASNVVG
SVSAGSSGVTVESREPLLELRPVNWRPDNDGSLTNDFQSSLSTVGLKWTKPKSPLDLLFHDVSWGLELKRGDDWITVEEF
RRVSHSGETVLVTNLHLIDGATYRSRMKLCHGEVCSEVETAPDFVVLHTSPVAGAWSVNLEADNQTITVQMDEFKQLGSA
GSSVISGYQWSLQHDGANIVQWTELKLDSSNSTKSISLPWPLKSTKCIRFAIRCFNKAGLSTVDSRELRDCSAYDPKLIS
NPNVMDAIGPVKLEKNDQWMVDDVDYSNSSARLAAVWPQLRYLNYEWAVLAASGTGGSGYYDRILLEPPKRPTSHANAIA
GGFTRDEFVNVPGVQLQPGTRYHVCIHANETLLQFEKFTQLLPELSECSDGVTVLGDVATEGRIAVNGRFANQMLSSVTE
FLLEWSGFESGTSTDMPHVTDIKYYEYCIGSFASGCDLIDWKNVGGARSVIVTQLKGVLQEGHVYFVSVRAVDFIGRESR
SKPRSVRVVLHGPKSNHSAAISVGLRHVISNSNGQEVCWNGRFSDPVAGIRRYWVGLGSSPGRPDVIPYTESDGECVWWT
TKQLSYSRDGQHYWVLLRAENFAGLISSDHSKPVLVDRSPPVAGSVIDIDPTVSNSTDCNFRFNMDGISAKWTDFHDPHS
HVRDYSVAIGSCPGCQDVMPYLHVGVRHSIKIDHLRLQPGQRYFVNVKGCNAGDLCSVASSDGVILDSTPPLNGIILIGS
SDANQQYLRSSSWLEFSLYGFNDPESDIAYHRWGVGREESDSPDVIAWIKTFERKFVRHSGSLPTGIRLKVFVETVNKAG
LTTLTESSKFLIDDTPPEIETALSASETFGQIEPNWLVLDDIMVVEWSVFDKESGIKEHWISLSNHDNGRVTFEPVKIPG
LLSNFTFSDLDLKDGANYTVHLVSCNLADACTRQTASVAVDTSPPITGHVAAATESAVQLGRHIEDGLTWDGNEVNISWV
GFHDPHSGIDRYTVQMGTTWFGSELLSVTEVPHSDEGVGLPLNPHEGPIQMASFELKRSLTEGTSLIVHIVAVNKAGLHS
QPVQAALSVLESGHLWLLRRCAGAATCYGHCSCAPQHQTCRGTECRAVDVVDNVDNEVEVLDVSAFGPRGESQTDAKTTP
TRSLLAATWRVRRAMGRPPVRYEVSAGLAEYSEPKGIYDAVHERVWHDVGLRTFLALNITAGRRLNVFRSYKVFVRAWFD
HNTYVVFSSDGVLVNPTFPRVNRHYGVGVKDLLSPDSRRDTDFITSNDSLTVGWRNKFTSLNEAPPLSFRVSIGSEIGMD
DVANVVIPPGNITYTFNGLQLGPGQRYFSTVTALNENGLSVSVSSDGFVLDLDNPSTGLVFNSIGHSNSKYSSDQTTLSC
SWHSFFDRESYIKSYSACITSSNDASKCDIADWKNVKFEQRATWKGPWHHGSTYFCRAMAVDAADRSSEAITSPGVTIDM
TPAIAANRIGHRPINVGNPSFEEGALRPPSSAPLSHIVLAGLESVSPRWTLQDGRAIAVRIGHSMAVDGESVLLLFGRVS
QTLTTEAGRRYRMQLFASHLPVSDPLSVTVGGLVSGPGMLQTFRLFTDLGGVSSGVEWHKQIFYFTAESAESTVSIESLS
PHTGLAIDMVSVSVLNVGIADYNSTAAPVHVDSVSVRDSGTVHASWDVSDSESGISEVLWAIGTVRGGTQLLPFTQLGPA
NEAKADVRLTHGSNVYVSVLAINGAGIPRLFHSQPDLIDLTPPAFDFVHDGSSSAGHTDLQENARELSVRFGVEDPESGL
SECFWCSGTSAATCDVAEYVKLAQGQLSATRLINEPEKLLGQRVFSLVRCSNGVGLVSTGVSAGVLIYNGAPDAAHAKLR
MLSTSVTPFGQTNSVLGNATDLQLSWSGFTDRIPIRDYDIRLREVTRNAVVPDWTRVKGAFVQAAALHGLSLASGQRYRA
EVRAVNALGKLSSIVEREFSVDSQFPALTGRQWQVSFDPAKRQLLLDWSGMFRSDSSLLFEVTVETKPAAGDLQRWLETR
EPSLLLKAIDPGKQRLFVRLSAISEAGLASSVYREVLV

>m.69799 g.69799  ORF g.69799 m.69799 type:5prime_partial len:3389 (+) comp40931_c0_seq2:1-10167(+) [Monocelis_spclean]
FQLCFGIVSVNEKSHQIMNLKWIFFILLVILYIDRNCAQRNTKLETYYETEKVKYKCRLFGWWRCTRYRKVARTRRVCLD
GWTTKRRESVHREGCNVAICYGMPGNCLNGGKCVKPNDCQCEPGYVKLRCEACPSLLNCALTTCTYPDKYGSRECQECEG
VHGESTAFELSSDKKVCRPKCNWRNDGNLCYPGTCPNLESSCQCAEGFGGNQCTSLLNPVSLLKGEINLRNPYIQSNDFV
EIDIKDFDGQNVYTNIDLGKRNDYKISWDIEAIFQPHIPLIDGNDPRHHFIIDTKIGVIDGTLSLSFKQDGKEVVLFKDN
VKSADKFKPAPKPSWKNVLTKRVETNDRVKSGSSFEIRANLINGGIVWYTDLDFGQEKPKFLNGQSKTYSTSLVFDYIPP
VHQSVIQNTNGIKEILDIEEPITKSSVMNISWSNWLDELSGVSEYDLEIVNLIQKGDYLDEDTSKLRIIKKIPKDEFPSY
QDKFRVTLDVPEGVSHVYQVILTVKDSVFDTIKNSVAARRIVIVDPLSSITKKPGKPIQVDRSHENSRGIWLRDYQIDIT
VMFRDHFINERQDVNGFLKPVKRDVDKIPSEYDSFIGIRNTNSVPNVQGCTGFRVQSAVNFNNYSTVGWTEIKDVYQQSW
TYNQPRQDGDILYFWIEARDIMGNTLVDHVTFYQDASPPTIERLGLTLHNRRELVVHKYKELYKLKIEWFAFDEHSGIKS
VHWKLFDNFTNTDIILGQNNLPRQSSCNSDKDEDCYCIPMGDCFNKFFSFTPNSGSDLENNSREHDNDIYLEISIENQAE
LTSVMEIKITIDESPPLPGHVTEGMPGEPDVDFQSARLIHANWEGFIDKESGIALYRYKFGPQCYHKEDLYIDKMDVNET
TEQITSFLAPGPGKYFITVVAFNPGFDSSAAVCSDGITIDETPPLLSDFYVHELYLRGGIVRLPSTAQEVESFWYIKSDG
LRRRIHNATNLCRTNSRTYSDLFLFKEETYPFNPNQYVPEKSSICSKVTHFNLNIFLRIKNYIELEWKGSDKESGIAEFL
ISLRPEKNSEESLGPEYSTSHEHLKFSDPDIQDGSRFYINAVARNRAGLITERNFGPILVHTMKPQFDGELRTYFENIYL
IKKASICVSWQKGSFYDEIDTTGLEFFLGIGRQQDDADVIEFTSVQPKLCSPDEQCVCVSFREKLLNHQSYHATVKVLNS
ANFHLLVSTEFLYFISPPTKGLVTDLAPEDEVDPDDYWNLVDVDIQLRSDIYSAIWMKFQQVTCYYVCIGTEPGLDDLLP
LTSVNMTNRYTATNLNMEVNTKYFFTVVAENSNGRVNVSSDGILILSNDAKINERVLFDKLTGIEDEQHYNIDLNGYGDC
INKLTFTSSTSTVNVFWRLPTNIKDLFTEIHWALQELRQGKPIEAFEDLNFRNFGSVDSIIVKNVGLRSGRHYRSVVRFC
HKYICFQPVVSCGFLVLADPPVGSFIEIQSKNETSRELTIQFNKFRQPGVTKELQESSILKYEWGIADQYDRFITAVTEI
ENLVHIKSESDGPDKMSFVMNFESEWIDTGCHKLVIRCYNRGNLFSNRDMKLRDCSKDQHNTVIDAKPLLHLPNDNPTWT
QPDIDYLNSKSDLSAVWPGLRHGEFYWAVLQLPTNVRKLETAPVYPANHPYAIKDGFTTKNFVNVRELDLINGRKYLLCI
QANVTLKFNERFKENITEVSACSDGVRIDRTPPIRGTLRMPQLVNQYQTSTSDMYLQWDGFSDMDESEVKNLDHIGGIHF
HEYRVGTVMGKGNIRDYTSVGLSTSAVITDLILNPGLTYFVTIRATDYVGLMSESNSVMFIVQINGSAITNEPITINEGF
INNKEKAKICWNDVFYSIICPITETYYALGSRVGRKDVIPLTQSNTKCVQLYSEELSRLEEGKHYFVLVKAINEAGFETT
AISPGTLVDFTPPIKGQVFDIDPHKSSLADVGYRTIPDSLDAYWTGFYDPHSTILSYSYRIGLCQYCDNIVSKTELGIVD
RVSITALQILTGKRYFFTIEACNSVGLCSEVSSNGVVFDDTPPTVGKVKDGTRKEEMDHSHLRNYISAMWYGFFDSQSKI
QRYDWWVGTEPGANDILAEQNLHVTDVVYVNLESDLPINVKIYVTVRAFNYAGLYSEASSDGFIVDDVPPEIETPLYHDT
SIGSIFPNSSVLNDYLRVKWIYQDPDRIKEHFVSIEAHSNGRSVIEPIKIESYFTEWTFTELNLKDGAEYRVILVSCSLA
NLCSRQNISVLIDSSQPTTGAVAIETEHAIKLNRSRSEWMIWKDKSIHIAWLGFIDPHSGIKEYGIYIGRSILTRELLEK
EEAVFIDHDPNAENFAHEGPIQNAKLQLTETLNNWDTVFITLWAVNKVGLNSHPLTFSLKAAEGGNLVLSRRCEAQTCFG
HCACSPLHQTCTPRLNNCEKLESRYNPNWWLEVSDEVDLSSDEPVDQSLIPTRTLLAAKWKITRKLGEPILKYECAAGYY
QKNESQNDTPRGIFPLRDSRIWFDTVDDNRCILHIPNPEWLHPDIEYQMFVRVWYSDNQYFIFNSTGFRIHTKFPAIEKR
LGIMVKEVATNTSKQDIDFIANNHTLNISWDRLFHLKQNVFSHYRILIGSFPGGGDVKTQIIQFINTTRFTFDNLDLNEH
QKYFSTVVACDIIDLCRQQTSDGFVVDLSPPAEGRVIPGIGLTESEFQGAQNVLSAHWFGFVDRESYIKSYYWCVGSSKS
GDLCDILPCREMNIRTFVKNISLPENVTSGTRIYHKVWAENQAGWITKRISSEVVIIDFSPPQWSSDLNLGPEELLNPSF
ELIVEDKEDVPDWTIDEDSNAQLMSNGSQAFEGSMFLVLSGSVRQTLFTTVGVKYRVVLHTTHMIQSQNTFSTMNVKVTI
ANQKWLFPMDANDMKISWDQHIVEQKWHKHLIYFVAKSTETELVISTMSPILKLGLDALSVKELKPSNEILEHSSPIHVE
VVTGRSVDSVTANWAVEDPESGIEKYLWAIGTIPGGTQLLQFQSTGQQSTVTIRNVQLQHNVTIFVTVVAVNGVGLRTSR
TSTGHLIDRTPPDILFVRHGGSRNKENVRHSSPHEDLIFQYDAMDPESGLHHCNWCAGGVPSGCNLHSFSRLEKNNFLHS
YRLQNQSQLVGQTIFITIQCSNYAGLKSQRTSSELILADSSPKSEKASLEIINPSPSCYPRKSNILPIENFDAREANYSV
DLMLKWEGFQDDIEILYYEMNVFNSNNQSVNPCSCWQPVGVTGESSLRYNLNLPNIRLYSDKFHCHVRAVNWMNMRSPAV
VITFSVDDRVPIITDVRSTYLSSTVELTWSSYPNDVYYELSVGTSHGNADILRDITLRESSFQLSQLSENQIYFVVISVI
SESGLYSTTSLKLAFNQSDKNFHLTRIN
