# Supplementary material for: OMA standalone: orthology inference among public and custom genomes and transcriptomes
Source: Genome Res. 2019 Jul;29(7):1152–63. doi: 10.1101/gr.243212.118 (PMC6633268; doi:10.1101/gr.243212.118)
Supplement: Supplemental Material [file supp_gr.243212.118_Supplemental_Data.zip › orthologous_groups/OMA/OG1079.fa]

>estExt_fgenesh1_pg.C_5080008 [CAPI1]
MTDEKATGLHRPYTQGTFQSRLDEFKELIKELTLQDVEATPEERRQMITENLRFDQFCESIRALFGGDIRNHDLKAIYRK
ISTNPDAHVDWSELFGYFQSGEEEQEITVGEEVNVFTVTARRRVGDAAGDKKRRDIVVRIKYIPALDSYLTASQKGSVSL
WTTKFRLSSCTDLNESAWATGCDYLPGLRRVIACTERSINIWDSRAKGKNQQIFSIKPIEHSPQCLTWIPRSTSPHEDVV
LFGDDQGYVNVLNLHMKDLTIKTTKTGEQTKSSQIIVVEPKRLTYPIRRRKLHDDWVLKVAWIPELRCFASCSPSCTTSF
VLEEIDRLLDDGEVRGVGIQKGVNAFAYCARANIIATGGIDKTIRVWHPHIFSRPTGKLMGHLFTIVDISINEKDQHIIS
LSTARVFRIWDIHTLTSLQMMYNSELSQLMTVCTESCIKVWEAEHGKLVYQIPEPHGSGVELTAVTFDCTGYRLATGGID
GSLKIWDFGSGQEIKWKSGSSAEDQENSITGLKFCTLNNERCLIVMGWGNTLTLLQDGNDSYELTVMRDFIDLHYTPSNT
SPTSPFAKTPPLPQIGAKKDSLFKKVNGHVKICQELMITLPGTIESEASQSNPESRTDRQLSRTRSMVMTESSQAVTEIK
FLTHTVRKLDPAYIKKLTQHSSDEEDDDEKGSEMNMTVKRNSRLNSRVSNKTRSQQMSRTSQSRFQNIEVDQSLLDDLTI
KVEGEEAVKAQKKPQESEPTRKQSPVPKTPEPDNVETNETEEEEKPSQAEGEELDDDDPDSKMIVETFAPVMVSCHQDSF
IRFWTPEGELLREITAMTRRQGSPVTALCHDEDCNFIITGDIKGYLTLWDVGKFLEKPTSENKDLVKQVICWRAHLAKVV
ELSYIESIKAIVSGSIDGSVRIWWGNRGRFIGFFGQHRPFNFPTSEDTARTPVLPYDINEGPLAPTLSMSARQKIKAHQM
KFDYPLIFDDDKWLPFKRSAYVRDKQKRKKPNLKDGLRDKKFFGSLIKPRAYRDHLESVSPTGEMHHGAVFRALPVYRVS
TPTKPKTPEFSSYSSEPPPFMIQRKKTAKVNCTQTKKNKKSVQMKPSLQQVASALTGVTVTSPTASVVNPFAKKSQKA

>m.23522 g.23522  ORF g.23522 m.23522 type:5prime_partial len:1233 (-) comp28638_c0_seq2:251-3949(-) [Catenulida_fasta]
VVEHAKLWETAAVFAGNMERTKTTAELQPEQFEEVFTEKIHRFRDYIGDITLRGVEVSNEMRRKHITDNLRFDEFCTAMK
DIFGSGISSKGLKGVYKKLTTNPENDPDWGEIFDFGAADESESEKAAVTEQYGDVFATTLRMVIGDACGHQKRRDVVQAL
KIIPSIEGFVTLSQKGTICMWSAKFDLLATVELNQSSWTTGIDYLSVLRKVIVSCERSFCVWDNRSKGGVTSQSVFTIEP
LSYYPTAICWVPLSADSHEDTLLFGDEVGNLALLTLSNKDIAPKQSRDNKKFVESKTIDPKNLSVPIYTRSIHKQAVVAI
KYFPTLRCFASSSQDSDSAFVMEPIEKFRDEHAQIRTVAISKGVNAFEYCVNANVVATGGLDKVIRIWHPHLWSRPAGKM
VGHLFSIVSICCSEADGWLISLCAARTFRVWDIQSYACLQVFADADQHPGERRIQCMLYDAASECLVSGSSIVLVWPLTR
AAIDSMQVPKSHDRPLIQLAFNVPLNQLASFCSETIKIWDIESGRIIYQIHDLFENAEVAAVTVNNNGSRLAAGATDGTI
KILDWATGQPLKWRSARSLTQNPDSDVFESDTELSIVAMQYQECDARSRYLIVLGWANRVRVFVDTDDDLNDLMYVGEMS
DLLCLQPQAMSRMESASSVKTTATSALRKQKTPAPQRSSKKEQILATYKLSSISQLTQQKEETTVRKLITGATNGNLVMW
DVDNLVAEKIGHLPPAEEDDIEPRGILCLIMLKYTPRLAEAKVEKQADSETAAVGVSANVNVNFNVNGGPLKANTEATNK
TTSVIGSEQLSKPVDDKQPVPTLTLPQAEKTAATATATATLSIPTATKLNVHESRESSTLGQAKQPAAKLIYYDVPINYI
VTGHEDGCMRFWDDSGRLLKTVFIPTRVRGIPIVQLCTDSQLKYLVVADARGFVSMWHIGDLWVDKRKVTAQNGARSPQM
RRTTDSAVEDLLPLTQLVTWRAHTQRVVGMVYGDSQNAIYTASIDGSVRIWWGVHGTYVGYLGQFRNLKYPLHERDPGEP
SHLPCDITEGAIIVKQSSESEVAKQQKAAQKLSDYRLVFDEYRWQDPTPRQLPMINLDSPQHKKSGIERTRSIASKSKKS
SAVEKVTPPSASSQKLGPAVSKQVSPKKSVAIAAAAAPAPAPIVESDNRYFEALCKPKQYNTHLEAGPTVDAKTGAIYRA
LPVYRVRSPEAMRYPTGLMRKLHATSQGLYDK

>m.105861 g.105861  ORF g.105861 m.105861 type:complete len:1172 (-) comp50133_c0_seq2:634-4149(-) [Cerebratulus_spclean14cd]
MSAVGERAGTLPRPYTLGTFQKRLNDFQDLMKELTLQDMEATPEERRQLITENLRFDQFCESIRQLFGSDIRNQDLKALY
RKISTNPDAKVDWSELFGFFQSENDETDLTLGGEELSVFTVSKRRRVGEAAGDKKRRDVIQTIRIIPAMDGYLAASQKGA
ITTWSSKLRLQTCCDINESAWVTGCDYLRSIRRVIVSTERSLSVWDNRAKVKNQHIYVIKPLEHSPQCVCWIPHANSHLE
DTILFGDDQGYLNMLTIAAKDLTPKNAKGDSKLKERENIAIDPQKLTNSIIRRRLHDDWVLKVEYIPELRCFATCSPSSN
VSFVLEEVERLTDNGPVRQVGITKGCNTFAFCARANIIATGGVDKIVRVWHPHIFSRPTGKLIGHLFTISDIVCNEKDQH
IISLSTARVFRVWDIHTLTSLQVFTDNEERPGERRIFSVVFDQKHDRLMTGSSVLDAWPLTRAVQDTMQVPHTHDRPVLQ
VLYNKELNQLISVCSESVLKVWEMDTGKFVYQIPEPHGTSIEIMAIALDKSGYRLATGGSDGSMKVWDFGAGQEIKGRAG
KGPDQEEFTMVEMQYCTVDEQRCIVAVGWKNRIRIVLDANDGNDLPILREFSDIYYWTQDVSMSPSQDPFNKANPLPEIG
RSSAANLTNVFRKEYVLTTNDLTSLSVQEPDAVVTGCANGNLIFWDLQKNTVNKIVQTPEPKPETAKSRHRNKPLNETQV
HKCLVLVHKTRKLDPAYIQNIDNYESRRLIDDENSELDSPDGAAEEGKVPDADQPGPHVTSRSQSQADSVRDDATIKGLE
DEEEKEKADESAEKDEIKDDNITELEAGKKSASGESDFEDNPEKNMIVETYDPVIVTCHQDAMIRFWDAQGQLLREVMAM
TRRQGSPVTALCTDADCNYLVSGDAKGYLVLWEIGKFLENPYLEDRILITQVISWRAHLIKVVSLNYVDNLNAIISGSMD
GSVRVWWGTKGRFVGFFGQYRPFHFQTNEETAGTPILPYDISEGPLAPVKRQSATQKIKNARKMDYPLVFDEFRWKPFRR
SAYFDPVQQAKKQQPEDKKFFGALIKPRLRNSHLESFTTAEARTGGVFRALPVYRVRTPAKPKTPDITFLPRSNEAENKL
PSYLLPGNKNTNNKKGSQTDRGPRRKNSKLSTISTMPSTMTTSSLNSPRRRX

>m.79851 g.79851  ORF g.79851 m.79851 type:complete len:1172 (+) comp35812_c0_seq1:136-3651(+) [Echinoplana_celerrimaclean]
MEDSGETEVVVRPYTEGSFQTKIDEFVEMLKEMTMQGVEATPEERRQMISENLRFDQFCEAIRSLFGSDVQSQDLKQMFR
KLTTNPDAKIDWTEIFGYLQSEMEEQEQNLAEEVTVFMTSKKATLGDAAGDKKRRDTVQGLAVASDIDSYLCISQKKCVT
VWSSKLKLQATTELNEQSWATAVEYMPGIRRIVASTERSINFLDHRTKGKNQQIFSVKPLAQSPQCLCHVPCGKTAQEDT
LLFGDDHGYVNFMTITQKDLTPRQLKGDKRMLQSFEIEPSNLAEPIKRRKLHHDWVLKVKYFPELKCFASCSPCEKSSMI
LEPIERIWDNNEIKPGVIPKGVNAFDYCARANVVVTGGVDKVVRVWHPHIWGRPTGKLVGHLFTISEVVCNDKDQHIISL
STARVFRIWDIHTLTCLQIFTDSDERPGERRIYAIAFDNRHDRLLSGSSVIEAWPLTRAVQDTMQVPHTHDRPVVQLLLN
RELGQFVTVCSEPVIKVWEVDSGHLVYQITEPHGPGNEVTAMTVDDSGYRLATGAFNGSITVWDFGSGQEIKFFRGTDLD
EDLSVLGLTYCEINSYRCIVGSGWNNKIKIFVDANEGGRDLLYLRSFSDDFCCAMSPSDQWEERSPSVAASAASGLNPFP
RLPQIGSPAASGLLRERLLWSHEVTSQSALLPDLLITGCRNGNLLLWDLKKAMVEKLVMLPVTESAREVTPHRQKNSNPC
RVTSVRVLIHRSRKVDPEFMKKLKLKGLAPEASSSAMTEENKENTASFHESKLSKMSRRGTKAPTERAESVAQENVGRSE
EAQEAAELDKLLKEDEAKVEEPEEEEEDLDPSKHLIEESFPPVIVSVHEDSCVRFWDLEGELLTSISPEGRHSGHGLTAL
CANADADMLLVGDKRGYLTQFEVGRFLQRPRSDPETGAEPQGPSQVVFWRAHLSKVVSIVFLPDSATFVSGSADGSARLW
QTGRFLGFFGQVRSLAASIAAATNQDEENSGQPSLPYDITEGPIFTQQRSQSARQKARATRNMDYPLQFLEDRWDPFSRT
RFLQDQLATPPVTDRKLPRDILEKPLEKKFFKAVHKPKAYNHHLDSYCSGEKREGAVFRALPVYRVGTPTDVKPPTGLLY
VELDKSDKKARRPGKPALKSLADGRETQLSRYGQSSTTSERSSLMMSKIAH

>AAP92796.1; BAB71525.1; CAH71837.1; CAI15650.1; CAI95104.1; CAI95314.1; ENSG00000162843 [HUMAN]
MDIRKEKRLNMALQMSNFKKALNRFEKLVEQTAAQKRDERAGLFIHKEDAIGYDKFYASVQKLFGPDVKNQDVKRFYRKL
CNNTDASADWCEIFGYFSSEEDPIASQLDEENLVFFVSRKRRILISGSRRRDVIKSIVKIPHLDLLITATQKGLITVFNN
QDTSWITGCDYLLQLKRIVATTERTIIVWDYKAQGSSQENYFVIKPMDHCLLCVCVVPLPDHLCRDDILLGDDGGFVNRF
TVNSDDFGIKQAKSKRKLQNQVLDSKNFKSVKRKLHNDWVMKIRYISALNCFGSCSLDSNHSLVLESLKRLEDNLPVREF
SMPRGANTFCYCVKANVIVTGGDDKVIRLWHPNISTKPVGKLVGHMFSIAEIVTNEKDQHVVSLSSAKVFRVWDIQTLSL
LQVFHDSQGGPGDMQIYSMIYDANHGMLITGSSVMDMYPLTRMIQDTKQVPHTHEREINVMLYNKYFHQVLTICSESIIR
VWELETGLQVYQILEPHGFNTEVTSAAVDESGFLFATGAYNGTVRIWDFGSGQEMKVLPEGKDWKEDEHCLRRLIFLKAQ
EKHQQLVLALERNGTIKMIQGKEDDIYLMVIWELPDVVPFLQDGKHAVHLRMSTRDRNMAIPFPDVELIVERNFSQPTDN
PTMDLLRVNCIDLLQVEGYNLIAAGTLNGVIILWNFVTSTVKKVYRPEDCFTVNPDLHPKHFKINDILFLFRTPECARRS
SQDSICSSSQCESSKGPQSSKGSKQSIHDSEVKGEQTDVMVGKQQPMDKKHPGIANLPEAQPPILVTAHEDGHLRLWTLE
GRLLKDMLPFTKHSAISLTSLYTDSCTRILLAGNVEGHVILCNISSFLDPPHDEKKFKQLLSWRAHSLEIIQVIYVEEKQ
VVLTASIDGSVRLWHALNGHYCGYFGQRRLFELSQTRDFILPCDVTEYPIEIKEESKFTEKQKYEYPLIFDREKWRKMSS
VSLLFKRTPPKAFEVEQDFKFFKSLSSPKIRRYPLEGFVTENREAGIVFGSLPIYSISSPTSLRFLPLIGVEAQKDSSDG
ITGKKKGGHVQREKAPRRRSLKKNLVPQINLASSFFPAIPK

>estExt_fgenesh2_pg.C_sca_120165 [LOTGI]
MSEIGVRAGLSRPFTNGTFQMRLNQFEDLIRDLTYQDAEATAEERRHMITENVRYDQFCEKIREIFGADIKNQDLKATYR
KISTNPDAKVDWSELFGYFQSAVEEEEIIVGEEVSVFMVSKRRRVGDAAGDKKRRDCVQSIKYSPAIDSYIIASQKGAVS
VWSSKESVWVTGCDYLPSIRRVAVCTERSIAIWDNRSKGKGENVFIIKPIEHSPQCMIYLPRTTGPHEDTILYGDDQGYI
NLMIVAAKDLTMKNGKGDKKNSPSYVIEPHKMANPVVRRKLHDDWVLKVKYFPDLRCFGSCSPSSNQSFVLEELERLSDN
GEVRSVSLSKGVNAFDYCVRANIIATGGVDKIIRVWHPHIWSRPTGKLLGHLFTIVEIVCNQKDQHLISLSTARVFRIWD
IHTLTCLQVFTDNEERPGEKRIYSMIFDNKHEKLVTGSSVIDAWPLTRSVQDTMQVPHTHDRPVTQILYNKELNQIVSVC
TESVIKVWEIESGKLVHTITDSHGTGIELTSMTLDKTGYRLVTGGYDGSIKVWDFGSGQEIKGKEGTGGGEEDHSINGLV
YFKFGQDDDHLIIASGFDNKIKIFSDSGDCGKIEFIQVFSDIYYLSRDMSETVSSTEFNNRSILPNIGNSNPQITNIMKK
EMIYNTHNITCMTNISESLFITGCSNGNLVLWDLDKSVVEKIFELPIDINNGQSKRSKLNGDHAVHSVQVLIRTVRRSDL
VNSKSNDENTGSDVHHTTSVNNHHTPTNQEPRSTSNENTKVSGDSPDKIKNTNEVSNSQQTQALTETPSPRKQGEDQKKK
VDFHDSLLEDKIIVAKYEPILVSTHQDSYIRFWTLNGDLLREISPLSKRQGIPITTVCCDEDCNIMVTGDQNGYLTLWDI
GAFLEEPESEEYDLIKQVLGWRGHLAKVVSLVYIDNISAIVSASVDGSVRVWWGRKGRFVGFFSQPRPFNFPVSEETAGP
LVLPYDVVEPPVAPSRKKSATQRIRPVQKFEYPLFFDKARWQPFRHSAYIRTKTIKQQPEDKKFFKALVKPRAYNHHLNS
SVTGDKRQGAVFRALPVYRVYTPEKPKTPDMSYNYEEEQGNILNFGATNNRGGRTIGKGEKIRSQSPNKSSRKGALSRSS
VGHYTSRSSRYTTSSLSSATRS

>m.54812 g.54812  ORF g.54812 m.54812 type:complete len:1107 (-) comp39026_c0_seq1:163-3483(-) [Monocelis_spclean]
MSLILHSEKTFQEKIDDFDIMLNKLTLQDVEASQEERRQLITETLRFDELCEEIRSLFGNDIRSQDIKPIFKKLTTNPDA
KIDWTEIFGYLDNEKVDQELNSSVIDDNSVITTSLKIVIGEASGDKKMRDSIQSLKYVPSLDSILAVSQKGIITVWNQKL
RLQYCVSLDDSSWSNSVEYMQGFRKVVVCTEKSIHVFDHRATGKQLAISSIKPFSESPMCVTWVPYSKTIMDDTIVFGDD
QGCLNFARIYVKDLTVRNAANNDKKSAATSLNSTVEPSKLVEPISKRRFHDDWVLRVRYFPELKCIASCSASPSSSFVLE
PVERIWDGLEIKPISVFKGVNTFDYCERGNVIITGGVDKILRVWHPHIWSRPTGKLLGHLFTVCDMVVNQKDQHLISLST
ARIFRVWDLFSLTCLQVFSDTEERPGEKRIYGMDFDFVNERLMTGSSFVEMWPLTRSVQNTMLVPYTHDRQLIQILTNEP
LNQLISVCLDPVIKIWDCETGKLQFSIVEPHGLAVEVTAMALGSKGFRLATGAMNGSIIIWDLGSAQDIKRQPGSSREDL
DLSINGLNYAVISGNRCVIASGWVNKIRIYQELESSHDLDLLMELSDSFPFALEPDLGESEKIVIPQDMPEAIPAALLDD
KISCQDYRLDCNILVTGTENGMVFLWDIQKQCGSRIMDCKLEEYHAADQPQDNKSVHAVKVLYNPYAVVKSDSKLSSRMS
KSYNRTKSKLVSSRHDATQIDLSNGDAEPFVEKEDTNEDEELGIIDDDNERSLTNLGQQSCSHTPLIVSAHADGKLRFWK
ADSGSLVVTVQPDFRPADNPLTALAVDSNCDHLLVGNSKGYLCLIRLTAFLSTQTHEDYPHQLVTWRAHKNCITTLEYSE
AMNSFFSASQDGSIRVYWGKNGRYVGYFGQARPFTIPKRELSPGARVTLPPDITEKPAVAEQKSFSARQKERATRNMGYP
LKFLESRWDPFSRTKFLKEKEADELKIPKIGDELNKKFFKAVIKPKAYNNHLESSRCGSARQGAVFRSLPVYRVDTPVKM
TPPESLFFDVETKHSDSSKKTLSKRQTNRRKDGTMRSSAVSTVAAQNNSSSQSRRSSILTKSSRKP

>SPU_006913gn [STRPU]
MTSKAAEKSSGGLPRPYTTNTFRQKLEQFEELIARLTQQDSEASAEERRQAINENLRFDTFCDSIQALFGPDIRSSDLKS
IFRKISNNPDAKVDWSEIFGYFQSTTDEPEPMLSEDISVFTVSKKQRVGEAAGDKKRRDVIHAATCVPQVDVYLAASQKG
VISVWNCKETCWVTGVDYLPSLRRIACCTERSICVWDHRAKGKNQSIFCIKPTDNSVQCLAWVPYAQNLHEDSLVFGDDQ
GSISLLTIAAKDLNTKHAKVDKRNQNLIIEPATLTYPIVKRKFHDNWVLKIKYFPELRCFASCSPSSNTSFVLESVDRIT
DNLPFKSISIPKGVNSFAFCSRANIIATGGNDKIVRIWHPHIFSRPTGKMIGHLFTIIDVAVNEKDQHVISLSTARVFRI
WDIHTLTSLQVFTDNEDRPGEKRIHCMVFDEKHERLMTGSSVLDVWPLTRTVQDTMQVPHTHDRPISHVLCNAELNQVVS
VCTESVIKVWELESGKAVYHVTGSHGPSTEVTALAIDTTGYRLASGAMDGSIKVWDFGSGQEIRSWVYWSENEKEEDVSI
ASMLYCEVQKFDDPKPHRCLAVLGWNNKLKLLEDPADHGDLVLFAEFSGYTQLPDSLFLPSSPNPSSGSSSARGGGSVSS
FNRSAPLPSIGKTVAQVTNMAKEDDILQYYEMTCTAFMKPDVLATGCSNGNILLWDVSRGAIDNIFEMPPLAPGPDDESR
LKSPNPHKVYMMMFLIHRTRRPDPAFIKKLTVRHEGPSTPGSELEGITEGDEDSDVSSLTHKEKDEDEEGMEEEDARSPM
RDGEAEYMDTVIQDGEKEEKMEDEEMERLGSKPESEQDPNTKMLVTEYDPLLVSVHADSFIRFWTMEGEVVRMLSPMTKR
QGSAVTSICSDIDCNIIITGDMKGYITMWNVAELLEDPLTDEHGAVQQLISWRAHLSKIVSLIYVDRMKIILSGSTDGSV
RVWFGDGPQRSHFMGFFGQHRPWNYPSAESSSEPVLPYDIAERPLLPPKRENEKKKQNAQSYEYPLIFDSDKWKPFRRSA
YQQTRNKKLEPEDKKFFEALQKPHFYNDHLKSFKTGEMSLGAVFRALPVYRVSTPERLETPAMEYSKSAIANNSYLYGAP
PARNNRDPSPVKEVSTKCKCCLAAV

>gi|291237656|ref|XP_002738753.1| PREDICTED: WD repeat domain 5-like [Saccoglossus kowalevskii] [Saccoglossus_kowalevskii]
MSAKEYGGLPRPYTNNSFQTKLYQFKELIAELTQQDSEASPEERRQIINETLRFDAFCDAIRSLFGPDIRNQDLKAIYRK
ITTNPDAKVDWSELFGYFQSENEDQEQIVNEEVSVFTVSKRHRIGEAAGDKKRRDTIQNIQYNPHFDIYITASLKGVLCV
WTAKNMRLQSCCDINESAWVTGVDYLPSVRKVAVATERSIAIWDNRSKGKHPTNFVIKPLDHSPQCMTYIPCSNSMHEDC
ILVGDDQGCISLITIAAKDLNPKDAKVDKKNPLNLCLDPANLSNPIYKRKFHNDWVLNVKYFPELRCFASCSPSTTVSFV
LEDVQRINDNQPIRSVGINKGVNCFAYCAKANVIATGGADKVIRIWHPHIFTRPTGKMIGHLFTISDIAVNEKDQHVISL
STARVFRVWDIHTLTSLQVFTDNEERPGEKRIHCMVFDDKHERLVTGSSVLDSWPLTRAVQDTMQVPHTHDRPITHILYN
KELNQCVSLCSESIIKVWEMEAGRQVYQIAEAHGPNIEVTSIALDKTGYRLASGALDGSLKIWDFGSGQEIRLWSPHDTE
KEEDFSVTCLFYCLINNERHLIAVGWNNKLKLFQDQNEGDLIFVEDFNDQYFVPQITPSESPNVFTKTSPLPQIGQTSAQ
VTNIFEKENVLSTYDLICLDILHSKNVFATGCSNGDTIIWNYEKASVKQVFKLPDDLNASHNGIRESSNGHRTKITNAKK
VNALRFLVHKTRRPDPAYIKRLTKHVVPSDSKEETTDEDENKNETSQSTSKQISRRESHIDELVVQGGDNQETDKNMDVD
GENKSGTDSVEGMIKENETGDNDDDDDDDDDDDDEDNIDPQATMIVSEYDPILVTCHADSYIRYWTLQGKMLCQVSAMTR
RQGSAVTAVCSDEDCHVLVTGDNRGYITMWEVGQFLEDPKAGKKEQIKQVLSWRGHSTRVVTLIYIDNMKAILSASTDGS
VRMWYAAAMARGHFMGFFGQHRAWNYPNTERVSTPVLPYDISERPMKPIKSMSARQKAKRAQSYEYPLIFKESNWQPVRR
SAYFQKRVKPKEPEDKKFFDALRKPQFYNHHLEYMKAGDADSGAVFRSLPVYRITTPVRLSTPTFDKLTSQEAQAYFFTQ
PSKMKSNSPIKDIGKQQSRRKLQRLATTNTTTSSSSWSSLPSPRKR

>fgeneshTA2_pg.C_scaffold_12000196 [TRIAD]
MASSRRTSGLRRPFTYGTFPLVINQFEQLVREFSLLDSDYSPDEIKQIKVNNEAKRFEEFSEAVRIIFGSEIRTQNLKAI
FRKINNESSYSVDWSELFGYAAHPDLTEALQNDDNISNNVFLLSRRSTVGEAAGDKRRRDGVKRIMYIAHNDIFVTATEK
GTLCVWNSDESAWVTDCCNLPSLRRIAICSERSIALWDHRAKRKQQTVVQIRPIERSPRCVSHCILDESEIHEDVLIFGD
DQGYVNMMRISAKDLHMKSSEKGEASVVSVEPSKLTHKILKRKLHDDWVLKIRYYTQLKAFVSCSPCNRQSLVIVDLEDK
SFDTAPHRSMSLFKGVNAFDYSPRANAIVTGGIDKILRLWHPNILARPTGKMSGHLFTIVDICINEKDQHIISLSTARII
RIWDIQTLTSLQSFCDIDIGSTDKRLSAIFYDNKYERLLTGTTVISCWPLTRTVQDSMFAPHTHERAVSQILFNHHSNQV
ATACAESTIKMWDVETGRLIYQILDSHGASIEVTSMVADNAGNILATGGFDGSIKTWDFSTGTPIRVLNPEAEKLPEEPV
IGLLFTNEAEWGRCLLGIGWGNKLKIFKESLDEPFLEEVVGIEGSPPPDSPVVQPATPLNSAEIGKRARHHAKSNAPSPI
LDLIQASDLWRFFGKQLFDVTCVDFLKPTYIVIGSHLGNIYIGSLITKQIITSFRTLPIEQNRQDGHKVDVQVNASVILV
SIYVPKNKLTTRNRLTVKEVEVESEENDDFMYQKELTEKVTKLPRKNTTLMLSRLQIGTRDETNTSGDENNTKETQPGLP
AYAESNVESDRNESHSEVADKSNSLEGSSNDQIRKTNPDVNSYSAAQKVCSMPLVLTSHNDGYMRFWNMKGNLLAYTTTS
TNRHGTALPPITALCASDDSHYVFSANSKGYITKWNISKFMQNPRQVLQENSIRRDSSIATQLQADDNSRRRPLKVEELI
VQILTWRAHLFTVTSLKYFSGNNILFSASTDCSVRVWHCRTGHFIGYFGQPRNWHLNSFDSIPSTPARPSDIQERPLLPV
KNVTKAESKKRKENPSLECPLFFDNAKWKPFRRSAPAETRPKDNKKFFGALAKAKIPNSDILGSSRSTLGVFSSLPMYRL
NSPKRIKAPATEYKSSFYKMDLDNDLGDEEFPDRFEVASSYQSSLLESQVR
