# Supplementary material for: OMA standalone: orthology inference among public and custom genomes and transcriptomes
Source: Genome Res. 2019 Jul;29(7):1152–63. doi: 10.1101/gr.243212.118 (PMC6633268; doi:10.1101/gr.243212.118)
Supplement: Supplemental Material [file supp_gr.243212.118_Supplemental_Data.zip › orthologous_groups/OMA/OG10889.fa]

>m.17020 g.17020  ORF g.17020 m.17020 type:3prime_partial len:236 (+) gi|212812197|gb|GE749594.1|GE749594:70-780(+) [Mytilus_californianus]
MPEPEQTMDEGEVETFAFQAEIAQLMSLIINTFYSNKEIFLRELISNSSDALDKIRYECLTDPSKLDLGKDLEIRIIPDK
DNNTLTIIDTGIGMTKADLVNNLGTIAKSGTKAFMEALQAGADISMIGQFGVGFYSAYLVADKVIVQTRNNDDEEYIWES
AAGGSFTVKTATGESIGRGTKITLYMKEDQAEYLEEKRIKEVVKKHSQFIGYPIKLLVEKERDKEVSDDEEEEKKE

>m.34358 g.34358  ORF g.34358 m.34358 type:internal len:258 (+) gi|84608904|gb|DN308941.1|DN308941:2-778(+) [Schmidtea_mediterranea]
ISTILKKMSETDAETFAFQAEIAQLMSLIINTFYSNKEIFLRELISNSSDALDKIRYKSLTDPSVLDSAKDLMIKIIPDK
DAGTLTIIDTGIGMTKADLINNLGTIARSGTKAFMEALQAGADISMIGQFGVGFYSSYLVADKVQVISKSNDDEQYLWES
SAGGSFTIKYDNSEPIGRGSKVILYMKEDQIEYLDEKKIKEIIKKHSQFIGYPIKLVLEKERDKEISDDEAEVDDKKEKE
SEDTEDKPKIEDLDDEED

>m.25371 g.25371  ORF g.25371 m.25371 type:3prime_partial len:211 (+) gi|378922520|gb|FO165176.1|FO165176:88-723(+) [Sepia_officinalis]
MPGDNETDGEVFAFQAEIAQLMSLIINTFYSNKEIFLRELISNASDALDKIRYESLTDPSKLDSGKDLFIKIVPNKEDNT
LTLIDTGIGMTKADMVNNLGTIAKSGTKAFMEALQSGADISMIGQFGVGFYSAYLVADKVVVESKHNDDDQHTWESSAGG
TFTIKNSTSESMGRGTKIVLHLKEDQLDYLDEKRIKEVVKKHSQFIGYPIK
