# Supplementary material for: OMA standalone: orthology inference among public and custom genomes and transcriptomes
Source: Genome Res. 2019 Jul;29(7):1152–63. doi: 10.1101/gr.243212.118 (PMC6633268; doi:10.1101/gr.243212.118)
Supplement: Supplemental Material [file supp_gr.243212.118_Supplemental_Data.zip › orthologous_groups/OMA/OG10899.fa]

>m.30228 g.30228  ORF g.30228 m.30228 type:5prime_partial len:258 (+) gi|299897353|gb|AM916345.1|AM916345:2-775(+) [Brachionus_plicatilis_14cd]
GRGALTLCQLHQFKAGLLYLYEKNAMYQRILQYHMDHNDHISILDTCKRYGTHDPNLWIQSLQYFSKRDGYNLKDFIMQI
LTNIEKFNLLTPLMVIKILSQNNTLTIDTVKEYLLNRMKKEEHEIKENQDTLNRYLKSIMEMKTHIDHLKTEPIIFQANK
CESCGDELNFPSIHCLCNHSFHAECFENHSVDGACPTCAVENSNFLNHIKLNEESKKTLHDGFHKQLERSIDTFEVIADY
FGKGLFNKAMVVPESLPX

>m.18563 g.18563  ORF g.18563 m.18563 type:complete len:262 (-) gi|145897327|gb|ES402909.1|ES402909:240-1025(-) [Mytilus_californianus]
MIILKPGICILYEKAHLYQQILRYHMEHDDYVHVIDTCKKFGAQDSNLWVQALSYFARKEENCKPQLMDVLAHIDKKNLL
PPLLVIQTLAHNSTATLSVVKDYIIRRLQLENDQITEDERLIKQYREDTEKKRAQIEELKTTAKIFQAAKCSICNHPLEL
PSVHFLCEPHSFHQHCFESYAENDSECPVCAAENRKIIDIIRAQEQSKDLHEFFHNQLERSQGGFSVVADYFGRGVFNKV
TLITDSPTRQRTGSRPSSRLP

>SPU_024607gn [STRPU]
AMDNIKKYGKILMTEVPKEATDFLKVLCTDYKPADRGMPPPIQRASVEEFIHIFVNNSAQLMEFLEHMIKVQTESSSQIY
NTLLELYLHDMAHETEKRPRLELERKAMALLQTGETRYDIDQALVLCQMHSFQKGILYLYEKAQLYQQILHFHMEHDSYD
QIIEDCKRYGNQDPNLWVQALSYFAAKEENCKPYIVEVLSQIDRRNLLPPLLVIQTLAHNSTATLSVIKDYIVRRLQQEN
DQIADDERLIKQYREETKKMKSQIEEMKTSAKMFQVSKCSVCNHPLELPSVHFLCQHSYHQHCFESYAENEQECPACLPE
NRKVLDIIKAQEQSKDLHEQFHRQLEKSQDGFSVVADYFGRGVFNKVKK
