# Supplementary material for: OMA standalone: orthology inference among public and custom genomes and transcriptomes
Source: Genome Res. 2019 Jul;29(7):1152–63. doi: 10.1101/gr.243212.118 (PMC6633268; doi:10.1101/gr.243212.118)
Supplement: Supplemental Material [file supp_gr.243212.118_Supplemental_Data.zip › orthologous_groups/OMA/OG10988.fa]

>m.72283 g.72283  ORF g.72283 m.72283 type:complete len:649 (+) comp48727_c1_seq2:335-2281(+) [Cerebratulus_spclean14cd]
MGMTKRDVRILLLGDPGVGKTSLILSLVSEEFPEEVPPKAEEITIPADVTPEKVPTHIVDYSAQEQSEEQLSDELFKANV
IAIVYAVDDEHSMVQITNHWLPKLRETLGETHRTPVILVGNKSDILEDSTMETVLPIMDEYAEVETCVECSAKTLKNISE
MFYYAQKAVLHPTAPLYLPEEKELTPACKKALSRIFKVCDLDNDGILSDKEINQFQRRCFNAPLQAQALEDVKSVVRKNI
TDGIVHDGLTLKGFLFLHLLFIQRGRHETTWAVLRKFGYDNDLKLSKEYLFPKLLRRGLRVGRDCSTELTHQGYQFLSNL
FEKYDEDRDGCLSPVELQNVFSTCPYVPWGPDVNNTVSTNAHGWITLQGFLAQWTLTTLLDVARTMEFFAHLGYMYEHDN
QLSAIHVTRDKKIDLQKKQTSRNTFFCRVIGTKGVGKTAFLQGLLGRNLQYIATLNKEHLSAFTINTVQVYGQDKHVLLH
EMDANELGEFVPEVGSCDVACLLYDVTNPRSFQYIANIYERLFANSPIPCLIVATKSDQHEIKQQFEMTPLQFCNTYKMP
PPQPFSSADSISKDVYVKVATVAAHPNLKRLVHMLLMKQPPLWVHDQLRHLRGVYGQESNMMLKISLSLALAAGLGFVVY
KIIRATTRX

>gnl|GNOMON|2568947.p Model predicted by Gnomon on Hydra magnipapillata strain 105 unplaced genomic scaffold HYDRAscaffold_37588, whole genome shotgun sequence (NW_004168626.1) [Hydra_M]
MSTASKGIRILLVGDDGVGKTSLILSLVTEEFPEEVPSRAEEITIPADVTPEKVPTHIVDFSYSEQTEDELRHELHLADV
VCVVYAINDELCIKRITSYWLPIVFDVCGDRRKPVVLVGNKSDLAELEGSRMNDVLAIMDEYPEVETCIECSASDLKNIS
ELFYYAQKAVLHPTAPIYSHDEQRITEKCEKGLIRIFKICDLDNDGSLNDVELNEFQKRCFKNSLPQQGLQEVKNIIKKN
MKEGVTDTGVTLEGFLFLHNLFIQKGRQETTWTALRRFGYDMDLELRDDYLNPSLEIDPGCSLELSSAGLDFVMELFFKY
DKDEDDALSPEELEDMLSLCDEKPWKDIDLTATCRNDKGWMTAEGFVAQWILWTYIDYSRTLKLFGYYGYIQGDMENQLT
GLRRKYTHVMNKKYHVVLESFYGRELTLADRNLVEQGADEILDQAKINDVAFLVVGDPFGATTHTDLIIRAKERNISYKV
IHNASILNAVGCCGLQLYNFGETVSIVMWQDNWRPDSFYDKIIANKERKLHTLCLLDIKVKEQSIENMMRGKAIFEPPRY
LTANEAINQLLEVTNERRLNKNEKKQVLDDSSFCVALARVGWEDQKIVFGTMNEVSKIDLGPPIHSLIIPGEIHYIENEM
LQLFSIDHLQNTQNE
