# Supplementary material for: OMA standalone: orthology inference among public and custom genomes and transcriptomes
Source: Genome Res. 2019 Jul;29(7):1152–63. doi: 10.1101/gr.243212.118 (PMC6633268; doi:10.1101/gr.243212.118)
Supplement: Supplemental Material [file supp_gr.243212.118_Supplemental_Data.zip › orthologous_groups/OMA/OG10998.fa]

>Aqu1.223857 [AMPQE]
MEKEHHQEIYKSLPKVELHNHLDGACRLKTLMDMCRKDDLDAERFPYHDTEAFRKVVSLTEPQESLVEFLKPFPNVCYIL
STAENLERQAIEFCEDQKRNSVIYTESRLCPFLFTERGLNIEEVLQSVLVGFSKGEKRYGVKIRTIICFLKSFPEWSPAL
VDLAIKYKDKGVVGVDVAGDELQPMDQHIPSFIKAKEAGLHITAHAGESGPAENVRQAIDVLSAERIGHGYHVVDDDSVY
LLAKNKSIHFEVCLTSSIYTKSMEYESHSVKRFVKDSINFGLNTDDSGIIGTSLTNECKVGMTTFGLKRDEVIQAMFDSA
RSSFLPADEKEELIEKLSVLLGTTSDYYKSV

>C06G3.5; CCD83553.1 [CAEEL]
MGGVFSGDRVFNDSKAIHNVDKQMLHNHDPTLSVSTPEVTTEMHERLNFPKVELHLHLDGAVRFDTLIDLSQQKGIPLAG
AKTVEELKKVLVTHEPANLSKVLEAFEIFLPVIRGDLAAIERVAYELCEDQHNNGVVYFEGRYSPHLLLCNDYPEVTAAH
VVAAVKKGFDRGEKQFGIKARSILCCIRGLDKKFPQLILDLATDLKQLGVVAIDVAGSAHGADEQYEPEVVAAFQEAHKR
GIHRTVHAGESGGPKEVIKAIEDMYAERIGHGYRVMRDEEMYLEHFVNSKNVHLEACPYSSVMTGAVPLDWKNHPIARWA
KDDVNFSVSRDDPTCFDNSMLSELTLVHKQIGLDVHQLWKAQLNAARSCFLPEDEKAELVKRVEAGEPPRP

>estExt_fgenesh1_pg.C_2160016 [CAPI1]
MALVSNLPKSKVELHIHLDGAVRPSTIYELAQKKGIDLGVKSADELKQLIYIAVDSPVCLTRFLQKFAIFTPVLIGDQEA
VERISYELCEDSARDNIVYSEVRLCPHLLSDTSEGRASKEGMATPREVVVQALRGFERGEKDFNVKMRLILTCMRHKPGR
NIIKWSQEILDLCIEFKGQGVVGIDLAGDENMTEVDPTHVQHIAVFQEAAKLGIKRTVHAGENGTSANVLEAMDDMLCDR
LGHGYHALDCKDVFGRIVQTQMHLEMCPISSIITGSVTADFEEHALQSMVANKASFSVSTDDPVITGSTLTDEYNFIISK
YGLTPQDIMTANLHAAKAAFLPEAEKAALYANLCEEYGMKL

>ENSCING00000002010 [CIOIN]
WNFAMPFDFPKAELHCHLDGCFRLSTCIELARERGVELPSYDVNELRSLVCKLQRTASLDEYLAHFMVTTPVFAGSREAI
KRLTMEAIEDKHQQGISYIEFRFCPHLLADCDVTPRLNAKTAGTLTPRGVVEAVCTAAEEARSRFPVVVRFILCALLDLP
DWSMELAHMCKEFALRGVVALDIAGAGIEADSTFDDHKAAFDFCKEHSIDITVHAGEKGGPNQVHEAVHKLHATRIGHGY
KTINDKAVYDDVIKKQIHLEVCPISSNLTASVPEDMTAHPAISFLNDGVNFSLNTDNPGFHDADILHDYDVASRMFRFTE
EQIKELNLNALRSSFVEAPMKEKLIKDFKEAYYGNRNSTTL

>m.95283 g.95283  ORF g.95283 m.95283 type:complete len:349 (+) comp44391_c0_seq2:120-1166(+) [Cerebratulus_spclean14cd]
MASSVVKNRVELHVHLDGSIRPSTIFELAKKKGVKLPGVNVEDLRAAVEMREFGNLKKFLDSFSIFMPVISGDPEAIQRM
AYEFCEDCAQQRLLYVEARYSPHLLRESSDPDKKPLTCQEVIKQVNEGFKKGQEKFGVKVRSILCCMRHVNEWSKEVLAL
CQEFKDDGVVGIDIAGNEQICDEDTHSEHVEIFQEAARLGVCRTVHAGENGPASVVREAIQKMHAQRIGHGYHSIDNPAV
YKMVKEKNIHLEVCPYSSYATGSFCGNFTKHPVKTFLLDNVNFSINTDDPLVTGHTLNDEYDLCRDVIGMTEGDLAMMNL
NAAKSCFLPPDEKKELVEQLQKVYGLVDX

>m.46534 g.46534  ORF g.46534 m.46534 type:complete len:352 (-) comp36277_c0_seq4:28-1083(-) [Echinoplana_celerrimaclean]
MKYAGDHWKVELHVHLDGSYRPATVLDVAKRRNIQLPHSGSVEEFAEFVRVKKRGTLTDFLANFPTFLQAINGDRDAIRR
TAYEFVEDCAKQKIAYVETRFAPHFLANDDVTPEEVVRITLQGLREASDKFGIKCNVILAGIREKSQWAFETIDLAKKFL
GDGVVGIDIADSHLSDAGDENISLHGQPHDDLVRIFDHAKELGIPRTVHAGENGPAESVRRAIFELGAQRIGHGYRILQD
RELYEKVKVMDIHFETCPMSSYLTGGAPERWCEHPIITFMKDRVNYSINTDDTIITGLNLSQEYELCQRELGLDAAELVR
CNFNAAKSSFLPADEKQELLEHLRKVLNSDL

>fgenesh2_pg.C_sca_121000037 [LOTGI]
MSKDDPPKSNPFPYKVELHVHIDGSVRPQTLLDIASKRDIQWEYNDLKSLTDVICLKEPSSLQQLLRAFDTFMPVLAGDS
EALYRIAYEFCEDCARQGIKYAEARYSPHEMANDSEKPEHSSKSGNLSPSDVVSTISDGLQKGSEDFGVNVKSILCCMRH
RPEWSMETVDLCRRYQDEGVVGIDIAGEEYPVCGQDSSSESLHLKAFLEAERLGIHRTAHAGEVGSAKVVQEAMDQLKVE
RIGHGYVSLDDPVLYQRALHQQIHFELCPISSIRTSAVGTDISKHPLLRFAKDKANYSINTDDPVIFTNSLAEDYQMALD
AGLSRQQVIDSIFNAARSCFAPEKEKEKLLRDLKQIYITEKVERIV

>m.72461 g.72461  ORF g.72461 m.72461 type:5prime_partial len:354 (+) comp79857_c0_seq2:1-1062(+) [Macrostomum_lignanoclean]
RVHPHPNPNPESDLHRVELHCHFEGALRPSTVFNIAKRRGHKLPVATPEEFAEFMRRKEPSLLREFLSYFPVLMSFVAGD
PDGIVQLAVDFIEDCAKNKIAYIESRYVPQLFAKDSFTAEDGLQAVLRGFELGSKRFGVKVRSILIAIRAIPEFCDETLR
LAKAYANHGVVGIDVAGDDKEDYDSERGGTHPDIVRLFQEAYKAGIHRTAHAGENSGAEMVTEALDSLHAERIGHGYHTL
DNPTLYQRILHDRVHLETCPLSSHLTSAVLTDWPHHPIQRLAADKANYSINTDDPTLTGQWLDAEYRMCLDRIGLPPWEL
VRTNYCAARSSFLPEEEKADLIAQLDAYYRVRL

>m.72568 g.72568  ORF g.72568 m.72568 type:complete len:345 (+) comp35146_c0_seq1:283-1317(+) [Monocelis_spclean]
MSLKLNPNFYRVELHIHLDGSVRAQTLFEIAKEKNIDIPAKTAEELKTFFYVKEPTDLKGFLKNFNYILDVLKNDKEALK
RICDEFVEDCANQKMCYVEVRLCPHILMGDQFSVDEVMKTLCSSLKEASHKYKVAVRIILTAIRELEWTSDGLLDLAVKY
KNEGVVGVDLAGSEEHSVNMMGTHKKLVEIFQKAKAQGIHRTVHAGENGPASSVHEALEEMHAERIGHGYHSIDDKSVYD
KVKNRKIHLECCPRSSYVTGSVPKDLSKHPLKDFARDKVNFGLNRDDPLLVGLTIEEEYDYCKKYLGLSDSDIRQANINA
ANSSFLTDEERKQLVQHVEKYFHI

>PP02800; PPA27210 [PRIPA]
MVAMGAADNYSFPKIELHLHLDGSIRFETLLDLSRQKRIPLRNATTVPELKKLLITDTPKNLSAVLAAFEIFLPVVTDDL
VAIERIAYELCEDQAKQAVVYFEARYSPHLLLTPNSTHKAREVVEAVTRGLRRGKDDFGVDSRQILCMICGLPQYNWDLL
NLVETCKDLGVVGIDVAGSASGADEKYEESVVQVFQAAHKKGLHRTAHAGEAGGAKEVLNALNEMYAERIGHGYRILRDE
EAYRVNFLEGRRAHLEACPYSSVMTGAVVPEWNNHPIKRWAEDGADFSISRDDPTCFDNTPKSEMGLAHTKIGLTIHQLW
QAQLNAAKASFAEEPLKSEIIAKVKAGEPPK

>SPU_007696gn [STRPU]
MKFRTERSDRKVENQELLSELTSPFNGSCIFERITWCNPENLHNNTRSVIQGEQVEIHLHLDGAIRPSTIWEIAQKRDIS
VGCSSLTELERELVEWKSGDLSTFLSQFERYMPVFIGSLEAIKRISYELCEDLSNEGAVYFEARYSPHLLSNLPRVNNFF
QVPEGDVTPRDVVRAVNEGIREGAKDFGLTARTVLCMIRDKPEWSAEVLELSKEFKNDTVVGVDLANNEMLELYSQHINA
FKGAEAASIHRTCHAGETGPARNVRDAIEVLHAERIGHGYHVFDDESVVQLAKDKSIHFELCPTSSTRTGALEDDFDKHC
AKRFLSEGMNISINTDDPTLFGTTLSREFGIARKYFGMDDRALALMTLNTAQATFLPDDEKAVLIQSLRDKFKNIL

>fgeneshTA2_pg.C_scaffold_21000037 [TRIAD]
MQRERALKEKNPPSCGGSMEVVRENYTEMKEKAGMGKAYCFIRNEHRSQAKYTVLPPENWPSTEYNNSASPPRERLLVEL
HTHFDGALRAETVVDLARTKGIELPVDNAEQLKEYVSCANKEVKSLTVFLEAFGIFNSVIRGDRDALRRCALEFCEDQAN
YGVLYSEVRYCPQFMCGQKPNVEGDSEQYSLTSDEVVQILLDAFAEGSQRYGIKVRSILCLVRPFPEWAAETVALCKKYY
GKGVVGIDVAGDETLYPIVANDEFVKAFQEAKKFGIHRTAHAGEAGPAQNIRESLDWLSAERIGHGYHLVQDEELYNVIK
KEKIHLELCPTSSILTGSVPSFKNHPGKRFINDGFNFSINSDDSLCINSTVADEYNLVYNEWGYDFPVLTRAAFNAARSS
FLPEEEKRQLIEDLETVYGMR
