# Supplementary material for: OMA standalone: orthology inference among public and custom genomes and transcriptomes
Source: Genome Res. 2019 Jul;29(7):1152–63. doi: 10.1101/gr.243212.118 (PMC6633268; doi:10.1101/gr.243212.118)
Supplement: Supplemental Material [file supp_gr.243212.118_Supplemental_Data.zip › orthologous_groups/OMA/OG11.fa]

>ACYPI005174 [ACYPI]
VQLKPTNSSRNLQRRLSVVSKPKKKKLFLTDGWEVGLTGICIYIIRLNTAKQLPEEGFHKDLICGTLDAEKKGLVKSIAK
IIEYVFIPALAIPQTGDEPSDDQPDCPLIKSQLLPELRSFCSCLKVCEEVCDQPNIFADGMSLISKVPTYREAKHIATNR
DEILILEKRVTNWIRKIREILLEDEKLKYESDTSGPQDELEFWKKRGAQFSQIAANLSWEEVIMTICCLQLSRSRMVDRW
RRTDNHLTLCYNEAKDNSKYIQALEKCCHSLYLDNPVKMRNSLVRMLQTVRLIHDVSMFYNTTEKISSLMVKITNQMIES
CKLHITNRNKDTIWSQDRAALTTKLNECITLNKLYHNTYERVKHHHGAGRQFSFSENYVFGKFDAFCDRLIKILTVFDTI
DDYNGLFERRMEGLMFGDALDNAVRTFEEAKLVVMNKSYDYLDQKNREFDHDYTTLFVMVQTLKDELAFTIETNFNSVWE
TGQGIKFLDKFEKIATKIPVTRMDIKYSRVLKYCESQIDRTLRLFKKRKGNPPVPKNFPPLSGRIVWVRSLRQRLSYLME
EATDHPVLKVMPEMTEVQKKFSTMSVALLNYEEEIKNIWMNHNVKVIEYCLVQPLLKFKNTNNMVYVNFDSRLNLLILES
SCMLKMELKVPIVTKALFFRKDHFTLVCGTLQCMLNKMRKVASSINLDVRPLFVTQLVWLLDLLTPGLQKIDWTDPEWRN
FVEKTNSAIDKFQVLVTRIHDVYNNRILQVLSSMQLITLHTFPEDGSTWTAEEFLDKIDETCRQASLELNRKSILVEEAV
EEVLYLVQKANESVTIPKLEQEHSLKVNTDKTDADVTKQEGKSSETQTDWSTVCEFFNNPFVLAAYELPPTIYTLANSAV
KEMRRFYSRKVIDVLIKITRQSIDALRKKFSQEFSENPIFEVHAILMIPSIVIRPGINELQELMIQAGKIMVGVAKGVGQ
WSGNKKTKVLAGKHWNQLKKDCSERREKFFSKVVISDMEQSVPASVPTIEDARAKRRRLYKLASERKPPFPVMHRNFYSH
VTENKEIIKALSLLSICVQPLKPILSDFLNLWVPYKILWNNDLSERRDLSTVSLLDSEAYLQKHHELLERLKVKPDTYEF
GSCVVVSVEKLKYGLTIEVKSCNRRIGQLLRKKYHREMDYVYAVMNEMERKLERPIRDLDDIRMVIETLKKIRENEVDMD
LKIEPIEEAFNVLTRYDLPVDREDLELVDNVRYCWQRVLTRAMDMNIYLLDSQPQLQTELAENLKHFKLDCVQYCHEYRT
LGPMMPGLSPREASDRLIMFQNRFDGMWRRLQSYQSGEELFGLETTEYPELVQIRKELNLLQKLYKLYNDVIDRVSSYYD
IPWGDVNIEQINNELMEFQNRCRKLPKGLKEWPAFHALKRTIDDFNDMCPLLELMANKAMKQRHWQRIMQITGYNFELES
EGFCLKNILEAPLLKHKEDIEDICISAMKEKDIEAKLRQVTNEWSVQELTFLTFNNRGELLLRGDTTAETICQLEDSLMI
LGSLMSNRYNAPFRKQIQQWVYDLSNTNEILERWLLVQNMWVYLEAVFVGGDIAKQLPKEAKRFSKIDKSWQKIMQRAHE
TPSVVICCVGDDMLKQLLPHLQEQLELCQKSLSGYLERKRTMFPRFFFVSDPALLEILGQASDSHTIQNHLLSIFDNTKA
VKFHEIEYNKMTAIISTEGETIPLERAVRAEGSVETWLTSLLQTSQQTIHSIIRSSNHQINDNNFILLAFLEKMPAQIGI
LGIQMIWTRDSEVALIHARTDRKQMHDTNNRFLELLNTLIDQTTRDLTRIERIKFETLITIHVHQRDIFDILCRLNVRSV
NDFEWLKQCRFYFKEDLDKTWISITDVNFNYQNEYLGCTERLVITPLTDRCYITLAQALAMSMGSSPCGPAGTGKTETVK
DMAKTLAKYVVVFNCSDQMDYRGLGRIYKGLAQSGTWGCFDEFNRIELPVLSVAAQQIAVVLSAKKEKKKQFTFTDGDLI
DLCPEFGIFITMNPGYAGRKELPENLKIQFRTVAMMVPDRQIIIRVKLASCGFLENITLARKFYTLYKLCEEQLTKQVHY
DFGLRNILSVLRTLGAAKRVNSKDSESTIVMRVLRDMNLSKLIDEDEPLFLSLVTDLFPNQILEKTAYPELEEAIESQVE
ADGLIYHSPWVLKLIQLYETQRVRHGIMTLGPTGSGKTCCIQILMKSLTICGENHREMRMNPKAITAAQMFGRLDVATND
WTDGIFSALWRKTLKLKKGEHVWLVLDGPVDSIWIENLNSVLDDNKTLTLANGDRLPMAPCCKIIFEPHNIDNASPATVS
RNGMVYMSSSGLDWNPVLAAWLKKRNKRESKLFRRLFENTFSIIYTWASQNLNMTMKVLQCNTIQQMLVLLQGLIPKKPE
EEEGKEEVVEHLQRLYTFSLVWGLGALLETSDRHKFHSYLNENFGQSLDLPKLVDQPDATIFDFFVTEEGEWEHWNVAMS
SATPAESSSSDYSQVLVPILESVRITYLINIIATQDHPVLLIGEQGSGKTVMMKSYMRSAKPELYLNRSFNFSSATSPFQ
FQKTIESYVEKRLGNTFGPPGGLKMKVFIDDINLPEVNEWGDQITNEIVRQTMDMKGFYSLEKPGEFYTLNDILFVGAMV
HPGGGRNDIPSRLKRQFCIFNCTMPSDASIDKIFRVVGETHYNAKRGFSVEIRNLVKKLTPITRELWHSTRMTLLPTPAK
FHYVFSLRDLSRIWQGMVGTLSTVIDSAKILIMLWRHETTRVFSDRFTSLSDKSWFDQELNKVVESRLGTQYIAMLDADP
PFVDFMRDAPEPTGEEGEEADMELPKVYEPVMEEAQLRERLEMFLSQFNEMVRGVGMDLVFFPDAILHLVKISRVIRHPR
GNVMLVGVGGSGKQSLTRLASFIAGYKTFQIALTRSYNITNFLEDLKLLYRTCGVQAKGTTFIFTDLDIKEEGFLEYLNN
ILSSGGITNLFTKDEQSEIISELTPIMKRENSKRSLNHEIIMDYFLTRTCQNLHVVFCFSPVGEKFRNRALRFPALVSGC
TIDWFQPWPKDALIQVAEHFLVDFDIECTVEVKQELVGAMGTIQDIVDHTSSDYYQRFRRATHVTPKSYLNFIGGYKSIY
HQKQKELGEGAHRMDTGLAKLEEASISVELLKKDLDDMEQELANASQKAETVLVEVTDRARQAEIVKNQVMKVKVKAEAL
VESIAKEKAIAEEKLEAARPALEEAESALNTIKPAHIATVRKLGRPPHLIMRIMDCVLILFKRKLHPVISDTTVRCPKPS
WPESLKMMASTTFLLQLQNYPKDTITNEMVELLQLYFSMEDYNMDTAKRVCGDVAGLLSWTKAMAFFHSINKEVLPLKAN
LTLQEARLTIAMDDLSRAELQLYEREVALNEVKSQYDAAVQEKQRLTDAANVCLRKMTSATALINGLGGEKIRWTQQSKE
FKKQLGRLVGDVLLATGFLSYCGPYNQEFRSNLVQSWMKTLTTQKVPFTVKLNIINMLIDNSMVSEWTLQGLPNDELSVQ
NALIVTKSSSYPLLIDPQNQGKMWIKNKESSNELQITSLNHKYFRTHLEDCLSLGRPLLIEDVSEELDPVIDNVLEKNFI
KSGSIEKVVVGDKETDVMPGFVLYITTKLPNPAYSPEISAKTSIIDFTVTMQGLEDQLLGRVILMEKSDLEAERVALFES
VIQNQRSMKEFESNLLHKLSSIQGSLVDDEDLISVLQETKATAEAVNAKLQVSEQTEIKIMKAREEFRAVAARGSILYFL
IVEMSNVNVMYQNSLKQFLMIFDNSINKSIKSPITEERIVNILQYLTYEVWMFTMRSLYERHKPLFTLMLAMKIDCHKNQ
ITHEEFMTFIKGGASLDLNAVAPKPFRWVLDITWLNLVELNKLSVFSNLLNKIKQNEKEWRIWYEKEKPEEEDIPCGYNK
SLDVFRKLLLVRSWSPDRTLSQSRKYIMDSLGPEYGEACILDLEKTWEESEPQTPLVCILSIGSDPSPQITALAKTKDIQ
IRSVSMGQGQEIHARNMISDCIANGGWVLLQNMHLSLPFCTEAMDALSDSEEIHSTFRMWITTEVHPQFPIALLQMAIKF
TNEPPQGIRASMKRTYQNISQDMLDYSAQPQWPILLYAVAFIHTIVQERRKFGPLGWNVPYEFNQADFAASVQFVQNHLD
DMDPKKGVSWPTICYMLGEVQYGGRVTDDFDKRLLITFTQVWFCDVLLRPGFEFYKSYKVPMNRNIQGCIDYINSLPVTD
SPEVFGLHSNADITHQINTAKGILDTILSVQPKQGGSQGGETRESVVYHLADDMLKKLPKQYKDFEVKESLQRMGALLPM
NIFLRQEIDRIKKVIGIVQKTLCDLKLAIDGTIVMSQGLRESLDAMYDARIPQKWQKVSWESATLGFWFTELLERDNQFR
KWINSGRPNVFWMTGFFNPQGFLTAMRQEVTRAHRGWALDSVVLQNLITRHNKEELSDSPPEGVYVCGMFLEGASLDRKT
GKLVESKPKVLYEQMPVIYVFAINTTAGKDPKLYECPIYRKPQRTDLKYVGSIDFETDNNPRHWTLRGVALLCDIK

>Aqu1.222989 [AMPQE]
MADGEKVPPLTRQFSKTAVTRKHFRRDQTQERRKSRGPVTDSNKEKQQKLKEEKEAKRATLDARHQHLFSSVAAKLGLED
AEVEDFILEGDQLSMMDDFFAANGPKGLLFFYKEVPTKTPDGKAGKPVKELYVTDGTKEPFPGLGMFFLRASPKALTTAN
IAQDTNFGVLESRSGGGLLEAMETLMKNVFVPALKEQSNWGELSKDVSGHNVKESFLGKLDSFISVLANARASVADAAKL
SPCSHPGVSAVSSLSEAMVAANVPEIVEGAETTALLWCKEIEQILTESEQLRKEADDVGPKAELDHWKKRLAKFDSLTAC
VKSPQFKTVMSILLASKSKVLKTWKELDLQITDFTNEAKDNVKFLYTLEKYCEPLYKCNPVSMLDAIPGLMNAIRMINSY
SRYYNTSEHMTALFVKVTNQMINACKAHITDNGYHKVWEQERDQVVLKMEHCIKLNEEYQQCFQRTKKRLEDHPDEKPFD
FSEMYIFGKFNSFCRRLHNITEFLKTTKVYETLSLSRIEGIETFNSRFSLLATGLKKKPYDVLDHRKEDFEVDYEDFKLQ
LKDLDFQLQAHMDQFYVGLTSVERAIYFTKKFERLKLPCLDMLAKWRLTVDLFVADLKFVQTEYNSKKHSPPLNRNLPPL
VGKIAWSRQLFHRINKPVQGFQSFKKVLDLPETRKALKGFNKLAQVLVEYELIHTNLWNKKISDVEKSLNSTLLVRDPDT
QVVYVNYDPQIHELMREIDVMGQLGIDVPPKAMEMRQKRDELKEKYDSLKLMLEENESVRAQIPDLLFNLMLPHLEMMDE
TLSPGLTLLRWTSLNIDSYIESVRASLKELETLISRAKDILDVRIEGGLSRIKQTVLCELPDGEQWTPQQFMDKVNALCE
KCSSELDSHTLKLELATTELLKLLLSLEDEKELELLSSDSSPSVATVRTGVSRRSSVAHVDMSLPPGEAAEMRRKKKKEE
LREEAGALFDYISRKNSEALVQATRTTLEKLKKALNPPIINYADQSDEKGERQPVLKVHLELAIPNLVVKPNFESIQGTI
NDIVQTILGVHKRVYQWGQARIEPGSESEVPSLTSASQGALAAASQTLPSPSQAQMSKKPELKNFHRNVVEHKDIAKLVS
GLSSAITAAKPTVMESFRYFNVYEDLWKTEQSVKIAEFMDKDPSLGDFEGEMKHYEVLEAEIEAENDLIIVGAFLLDATN
LKLSIIAESKSWKVLYGQHMNTKFSTLMEKTLEQIEDIAKRLSRPIKDLDDVRTAMSALLEIRENEIQIDMSLGPIEESY
GVLSKFQIQVQKEEAERVDTLRYSWQKLLASAAQVQDHLIKIQSDFQEKLLTNVDIFKVDTEKFYGDYATSGPMVEGIAP
REASDRLNLFQTQFDELWRRFQTYTDGEKLFGLSSTAYPELDRIRKELNLLQKLYGLYNIVDIEKINNEILDFQNKCRKL
PKAVKDYKAFDDLRKKIDDFNETCPLLEMMANKALKERHWQRMEAVTKHSFDVESENFLLRNIMEAPLLQFREDIEDICI
AAVKEKDIEAKLKQVVVDWGVQNFSFAPFKTRGELLLRGEETSEIISLMEDSLMVLGSLMSNRYNAPFKKDIQLWVQKLS
NSTEIIENWLVVQNLWVYLEAVFVGGDIAKQLPKEAKRFQNIDKSWIKIMTKAHEIPNVVQCCVGDETLGQLLPHLLEQL
ELCQKSLTGYLEKKRLIFPRFFFVSDPALLEILGQASDSHTIQAHLLSVFDNIKTVTFHEKEYDKILEIKSREPETIELE
QPVMAQGNVELWLGSLLTASLNAVKFVIKQASVAIADPNFALMEYLNNYPAQVGILGIQLIWTRDAEVALSQARSDKKIM
AATNDFFLEMLNSLIGMTTQELKKIDRVKYETLVLIHLHQRDIFDDLVRLNVKSATDFEWLKQSRFYFNEDTSSVVISIT
DVDFTYQNEFLGCTERLVITPLTDRCYITLAQALGMSLGGAPAGPAGTGKTETTKDMGRALGKYVVVFNCSDQMDFRGLG
RIYKGLAQSGSWGCFDEFNRIELPVLSVAAQQIFIVLIAKKERKTEFIFTDGDVVSLSPEFGLFLTMNPGYAGRQELPEN
LKINFRPIAMMVPDRQIIIRVKLASCGFLQNIVLASKFYTLYKLCEEQLSKQVHYDFGLRNILSVLRSLGPVKRMCPNDS
EEMIVMRSLRDMNLSKLVDEDEPLFLSLINDLFPGITLETAGYPELEAAIDTRVKEAGLINHQSWTLKLIQLFETQRVRH
GFMVLGPSGTGKTCCINVLMKAMTDCGEPHREMRMNPKAITAPQMFGRLDVATNDWTDGIFSTLWRRTHKAKKGEHIWLV
LDGPVDAIWIENLNSVLDDNKTLTLANGDRIPMFPDCKIVFEPHNVDNASPATVSRNGMVYMSSSGLDWKPILQSWLLKK
VKEKKITSSESDILLNIFEGSFIDIYNYVSVMLEAKMELLQCNYIVQACYIIEGLIPSKEENVSLKPKHLEHLYIFAIMW
SIGALQELDSRAKMESWMKEHKPDLDFPVLQNEGDTIFEYVPAEDNGDWIHWSTRVEEYVYPRDSIPAYHTILVPNVDNV
RTDFLIHTLSKQSKAVLLIGEQGTAKTVIIHGYLSKYNVEEHLSKGLSFSSATTPGHFQRSIESYIDKRVGTTYGPPAGK
KMTVFIDDVNMPIINEWGDQITNEIVRQTSEMQGFYSLEKPGDFTHIEDIQFLAAMIHPGGGRNDIPQRLKRQFSVFNCT
LPSNASIDKIFGAIGCGYFCAERGFGSEIIEMIPKLVICTRKLWQDTKGKMLPTPAKFHYNFNLRDLSRIWEGMLHVEKE
TMSSLEVLLGLWKHECTRVIADRFTNPEDKEWFDKRVPVVFSDEIGPDVASRIPEEPYFVDFLRDPPEPTGDEPDDAELE
APKIYEPIPSYAEVEERLTNFLQQYNETVRGSGMDLVFFKDAMVHFIKISRIIRTDRGNALLVGVGGSGKQSLTRLASFI
AGYKTFQITLTRTYNANNLLDDLKILYRTAGQQGKGMTFLFTDQEIKDEGFLEYINNVLSSGEVSNLFARDEIDEINSEL
IPIMKKEFPRRPPTPENLYNYFLTRARKNLHVVLCFSPVGEKFRSRSLKFPGLFSGCTMDWFSRWPKDALIAVAHHFISD
FDIMCTPEVKQEVIKAMGVFQDFVAESCVNYFERFRRTTHVTPKSYLSFISGYKKIYIEKKSQVQELFDRMNTGLDKLLE
AGESVAELAKELAVKEKDLVVASKEAEKVLAEVTVKAQAAEKVKAEVQKVKDRAQAVADAISADKSVAEEKLEKARPALE
EAEAALQTIKSGDIATVRKLGTPPHLIMRIMDCVLLLFQKKLNNMAQDPERPGPKPSWSESLKLMSQTGFLASLQTFPKD
SINEETVELLEPYFRMEDYNSETAKKVCGNVAGLCSWTKAMSFFYGINKEVLPLKANLAIQEVKFQAAQAELEEANKTLA
AKQEELDVVRALYDEAMSKKQALIDDAETCKRKMKAASALIEGLGGEKERWTQQSKEFKSQLGRLVGDILLATGFLSYSG
PFNQEFRGILIEAWKKELASRNVPFSLDLNLVSLLTDSATISEWNLQGLPNDELSVQNGIIVTKATRYPLLIDPQGQGKT
WIKNREANTELQMTNLNHKYFRTHLEDCLSLGKPLLIEDVEEELDPALDNVLEKNFIKAGSTLKVKVGDKEVDVMKGFVL
YITTKLPNPSYAPEISARTAIIDFTVTVKGLEDQLLGRVILTEKQELEVERVKLMEEVTANKKKMKELEDSLLYRLTSTK
GSLVDDESLIEVLRTTKITAEDVTKKLEIAAQTEIKINTAREEYRPVAARGSILYFLIVEMSMVSVMYQTSLVQFLEIFD
NSMARSAKSPVTAKRISNIVEYLTFEAFRYSTRGLYEEHKFLFTLLLALKIDLQKGHVKHNEFQTLIKGGAALDLKACPP
KTSRWITDMTWLNLVELSKLQQFSEILTQISRNDKGWKLWFDMEAPEESPIPDGYNGLDTFRKLLLVRSWCPDRTYAQAR
KYISESLGVRYAEGVILDVEGMWKESRIRVPMICLLSMGSDPTMTVDGLAKKYQLACHTISMGQGQEVHARRLLQQCQTQ
GGWVLLQNGHLALDFMDELLNTIVETQSVHETFRLWMTTEIHLKFPINLLQISIKYTFEPPQGVKAGLKRTYSSMTQEHL
DYSNLMQWKPLQYAIAFLHTTVQERRKFGPLGWNIPYEFNQSDFNACTQYIQNLLDDMDIKKGPSWSAIRYMVGEIQYGG
RVTDDFDKRLLNTYAKVWFGEHMFQTSFMFYKGYQIAVLKTVKDYLDFIEKLPLIDTPEIFGMHPNADITYQSNTAKACL
DTILEIQPKDSSSGGGETRESVVRRQAGEMLEKLPDDYIPHEVKSRLQKMGSIAPMNIFLRQEIDRMQRVIGLVRSTLQD
LQLAIDGTIIMSENLRNTLDSMYDAKVSWESTTIGFWFTELLERDTQFRSWIFTGRPTLFWMTGFFNPQGFLTAMRQEVA
RAHKGWALDSVVLHNDVTRMNKEDVTAPPQEGVYIQGLFMDGAGWDRKNSKLAEPTPKVLYVTMPIIHVYAINTKGAKDP
KLYVCPVYKKPRRTDLTFITALYLKTTQNPDHWVMRGVALLCDIK

>ENSCING00000004223 [CIOIN]
QKMKEEKETKRAHLDGRHEYIIDAVARALNLERSEVEEAFLEGSQISTTDHFFAPRGGAKLMFFYQEVEVPPDGAVAHIQ
LGRSENKPVSPRSSRMKLFITDGTEAALTGQCVFFLRTNTNKPITAENIHREINMQMMDATEGGVLSAIEKMLSQIYIPA
LKANKSGWGELAASSQGEEIRNQFLNGLDSFVGVLAGAQQSLEEKVLLEECPYIDFSCYHGPTEYAVAAASTETLEHVEN
CMKMWIKQIQQVLAEGQQLRREADNIGPRAELEHWKRRTSRFNYLLEQLKTQRVRAVLGILHIAKSKLLPVWRELDARIT
DTANEAKDNVKYLQTLEKFCDPLYNSDPIAMVDGVAHLINAIRMIHSISRYYNTSEKMTSLFVKVTNQMVSSCKSYITSN
DTETIWDQPRHEIIQKLEACIKLNREYQRCFQRTKQKLEETPNERKFDFSEMYIFGKFESFVRRLQKILSMFETMKVYSA
LERSKIEGLDPMIGKYQVIVATIKKKPYNVLDQRRGDYDEDFYDFNASITDLHNQLILFIDQQFAKLSNTQRAVMLLRKF
ERLGIPDLNIEEKYENILMNYGRDVEAISKIYTRQRNDPVIPRDMPPIAGKIMWARQLFRRIQDPMELLQEEAPHVLQIP
NAKRIIRNFNKVAKVLLEFEVLYHRGWLRQVDLAKAGLQASLLVRHPETNELYVNFDPMILTLIKETEAMTRMGLEIPLT
AAKISQKQASLKEHSNQLKFLLSENTRIRDKIHSSILPLTTPHTMKVDDALEPGLTLLSWTSINIEQFIENSHSSLAELE
LLLDRVNDLMKYRIDSVLTDMSSISLVRLPSDQPLTIHEFLQETKELCTVGSQTLQAKSRLVQEATNELIDMLMQFPHNK
DVEKEKKFENKIWKKVEEDVVVPPSAQSMRTSSTLSRAVSAKKKKKKDMMQIMEDEAKELLSYFNHRNMEALIKVVKVTL
EAVRKRIISPISQRYISDANGIDVPRVVPLLRANAVLTIPQIGMNPRLDEIQQSLSRVAEYVLVVMKGVAQWSKERLQKV
LLTQQKSQGAASNRAVSLSRSRSKISMVEVTSSGPVTLDVLTQPRNYYKSIKDNKEVNKLYLQLCNCINSTRKEVESALS
QYERYHHVWKLNKDEVLDDIMERSPSVDEFEQHILSYKSLIEQINCEPQYLVVGSIAVFTEDLKLALVTECKSWMDFYGK
LCNNKYRSKLEEIFAFIDDVTKRISRPIKDLDDIRIVMGSLREIRERQIDIDMNITPIETSYSMHNKYELAVPKEESERV
DTLRYTWERVLIQATDYQHQLGEIQPSFRGGLITNIAQFQEDCQNFFHDYHQDGPMVEGFKPQEASDRLIVFQNKFDTIW
RKFITYSGGEELFGLPVTPYPELHEIRRQLNLLQKLYGLYNNVIETVNGYYDILWSEINIDKINDELSEFQNRCRKLPRA
LREWQAFLDLKKTIDDFSETCPLLELMSNNAMKERHWDRIAAITGHSFDVENESFALRGIMEAPLLKYKEDIEDICIAAV
KERDIEAKLKQVVAEWDNHEFVFALFKSRGELLLRGDHTSEIVTAIEDSLMVLSSLMSNRYNTPFRPRIQKWVQNLTNTT
EIIENWMTVQNLWVYLEAVFVGGDIAKQLPKEAKRFSNIDKTWVRIMTRAHETVKVVQCCVGDETLQQLLPHLLEQLELC
QKSLTGYLEKKRLLFPRFFFVSDPALLEILGQASDSHTIQAHLLNVFDNIKTVRFHDKIYDRILSISSREGETIDLIQPV
LAEGNVEVWLQHLLNKSQMSVHSIIRTAYMAIQDPSFMLIDFLNTFPGQVGVLGLQLLWTRDATEALANAKFDRKIMQTT
NQVFLALLNNLIEMTTKELSKAERTKYETLITIHVHQRDIFDDLVKLHIKSPADFEWQKQCRFYFDEDRDKTVTSITDVN
FEYQNEFLGCTERLVITPLTDRCYITLAQALGMSMGGSPAGPAGTGKTETTKDMGKALGKYVVVFNCSDQMDFRGLGRIF
KGLAQSGSWGCFDEFNRIELPVLSVAAQQIAVVLQCKKERKKRFIFTDGDEVKMNPEFGIFLTMNPGYAGRQELPENLKI
HFRNVAMMVPDRQIIIRVKLAAVGFIDNIVLARKFYILYTLCEEQLTKQVHYDFGLRNILSVLRTLGAAKRANPNDTENM
TVMRVLRDMNLSKLIDEDEPLFLSLIGDLFPGINLDKGGYVDLEAAIKHRVNEAGLVHHQPWVLKVIQLFETQRVRHGMM
ALGPSGGGKTACIHVLMKAMTDCGEPHREMRMNPKAITAPQMFGRLDVATNDWTDGIFSTLWRRTLRSKKGEHVWLVLDG
PVDTIWIENLNSVLDDNKTLTLANGDRIPMAPNCKVIFEPHNIDNASPATVSRNGMVFMSSSVLDWSPILQAWLKTRTSH
ESNVIQLLFERCFSIVYRYAIQNLHFKMEILEAFVIRQCIVLMDGMIQKKDSSKDHLNKIFVFTIMWSIGALLELDDRRK
LQDFLIETEGLELDIPHVDGSGEFTIFDYMVNNDGEWVHWSSRVSEYIYPSDSTPEYGSILVPNVDNVRADYLISICAKQ
GKGVLLIGEQGTAKTVIVKGVMSSYNSDNHLSKNMNFSSATTPMMFQRTIESYVEKRMGSTYGPPAGKKMTVFIDDVNMP
IINEWGDQITNEIVRQLLETGGFYNLDKPGDFTNIVDMQFIAAMIHPGGGRNDIPQRLKRQFVIFNCTLPSNSSMDKIFG
VIGRGHYCTGRGFSNEVRELLQELVPLTRKLWQITKTKMLPTPAKFHYVFNLRDLSRIWQGMLNSISEVVDSKFKLLQLW
KHECTRVIADRFTNQTDRDWFDKTLKSVGVSELGDGCSAMLDGEPYFVDFLREPPEPTGDEPDDFDFSAPKVYDPIPSFD
FLQEKLTGYMEQMNETIRGSKMDLVFFRDAMIHLIKISRIIATPRGNALLVGVGGSGKQSLTKLASFISGYSTFQITLSR
SYNASNLLDDLKILYKTTGVQGKGLTFIFTDNEIKEESFLEYLNNILSSGEVPNLFARDEMDEILQQLIPVMKKEFPRRP
PTNEELYDYFMSRIRKNLHVVLCFSPVGEKFRNRSLKFPALISGCTMDWFRRWPKDALIAVSTNFLNSYQIKCSPEVKKQ
VQEAMGSYHDGVAVNCTNYFQRFRRSTHVTPKSYLSFIQGYKKLYSLKQQQLNEQAARMQLGLEKLQEAGQSVAVLSEEL
VIKEKELEVANERAQKILEEVTHQAQAAERVKQEVQKVKDKAQSIVDVIAVDKAAAEVKLQDAKPALEMAEAALKTIQPA
DIATVRRLAHPPHLIQRIMDCVLILFQRRLDTVTPDPEKSTFIRPSWSESMKMMTESGFLNNLQNFNKDSINDEVVELMK
PYFDAPDYNLDVARRVCGNVAGLCSWTTAMANFYVINKEVLPLKANLAVQESLYNNAMMALKKAEAELDEKNRELAVVQA
RYDAAMKEKQDLAASAEQCRRKMQTASSLISVLGGEKERWTDQSREFTAQSRRLVGDVLMATAFLSYAGPFNQEFRNVLL
QEWQRDMKMRRIPYTDGLNLIEMLSDSATITEWNLQGLPNDELSIQNGIIVTKSPRFPLLVDPQGQGKQWINNKESQNDL
QTTFLNHKYFRTHLEDCLSLGRPLLIEDVGEELDPALDNVLDKNFIKLGTTYKVKVGDKEVDIMDGFQLYITTKLPNPAY
TPEISARTSIIDFTVTVKGLEDQLLGRAILTEKQELEKERNELLSGVTSNKRKMKELEDNLLFRLTSTKGSLVEDESLLG
VLRITKQTAEEVTKKLQTAAETEVQINIAREEYRPVATRGSILYFLIVEMSMVNVMYQTSLKQFLGLFDLSLSSAKKSPI
TSKRIQNIISVMTHEVYIYAARGFYETHKILFTLLMALKIQLASGDINHKELLTFIKGGASLDLKACPTKPCKWILDMTW
LNLVELSKLQHFNDILRQIQNNEKQWKQWFDKEAPEDAVIPDGYEVSLKVFHRLLLIRCWCPDRTMLQSRRYIIETLGEE
FAEGFILDLEKMWAESNPRTPLICFLSMGSDPTVQIEGLAKKMKLECRDVSMGQGQEVHARRLIQHSMINGGWALLQNCH
LALDFLDELLTTILTAVDVHPSFRLWITTEVHAKFPITLLQTSIKFTNEPPQGLKAGLKRSYTGITQDQLEISNMPQWRP
MLYGVAFLHTTVQERRKFGAIGWNIPYEFNQADFNATVQFVQNHLDDVDIKKGVSWNTVRYMIGEIQYGGRVTDDYDKTL
LNTFARVWFSEAMFQVNFRFYKGYSIPHCKTITQYLEHIQALPITDTPEVFGLHPNADITYQTNSAKEVLDTILNIQPKD
SSSGTGETREDIAYNMAEDMLEKLPKNYVPYEVKERLKILGALQPMNIFLRQEIDRMQRVINIVRSTLLDLKLAIEGTII
MSENLRDALDCMYDARIPALWLKVSWPSSTLGFWFTELLDRNTQFHKWCFEGQPKSFWMTGFFNPQGFLTAMKQEVTRAH
KGWALDSVILHNEVTKFSTSDDVIYAPEEGVYVYGLYLEGAGWDKRGQKLVESKSKVLFELMPIIHIDAVQAGGKQESKM
YGCPIYKKPSRTDRNFIAQVNLKTVVNPDNWVLRGVALLCDVK

>m.94380 g.94380  ORF g.94380 m.94380 type:complete len:4674 (+) comp36662_c0_seq1:84-14105(+) [Catenulida_fasta]
MATQKGRVLAATENIKEKQQKLKEEREAKRSMLDERHYVVLQQVAHSLGLEKQEVEDAMLDGNQIEQMTKFFVAHGTNRL
LFYYQEPDVDSEHRSVIPGTKQVRTVKPKVFVTQGRETPLRGVCLMFIRQDPSTAVTGTNISKEVNFMQFDASVIGGNGV
LKGIESLLSSVFLPSLRSLQQGWGPLDGSEGQRQRSGFLNRVESFVEVLDGARSTLENKITLKPCETYDLAKIKTPADCL
YVASSTESLTLIEQQAAVWIQQIEQVLAEAEQIRKEADNVGPRAELDYWKNRATKFNHLLDQIKSAQVKAVLGVLQAAKS
KSVKIWQDLDRRITDAANDAKDNVKFLYTLEKFSEPLYNSDPPGMLDSIPGLINSIRLINSISRYYNTSEKMTALFVKIT
NQMITACKAYLTNDGIDTIWTQPTAQLLTKITQCLKLNEEYQRCFHRTKAMLEEMPDERKFDFSEMYIFGKFDTFCRRLR
KVVDMFHTIEIYGRMADAKIEGLDQLITKAQVVVTTMKKKQYDYLDQRRTDIDADFDEFKRQIADLHAGISTFIDQATTR
IANTHRALTMLRKFESLKIPQLFLDEKYTKVLQHYGHDLEVITKLYHKQKNDPQIARDTPIIAGRIMWSRQLYMRITEPI
EVFERVPNLLTSPSSRKIVKTYNKLAKVLLEFEMLYYRAWCRQVDVVKQGLLSSLLVRNGETSDLMVNFDPQILSLIREA
ELLSRLGLEIPSSALAMLQKQTELKHTHDRLVALLDDIRAFYGRIPPEYIALMEPHLNRLNAALEPGIININWTSVNIDQ
FIDKVYKTLNELCLLVSRAKDLREFRIDRVLVEMQETMLCEMPTDDDPWGTDDFQLSTTHLCIVGCNSLQQKSMNVEEAV
NELINMLCGEPPAETSAEEEEAAEEGEDGENQQDEDGGEEKHDEESGEKRLSTRRSSERPKSQYAQGDVERRKETLAERK
QRETKERIESAAMELLNHFNFRNVDAIVKVTRNTLETLRKRISMVKRYGVAQPKVSPFFKTNVELIIPSVVMQPTVEEVQ
QALTRSANMIVSVSKGISQWSKQRKRVGVIVLLQMPAAGVQDDDKKRREEKSGLEDGEQTEGEAEKRAGSAISPAPSEAE
HSQQARSRRGRELTEDTHKQAVDQIAVQPKNYFRNISDNKEIAKLVSLLSSAISSNKKDVLTALEQFARYSAVWDKDRDA
DLEEFTKQEPKVGEFEAVIVSYEHMEQEVAREPVRVDVGPIGMYTEKFRTSLLVETKQWRLHYGKACNQKYRGEMESIFA
FIDDLEKRLSRPIKDLDDIRVAMAALKEIRDNEIRIDMTLGPVEESYAMLNKHELPVAREETERVDTLRYTWQKLIAHAA
QVQDVLLNVQPNFRGELLDNVQLFKQECDSFYSYYSKAGPNVAGIAPREASDALVICQNTFDNLFRKYVTYSGGEELFGM
PVTEYPELMQIKKELALLQKLYGLYNDVLDTVGRYYEIPWTDVNIEQINSQLNDFQNRCRKLPKGLKEYKAYDDLVKKLN
DFLEMVPLLELMTNKAMQKRHWQRISDTMNYPLDIESEGFTLRNVLEAPLLKYKEELEDICISAGKEKDIEAKLKTVMND
WNNKTLAFGNFKTRGELLLRGDTTQEIISAMEDSLMVLSSLLSNRYNAPFKKQIQQWTQNLTNTSEIIEQWMIVQNLWVY
LEAVFVGGDIAKQLPKEAKRFQGIDKSWIKIMTRAHDITNVVQCCVGDDTLRQLLPHLQEQLELCQKSLTGYLEKKRLLF
PRFFFVSDPALLEILGQASDPHTIQNHLLSIFDNIKSVKFHEKQYEAILTVISSEGEQVELEKSVRAEGNVEVWLMALMQ
MAHRSLHGVIRQAAMAIQDPSFNLLEFLNMFPAQIGLLGIQLIWTRDATDALTNAKSDRKIMQQTNQSFLDLLNLLINQT
TRDLTPVERTKFETLITIHVHQRDIFDDMCKLHIKTPTDFEWLKQTRFYFVEDTDTMLISITDADFEYQNEFLGCTERLV
ITPLTDRCYITIAQALLMSMGAAPAGPAGTGKTETVKDMGRCLGKYVVVFNCSDQMDFRGLGRIFKGLAQSGSWGCFDEF
NRIELPVLSVAAQQISTVLQCRKERKKQFIFTDGDNVDMNPEFGLFLTMNPGYAGRQELPENLKINFRSVAMIVPDRQVI
IRVKLASVGFIENIILSKKFYTLYKLCEEQLTKQVHYDFGLRNILSVLRTLGTVKRANPNDSEQTTVMRVLRDMNLSKLV
DQDEPLFLSLINDLFPGITLEKAGYPELEAAISKQLEDAKLINHPDWFLKVIQLFETQRVRHGMMALGPSGAGKTICIHT
LMKAMTDCGEPHREWRMNPKAITASQMFGRLDVATNDWTDGIFSALWRRTLRVKKAEHIWIVLDGPVDAIWIENLNSVLD
DTKKLTLANGDRIPMAPNCKLVFEPHNVDNASPATVSRNGMVFMSSSALNWNPILRGWLKRTYNMSDGELIASCFERSFE
QINTFATQNLISKMEVLEAFIIRQCCDLLQGLIPRRESERESFISREHVERLYVFTLMWSIGALLELDDRAKFESFLRNH
DSIKLDLPAVGEGSDATMFDYYVDEEGKWQHWQKRVSEYLYPPDSTPEYSSILVPNVDNVRTEFLIQTIAKQEKAVLLIG
EPGSAKTVMIQGYMSKYNPEAHMSKTLNFSSATTPNLFQRTIESYVDKRVGTTYGPPAGRKMTIFIDDINMPNINEWGDQ
IANEIVRQLMEMKGFYSLEKPGDFTTIVDIQFVAAMIHPGGGRNDIPQRLKRQFNIFNCTLPSNSSIDKVFSVIGCGHFN
ERRGFRDEVRSMVARLVPLTRRLWQLTKVKMLPTPAKFHYIFNLRDLSRIWQGMLLAQSSVMTDSKVLLSLWKHECCRVI
ADRFVNDDDIKWFEKTMKRILSEDMGDEVGNVVDHSAWFVDFLRDAPEATGEETDDSELEMPKVYEPIASFEQLDERLHF
FEAQYNETIRGSGLDLVFFKDAMTHLVKISRIIRTPKGHALLVGVGGSGKQSVTKLASFIAGYRSFQVTLTRAYNVNNFV
EDLKFLYRTAGGQGKGISFIFTDQDIKDEGFLEYMNNVLASGVVSGLFPRDEMDEMLNELIGSMKKEWPRKPPSNENLYE
YFMYRIRQNLHVVLCFSPVGEKFRNRSLKFPGLISGCTMDWFQRWPKEALVAVADHYLREFPIECTAEVKKQVIQLMGNI
HDGVAESCVDYFQRFRRQAHVTPKSYLSFLNGYKNIYEDRYKQVKGQNDRMVTGLSKLDEAQVTVEELSKELAVKEKELA
VANEKAEAVLKEVTAKAQAAEKVKAQVQKVKDKAQAIVDSIATDKAIAEEKLEKARPALEEAEAALNTIKPADIATVKKL
GKPPHLIMRIMDCVLVLLRRRLDTVTVDPERPCSKPSWAESLKLMSGNLLGMLLDYPKDTINDEMVELLEPYLEMDDFNL
ETAKKVSGNVAGLLSWTRAMYSFFFVNKEVLPLKANLVVQEARLIAANRDLQTAQAQLDEKERELNLVKAEYEAAMAYKQ
RLQDEADACRRKMKAASALISGLGSEKIRWTEQSKEFQAQMGRLVGDVILATAFLSYSGPFNQEFRRLIDRNWQKELRNR
KIPLSQNVNVIDMLTDPNTVAEWNLQGLPNDELSVQNGIIVTKAPRFPLLIDPQGQGKIWIKNRETKNELAMTSLNHKYF
RQHMEDALSLGRPLLIEDVGEELDPALDNVLERNFIKQGSTLKVKVGDKEVDVMPGFRLFITTKLSNPRYTPEISARTSI
IDFAVTMKGLEDQLLGRVVLTEKAELENERVRLMEEVTSNKRKIKELEDNLLYRLTNTEGSLVDDEELINVLNISKSTAA
DVSQKLQTAAETEVKINSAREEYRPVATRGSILYFLITEMSLVNAMYQTSLRQFLGLFDLGMARSMKSPIPQKRIQNIIE
FMTFEVWKYAVRGLYEADKMTFTLLLALKIDMQQGKVKYEEFQTFVKGGASLDLNVVQPKPFRWVSDITWLNLVELSNLH
QFSGILDQVGRNEKGWKQWFDKDAPEEEVIPDGYNTTLDVFRRLLLVRSWCPDRTLSQAKKYIGDSLGEKYAEGYILDIE
KVWEESEPKSPMVGLLSMGSDPTPSIETLGKKHRMEVRAISMGQGQEVHARRLVQHSMQNGGWVLLQNCHLSMDYVMEVL
DTILDAQQIHDDFRLWVTTEVHPKFPITFLQTSIKFSNEPPQGLKAGLKKTYSNFSPDYLDVSSMPQFKPMVYAVAFLHT
TVQERRKFGPLGWNIPYEFNQADLNATLQFVQNHLDDMDIKKGVVWTCVRYMIGEIQYGGRVTDDFDKRLLNTYCKLWFQ
ENMFAQQFLFYKNYPIPKFQKLQEFVDYINALPNTDTPEIFGLHGNADITYQSKTAKAILDCVLNIQPKDAAVGGGETRE
SIVYKLSDDMLSKLPPDYIPFEVRARLQAMGQLQPMNIFLRQEIDRIQRVLSAVRTTLVDLKLAIDGTIIMNENLRDALD
CMFDARIPVSWQKISWDSSTLGFWFTELIERNGQFHNWLFNGRPNVFWMTGFFNPQGFLTAMRQEVTRAHKGWALDSVVL
YNDVTKFTKDDVTHSPPEGVYVYGLFLDGCGFDRRGLKLIEPKPKQLFEQLPVIHIYAVNNVQLPDTSKMYVCPIYKKPR
RTDLTYIASVYLKTSQMPEHWVLRGVALLCDVK

>FBgn0037726 [DROME]
MDPDEAQRRREECERKARRGEMDPRLEFTFQLLIDATQLPRHQLMDYIFEGDMLDEINQLFLPNMKNKLLWFYQETDDPE
PTPVPDPNKPGPSRSGVASSSSKTPQGGASPSGMPPPKHKKLFLTDGWTCAFTGVCIYIFRVNTSKQLPEEGFQKDLYCG
VIDAKNIGLVTSIERIVEFVFMQALAFPSLEGDEEDVSCGLIKGQLLPGLRSFCSALRVCEQVCDHHNVFADGCDMFEKI
DAVEEVKDMSKNQEFCAQLEERVNNWTKGILKILGESEQLRKENDHSGPQDELEYWKKRGAQFSQLLAHLQDKEVQFTLH
CLFLAGSRIIKQWKETDRKITFCYNEARDNSKFIQAMETCCHSLYLDDPVSMKESILSLLQTVRLIYSVSQFYNTSERTS
ALMVKITNQMIETCKSYITCRCKETIWSQDRNVIRTKLSNCIKLNHIYHETYYTVREQPFLPNQTPFGFSENFVFGKFDT
FCERLSKIISMFNLIDDYNHLFERRLEGLLLGEALEDASNHFEEAKKEVTSRKYDYLDHRNSDFNIDFERFIHKTNSLKD
TIATLIEKDFDTVWETPQCIRFLVRFEKVSEKIPLTRMDEKYTRILRYVEKEVDRILKTFRKQRDDPPLARNFPPIAGRI
HWCRALSLHITELMDAVMEHVVLSSLPMAKDLDVRYHNVLGILQEYEDEIVSIWLDQDVSVADACLLQPLLSLQGDKLFV
NLHPTIPLLIREAKMLAKLDIELPIVAATLMSRQQYFITIQDSLNCLIKMFLSTVRAVKLEVRPLFLPQLVRLTAMLKPG
LHTINWTNQNWTEFYERCKQAIESFDVLVARVHDIYSNRILHVLMWMQDVSLQILPADDEIWTVDEFLERSEEACRKAAI
ELNRKSQMVSEAVEEVLSLVDRATAAFKEIAGDDVITLFDAATPKGDNSGSGGRKPEDGGGGGGGAAAPSTSGGGGGGQQ
QDWSILWSCFENPLSLLSTTESLPKGMQDMVCNAVVEMRRYYSRKVIDVLIKVIRAALDTLRRRFIADENETVFKKPVFA
LHAQLQIPHVVIKPNLDELQDILVTAGKNITGIAKGVAQWSSGKDPPVRTAPLNSFAMFSKILSYQPQQVSMTVQPRVGR
NHNESTGGGKSRRRKIYCLASEERPQMPHMLKSFYSAIMDNKEVAKAVNQLASCTKNVKPEIQTYIKRWKPYHFLWKNDR
TTRQLMEFGLQEFETTLRCLSDLDANLLVEPDMEVFGQCVAVYNEKLKYGLAIEIKSCNHKIGQAMKKKYKKEMDYVYAV
INEMDRKLDRPIRDLDDVRMIMETLGKIREQEVDMELRIDPIEEAFNVLTRYEVQVEREQFDLVDNLRATFQNLLAGALQ
AQVKLLDMQPAFQDDLRTNLDNFKQDKISYVTEYRTAGPMQAGLTPREASDRLILFQNRFEGMWRRLQTYQSGEELFGLP
QTDYPELGQIRKELNLLQKLYKLYNDVIDRVSSYYDIPWNEVDIEEINNELMEFQNRCRKLPKGLKEWPAFHALKKTIDD
FNDMCPLLELMANKAMKPRHWQRIMDVTRYIFEFDSEGFSLKNILEAPLLKHKEDIEDICISAMKEKDIEAKLKQVTNEW
SVHELQFMSFNNRGELLLRGDTTAETIGQLEDSLMVLGSLLSNRYNAPFRKQIQQWVYDLSNSNEILERWLLVQNMWVYL
EAVFVGGDIAKQLPKEAKRFSKIDKSWQKIMQRAHETPGVVACCVGDDLLKQLLPHLQEQLEICQKSLSGYLERKRMMFP
RFFFVSDPALLEILGQASDSHTIQNHLLNIFDNTKSVKFHDVEYNKMMAIISSEGEMIQLDRAIRAEGSVETWLTQLLVT
AQASLHSIIRTAYATINDPNFTLLSFLEKAPAQIGLLGIQMVWTRDAEMALMRGRERKVMMETNNKFLEMLNTLIDQTTR
NLTKRERTNFETLITIHVHQRDIFDILCRMNIKSANDFEWLKQCRFYFKEDLDKTWISVTDVTFTYQNEYLGCTDRLVIT
PLTDRCYITLAQALTLSMGGAPCGPAGTGKTETVKDMGKTLAKYVVVFNCSDQMDYRGLGRIYKGLAQSGSWGCFDEFNR
IELPVLSVAAQQVAVVLTAKKEKRKTFLFTDGDTIEMNPEFGIFITMNPGYAGRKELPENLKIQFRTVAMMVPDRQIIIR
VKLASCGFLENITLARKFYTLYKLCEEQLTKQVHYDFGLRNILSVLRTLGAAKRRNSKDTESTIVMRVLRDMNLSKLIDD
DEPLFMSLVSDLFPNQTLEKTNYPELEAAILQQTDEASLVYHPPWVLKLIQLYETQHVRHGIMTLGPSGAGKTTCIHTLM
KAMTQMGDNHREMRMNPKAITAAQMFGRLDVATNDWTDGIFSALWRKTLKLKAGEHVWLVLDGPVDSIWIENLNSVLDDN
KTLTLANGDRLTMAPTVKIIFEPHNIDNASPATVSRNGMVYMSSSGLDSRPIVQAWLKNRAPGEKSTFSDLFDQTFVEVY
NWGVQMVKLQMPVLQCNIVQQMLFILEGLIPVKKEDEQAVSMSSKESHDANKRLEHQKHVEEARRQSIGSQIVEDLPPET
SIEEKEDTCTPEHLHRLYIFALAWGLGGYLSTSDRQRMNLFVKESFPQLDYPKGSAHENTIFDFFVSPAGVWQSWKTLVT
PYMYPELSTPDYLSILVPIVDNVRIDYLIGTIANQERAVMVIGEQGTGKTVIMKNFMKKMNVESYMGRSFNFSSATSPYQ
FQRTIESYVEKRVGVTFGPPGGRKLIVFIDDINLPEINEWGDQITNEIVRQSMDMKGFYSLEKPGDFTTIVDVQYVAAMG
LPGGGRNDIPSRLKRQFCVFNCNIPDNDSIDKIFRVIGEGHYNAKRGFVPEIRSLVKKLIVVTRHLWQRTREKLLPTPAK
FHYVFSLRDLSRIWQGMVGTLSTVITSESVLMALWKHECTRVFADRFTTFQDKEWFGSELACLVREELGDSHSQMILPNP
VFVDFMRDAPEPTGEEGEDTDMELPKVYEPVHSHEVLRERLVMFLAQFNEMVRGSGMDLVFFPDAMLHLVKISRIIRHPR
GSVMLVGVGGSGKQSLTKLASFIAGYKTFQIALTRSYNVANFLEDLKLLYRTCGVQGKGTTFLFTDMDIKEEGFLEYLNN
ILSSGVISNLFSRDEQAEIVQELTPVMKRENQRKTATPESVMDFFLARTCTNLHVAFCFSPVGETFRSRVQRFPALVSGC
TIDWLHPWPKDALVSVARHFLSHFEIECTPAVKEELVNALGSIQDIVAETSQEYFQRFRRATHVTPKSYLNFIAGYKNIY
QMKQQELRDGVEKMDTGLEKLKEASASVEILKKDLVVMEEELVEASKNAESVLVEVTERAMQAEIVKNQVLIVKDKAEAL
VACIAHEKALAEEKLEAAKPALEEAENALNTIKPAHIATVRKLGRPPHLIMRIMDCVLILFKRKLHPCIPDAGTPCPKPS
WQESLKMMASATFLLQLQNYPKDTINDEMIDLLQPYFRMEDYNMDMARRVCGDVAGLLSWTKAMSFFHSVNKEVLPLKAN
LTMQEARLKLAMDDLAGAEEQLREREEALQAVKDQYDKAVGEKQRLTDAANVCLRKMTAATALINGLSDEKHRWTNQSKE
FKIQLGKLVGDVLLATGFLSYCGPYNQEFRANLIKTWMGILKQKNIPFTTGLNIINMLVDSSTVSEWTLQGLPNDELSVQ
NALIATKSSSYPLLVDPQTQGKIWIKCKEDRNELQITSLNHKYFRTHLEDSLSLGRPLLIEDVGIDLDPVIDNVLEKNFI
KSGSIEKVLVGDKECDVMPGFMLYITTKLPNPAFSPEVSAKTSIIDFTVTMRGLEDQLLGRVILMEKSDLEAERVALFET
VMQNQRNMKELEANLLLRLSSSQGSLVDDEALIEVLRVTKTTAEEVNQKLKISEVTERKIMKAREEFRAVAKRGSILYFL
IVEMSNVNAMYQNSLKQFLVIFNHSITKSTKSSVTEERINIILRYLTYEVYKFTNRSLYERHKQLFTLMLAIKIDYHNGN
ISHEEFLTFIKGGASLDLNAVTPKPFRWILDITWLNLVEISKLETFSTVLQVIELNEKDWRCWYECEKPENEEIPCGYNA
ILDGFRKLLLIRSWCPDRTISQAKKYIEESLGPEYSEMQILDLEEMWLESEPRTPFVCLLSIGSDPTTQIGALAKQKSIV
LKSVSMGQGQEYHARKMIIESMAIGGWVLLQNVHLSLPFCSEIIDMLVESEHIDDSFRMWVTTEPHNEFPIGLLQMALKF
TNEPPQGIRASLKRSYQSFTQDFLDYTSATQWPPLLYTVAFLHTIVQERRKFGPLGWNIPYEFNQADFAASVQFIQNHLD
EMDPKKGVSWQTLVYMIGEVQYGGRVTDDFDKRLLTTFTSVWFCEPLLSNSFEFYKGYKVPGTKSLQGFIDYINSLPAYD
TPEVFGLHSNADITYQINSAKGILDTILSVQPKEGGGGGGETRESIVYQLADDMLRKLPAQYNAYEVRENLTRMGILLPM
NIFLRQEIDRMQRVIKRVHTCLCDLKLAIDGTIVMSPALKESLDAMYDARIPETWMKISWESTTLGFWYTELLERNGQFR
TWISTDRPKVFWMTGFFNPQGFLTAMRQEVTRAHKGWALDSVVLQNQITRYNKEDITEYPTEGVYVHGLFLEGASLDRRS
GKLIESKMKVLYEQMPVIYIYAINTTAGKDPKLYECPIYRKPQRTDLKYVGSIDFETEFNPKHWTLRGVALLCDIK

>AAC50699.1; AAK92217.1; AAL06603.1; BAB13429.2; BAB15543.1; CAA10563.1; ENSG00000039139 [HUMAN]
MFRIGRRQLWKHSVTRVLTQRLKGEKEAKRALLDARHNYLFAIVASCLDLNKTEVEDAILEGNQIERIDQLFAVGGLRHL
MFYYQDVEEAETGQLGSLGGVNLVSGKIKKPKVFVTEGNDVALTGVCVFFIRTDPSKAITPDNIHQEVSFNMLDAADGGL
LNSVRRLLSDIFIPALRATSHGWGELEGLQDAANIRQEFLSSLEGFVNVLSGAQESLKEKVNLRKCDILELKTLKEPTDY
LTLANNPETLGKIEDCMKVWIKQTEQVLAENNQLLKEADDVGPRAELEHWKKRLSKFNYLLEQLKSPDVKAVLAVLAAAK
SKLLKTWREMDIRITDATNEAKDNVKYLYTLEKCCDPLYSSDPLSMMDAIPTLINAIKMIYSISHYYNTSEKITSLFVKV
TNQIISACKAYITNNGTASIWNQPQDVVEEKILSAIKLKQEYQLCFHKTKQKLKQNPNAKQFDFSEMYIFGKFETFHRRL
AKIIDIFTTLKTYSVLQDSTIEGLEDMATKYQGIVATIKKKEYNFLDQRKMDFDQDYEEFCKQTNDLHNELRKFMDVTFA
KIQNTNQALRMLKKFERLNIPNLGIDDKYQLILENYGADIDMISKLYTKQKYDPPLARNQPPIAGKILWARQLFHRIQQP
MQLFQQHPAVLSTAEAKPIIRSYNRMAKVLLEFEVLFHRAWLRQIEEIHVGLEASLLVKAPGTGELFVNFDPQILILFRE
TECMAQMGLEVSPLATSLFQKRDRYKRNFSNMKMMLAEYQRVKSKIPAAIEQLIVPHLAKVDEALQPGLAALTWTSLNIE
AYLENTFAKIKDLELLLDRVNDLIEFRIDAILEEMSSTPLCQLPQEEPLTCEEFLQMTKDLCVNGAQILHFKSSLVEEAV
NELVNMLLDVEVLSEEESEKISNENSVNYKNESSAKREEGNFDTLTSSINARANALLLTTVTRKKKETEMLGEEARELLS
HFNHQNMDALLKVTRNTLEAIRKRIHSSHTINFRDSNSASNMKQNSLPIFRASVTLAIPNIVMAPALEDVQQTLNKAVEC
IISVPKGVRQWSSELLSKKKIQERKMAALQSNEDSDSDVEMGENELQDTLEIASVNLPIPVQTKNYYKNVSENKEIVKLV
SVLSTIINSTKKEVITSMDCFKRYNHIWQKGKEEAIKTFITQSPLLSEFESQILYFQNLEQEINAEPEYVCVGSIALYTA
DLKFALTAETKAWMVVIGRHCNKKYRSEMENIFMLIEEFNKKLNRPIKDLDDIRIAMAALKEIREEQISIDFQVGPIEES
YALLNRYGLLIAREEIDKVDTLHYAWEKLLARAGEVQNKLVSLQPSFKKELISAVEVFLQDCHQFYLDYDLNGPMASGLK
PQEASDRLIMFQNQFDNIYRKYITYTGGEELFGLPATQYPQLLEIKKQLNLLQKIYTLYNSVIETVNSYYDILWSEVNIE
KINNELLEFQNRCRKLPRALKDWQAFLDLKKIIDDFSECCPLLEYMASKAMMERHWERITTLTGHSLDVGNESFKLRNIM
EAPLLKYKEEIEDICISAVKERDIEQKLKQVINEWDNKTFTFGSFKTRGELLLRGDSTSEIIANMEDSLMLLGSLLSNRY
NMPFKAQIQKWVQYLSNSTDIIESWMTVQNLWIYLEAVFVGGDIAKQLPKEAKRFSNIDKSWVKIMTRAHEVPSVVQCCV
GDETLGQLLPHLLDQLEICQKSLTGYLEKKRLCFPRFFFVSDPALLEILGQASDSHTIQAHLLNVFDNIKSVKFHEKIYD
RILSISSQEGETIELDKPVMAEGNVEVWLNSLLEESQSSLHLVIRQAAANIQETGFQLTEFLSSFPAQVGLLGIQMIWTR
DSEEALRNAKFDKKIMQKTNQAFLELLNTLIDVTTRDLSSTERVKYETLITIHVHQRDIFDDLCHMHIKSPMDFEWLKQC
RFYFNEDSDKMMIHITDVAFIYQNEFLGCTDRLVITPLTDRCYITLAQALGMSMGGAPAGPAGTGKTETTKDMGRCLGKY
VVVFNCSDQMDFRGLGRIFKGLAQSGSWGCFDEFNRIDLPVLSVAAQQISIILTCKKEHKKSFIFTDGDNVTMNPEFGLF
LTMNPGYAGRQELPENLKINFRSVAMMVPDRQIIIRVKLASCGFIDNVVLARKFFTLYKLCEEQLSKQVHYDFGLRNILS
VLRTLGAAKRANPMDTESTIVMRVLRDMNLSKLIDEDEPLFLSLIEDLFPNILLDKAGYPELEAAISRQVEEAGLINHPP
WKLKVIQLFETQRVRHGMMTLGPSGAGKTTCIHTLMRAMTDCGKPHREMRMNPKAITAPQMFGRLDVATNDWTDGIFSTL
WRKTLRAKKGEHIWIILDGPVDAIWIENLNSVLDDNKTLTLANGDRIPMAPNCKIIFEPHNIDNASPATVSRNGMVFMSS
SILDWSPILEGFLKKRSPQEAEILRQLYTESFPDLYRFCIQNLEYKMEVLEAFVITQSINMLQGLIPLKEQGGEVSQAHL
GRLFVFALLWSAGAALELDGRRRLELWLRSRPTGTLELPPPAGPGDTAFDYYVAPDGTWTHWNTRTQEYLYPSDTTPEYG
SILVPNVDNVRTDFLIQTIAKQGKAVLLIGEQGTAKTVIIKGFMSKYDPECHMIKSLNFSSATTPLMFQRTIESYVDKRM
GTTYGPPAGKKMTVFIDDVNMPIINEWGDQVTNEIVRQLMEQNGFYNLEKPGEFTSIVDIQFLAAMIHPGGGRNDIPQRL
KRQFSIFNCTLPSEASVDKIFGVIGVGHYCTQRGFSEEVRDSVTKLVPLTRRLWQMTKIKMLPTPAKFHYVFNLRDLSRV
WQGMLNTTSEVIKEPNDLLKLWKHECKRVIADRFTVSSDVTWFDKALVSLVEEEFGEEKKLLVDCGIDTYFVDFLRDAPE
AAGETSEEADAETPKIYEPIESFSHLKERLNMFLQLYNESIRGAGMDMVFFADAMVHLVKISRVIRTPQGNALLVGVGGS
GKQSLTRLASFIAGYVSFQITLTRSYNTSNLMEDLKVLYRTAGQQGKGITFIFTDNEIKDESFLEYMNNVLSSGEVSNLF
ARDEIDEINSDLASVMKKEFPRCLPTNENLHDYFMSRVRQNLHIVLCFSPVGEKFRNRALKFPALISGCTIDWFSRWPKD
ALVAVSEHFLTSYDIDCSLEIKKEVVQCMGSFQDGVAEKCVDYFQRFRRSTHVTPKSYLSFIQGYKFIYGEKHVEVRTLA
NRMNTGLEKLKEASESVAALSKELEAKEKELQVANDKADMVLKEVTMKAQAAEKVKAEVQKVKDRAQAIVDSISKDKAIA
EEKLEAAKPALEEAEAALQTIRPSDIATVRTLGRPPHLIMRIMDCVLLLFQRKVSAVKIDLEKSCTMPSWQESLKLMTAG
NFLQNLQQFPKDTINEEVIEFLSPYFEMPDYNIETAKRVCGNVAGLCSWTKAMASFFSINKEVLPLKANLVVQENRHLLA
MQDLQKAQAELDDKQAELDVVQAEYEQAMTEKQTLLEDAERCRHKMQTASTLISGLAGEKERWTEQSQEFAAQTKRLVGD
VLLATAFLSYSGPFNQEFRDLLLNDWRKEMKARKIPFGKNLNLSEMLIDAPTISEWNLQGLPNDDLSIQNGIIVTKASRY
PLLIDPQTQGKIWIKNKESRNELQITSLNHKYFRNHLEDSLSLGRPLLIEDVGEELDPALDNVLERNFIKTGSTFKVKVG
DKEVDVLDGFRLYITTKLPNPAYTPEISARTSIIDFTVTMKGLEDQLLGRVILTEKQELEKERTHLMEDVTANKRRMKEL
EDNLLYRLTSTQGSLVEDESLIVVLSNTKRTAEEVTQKLEISAETEVQINSAREEYRPVATRGSILYFLITEMRLVNEMY
QTSLRQFLGLFDLSLARSVKSPITSKRIANIIEHMTYEVYKYAARGLYEEHKFLFTLLLTLKIDIQRNRVKHEEFLTLIK
GGASLDLKACPPKPSKWILDITWLNLVELSKLRQFSDVLDQISRNEKMWKIWFDKENPEEEPLPNAYDKSLDCFRRLLLI
RSWCPDRTIAQARKYIVDSMGEKYAEGVILDLEKTWEESDPRTPLICLLSMGSDPTDSIIALGKRLKIETRYVSMGQGQE
VHARKLLQQTMANGGWALLQNCHLGLDFMDELMDIIIETELVHDAFRLWMTTEAHKQFPITLLQMSIKFANDPPQGLRAG
LKRTYSGVSQDLLDVSSGSQWKPMLYAVAFLHSTVQERRKFGALGWNIPYEFNQADFNATVQFIQNHLDDMDVKKGVSWT
TIRYMIGEIQYGGRVTDDYDKRLLNTFAKVWFSENMFGPDFSFYQGYNIPKCSTVDNYLQYIQSLPAYDSPEVFGLHPNA
DITYQSKLAKDVLDTILGIQPKDTSGGGDETREAVVARLADDMLEKLPPDYVPFEVKERLQKMGPFQPMNIFLRQEIDRM
QRVLSLVRSTLTELKLAIDGTIIMSENLRDALDCMFDARIPAWWKKASWISSTLGFWFTELIERNSQFTSWVFNGRPHCF
WMTGFFNPQGFLTAMRQEITRANKGWALDNMVLCNEVTKWMKDDISAPPTEGVYVYGLYLEGAGWDKRNMKLIESKPKVL
FELMPVIRIYAENNTLRDPRFYSCPIYKKPVRTDLNYIAAVDLRTAQTPEHWVLRGVALLCDVK

>estExt_Genewise1.C_sca_470144 [LOTGI]
MDKFMGENGMKRLMFYYQEPEAEKEHDHVRLGPPTTKVVKSTKPKVFIAEGSDIPLRGIGLIFTKCTQTGVAITDINITK
EVNFTRLDANTEGANGRGLLKAVEDILSRIFIPALKKIDNGWGQLNDKRAGNQVRTDFLNSLDSFVSVLVGAQESLQQKV
ELKPCEGYDLNKIHTPNDYMTVANSTESLESIEACMRVWIKQIEQVLAESEQMRREADDIGPRAELDHWKKRMSKFNYLV
DQIKGHDVKAVLGVLMAAKSKMIKTWQELDRRITDTANEAKDNVKFLYTLEKFCDPLYNSDPVGMLDGIPGLINAIRMIH
SISQYYNTSERMTSLFVKITNQMITACKAYITNDRSETVWSQPIDIVKKKLNDCIRLNAEYQDCFHKTKAKLEKMPNERP
FDFSEMYIFGKFDTFTRRLKKIIEMFDTMEMYSHLAESKIEDMETQASKFNVIVTAMKKKPYDYLDQRKMEFDQDFEDFK
RQIQQLHSNILQFMDNRFEKISSTQRALMLLRKFERLNLPNLGISDKYQRILSHYGKDIENVSRLYQKNKTDPPVARDLP
PIAGKIAWARQLFRRIQEPMEVFQEHPQILQTNEAKKIIKNFNKLAKVLLEFEVLYHRGWIRQVEAIKSGLQASLLVQVV
HPESTSKELFLNFDPQILSMIRETDCMGRLGLDIPPMAIKMRAKQAEYKDHYNALQMMLDENQRVRAKIPVAFESLMGQH
LAHVDEAIEPGITTLNWMSLGIDDYIKNVYAALADLELLMDRAHDVTEFRIDAILKEMASTKLCELPEDEPWTVEKFLEN
TQMLCAKGAQILQTKSQTVEEAANELINMLVNSEPEAVEGDESEEEEGRQFFRTKQTGEETERSKSAAGSRQSARPLSSK
ALSVAKKKREMRENLEESAMELLIHFNNRNLDALLRATRYTLESLRKRITSSSMAHYIGMDTSYGDSKKDSRPFFRTSAV
LAIPNIVMQPALDEVQQALNKTVQTIISVSKGVSQWSKERKRRAKPQLLDASMSGVGEYSFERRASAISMMSEGSKRLEG
EATATSLTIQQQNKNYFKSVSDNKEIAKLASLLSTSINSTKKEITTALEKFSHYHSIWAKDRDDELEEFMKDDPKLSEFE
AKIHHYNELEKQIMSEPEYYDVGAIALYTEKLKLGLTTETRAWRLHYGKACDNKYQNEMEEIFNFIEDMTKRLNRPIKDL
DDIRFSMQALKEIRENEIRIDMSLAPIEESYALMNKHDLPVVKEDAEKCDTMRYSWEKLNAQASTVQSHLLEIQPNFRGN
LIENVKIFIEDCDNFYDDYDKNGPMVPGVEPREASDRLIVFQNQFDTLYRKYQTYTGGEELFGLPVTEYPQLHTIRKELN
LLQKLYGLYNDVIDTVHGYYDILWQEVNIEKITQELQDFQTRCRKLPKALKDWPAFDDLKKTIDDFNEMVPLLELMANKA
MKNRHWQRMSDLTSHVFDIESEAFTLRNILEAPLLKYKEEIEDICISAVKEKDIEAKLKQVIADWSSKEFTFGSFKTRGE
LLLRGDTTSEIVSIMEDSLMVLSSLLSNRYNAPFKKNIQQWVQNLTNSSEIIENWMTVQNLWVYLEAVFVGGDIAKQLPK
EAKRFSNIDKSWVKIMTKAHETPQVVQCCVGDETLMQLLPHLLEQLELCQKSLTGYLEKKRLSFPRFFFVSDPALLEILG
QASDPHTIQAHLLSIFDNTKRVKFHDKFVDNILSIISSEEEVIELEKHVKAEGNVEVWLMSLLQMSQKSVHGVIRTAAMA
IQDSSFNLLEFLNMFPAQIGLLGIQMIWTRDSTEALTNVKYDKKIMAQTNQAFLDLLNKLIAQTTQELSKRDRTKFETLI
TIHVHQRDIFDELCRRNIKSPMDFEWLKQSRFYFIEDQDKCLISITDVDFIYQNEFLGCTERLVITPLTDRCYITLAQAL
GMSMGGAPAGPAGTGKTETVKDMGRCLGKYVVVFNCSDQMDFRGLGRIFKGLAQSGSWGCFDEFNRIDLPVLSVAAQQIA
IVLSSKKERKKNFIFTDGDNVEMNPEFGIFLTMNPGYAGRQELPENLKINFRTVAMMVPDRQIIIRVKLAACGFIDNIVL
ARKFYTLYKLCEEQLTKQVHYDFGLRNILSVLRTLGANKRLNPTDTEQTIVMRVLRDMNLSKLVDQDEPLFLSLINDLFP
GITLDKAGYPELEKAIADNVADAKLINHPAWSLKLVQLFETQRVRHGMMALGPSGAGKTCCIHMLMKAMSDIGEPHKEWR
MNPKAITAPQMFGRLDVATNDWTDGIFSTLWRRTTRVKKGEHIWLVLDGPVDAIWIENLNSVLDDNKTLTLANGDRIPMA
PNCKIIFEPHNIDNASPATVSRNGMVYMSSSGLHWEPILKGWLLSRPSFETNIILELFQTSFPAILRYAVQNLVFKMDVL
EAFIIAQATKLMSGLIPVKDEKEGHYSQEHYERLYIFTVMWSVGAFLELDDRAKLEEFIRKNEDFKLDLPDIPSGSDATI
FDYCVDADGNWIHWNQKVKDYTYPSDYTPEYCNILVPNVDNVRTEFLIHTICKQEKAVLLIGEQGTAKTVMITNYMNQYN
PEEHLAQSVNFSSATTPLLFQRTIESYVDKRVGTTYGPPAGKKMTVFIDDINMPVINEWGDQIANEIVRQLMETHGFYNL
EKPGDIINLVDMQFCAAMIQPGGGRNDIPQRLKRQFAIFNCTLPSNSSIDKIFSVIGCGHFCAERGFTENVRNLVKQLVP
VTRRLWQLTKIKMLPTPAKFHYIFNLRDLSRIWQGMLNTESSVITSPELLMGLWKHECCRVIADRFVNPEDTAWIDKTLK
RIVAEDLGEDHLDLVNPTLYFSDFLRDAPEATGDEPDDADFDMPKVYEPIESLDQLKERLSMFLQQYNDSIRGAGMDLVF
FNDAMIHLLKVSRIIRTPRGHALLVGVGGSGKQSLTRLASFIAGYKTFQITLTRSYNVSNLLEDLKYLYRTAGQQGKGIT
FIFTDQEIKDEGFLEYLNNMLSSGVVANLFARDEMDEILGELVPIMKKEFPRRPPSNENLYEYYLSRVRNNLHISLCFSP
VGEKFRQRALKFPGLISGCTMDWFQRWPKDALIAVAHHFLSEFEIVCSEEVKLQIIHSMGTIHDGVAENCTDYFQRYRRS
THVTPKSYLSFINGYKTIYANKKMEIGELAERMNTGLSKLIEASEAVAELKVELAEKEKELAIASEKAEKVLKEVTVKAQ
AAEKVKNQVQKVKDKAQAIVDMIDRDKEVAERKLEAARPALEEAEAALNTIKPADIATVRKLGRPPHLIMRIMDCVLLLF
QNKVLPVTVDADKPEYIKPSWGESLKLMAGTNFLQALVTFPKDSINDETVEFLAPYFDSEDYTLETAKRVCGNVAGLAAW
TKAMSYFFEINKEVLPLKANLIVQQSKLNSAMADLNAAQETLDAKEKELAVVRAEYEKAMSEKQALVEDAETCRRKMNAA
SALIDGLAGEKERWTEQSREFKAQIGRLVGDVLICTAFLSYSGPFNQDFRILLNKNWMKELKTRKIPYSANLNVTTMLTD
PTTIGEWNLQGLPSDELSIQNGIIVTKAARYPLLIDPQGQGKSWIKNREGKNEMQITSLNHKYFRQHLEDSMSLGRPLVI
EDVGEELDPALDNVLEKNFIKVGSTLKVKVGDKECDIMKGFTLYITTKLPNPSYTPEISAGTSIIDFTVTMKGLEDQLLG
RVILTEKAELESERVNLMEEVTSNKRKMKELEDNLLFRLTSTQGSLVDDEDLINVLNITKVTADDVSQKLKNAAETEIKI
NTAREEFRPVATRGSILYFLITEMSLVNVMYQTSLRQFLGLFDRSLARSIKSPITQKRILNIIEFMTYEVYRYAVRGLYE
KDKLTFTLLLALKIDLQAGKIKHEEFMTLIKGGASLDLNVVTPKPHKWIVDLTWLNLVELSNLHQFSGILDQVSRNEKLW
KQWFDKDSPEEEIIPDGYNNSLDVFRRLLLVRSWCPDRTLPQAKKYIADTLGDKYAEGVILDTEKMWQESDNRNPLVCLL
SMGSDPTTSIEALAKKHRIECKAISMGQGQEVHARRLTSFGVQNGGWLLLQNCHLSLDFVVEVMDTIIETESIHDEFRLW
VTTEEHLKFPISFLQMAIKFTNEPPQGIKAGLKRTYTNITQDFLDISNMPQWKPMLYAVGFLHTIVQERRKFGPLGWNIP
YEFNTADYNASVQFVQNHLDDMDIKRGVTWTCVRYMLGEIQYGGRVTDDFDKRLLNTFCTEWFDEKMFNSNFSFSKGYVI
PKCQKIAEYHEFINDLPNNDSPEVFGLHGNADITYQSNTAKTSLDTILSIQPKDSSSGGGETRESIVSRLADDMLDKLPP
DYVPFEVSNALKKMGEYQPINIFLRQEIDRMQRVISLVRTTLQDLKLAIEGTIIMSENLRDALDSMYDARIPKSWSKVSW
DSSTLGFWFTELIDRNQQFHTWCFDGRPLSFWMTGFFNPQGFLTAMRQEVTRAHKGWALDSVILSNDVTKYQNKEDIPAP
PTEGVYVYGLFLEGAGWDKRNNKLCEPRPKQLFDNMPIIHITAVNSTGGPTYDVRTMYVCPIYKKPRRTDLTYIADVTLK
CAQSQSQSPAHWIMRGVALLCDIK

>fgeneshTA2_pg.C_scaffold_12000280 [TRIAD]
MPTDDTSRKIVGRNTNPSQRHRHLRKGQAMVDREKNRPRLQQHTLVTGETIKDKQQKAREEREAKRASLDARHDFILQNV
ANALNIDYTEVEDSVLEGSQIAEMDKFFEIDGAAHLIFFYQELVIPYGDNAVEYVRLGPGGATKIKTSKYKLYITNGKDD
KLSGICMFFLRPDNTKPINMENITKDVVFGSIDCREGGLLKAIEKLLSDLYIPALTNQCEWGDLSSRQRRVEFLVSLDSF
VNILAGAESSLKDTVVLKECETVDLSGMTQPTDYVSAANSSDTLESVEIHVQVWIKQIEQVLAESEQMRKEADDIGPKVE
LEHWKKRMARFNSLLDQIKGVECKAAIGVLHAGKSKLLKIWRDLDTRITDAANEAKDNVKFLYTLEKSCEPLYSCDPVAM
VDAVPGLINAIRMIHSISRYYNTSERMTSLFVKVTNQMITACRAYITNNGSAKIWDQERPDLIEKLNACIRLNEEYQRSF
QRAKQRLEEIPNERQFEFSEMYIFGKFDTFTRRLKKIIEMMNIIEQYQCLSTSKIEGMENMAAKFQVILTTMKKKPYDIL
DQRKMDYDSDFEEFKRQIHDLESQIKLFMDQSFDKIHNTQRALYLMKKLEALGLPNLDIEEKYEKIFFHFGRDVEATQKL
YQKHKADPPVGRDLPPIAGKIAWVRQLYRRIQDPMSVFKTFPRILQSQEAKRIIKNYNKVAKVLLEYEMIYYHGWHKQIE
AAKSGLHASLLVRHPDTGELFVNFDPQILTLIRETDCIGRLELEIPEVAASLKERQASLKESYHILELLLSENKRVRSKI
PSNFETLLMPHLATIDAALEPGLSMLTWTSMNLMSYVKQVQEKLQELELLIDRANDLVKCRIQALLTDMSNVQLCELPED
EPWSIAEFVEKTQALCNRGAALLEAKSAQVEEAANELVDMLWVPDEDDEVKELELERAESSFSDKPDTAAQDSDIEAPDT
PSLRSNSKIGSPITAAGRAIQRRKEMRDNLKMAAQELISHFNQSNLNALLQVTRSILDAIKRRVTISTRSYIDRGDVKRS
LSATSYEVRRNEKVPCFRVKAVLSIPNVVMQPTLEEVQQAVNRACHHVLSVSRNVSQWGQERRRILIDRDHDKSGIYESQ
AMRSRSVSNAASDDSRTDISAIRSRGSKNNQGEGAGDTMTLGSTIEPKKNYYKNIAENKDIAKQVSMLSTAIMSTKKDIT
TALEAFYCYETLWQKDREEAIKEFIEGNPNLTEFEAEILYYQRMEKEIVGLPESYNVGAIALVTDTLKLSLTSETKAWKM
LLGRRANLKYRTEMEDIFMFIDDLTKRLSRPIKDLEDVRNAMAALKEIRNSEIRIDMSIPPIEESYAMLHKYQLLVEKDE
AERVDTLRYSWERLLTLAAEIQTQLIVIQPEFKARLLTNVEVYALDTNKFVDEFRLTGPMVVGIPPGEASDRLIIFQNRF
DTLWRKFVTYSGGEELFGLPVTEYPDLLQIKKELYLLQKLYSLYNDVIDTINGYYDIPWADVNIEKINIELQEFQNRCRR
LPRALKDWPAYNDLRKKIDDFNESCPLLELMTNRAMKRRHWDRIAQLTNHVFDVDSDTFLLRNIMEAPLLEHKEDIEDIC
ISATKEKDIEAKLKLIVNEWSTQELKFSTFKSRGELLLRGDHTSEIVSLMEDSLMILGSLMSNRYNAPFKKDIQSWVQKL
SNTTDIIEDWLQVQNLWIYLEAVFVGGDIAKQLPKEAKRFQNIDKSWVKIMTRAHENVNVVVCCVGDETLGQLLPHLQEQ
LELCQKSLSGYLEKKRLVFPRFFFVSDPALLEILGQASDSHTIQAHLLGIFDNVKSVQFHEKDYDRILSVSSREGESIEL
DKSVVAQGSVELWLTNLLNTVHRSVHGIIRQAHVAINDQNFNLIEFLNIFPAQIGLLGLQMIWTRDAQDALRNAKQDRRI
MGETNQNFISILNVLIDMTTKDMSKMERTKYETLITIHVHQRDIFDDLVRQHIRSPSDFEWLKQSRFYFNEDLDKCIISI
TDVDFQYQNEYLGCTERLVITPLTDRCYITLSQALGMSLGGAPAGPAGTGKTETTKDMGKALGKYVVVFNCSDQMDYRGL
GRIFKGLAQSGSWGCFDEFNRIDLPVLSVAAQQISVVLTSKKERRKHFIFTDGDNVDLSPEFGIFLTMNPGYAGRQELPE
NLKINFRTVAMMVPDRQIIIRVKLASCGFLDNVNLARKFYTLYKLCEEQLTKQVHYDFGLRNILSVLRTLGAAKRSNPHD
GESTTVMRVLRDMNLSKLVDEDEPLFLSLINDLFPGINLDKAGYPELESAIDNQVELSGLISHPSWKLKLIQLFETQKVR
HGMMALGPSGAGKTCCIHTLMKAMTECGQPHREMRMNPKAITASQMFGRLDVATNDWTDGIFSTLWRKTLRTRKGEHIWL
VLDGPVDAIWIENLNSVLDDNKTLTLANGDRIPMSPNCKIIFEPHNIDNASPATVSRNGMVYMSSSGLDWNPILEGWLKS
RTPQEAETLRSLFSHTFAEIYQFVNQNLEAKMNVLECNYIFQAIRLLDGLIPDKDDVGNVSPLQLEHLYTFAIMWSLGAL
LELDHRAKLETFMKEQGKLSLPPADEDNHETIFEYMVDSQGQWQHWSTRVEEYHYPKDRTPDYLSILVPNIDNVRTDFLI
QTIAKQNIAVLLIGEQGTAKTVMVKSYMSRYDPEKHLSKSFNFSSATTPLLFQRTIESYVDKRMGSTFGPPAGKKMTVFI
DDINMPVINEWGDQITNEIVRQLIEFNGFYSLEKAGDFTNIVDLQFIAAMIHPGGGRNDIPSRLKRHFCIFNSTLPSNQS
IDKIFGVIGTGHFCIERGFKPEIIDLAAKLVTVTRRLWQLTKVKMLPTPAKFHYIFNLRDLSRIWQGMLNSIASVVNSQG
ILLQLWRHECQRVISDRFINTQDQDWFNRTLIRVAEEDLDMDISIEPYFVDFLRDAPEVLGDEPDDADLDAPKIYEPIPS
FEILEERLRMFMVQYNETIRGSGLDLVFFRDAMIHLMRISRVIRTARGNVLIVGVGGSGKQSLTRLASFIAGYKTFQITL
TRSYNANNFLDDLKVLYRIAGFQGHGTTFIFTDQDIKDESFLEYLNNVLSSGELSNLFARDELDEICTDLIPVMKKEYPR
RPPTPENLYDYFLTRAKHNLHVVLCFSPVGDKFRTRTLKFPGLISGCTMDWFSRWPKDALIAVADHYLSSFDISCTSEVK
RQVVQAMGVFHDGVAESCTDYFQRYRRATHVTPKSYLSFINSYKIVYYDKRKDIGELAKRMNVGLDKLLEASESVHSLSK
ELAIKEKELAIASEKADDVLKEVTASAHAAEKVKTQVQKVKDKAQAIVDTIEKDKNIAEAKLEAARPALEEAEAALQTIK
PSHIATVRKLQKPPHLIMRIMDCVLLLFMRSMDKVHVDLDRPQFTKPSWAESLKLMGGSSFLSGLQNFPKDSINEETVEL
LEPYITQDDYNNDNAKRVCGDVAGLCSWTKAMAYFFGINKEVLPLKANLIIQQARYDSAMQDLQKAQSDLDEKQRELDEV
QALYEAAVKEKQDLINDAETCRRKMQAATALIEGLAGERQRWTQQSKEFESEIGRLVGDVLLCTAFLSYAGPFNQEFRSI
LSRNWQREMRIKKIPFTLNLNISGMLVDNTEVSEWLIQGLPNDDLSIQNGIIVTKATRYPLLIDPQGQGKIWVKNREANS
DLMITFLNHKYFRSHLEDSLSLGRPLLIENVGEELDPALDNILEKNFIRTGSTPKVKVGDKEVDVLPGFKLYITTKLANP
SYTPEISARTSMIDFTVTMKGLEDQLLGRVILTEKEELEAERSKLMEEVTANKRKMKELEDNLLYRLTSIQGSLVDDESL
IIVLGNTKRTAEDVSQKLAIAAETEVKINAAREEFRPVATRGSILYFLIVEMSMVNCMYQTSLRQFLGIFDISITQSAKS
PITSKRIGNIIEYLTYAVFKYSCRGLYESHKFLFTLLLALKIDLQNNKIKREEFHTLIKGGAALDLKACPPKPSKWILDM
TWLNLVELSKLPQFADILNQISRNEKAWKIWFDSDAPEEAQMPDGYQNSLDTFRKLLLIRSWCLDRTIAQARKYIASSLG
ERYAEGVILDLEQMWEESDARIPLVCLLSTGSDPTPQIEALAKRNKLDCRAISMGQGQEIHARRLLQQSIASGGWVLLQN
CHLGLNFMEELLTIMIDTESLHDSFRLWMTTEVHPSFPIGLLQISIRFTNEPPQGVKAGIKRTYAGISQDQLDINSMPQW
KPMLYGIAFLHTTVQERRKFGPLGWNIPYEFNQADFTSTIQFVQNHLDDMDIKKGVSWNTIRYMIGEVHYGGRVTDDYDK
RLLNTFGKVWFNDTMFSSSFTFYKGYAIPKSNTISQYMEFIDTIPLVDTPEVFGLHPNADITYQSNMAQGVLSTILSIQP
KDSATGGGETRESVVYRLADDMLEKLPKDYIPHEVKERIQIMGPLSPMNIFLRQEIDRMQRVIAIVRQTLNDLKLAIDGT
IIMSENLRNALDNMYDARVPTLWKKISWESSTLGFWFTELLERNQQFHTWCFDGRPNAFWMTGFFNPQGFLTAMRQEVTR
AHKGWALDNVTLQNDVTKHYKDDVNSAPSEGVYVYGLYLEGSGWDRRGCKLVEPPAKVLYTPLPVIHIYASNTAVQRDNR
IYECPIYKKPKRTDLTYIASVDLKTNQVPEHWILRGVALLCDIK
