# Supplementary material for: OMA standalone: orthology inference among public and custom genomes and transcriptomes
Source: Genome Res. 2019 Jul;29(7):1152–63. doi: 10.1101/gr.243212.118 (PMC6633268; doi:10.1101/gr.243212.118)
Supplement: Supplemental Material [file supp_gr.243212.118_Supplemental_Data.zip › orthologous_groups/OMA/OG110.fa]

>AAB46357.2; AAC51105.1; AAD29127.1; AAM49151.1; AAP22330.1; AAP22355.1; AAS02019.1; EAL24410.1; EAL24411.1; ENSG00000189056 [HUMAN]
MERSGWARQTFLLALLLGATLRARAAAGYYPRFSPFFFLCTHHGELEGDGEQGEVLISLHIAGNPTYYVPGQEYHVTIST
STFFDGLLVTGLYTSTSVQASQSIGGSSAFGFGIMSDHQFGNQFMCSVVASHVSHLPTTNLSFIWIAPPAGTGCVNFMAT
ATHRGQVIFKDALAQQLCEQGAPTDVTVHPHLAEIHSDSIILRDDFDSYHQLQLNPNIWVECNNCETGEQCGAIMHGNAV
TFCEPYGPRELITTGLNTTTASVLQFSIGSGSCRFSYSDPSIIVLYAKNNSADWIQLEKIRAPSNVSTIIHILYLPEDAK
GENVQFQWKQENLRVGEVYEACWALDNILIINSAHRQVVLEDSLDPVDTGNWLFFPGATVKHSCQSDGNSIYFHGNEGSE
FNFATTRDVDLSTEDIQEQWSEEFESQPTGWDVLGAVIGTECGTIESGLSMVFLKDGERKLCTPSMDTTGYGNLRFYFVM
GGICDPGNSHENDIILYAKIEGRKEHITLDTLSYSSYKVPSLVSVVINPELQTPATKFCLRQKNHQGHNRNVWAVDFFHV
LPVLPSTMSHMIQFSINLGCGTHQPGNSVSLEFSTNHGRSWSLLHTECLPEICAGPHLPHSTVYSSENYSGWNRITIPLP
NAALTRNTRIRWRQTGPILGNMWAIDNVYIGPSCLKFCSGRGQCTRHGCKCDPGFSGPACEMASQTFPMFISESFGSSRL
SSYHNFYSIRGAEVSFGCGVLASGKALVFNKDGRRQLITSFLDSSQSRFLQFTLRLGSKSVLSTCRAPDQPGEGVLLHYS
YDNGITWKLLEHYSYLSYHEPRIISVELPGDAKQFGIQFRWWQPYHSSQREDVWAIDEIIMTSVLFNSISLDFTNLVEVT
QSLGFYLGNVQPYCGHDWTLCFTGDSKLASSMRYVETQSMQIGASYMIQFSLVMGCGQKYTPHMDNQVKLEYSTNHGLTW
HLVQEECLPSMPSCQEFTSASIYHASEFTQWRRVIVLLPQKTWSSATRFRWSQSYYTAQDEWALDSIYIGQQCPNMCSGH
GSCDHGICRCDQGYQGTECHPEAALPSTIMSDFENQNGWESDWQEVIGGEIVKPEQGCGVISSGSSLYFSKAGKRQLVSW
DLDTSWVDFVQFYIQIGGESASCNKPDSREEGVLLQYSNNGGIQWHLLAEMYFSDFSKPRFVYLELPAAAKTPCTRFRWW
QPVFSGEDYDQWAVDDIIILSEKQKQIIPVINPTLPQNFYEKPAFDYPMNQMSVWLMLANEGMVKNETFCAATPSAMIFG
KSDGDRFAVTRDLTLKPGYVLQFKLNIGCANQFSSTAPVLLQYSHDAGMSWFLVKEGCYPASAGKGCEGNSRELSEPTMY
HTGDFEEWTRITIVIPRSLASSKTRFRWIQESSSQKNVPPFGLDGVYISEPCPSYCSGHGDCISGVCFCDLGYTAAQGTC
VSNVPNHNEMFDRFEGKLSPLWYKITGAQVGTGCGTLNDGKSLYFNGPGKREARTVPLDTRNIRLVQFYIQIGSKTSGIT
CIKPRTRNEGLIVQYSNDNGILWHLLRELDFMSFLEPQIISIDLPQDAKTPATAFRWWQPQHGKHSAQWALDDVLIGMND
SSQTGFQDKFDGSIDLQANWYRIQGGQVDIDCLSMDTALIFTENIGKPRYAETWDFHVSASTFLQFEMSMGCSKPFSNSH
SVQLQYSLNNGKDWHLVTEECVPPTIGCLHYTESSIYTSERFQNWKRITVYLPLSTISPRTRFRWIQANYTVGADSWAID
NVVLASGCPWMCSGRGICDAGRCVCDRGFGGPYCVPVVPLPSILKDDFNGNLHPDLWPEVYGAERGNLNGETIKSGTSLI
FKGEGLRMLISRDLDCTNTMYVQFSLRFIAKSTPERSHSILLQFSISGGITWHLMDEFYFPQTTNILFINVPLPYTAQTN
ATRFRLWQPYNNGKKEEIWIVDDFIIDGNNVNNPVMLLDTFDFGPREDNWFFYPGGNIGLYCPYSSKGAPEEDSAMVFVS
NEVGEHSITTRDLNVNENTIIQFEINVGCSTDSSSADPVRLEFSRDFGATWHLLLPLCYHSSSHVSSLCSTEHHPSSTYY
AGTMQGWRREVVHFGKLHLCGSVRFRWYQGFYPAGSQPVTWAIDNVYIGPQCEEMCNGQGSCINGTKCICDPGYSGPTCK
ISTKNPDFLKDDFEGQLESDRFLLMSGGKPSRKCGILSSGNNLFFNEDGLRMLMTRDLDLSHARFVQFFMRLGCGKGVPD
PRSQPVLLQYSLNGGLSWSLLQEFLFSNSSNVGRYIALEIPLKARSGSTRLRWWQPSENGHFYSPWVIDQILIGGNISGN
TVLEDDFTTLDSRKWLLHPGGTKMPVCGSTGDALVFIEKASTRYVVSTDVAVNEDSFLQIDFAASCSVTDSCYAIELEYS
VDLGLSWHPLVRDCLPTNVECSRYHLQRILVSDTFNKWTRITLPLPPYTRSQATRFRWHQPAPFDKQQTWAIDNVYIGDG
CIDMCSGHGRCIQGNCVCDEQWGGLYCDDPETSLPTQLKDNFNRAPSSQNWLTVNGGKLSTVCGAVASGMALHFSGGCSR
LLVTVDLNLTNAEFIQFYFMYGCLITPNNRNQGVLLEYSVNGGITWNLLMEIFYDQYSKPGFVNILLPPDAKEIATRFRW
WQPRHDGLDQNDWAIDNVLISGSADQRTVMLDTFSSAPVPQHERSPADAGPVGRIAFDMFMEDKTSVNEHWLFHDDCTVE
RFCDSPDGVMLCGSHDGREVYAVTHDLTPTEGWIMQFKISVGCKVSEKIAQNQIHVQYSTDFGVSWNYLVPQCLPADPKC
SGSVSQPSVFFPTKGWKRITYPLPESLVGNPVRFRFYQKYSDMQWAIDNFYLGPGCLDNCRGHGDCLREQCICDPGYSGP
NCYLTHTLKTFLKERFDSEEIKPDLWMSLEGGSTCTECGILAEDTALYFGGSTVRQAVTQDLDLRGAKFLQYWGRIGSEN
NMTSCHRPICRKEGVLLDYSTDGGITWTLLHEMDYQKYISVRHDYILLPEDALTNTTRLRWWQPFVISNGIVVSGVERAQ
WALDNILIGGAEINPSQLVDTFDDEGTSHEENWSFYPNAVRTAGFCGNPSFHLYWPNKKKDKTHNALSSRELIIQPGYMM
QFKIVVGCEATSCGDLHSVMLEYTKDARSDSWQLVQTQCLPSSSNSIGCSPFQFHEATIYNSVNSSSWKRITIQLPDHVS
SSATQFRWIQKGEETEKQSWAIDHVYIGEACPKLCSGHGYCTTGAICICDESFQGDDCSVFSHDLPSYIKDNFESARVTE
ANWETIQGGVIGSGCGQLAPYAHGDSLYFNGCQIRQAATKPLDLTRASKIMFVLQIGSMSQTDSCNSDLSGPHAVDKAVL
LQYSVNNGITWHVIAQHQPKDFTQAQRVSYNVPLEARMKGVLLRWWQPRHNGTGHDQWALDHVEVVLVSTRKQNYMMNFS
RQHGLRHFYNRRRRSLRRYP

>estExt_fgenesh2_pg.C_sca_40327 [LOTGI]
MAPFFFLCNYHGNIQEMGVEKGEVALSVSVKGNPEFYVPGQFYEITVTSSMNFNGFFLTGLYSIADKAMGGMYPNQQYVQ
GNQPVGQNLMCSIVHSHINYLPTHQLSFIWIAPNAGMGCVTFLATANLQQQLLFKDTVVLQLCEEGDAQDKSLRPQLAEL
NSDLVILRDDFDSSVNFKPDLWRTVEGGDISDKCGVVLHGKSAVFCDTVGKRVMTTMPLNTTSAKILQFSVSAGSCGNNI
SRDNDIVISYSDSGCTQFIPIQTIRPPLTSDTEVHMIHLPLESRGEGVCLQWLQLSLSTTTTTTTTIATTTTKQPHTTST
TQSTIVQTSRKPPSQRPPFYIPIRFPADQPYAPYSGRKTKTSGRKLLQDDSYNQDYDSCWAIDNIVIVNTANPPTVLEDD
FDPVDPGNWLFFPGANIQPKCHSDNNAIYFNDGNQTYNYVVSRDIDLSPTDILYDSILTEHFESKTQSGWYIVGGHVDVT
CGEIRYGNSMVFDYDGKRLMCTPYIDTTVADNLQFYIGVVYLIGSGNCGGNGDIPEKAKIVIYIKDRNGQTQIVDTLEPP
RFHEPSLVSVKIPNSGSSKICWIQKYHRGAGFDSWAIDNVIILPELPVQSSPNSNKILQFKLNLQCGINVQHNSLQLEYS
TNHGLDWLPLYTPCLPSTCHGTYLPYQSLFTSSQLSGWNRLTLPVPYQAQVPHVRFRWQQLQDSGEPNWAIDDVYIGDCE
AGCNGHGSCHQDGCDCDFGYHGIFCEDSIVPNPTSLLENFENNLIVQSSQLLSIEGGEIGYNCGVISSGKALVFDNSGPR
QVETTYLNTTEAVYLQFSIRVGSISMTSKCPPPSLSESVILEVSCTGGVYWHYLREFSSEYFKQPMMDSVQLPDFSKGES
CKFRWRQLHHSGQGQDVWAIDDVSLSQEMTNTLLIDVSDMKDMRDDLTAHLGKLVDSYCGAPKSITFSGKEKVNESRYLM
TESLNVGPSQMIQFDITMGCGVPYSKNRDNQLYLEYSSDHGIYWNLVYDSCLPPAICETYKPGTVYHYSQYSHWTKVNII
LPPDTWSPHTRFRWIQPEWGPNDAWAIRRFYVGQQCPDMCNGHGACEQGFCKCDKGYIDKNCQSASPRESIIHADFGMRY
EPEKDFIQIIGGDIAKVGEGCGVIVSGESMYFYKDGVRELQTKDLNTTVDDFIQFYIRLGGNDKLCNGGDKRTESVLLQY
SNNGGNTWTILEEIHFTEFKQPRFVFVELPEQSKTTSTRFRWWQPEHSGEQNDQWAIDEIYIGPHERLPQLHDDFDASPD
PFDSGQWLMVTEGINSKYCQSSMPVMVLGNQFNDKYAITKDLQLKMGDIIQFKINVGCGHRFRWNYPVMFQYSQDNGMSW
NLVQEPCYQQEDCDGDYTEGSLYYPGTHGEWTLVVIPVSSKIAQHPVLFRWWQPGDMTHSFALDDVYIGPSCDKHCHRRG
VCVNQQCQCDQQSADINCQSDEANPKGMLDRFDNRNQPTAYWNQITGGYLGRGCGVVDFANSLYFNGPGTREARSDPLDT
SSLRMIQFVIKIGGERNQKGCRQPQNRNEGIIVDYSVDNGISWNILKVIEPKVFNSTTQVVQVELPKDSKTNQTIFRWWQ
PLGHGGMPRAEWAIDSVLIGVNDSNTIGFQDEFNMMMPDPHTWFLADSAVPRITCNSKGNALEFSTNSGLRYAETWDYHV
TPSTFLQFEIAMGCGSLYGTLYSVMLEYSVNMGKTWHPVVSECMPPNFECSGYHLSSEYSSDQHTNWTRVTVYLPPGAVS
PATRFRWLQHTSHPRGTVWALDNVYLGEGCPWMCSGHGYCNKGKCICDKGYDGDYCVPTVPLPMMLRDDFRSSEINRNNW
REIYGGESTDICGHLVDGNSLTFHKNSLRMGVTKDIDTSMLNTIEFYFRYGCKGKESDWPRTHSVLLQYSSNGGITWKLL
QELHYRNETGKRFFSINLPMSARMNSTRFRFWQPMNDGEMQRTWSIDNLFIGTMTNNPSLLQDDFTRDNGDNDNWLFING
GEIGGYCQFNSLPSTNESGISSLVFRNNGKSEKSVVTRDLNIGPMSVLQFDINVGCGSQSTEKYPILLQYTSDGGKSWHL
LVENCAEISESQCFDSKIPATIYYGGTTSNWKRVIVPVDNIHLCGSVRFRWYQGNIPEYDYGPEWAIDNVFIGMSCLSHC
NGHGRCNEYMMCDCDEGYEGMFCEPVQANPTYLKEDFGLPVLLPYPFRGDLPLGPLNDAPSELDGKKWAVWSNVDVSTKC
GLVFTGPSLYMNNNGERILQTKELNLVTVSSVEFYLQQGCHHPTNPASPIYLQYTTDGGIHWTTIEQFDFHIHGHISKYI
AIHLPPGARTQSTQIRWWQPSIDGTFAETWSIDQIYIGGDIYRDQVLQDQPMVPEDSSWLMFPGGIVESVCDSPFLALHF
KEKEKMRYAISADVSIKEGTYLQFYLAMGCQQHNQCFSIRVEFSFDMGKSWSLLQPACVPSDIDCNSYFTSTVYSSDIYY
NWTRITIPIPYYVRSKSTRFRWLQPDDFNPSNTWALSHLYIGNGCTQMCHGHGRCSNDSCICDEGWSGISCNISTSPLPD
ILIDDFNVESTKNWINIVGGEIVTPCYNLASGKVLHFIGDCNRVLITRDLDLHNSMFIQFYFMFGCNMPPLSRNESVLLD
YSINGGITWSPIIELYYNLYTSPSFISLRIPQAAKATSTRLRWWQPQHQGPQLSDWLIDSIRINGEEINPKQFKMNNSDP
LNPKDFTTFDHMSAGEYCKELNAIKGTTVNNEPSSLVTREITLNKGYMLQFMINVGCDIPSNVSVSPVHLQYSTDHGLTW
KYLMPQCLPNDPHCTTGVSMPTIYYSSPDYEWQRVILPLHGLPVSNGTRFQWIQPYEGQSVPSTWAIKDIYIGPACPNYC
NGHGYCDYPTCICYSGYGRDACQSILYQNNPTYLKDTFDKVAVNRSKWSSVQSGSVGIGCDTLVEKTALVFNGTGLRQAV
TVDLDLRNARFIQYTAMIGGEGQESGCFIPNSRDQSIILQFSTDGGISWKTLYTLDYLSYVQARHDYIDLPEQAKTASTR
IRWWQPLPTVPNRDRPNWALDNVFIGGSEINPSVFQQSFNDSKPQNDAGTNWEFSPYASMKNDMCARNDNVVSWEEGKGN
RLFTTNQLIVQSGYMLQFKIVVGCNKVYNVCDDNKPVRLEFNKNPMSTAWNLVRTLCGPDSSNKMECRSQHQHDASIYSV
SSHPSWTRITMKLPEKVFSSSTRLRWRQEGIQSPAPGWSLDDIYVGEACPDMCNGRGDCKYGHCVCDKNYIGKTCVPIKS
RLPSRMFESFEGGIFPSHWYKITGGGIGFGCGALLPYAHGKTLYFNDCGIRQAITAEFNLQSASKIIFVLQIGCNAQTHN
CNVQLGEGSDFRGVLLQYSLNKGADWKLLARHDPEKFLKPKRMAYDIPSDGKKVGVQFRWWQPVHDGKGFDQWAIDHIEI
VRSRNHYNKKHRRG

>m.28353 g.28353  ORF g.28353 m.28353 type:5prime_partial len:3178 (+) gi|399772220|dbj|FX180206.1|:1-9534(+) [Lymnaea_stagnalis]
PTTSPTTPTTSSTTPTTSPTTPTTFPTTVTTTSPTTTTSPTKIPTTSTAIMTTSIIDVPPNDEPQDAYLSVKYHSCWAID
NIVVVNTARPPQKIRENFDPVNPSNWIFFPGAQVEHQCQSHGNAFVFSNRNQSETYAVTRDLDLDVEDIQADAALFVDFN
SGLASLKVENGHIGTDCGVVHSGKSLVFDGKKKRQVCTDKFDPKEISSTRFYFQFGGRGCHSNQKSPPVVMYLEDDDEHT
HVLKNLQAGFYQTSQLVSIPVLNVTNQKNNHGKVRLCLLQKSNGGTGKDVWAIDDLTLLPLLPKESKKDVSKVLQATVNL
ECDQVVGKKTSISFEYSTDHGVSWNDFYTPCLPSICSGHYQSLSSQLSAKDFFGWNRITLPIPYAAQSPYSRFRVIQSGT
NPTDWAVDDVFIGSCENWCNGHGSCLEEGCSCDFGYEGSSCERPTIPPSTSFQENFEDPLVLTSSSTIDVSGATIGYECG
VVSSGKALVFNKVGPRSISTSEMNTASIGSVQFTLRIGSQSATSSCPPPDAPGEDVILEYSCDGGISWKLLREFSRHDFQ
QPRSTSISLPTSAQGDLCQFKWHQPQQSGSGKDVWAIDEITFSSDGTSNLLAVEMMDVPEFDSRLTPNLGKLVDSFCGRM
RSVTFSNKARNGEPRSLMTKDLRIGPGYIAQFDMVMGCGVPYTNGLDNQIYFQYSVDHGINWHLVEDPCLPPDVCEIYRP
GTVYPRSQFEQWDTVTVILSQDIWSQQTKFRWMQPEWSDTDVWGLNRVYIGYPCPDLCNGHGTCNNSVCRCEEGFIGESC
TPEFQMDSTIKADFGHRYDPKADFTIRGGEVKRAEDGCGIILSGESMYFSQKGVRELLTKDLNTNSADFIQFYIQIGGEG
PKCKGADKRKESVLLRYTTNGGITWALLEELHHSEHRRPTFLHLGLPEAAKSPNTQFQWWQPSHSGQDNDQWAVDEILIG
NYKNFRTIEDDFDDHLEPMQSDQWRLITEGANGKFCRSSNPSLVMTNQVNDKLAVTKDVHLQPGDVIQFEINVDCSKIFR
WDHPVIFQYSHDHGKNWNLVEDPCYLDQDCDGRLTEGSIYYTGTFGQWTLVVIPVTEKIAMHPAIFRWLQTGGVDHSFSI
DNVYMGPPCTNNCHHRGVCKSGHCNCLDTLVDVVGENCAAVNTAPSGMLDRFDNRNMPSMVYWDRILGGHLGKGCGVVDY
DNALYFGGDGTREAITVPLNTTDKRILEFSIKIGGSENAESCRQPRGRNEGIIVDYSTDNGITWMVLKLVEPTYQDITSN
SVVIPLPPEARSERIVFRFWQPLGLGEMPRAEWAIDSVLVGVNETSPVGFEDSFSGPGLLPDPHNWFFADSAVQRETCHS
QDNALEFNNKKDLQLAETWDYQVTPSTFLQFDLAMNCGSLPGDPYSIKLEYSTDHGQTWTSVANECIPPNFECSGYHLSS
SYPSNHFSNWTRVTVALPEKSVSPATRFRWLRPAPDHGGPIWALDNVYLGDNCPWLCSGHGVCQQGKCVCDPGFSGEYCV
PETPLPMMLRDDFNSDKTDNTVWKQVFGGSNSELCGHVVSGKSFTFNKDDLRMAVTNDMDSSMLVSMEFYFKYGCDSEAP
FWPRHQSVLLQYSTNGGITWKLIKEIHFSNTSKPRFYSLSLPLTARHNATRFRFWQAANGGEMRSVWSVDNLFIGTMAMN
PSNMFDNFDTEQYDPMSWLFINDGVVDEYCPSLKRPNTEFVGDDDLVFRHKEGGELSAITSDLEIGPMSVIQFDINVGCG
TEATSKYPVHLEYSTDGGLTWSLVGANCAYDSPAHCFESTLPKTVYYAGDSVYWRRVIVPLDHLHVCGTLRFRWYQGTIP
DADFGPEWALDNVYIGMACPDNCNGHGSCEGGVLCQCDRGYSGVSCVATDHLPTYLKDDFNRVDTGTKPKVDLLLPSTPA
DVQQNINEHNWQFWSGGHVTTKNRCGKVFTDASLIQAKDGQRVLTTVPLDLSKANTIQFYLKLGCDKTVSKLVPPVFLQY
SNNGGIKWITIEQFDFNLDSNKPKYIAVHVPFGAQSNSTQIRWWQPSKNGKYEEDWAIDQIYIGGNMFGEDSLQDDPGAP
LNTSWLESPGARFEPVCGSDSIALHFRDNEFERYASTADVMVGDGSVLQFELLMGCDIGKAKDQQCFDLTLEYSFDMGKK
WHLLKPACLPSNVECGQYYSSSTFRSDAFIGWNRLTVPIPKNAWSSQTRFRLFQAANFSLDHTWAVQHLYVGSACPGRCN
GHGRCLEKLCVCEDEWIGVTCNQSKESLPTILVEDFLSGYNKTNWIKVIGGTVAQPCRLLSAGGALHFTGPCSRILETNA
LDLTSAMFIQFHFLYGCVSNPTKRDHGVLLEYTTDGGVTWKYITEMHYNLFRTPGFVSLRIPEEAKRDGTRLRWWQPQHG
RNREADWLIDGIRVNGDQINPSHVTINFTAGFEFLDLITADNMEVGKYCDKDGVAIGKTRAYEPSSLSSREVKTSENYVL
QFSINVGCGKSWNKNIQPVNVEYSTDHGMTWVDLITHCFEDMSCHDHPSIAASHYHGIHDNWRRIVFPLNGLPVSNGTRF
RWQQLPDGMPDSQDWALADIYIGPSCTRHCSGYGYCFMEECVCDPGYGGEDCKLFYPSGIINNLKDTFDLTENLNATKWP
WAQGGHVQMPCKPLVDGPALVFNGPGARELVTASLDLRNARFVQYTAYMWSKDSQQNVCSQPPDHKVQSVFLQFSNNGGI
SWHTLHILSTRRYWPSKNDYIILPPSARTNSSLIRWVQAESPAMTSPRVHWAIDDVYIGGWEINPSEYHQSFDNDETVDD
DPSTWEFSPNGVVEGNGGECLVEGQSGSAMMWPDAASRDGIHKMQKFTTNQMIVQPGYMLQFKMIIGCGKFSDVCAAPDS
IIKLEYRRNPSTELWEPVQASCLPGSQNGGLCNPHNHHHASHYTISQLPIWTRITIPLLEVTFSSSTQFRWIQEARNGTS
SWALDDIFIGEKCEDMCNGRGDCIQGVCHCDDGYSGSACTPSAALLNRLFDSFEGGIFTSRWQSISGGGIGFGCGALLPY
AHGKTLYFNGCGERQAITAELDTSDAVKIIFVIQIGCLAQTINCNIQLGEGPKYRGVLLQYTKNKGAEWFLIAQHDPADF
LRPKRVAYDIPQAAKDIGTQFRWWQPVHDGQGFDQWAIDHVEIISGRRNNRRGRRKG
