# Supplementary material for: OMA standalone: orthology inference among public and custom genomes and transcriptomes
Source: Genome Res. 2019 Jul;29(7):1152–63. doi: 10.1101/gr.243212.118 (PMC6633268; doi:10.1101/gr.243212.118)
Supplement: Supplemental Material [file supp_gr.243212.118_Supplemental_Data.zip › orthologous_groups/OMA/OG11008.fa]

>m.54527 g.54527  ORF g.54527 m.54527 type:5prime_partial len:593 (-) comp163376_c3_seq19:779-2557(-) [Mesodasys_laticaudatusclean]
HVTYNFMRLFEKSLHSRLRKSVSIRSNPPLPLYHLSIFLMILRRRPRFSFIMSTTVFIGASIFLLSLLLSPSKSLTKYQR
AVDYSVVQMDKIHVDPPNSFSNKQPSPYLPSDLQEDVSVASQSVRKKPSPPVFVDDNDGSTRYKPTWTSLDNRPLPKWFD
EAKIGIFIHWGVFSVPSYGNEWFWYNWKGKHDNEEAHGRYLTPRIWKMINSTAQYMKRNYRPDFDYQDFAPMFTAELFNA
TQWAEVFHAAGARYVVLTSKHHEGFTLWPSPVSWNWNAKDIGPNRDLVGELADAVRKYDNLHFGLYHSLFEWFNPLLKSD
EASHFNKSDFVDRKTLPELYELVKTYKPEVIWSDGDWIASPEYWQSQEFMSWLYNDSPVKDTVVINDRLGIGTRLKHGDF
FSGPDRYSPGKLMTHKWENAMTLDFTSWGYNRLARAKDYYHMKDLLLLLFQTVSCGGNILINVGPTADGRLPPIMEERLL
QLGQWLTVNGEAVYSSKPFLYQNDSLTKDIWYTSKRNNVYAFFRDWPLSSQLYLGSMGSFKGQSISRAVILGIPQELVFK
LIPDKYLSITLPPFNPSTAPSFDAWVIRLTLT

>SPU_026835gn [STRPU]
MRILLILACLTLPLLGSCQYQPNWDSIDSRPLPAWYDDAKFGIFMHWGVYSVPSFFSEWFWDRWQGDPPYPSVVNFMKEN
FRPGFTYADFGPMFTAEFFDPNAWADILEASGANYVVLTSKHHEGFTMWPSNASWNWNAKDIGPKRDLVGELAAAVRSRT
KIHFGLYFSLFEWFHPLFLYDKANGFQTREYRNQIMMPQIMDIVNSYKPDIVWADGANAPDSYWNSTEFLAWLYNESPVK
DQVVVNDRWCNPGCLCKHGGYFTCNDRYDPGKLQNHKWENAMTVDMSSWGYVRTTPLSGIFDIHGLIQKLVRTISCGGNL
LLNVGPTHDGRIVPIFEERLRQMGSWLKVNGEGVYGSIPWRKQNDTVNPDVWYTTTKKSDAVYAFLLKWPQNNTVYIDAP
VAEQNTNVTMLGYGQPLKWEMGPAYQGMNIMLPFLNPSQTTCRWAWVLKLRNVF
