# Supplementary material for: OMA standalone: orthology inference among public and custom genomes and transcriptomes
Source: Genome Res. 2019 Jul;29(7):1152–63. doi: 10.1101/gr.243212.118 (PMC6633268; doi:10.1101/gr.243212.118)
Supplement: Supplemental Material [file supp_gr.243212.118_Supplemental_Data.zip › orthologous_groups/OMA/OG11009.fa]

>m.112001 g.112001  ORF g.112001 m.112001 type:5prime_partial len:968 (+) comp51734_c1_seq13:2-2905(+) [Cerebratulus_spclean14cd]
AILRDVLRVLVKMSLFTEHFWGEKNNGFDVLYHNMKHGLKSSTDFADFLRESSTLEETYSKLLAKLAKQTSNFNHLGSFA
PFWTILKSLAEKLSSAHLQIVHKWQDLMKDVQRYVDELQKKQKSIKDGESSTLDTVHSIQQTTVALQKAKEVYHARCLEY
EKLKRENAQPKELEKAEAKFRKASDEYKYYVEKYSNVRNDFEKKMTDSCRHFQEIEENHLQQMKDFVDTYARAVEQGYQL
IGEVHSDCRSSIDDWTVENLIYEFVKTKTTGKDRPGPVEFEEADLSNLPPMVSLPETSEPTLTKRDRRDSIGNALDKPKK
ELGFLGKKNKKKEKKKKKREKEEKDKDKEDTTSKGSESPSPTRQNLQKSTKKSKSKSMRVKAQLTVPDEANNANAGPKTP
EVDEEGFSIRPEDPMDKDQESSSSDSDSDSEDRNRQIIKVEIKPLSPNDSANGGGGGNVEDIMKGLEGLKLSPTATRRNR
APTALDPNMKRSVSVSETMNFAFSANKPSQDLLGMDFFTSSSASTPTGGNYSFPSPLVPSSSNLSGFTSTGPSEASTPVS
NITTPVAPPTVQVPCPPVGLEVLNENGTETSPPALPAKQHRNSLSTIPGVAASVSPTGLLPGPPPKTVPRKIPPSTRGRQ
SPIPPNIAPTIPPMSRADSSASLNSMTFTTTSMPVGSSRGPSPLTIGLSDTIPLAVAFTETVNAYFKGNDKSRCLVKLYG
SMMISFPAGIVRVLADNPTPAVLSFRVKNRDKIETINVNSQLVAEDRTQSSPEDSVYVFEMSQLTDHLRRQADTNKSASY
FNIDILKYQIKAEHGADCTPLLLTSYWKCEPHQTDFRLDYKYNGAALGLPNPLTNVSVLVPVSGNVQTMHSLPVGAWNAE
TQRGVWKISDISPMKENGGCDCIRAKFELSDGPTTPSTVAVQFACEGTTVSGIDFELVGTGYRLSLNKKRLCSGKYLSDT
DHEVRYVX

>m.75075 g.75075  ORF g.75075 m.75075 type:complete len:867 (+) comp81897_c0_seq1:156-2756(+) [Macrostomum_lignanoclean]
MFPLTGLSPTPASLQQSPFLASFWGEKHRGFDVLYANFANGAPAAAAEFLSLLRELGHCEEAYQKGLAKLAKRVGALKPG
AATGSFAPCWEVLAAAVDGLAGAHALMSAAHLALMKDAQKYADEQAKAVKAFKDSEHQKTQASSASIKTFSAQVQAKRQA
CQAKQAEAAAAASEKEKRKAVAKLESAAKELGFNVEKYNSVRSAFVEGMKKSCAYFEEMETQHLAKMLDFVDRFLEPIAS
AGTRLVEAKGQLQEQMLNNSADRLLTDWVQRNGTGDEVPQPIEESLSAFMDLGGSAAGANADNQSLNNLFSLNSQQSLEE
KSAGTSSALSPASPSTPGCQQLQQQADSSGGSGGTRVRDIFSSLIPGRLSRAGKEEKSSGASLAPAAVPTTPTSPEPKVD
AEGFIERDEARDHEEWRRRRGLSGNGEKSSDSDSDDSDTEQAAGGIGIVRINPVNQKRPDSNASDLFSASARLVLSPPPQ
SSSALQPSPSRGRLSLGGEAGGGLSGCGGIGGSDLLSLDDFQPSIQWDSSGPSSQPQPQTQRQRPASAMGPLPQPPRPSS
RPGRRPGTPDWAAVSSAGAASQAASAVPLAVLISECLHCRWSPARSNLNGDSSSASTLSAEDAVCLSGSTCRLKAQGSLT
VSFPASVALGRGSATAPSQLPALAFRLTGLPGPARGAQRLVKEQAPQADGSVRFETDPAALTDELIRLAREKPGARFLNL
ELLAYDLPLPAGFEAPVRLGAVWRCRPDSTELRVTAELQPNCPLSIQTVAISAEVTGGVTEMRSEPPGRWQAGSSSAQWE
ELRLPVRLQANFSLTAGPSSPGLVRLRFQADGRCISDCSFAAVGAAYRLAMDRRRLVSGQYAAEPG

>m.44623 g.44623  ORF g.44623 m.44623 type:complete len:995 (-) comp40614_c0_seq3:1120-4104(-) [Monocelis_spclean]
MMSDQIYVNNFWGDKHIGFDAMFQNMKQGAKAVSDFHEFLRECITIEDNYIKCQSKLSRQMNSYMQGSGSFAPCWDILKE
AIDRIAIIHGLIMVALQQLMKDEQRYQEEQQKRHKAIKEGEVPTQEVVKAFQITTTQLSKAKELYHTKYWEREKIKRNEN
SSTRETERAETKLKKAQDDYKYNIERYNSQRQLFISKIRTSCAHFQEIETKHLDQMRDFVKRFGIAWEKTNESISKMCNQ
FKNDFESKSVDILLVTFVSQKCTGSVEPLVATFEEADMKSANFPNQNNELQQSDVASIGSFSAHFGNSSGNGSDYNRSAS
VAGDPLNRKSSVEITDRLSNYSEQSDKPECVSRKEEKRKNIFRRQRESQEKSKKKIKSSSNLNTNAVRRVSVISHDEESC
SGSTTPTDWRAETPSELPKDEDGYSIPPPHPWENRPDSSSSSSDDDTEEANEKIKFEIKPFVPNTPDSNPRATPSLPGPA
PRTTSRNNRARSTTPNEALKKSISLAEMLANGNPTDVQSSVNHSLSPFPKTTDRRSMVLLRRKENPSADLNTLDIHQFMS
NLSVQPTQDSTNQFTESNRSAQMLRSMTVGETTASSELSVSPNARRRPLPQPPSQPPAILPDPWGTPATGSEQQDSWAND
FNFPSEDVKSIFDHPPPPKAPPALPPSSPPAAIMDVPPLLRPSNRSRPLPQTPQTSELILHHQPTWGDTRGPSPAPLVHT
DPLPIAVAFTETWDAQFVGAKTACQSSTISGELSMAFPAGIMRLLTDEAAAKPLMFRLSNASKIKKLVINAKLIEDDISG
PDMHQFVINSPALCTQLRAMRDKSPSSNYFNVDLCKYVVRSDLFPPPIKLKAYWKCDATAMDFHLDYSQSWPVTPKTSTL
PDIRVHMQVNGEVSQMQSRPLGAWSNETNRATWRLPPAAPSNSGDTSSTIRAKFLLTNGPNTPQPVQLSFVSEGMHLSGV
DFQLVSSDYRLSLCKNRVVAGKYICEPEVDVKFV

>gi|291236347|ref|XP_002738101.1| PREDICTED: Fcho2-like, partial [Saccoglossus kowalevskii] [Saccoglossus_kowalevskii]
MSWDNNVSWDDDGSGDDDVSGDGDVSWDNDVSWDDDESEYRFPMTICFHKKCDNVLFIARENLFLARTTLATTTMIEELA
MVCPGDDGYVDDYKAYIEKYGTTRIDFEKKMTESCKQFQQIEEAHLKHMKSVLSQYNTTHEEKHKLIGQVHHDFRELCDS
FTIAKLILMFSEAKGTGPDRPGTISFEECDVSNIPTPEPVPREKLKKKLRKTKKKKNDKDSESSGVPDGDTSIPVSPISP
GATSPISNNTTVNKRDSFYSSSDDDSDQEERRKIHVEIKPAIVSEGQKSTVGNSVDELKAAIGGLTLSPQPMMERPNHEK
VTEVEAVVFYPHQSHLVLLIPVALLHQDLLPVLIYGVIDNVNESPPALPAKQSKQIINSNCTEKPTLPPPSNSIVAPPRP
PSRNKKMAPRASPIPDSANSSPLTLPRQDSSSSISSMTFTTSAAHIGSSRGPSPLTLGMSDTIPIAAAFTECVNAYFKGI
DQTKCMVKITGDMMMSFPAGIIQVLTSNPSPAVLSFRIKNANKLEQILPNKQLVSLDESLTVDGSQVYVFNMSALASLLK
RQSDSNITASYFNVDILKYQVKALPGVGSTPLQLCTYWKCEPTVTELRIDYRYNSSSMSKPMTLSAVQFIVPVDGGVTVM
QSKPPATWSADSKRALWKLSDITPTTEGASSLRAKFDLSEGPSKPATVAVQFQSEGTTLSFIEIELVGTSYRLSLTKKRF
ST
