# Supplementary material for: OMA standalone: orthology inference among public and custom genomes and transcriptomes
Source: Genome Res. 2019 Jul;29(7):1152–63. doi: 10.1101/gr.243212.118 (PMC6633268; doi:10.1101/gr.243212.118)
Supplement: Supplemental Material [file supp_gr.243212.118_Supplemental_Data.zip › orthologous_groups/OMA/OG11019.fa]

>ACYPI002843 [ACYPI]
MADEVYIVSAVRTPIGSFGGSLSSLKAHQLGSIVISEALKRANVNSNEVSEVILGQTLTAGQGQNPARQASINAGIPITV
PAHGINLLCGSGLKSVVHGYQSIKCGDSSIVIAGGQESMSNAPHVVNIRSGVKMGNTELIDTMLYDGLTDAFNNIHMGIT
AENIAEQYNISRELQDNYAFESQKRTAEAQKNGYFKDEITPVEVKIRQNTIVFDTDEYPRNDTTLNSLSALRPAFKPNGG
VVTVGNASGRNDGAAVVLLMNGEECKKRGCTPMAKIVAHAVCGLDPKIMGMGPVPAVFKTIEKAGWTMDSVDIFELNEAY
AAHSIAVERDLGISSEKVNINGGAISLGHPIGASGARVLVTLVHILLRTGKKRGIASLCIGGGMGIAIAVETL

>m.5575 g.5575  ORF g.5575 m.5575 type:internal len:263 (-) gi|425836838|emb|HE702733.1|:3-791(-) [Adineta_ricciae_14cd]
KVHQLGAVAIKAALSRVSATIKPDEISEVFMGQVLTANEGQNPARQAARGGGLPYTIPATTVNMVCGSGMKAIVLGAQAI
RTGDATIVVAGGQESMSQAPHCIPLRNGKKMGDTTLIDSMVHDGLTDAFNHVHMGITAETVAQTCDVTREEQDEFALSSQ
RKCDEAMTLGHFDAEIEPIVLATAKSEVHIKTDEYPRKQTTLAGLTNLKTVFKEAGTVTAGNASGLNDGAAAVVLCSNRT
AKLKQLAPLARIVSYGQSGIDPL

>gnl|GNOMON|2589349.p Model predicted by Gnomon on Hydra magnipapillata strain 105 unplaced genomic scaffold HYDRAscaffold_36143, whole genome shotgun sequence (NW_004170065.1) [Hydra_M]
MSSMYKENDVVIVAAFRTPVGKYKKAFANLQAYELGAVLIKKIIEFCDLNPHEVSEVIIGQVYTAGQGQNPARQSSVNAG
LPYSVPSSLVNCLCGSGLKAVVNAYQAIKNDTSLLIIAGGQESMSNVPHYVNVIQGNKIEDCPKINGLVHDGLSDAFYGY
HMGITAENIAKQWNISREDQDKFALDSQQKISIALEEGHFKAEIVPVTVKTEKDLMQITKDEFPTPSTSLAGLCKLKPAF
LNDGSGTVTAGNSSGINDGAAMMLICSMEKTKELKVCAPLARIVAWAQTGVEPSIMGIAPVFAVQKAIPIQDTISSDAML
AVVKRVVENGEKC

>SPU_004855gn [STRPU]
MSDPVVIVSAVRTAIGSLNGVLSTIPAHDLGTIVIKEALQRSKVRSSDVSEVIMGQVYTAGQGQNPARQASMNAGIPVEV
PAYNMNLLCGSGLKTIILGAQAIMCGESSIVVAGGQESMSQVPHAVHLRSGLSGVSDKPLVDLIVHDGLMDAFNNYHMGI
TAENLAKKWKITREQQDQFALGSQLKAEKAQKDGVFATEIVTVPTKSRKRKATVEYDVDEYPRKGSTIEGMAKLRSCFIE
DATGTVTAGNSCGMNDGAAAVVLMKQSEAQKRGVAPLARIASWGQAGVDPAIMGSGPIPAIKKALEKAGWNIGDVDLFEL
NEVFAAQALTVTKELGIDMSKVNIYGGAIALGHPLAMSGTRIVVTLLNAMKRTNVTKGLAAICVGGGMGIAICVEAF
