# Supplementary material for: OMA standalone: orthology inference among public and custom genomes and transcriptomes
Source: Genome Res. 2019 Jul;29(7):1152–63. doi: 10.1101/gr.243212.118 (PMC6633268; doi:10.1101/gr.243212.118)
Supplement: Supplemental Material [file supp_gr.243212.118_Supplemental_Data.zip › orthologous_groups/OMA/OG11029.fa]

>m.10033 g.10033  ORF g.10033 m.10033 type:internal len:207 (+) gi|141328511|gb|ES272674.1|ES272674:2-625(+) [Biomphalaria_glabrata]
TGRVSSGFISTNQHSLLGKEKVHINIVVIGHVDSGKSTTTGHLIYKCGGIDERTIQKFEKEAQEMGKGSFKYAWVLDKLK
AERERGITIDIALWKFQTEKFYVTIIDAPGHRDFIKNMITGTSQADCAVLIVAAGTGEFEAGISKEGQTREHALLAYTLG
VKQLIIGVNKMDSTTPPYSAQRFEEIKNEVSNYIKKIGYNPVSVPFV

>m.8748 g.8748  ORF g.8748 m.8748 type:3prime_partial len:218 (+) gi|48588550|gb|CO048396.1|CO048396:39-695(+) [Lumbricus_rubellus]
MGAEKIHINIVVIGHVDSGKSTTTGHLIYKCGGIDKRTIEKFEKEAQEMGKGSFKYAWVLDKLKAERERGITIDISLWKF
ETARYYVTIIDAPGHRDFIKNMITGTSQADCAVLVVAAGVGEFEAGISKNGQTREHALLAFTLGVKQLIVGVNKMDSTEP
PYSETRFEEIKKEVSQYIKKIGYNPEAVPFVPISGWHGDNMLEASPKMAWFKGWSVKK
