# Supplementary material for: OMA standalone: orthology inference among public and custom genomes and transcriptomes
Source: Genome Res. 2019 Jul;29(7):1152–63. doi: 10.1101/gr.243212.118 (PMC6633268; doi:10.1101/gr.243212.118)
Supplement: Supplemental Material [file supp_gr.243212.118_Supplemental_Data.zip › orthologous_groups/OMA/OG11039.fa]

>estExt_Genewise1.C_320012 [CAPI1]
MPETRFKSYYSVEAHDNVHLVEFCPYDWSSQLIAVATATRISIASCRFQVEDPDVDGVGWEPLRDFHHGSRISAMAWSPE
TNLTSMPRVLRLCFAENDKKVRLISSDMKDDDQVQVLGEHRDYINCVSFQPDQGALVASASDDLTCQVWGLDGQQAACFT
LTAPGMAVCWHPQEPGKIMVAEKKGIIRFYHVQTQQPIMSLDCSHIPLLSADWCLGNSLRVAAVAGTDWFIFDTSRSSRP
LENEQAHDTGCRAVKWCQSQDYLLATTGGRPPQLKVFNIKANQLTLNTELEASGGLSWHFRLPIVAIGGDCKVHLWHVEI
A

>ENSCING00000007444 [CIOIN]
MYDNVIHTDGFVSAIEFCPYESATKLLAYSSAEYLHICSVTFQHEEQSSQQEKQPVRSVVTHHEHLKKYSQDGITSISWS
PSSSMKYLPRCGKLALGLLNSKVIILTTDFKEETTHTTLEGHKSGVNSVAFEPLEGNKLASVSDDNTCRIWDSVNESILH
VLCLQHAGINVCWNRLEPDVLMVAELSGSIRFYSLDEENEAPLPLKWLHCGRGNLTAADWCPINPMKVGAAVGTEWVLWD
STKSSLSEDTRQCHVGGSIMFRWSRQNEDVFLTQGRPKHSLKIHHLGHRELLRHETLQVGSGATWHAIHPICAVAGSQHI
QFYDVSSDL

>m.49023 g.49023  ORF g.49023 m.49023 type:5prime_partial len:350 (-) comp39780_c0_seq1:572-1621(-) [Cerebratulus_spclean14cd]
PPTTKVANLFCSFPSKEFIFCFVVKMMTIDEVPKTCTHTIDHTDIVQIVEFSPFDWSSQLIAVGSSSRISVGTVVFKEED
REVDGVDYEVIREFHHGCRLMAFAWSPAASLRVLPKALKFCTAGSDKKIRYYSSDLKNEDTVGVIEGHTDYVNDVIFDPD
KGEQIASVGDDLTCRLFDLEGHQVAVYPLGSPGMSVRWHQDDPVKLMVGEKNGTIRFYNLIDQQPILSLSCSHSPLLSVD
WCPSNALGVGAVAGTELLLFDTSKSSRPFEKKHVHSDGARCLRWSKCNENIVATIGCPGSQLKVFNLKLNQMPLCTSSHI
LNGLSWHYKLPIVAVGGDKKVFFWTVENVX

>AAH00861.2; AAM76705.1; BAB15422.1; ENSG00000075188 [HUMAN]
MKQDASRNAAYTVDCEDYVHVVEFNPFENGDSGNLIAYGGNNYVVIGTCTFQEEEADVEGIQYKTLRTFHHGVRVDGIAW
SPETRLDSLPPVIKFCTSAADMKIRLFTSDLQDKNEYKVLEGHTDFINGLVFDPKEGQEIASVSDDHTCRIWNLEGVQTA
HFVLHSPGMSVCWHPEETFKLMVAEKNGTIRFYDLLAQQAILSLESEQVPLMSAHWCLKNTFKVGAVAGNDWLIWDITRS
SYPQNKRPVHMDRACLFRWSTISENLFATTGYPGKMASQFQIHHLGHPQPILMGSVAVGSGLSWHRTLPLCVIGGDHKLL
FWVTEV

>estExt_fgenesh2_kg.C_sca_50033 [LOTGI]
MTDDSNYRQYNIPRSDVVQCVEFSPFEWSSKLLAVATGSRVAIFSCRFQEEDNEVNGFEYNHIREFKLDCKSSAIAWSPG
TSLSTLPKVMCFIAAGVDYKLRLLQSDLKDDDTVLAFEGHSSYVNSVTFEPNQGEQIASTGDDLTCRIWNKDGDMLTLFQ
LTSPGMSVCWHNEEDMKILVGQKNGVIRIFSLHNQQPIMSLNCGQTPLMSTDWSRHNCLLVGAIAGSDWMMFDTSLSSQP
IEKRQAHIDGGKIFRWSRCHESLLATIGRPGRQIKVFNTRHQQLHINTSLPVAYGLTWHLNLPIIAVGGDKRVHIWVVES
A

>m.2386 g.2386  ORF g.2386 m.2386 type:complete len:324 (-) gi|399839818|dbj|FX196360.1|:62-1033(-) [Lymnaea_stagnalis]
MKEATIDSTYTIPCSHTVHCVEFSPFEWSCQLLAVGTSSGISVFSCRFQEEDAEISKGIEYTRLRDFSTKSSTLAIAWSP
QTSLKVLPKNMSFAAATDDRTLTVFSTDMNTSNTITILSGHKGFVNSITYEPDEGTRLASTGDDMTCRIWTLTEAKQESI
FQLTSPGVSVCWHSDEQYKLMVAQKDGTIRFFSLHNNQPIMSLSCGQTPLLSADWSRHNNLLVGAVAGSDWMVFDVSRSS
IPIEKRQAHSEGARHFKWSRCHESLLATCGRPGRQLKVFNTRHQQLHVNTTLKVSYGLTWHLHLPIVAVGGDKAVHFWTV
ESI

>m.8266 g.8266  ORF g.8266 m.8266 type:internal len:240 (+) gi|149383285|gb|ES738354.1|ES738354:1-723(+) [Mytilus_californianus]
NSTWNRGMIENNDYSTFSIHCHDIANVVEFAPYEWCPTLLAVGTNSRVSIYQCVFDQEKEEPDGEDFEWRSIFDFQNGFR
VTAISWCPETTFLTREKEDFIRFAIGGSDKKIKIVSANLKGDNTCQICEGHTDFINSIAYIPDTAGELVSTGDDNTLRLW
NKEGEQQGCFQLSAPGMSVCVHEREPGKVIVAQKNGIIKVFSLALQRQIMSLDCCQAPLMSADWSYMNEDYVVAACGTEW

>SPU_018800gn [STRPU]
MSSPSKRNGYSFESRDTVSCVEFSAFEHSSSLIAFGGDLRVSIGTCRFQEQDNSLSGCEYQHIRDFHHRTRVMSIAWSPQ
ASLDVLPRCIRFCTKKVDHKIRIFTSDLKDQDTVQVIKGHQDFINSLTFEPVKGEVIASVSDDHTCRLWGLDGRQKAMFP
LKSAGMSVCWNQSDPNKLMVAEKGGTLRFYDLVSEQPFMSLETGRPGLMCADWSLCDPTRVGAIVSGEWMVWDITRSSQA
QDSELAHGEWGKEFRWCRSSENLFATTGRPNNEAKVYHLGHHQVPVTESLPVLGGLSWHAFLPICAVGGDRRIHLFPAEP

>gi|291235075|ref|XP_002737471.1| PREDICTED: nucleoporin 37-like, partial [Saccoglossus kowalevskii] [Saccoglossus_kowalevskii]
MFEKTKSGGITFSFDTPDTVTSVEFSPFDQSSQLIAYGDGMRVSVGICRFEEEDNDIDGFEFEHLRDFHHGTRVHCIAWN
PETTLEMLPRQVKFCTAGADSQLRIFSSDLKETDSVKVLEGHTGYINDVIFEPTQGQQLASVGDDHTCRIWDSDGQQRAC
FPLYSPGMSVGWHPDEPVKLMVAEKKGTIRMYDLTTQQPIMSLDAGHVTLLAADICYCDPVRIGGIANGNWMIWDSTRSS
LPQESRQAHNEGGRHFKWSLVSENLFATTGQNQVKVFHIGHSQ

>m.20496 g.20496  ORF g.20496 m.20496 type:internal len:239 (+) gi|378917309|gb|FO181108.1|FO181108:2-721(+) [Sepia_officinalis]
AKVRPFYFCLKSDQKKILFCRHFSMIDNQKNYTYSIRCKDVARVVEFSPYELSSKLLAVGTSTQIIIASCRFPEEDPELE
DIEYEELQIFQPGCSITALSWSPETSVSVISSSLRFVTAGMDHNLRIVNLNLKSDPDVEFLKGHKSFINAVAYEPNLGQQ
IASVGDDNTCRVWEKDKDSSEIKEAMCFYLMSPGVSVCWHNEEPKKILVAQKNGILRFFSLHNQQPIMSLDCGQSPLMS
