# Supplementary material for: OMA standalone: orthology inference among public and custom genomes and transcriptomes
Source: Genome Res. 2019 Jul;29(7):1152–63. doi: 10.1101/gr.243212.118 (PMC6633268; doi:10.1101/gr.243212.118)
Supplement: Supplemental Material [file supp_gr.243212.118_Supplemental_Data.zip › orthologous_groups/OMA/OG11048.fa]

>Aqu1.212175 [AMPQE]
MASDEEDDIPELVPLSFPKDDSSQQEKEREPQTSRNKVPVTIITGFLGAGKTTLLNYILTEQHKKRIAVILNEFGEGSAV
EKSMAVGQSGELYEEWLELRNGCLCCSVRDAGVKAIENLMEYKGKFDYILLETTGLADPGPIASIFWLDDGLGSSLILDG
IVTVVDAKYIHKQLDEVKGDGSINEAIRQIGLADVIIINKCDLINDDEISTVIQRIRSINSMANFIQTIRSKVNLDDILD
INCYTTSDKSIGKIELYSQSTTDQYHIDKSVNTVTFEVIGSINENKLEEWLQGLLCIESSPVKVILQCVNELYELIPTSG
WEENEEQLNRLVFIATLVQQDHDGAVERLVWIARMRAVFESGQDY

>AAF68990.2; AAH05996.1; AAH09573.1; AAH13432.1; AAI32760.1; AAK14935.1; AAP73813.1; AAQ76869.1; BAF83337.1; BAF98746.1; CAH70542.1; CAH70543.1; CAH70544.1; ENSG00000172785 [HUMAN]
MLPAVGSADEEEDPAEEDCPELVPIETTQSEEEEKSGLGAKIPVTIITGYLGAGKTTLLNYILTEQHSKRVAVILNEFGE
GSALEKSLAVSQGGELYEEWLELRNGCLCCSVKDSGLRAIENLMQKKGKFDYILLETTGLADPGAVASMFWVDAELGSDI
YLDGIITIVDSKYGLKHLTEEKPDGLINEATRQVALADAILINKTDLVPEEDVKKLRTTIRSINGLGQILETQRSRVDLS
NVLDLHAFDSLSGISLQKKLQHVPGTQPHLDQSIVTITFEVPGNAKEEHLNMFIQNLLWEKNVRNKDNHCMEVIRLKGLV
SIKDKSQQVIVQGVHELYDLEETPVSWKDDTERTNRLVLLGRNLDKDILKQLFIATVTETEKQWTTRFQEDQVCT

>gnl|GNOMON|1315828.p Model predicted by Gnomon on Hydra magnipapillata strain 105 unplaced genomic scaffold HYDRAscaffold_38964, whole genome shotgun sequence (NW_004167255.1) [Hydra_M]
MDENDDEAPDLVEPNKPIPVTIITGFLGAGKTTLLNHILNNNHNKKIAVILNEFGEGSALEKSLSISDKGGNKYEEWLEL
QNGCLCCSVKDIGVKAIENLMKKRGKFDYILLETTGLADPGPIAAMFWLDDALCSDLYLDSVITLVDAKYSMKHFQNEKN
SVSHKGFDFERQIALADVILLNKIDLIEVNELKNCRLHVESVNSSCLILPTLRGVVDLNDVLDLHCYDSANVHFKFTYSN
LNPHIESTISTITLEFNGVFRERDLDACLEELLWTSVSSIVIFRLKGLVNLSENSSSSYLLQAVYDMYEKYELKDRLPVN
RLIFIGKNLDKSILVRLFTSRLLNSE

>estExt_Genewise1Plus.C_sca_1160010 [LOTGI]
MANESDDEIPDLVLTDDRKVPITVITGYLGAGKTTLLNYVLTEQHGKKIAVILNEFGEGDAMEKSMSVGENGNLYEEWLE
LRNGCLCCAVKDNGVQAIENLMVKKGKFDYILLETTGLADPGPIASMFWLDEDLCSDIYLDGIITMVDAKYCQKNLDEVK
PDGSLIEAARQIGLADVIIINKIDLISQDELQTLKTNLRSCNSFSKIIETTKAKTNLEDILDLNAYRSLDSHSLFSDRGF
NEDRKHKIDKTIRSITIDLEGELNKTKLEHFLQDLLWEKKINNKENKPTEILRLKGVLTLENEDICYIVQAVNELYDFQT
TSWRDNPKINRFVFIGKNLEKSVLENHLYQCKVKS

>m.5316 g.5316  ORF g.5316 m.5316 type:complete len:363 (-) gi|399800843|dbj|FX190716.1|:487-1575(-) [Lymnaea_stagnalis]
MSDSDDDDIPELVPAENKKVPVTIITGFLGAGKTTLLNYILTQQHGKRIAVILNEFGEGDSIEKSMSVGEGGELFEEWLE
LRNGCLCCSVKDNGVKAIENLMQKKVKFDYILLETTGLADPGPIASIFWLDEELCSDVYLDGIVVMVDAKFCKQHLQEEK
PDGSVNDSQRQIALADTIIVNKTDLVDVEDLNDLTQTIRSINGFARLFETSQARMALENILNINAYGLSGDGKLEDIFTL
RGFSPQDKHSIDKGVHTMTIQIHGNIKKSDLENFLQALLWEKSVKNYEGHTLDVLRLKGVISLEDCDTRLVVQAVHELYD
YHYTTPWENNEARHNTIVFIGRNLDRESLGISISQYLHQKVI

>m.54108 g.54108  ORF g.54108 m.54108 type:complete len:368 (-) comp33311_c0_seq1:168-1271(-) [Monocelis_spclean]
MSVEDDDIPELVACELPKDETKPESNQKVPVTIITGYLGAGKTTLLNYILKEEHGKRIAVILNEFGEGSAVESSMAVESG
QGKELYEEWLELRNGCLCCSVKDLGVAAIENLMKKKGKFDYILLETTGLADPGPIAGIFWLDENLCSDLYLDGIVTVLDA
KYLIGQLNERSHDTGDKINDCEKQIALADVLILNKMDLCSSKEADELNNIIRGINGATRLLKTKFSRVNLDQILNLNAYS
SSCEELTAVPSEFQQESHKIDSSITTVTIEQTKPLDRLKFEEFIETLLWEKSVKNEPTISPNVLRLKGLLQFSSSNKKFI
LQAVNELYDLEELNEWLPSDTRISRLVFIGRGLDESKFRTAVESCCP

>fgeneshTA2_pg.C_scaffold_7000380 [TRIAD]
MDEEEACPELVEDDGSKIPVTIITGYLGAGKTTLLNYILNEQHNRRIAVIMNEFGQGDSIEKSMSVGQSGELFEEWLELR
NGCLCCSVKDSGVKAIENLMEKKGKFDYILLETTGLADPGPIASIFWLDSELGSEIYLDGIVTLIDGKNCLRSLGEERPK
GIINECVRQIALADLLIVNKTDLIEEDESMNSFANIIATKRSSGLEILSSRWSDKDTTSTSISNHLEQNVSTALIEFEGN
IDLEPLETWLQDLLWEKNIKNKNNEVMEILRCKGQLSSRGCDKRILFQAVYELYDKVETTEWLENERRINKLVFIGRNVD
HAILAEGIQQFILN
