# Supplementary material for: OMA standalone: orthology inference among public and custom genomes and transcriptomes
Source: Genome Res. 2019 Jul;29(7):1152–63. doi: 10.1101/gr.243212.118 (PMC6633268; doi:10.1101/gr.243212.118)
Supplement: Supplemental Material [file supp_gr.243212.118_Supplemental_Data.zip › orthologous_groups/OMA/OG11049.fa]

>CAB02116.2; F53C11.7 [CAEEL]
MIDQSQAAPSSSTSSSHLMHHHSNNYPSYTNPSASSSNHSNMGHPNASTGQTSAVQRMDPFNQIPSELYGSASSTSIAAS
TRQPSSQSQPSQQFRQMPADLGASTSTMHSVAPIDIYDNYGNASTSDLRRSSVRGDPRRKEIYAYNAPFTLFSHGWSAAT
DPSRKFRLAVSSFIEEYSNKIHIVQLDEEAGELVHRSTFDHPYPATKIMWIPDQKGTFPDLLATSGDYLRLWRIGTDNNA
CIESLLNTNRTAEYCAPLTSFDWNELDMNLIGTSSIDTTCTVWQLETGQAIGTTRPTAAIDGTVRTQLIAHDKEVFDISF
SRGSAQIFASVGADGSLRLFDLRRLEHSTIMYEDPQRQPLLRLAWNRNDHNYIATFGQDSKEVLILDLRLPCTPVARLRN
HEATINGLSWAPHSGSHICTAGDDYQALIWDVHEMPKPINDPILAYRAQAEVNQIHWSSSFPDWISICSDNKLEILRV

>m.83467 g.83467  ORF g.83467 m.83467 type:5prime_partial len:373 (-) comp80394_c1_seq3:475-1593(-) [Macrostomum_lignanoclean]
DSIYCMSQYAGIVTGMGVGVGSGVSGGVAHGGAKRKEIYKYEAPWPVYSMNWSARPDKGFRLALGSFVEEYNNKVQIVCM
EDDRLTPKCVFDHPYPTTKVMWLPDAKNAGAAATCQADLLATSGDYLRVWRVADSEAKLECLLNNNKNSDFCAPLTSFDW
NETDPNIIGTASIDTTCTIWGLETGQAISRVVSGHVKTQLIAHDKEVYDIAFSRQGNGRDLFASVGADGSVRMFDLRHLE
HSTIIYEDPSHSALLRLAWNRQDPNYLATFAADSNEVALLDTRVPCTPVAKLTNHRACVNGFAWAPHSPKHICTAGDDHQ
ALIWDIQSVPRPVDDPILAYTAAGEINQVQWGSLLTDWIAICYNNCLEVLRV

>PP15483; PPA12948 [PRIPA]
MQRGTSSGEPSPKKSCRPLAGSGSAAAAAAGGGGGAGSSNNNNAAAAAEYPPPIVGTFVPPSQQQQQMQVPQPMQQPQQQ
PRECGKLISRLEYAISISHTLSAAVNFWETPEVSHTISIIQQPMQPQQQQQQQQQQQQQQQHQQQQQQPVETEGITERMG
SVTMEEDASPSSDERRKELYGYEAPFQLYSAACSDIFNKKPILLASDNLNLKVSQSPAKDAQRKFRLAVASFVEEYSNRI
SIVQLDEEAGALVLRYSFYHPYPPTKVQWMPDPNGVHPDLIATSGDYLRLWRVGKDNSVSIEALLNPNRNAEYCAPLTSF
DWNTFDVNLIGTSSIDTTCTIWSLETGQALGTTKRIEGTLKTQLIAHDKEVFDMAFSHQRKDSFASVGADGSIRLFDLRH
LEHSTIVYEAIDVARTPLLRIDWNKMDANYLATIAKDSKEATVNALSWAPHSSCHICSGADDMQALIWDINEIPKPVEDP
ILAYQANAECVRNWAKGNLAKKCNLFG
