# Supplementary material for: OMA standalone: orthology inference among public and custom genomes and transcriptomes
Source: Genome Res. 2019 Jul;29(7):1152–63. doi: 10.1101/gr.243212.118 (PMC6633268; doi:10.1101/gr.243212.118)
Supplement: Supplemental Material [file supp_gr.243212.118_Supplemental_Data.zip › orthologous_groups/OMA/OG11058.fa]

>estExt_Genewise1.C_9140002 [CAPI1]
MAVDIVGLVVVIVFYVAILIFGILAARWFEKKNLSDVSDEEKMMVAGRKIGSVVGTFTIIATLCGGGFLNGTAEGIMHDG
LAWTIFPFAMALGYFIAGWLYAGKMREARYLTMLDPLQEKFSNGMVAIIFLGSLLGDVFWSASILGALGEDLSVIIDLNV
EIAIWVSAAIAVIYTGFGKMVSVALTDIVQLMFMVIGMFLCLPFAITNENVENISSTFDTSWGGEIPKNTIAAWIDLAIA
MTLGTIPWQTYFQRVLAMKSPKHAQWLSLTGGIGSLIFTIPPIIIGAIGASTNWNATELNRTLTDDDAAIVLPLVVHYLT
PRPVAVIALAALCAAVMSSIDSAVLSCSTLFTHNVYKLAFRPRATQFELVVVQTVSVIVAGVASSLIAIYVNTIYGLFVL
AGDVVYVIVFPQLTAAVFTSWVNGYGSFFGFVIGLVLRLGAGEPFLNFQPFIEYPYYTEDDGQLFPFRFLAMMCNLLGIY
AFSYLFKVLFEKDILPRSWDVCHVIKTAELDTGMDKQGDEKMTTENGITNAGYSTDDVVGVKMIKL

>e_gw1.3.568.1 [LOTGI]
MDLNIPGIISIGVFYLVILLVGILAARFVKYKDKDNINNTTSELTVVAGRSLHGIVGTFTMIATAVGGGFINGTSESIAK
DGLAWTISPFAICIGLILGGLIYAGRMRDRQYITMLQPILENFGRLPAFLVYLATLTGDLFWTASILNALGTTISVIIGL
DVLTSILVSAGVTVLYTMIGQMISVAYTDLVQLFFIALGLILAIPFAMLNDAVGNIGETSSQWLGSIEPMASIAWVDLAI
AMILGTIPWQSYFQRVLAVRSVKEAKVLSVLAGFGSLLFAVPPFLIGIISTSADWRNVSITSGINPANTSQSSMILPLVI
NEFTPAPVAIIGLGAVCGAVMSSMDSSILGSSSMFTHHVYKPILRKNAGDTELIWIQRIFIFIIGAGATAISLYVDTIWG
LFVLAADIVFVIVLPQLTCSLFFSDLNGYGAVMAFIAGVVLRIGAGESTLGLSPFIYYPLYDYERGEQGFPFRVLAFVAS
TVTLVLVSYLFRLIFKCGCLPTWMDPFNILEHGSVKYDLSKENPMFHMETFTDSIYRPRPSIEMNNKLKY
