# Supplementary material for: OMA standalone: orthology inference among public and custom genomes and transcriptomes
Source: Genome Res. 2019 Jul;29(7):1152–63. doi: 10.1101/gr.243212.118 (PMC6633268; doi:10.1101/gr.243212.118)
Supplement: Supplemental Material [file supp_gr.243212.118_Supplemental_Data.zip › orthologous_groups/OMA/OG11059.fa]

>m.39856 g.39856  ORF g.39856 m.39856 type:5prime_partial len:354 (+) comp32615_c0_seq2:3-1064(+) [Catenulida_fasta]
RLRLRLRSRANWTLMTDTMYRAYLRRFKPQHERRDSGSESGSGSGSEQGDAALPLPLPRLMAKKPLRRGAVSAETYSEED
ATSYVKRVVPKDQQTTEKLQKAIAKNVLFNHLDDTERQDIFDAMMPVHKEENEVVIQQGDDGDFFYVIDEGEVEISVNGT
YISTLKSGASFGELALIYGTPRAATVKAKTTVDLWAIDRDSYRRILMGSTIRKRKMYEEFLSKVPLLENLDSWERLTIAD
ALEQVNFRKGDTIMRQGEPGDDFFIIVDGEAVCSQQVEEDTEHVVVATLKPSDYFGEIALLFERPRAATVVSVTDLKCVR
LDRKRFERVLGPCVDILKRNVAKYHSLIKLFDE

>185774 [HELRO]
MGNKLKKFNPISQHETDKSQPEYENVDDQSNKQVGASSNPVEDDAVGPVKRAPRRGAVSAEVYTEEDAASYVKKVVPKDE
TTTAALYKSIAKNVLFSHLDEQEKRDIFDAMFPRVCEPGEIIIKQGDDGDNFYVIDQGEVEIFVNETYVGSLSEGASFGE
LALIYGTPRAATIKAKNSVQLWGIDRNSYRRILMGSIIRKRKQHKEFLSKIPMLANLDEWEILTVADALEPISFQENEII
IKQGDAGDDFYIIVEGEAKVLQKKEGSDEQVEVGKLGPSDYFGEIALLLSQPRAATVMATSNLKCVKLDRPRFERVLGPC
SDILKRNIETYKNYSQLINKT

>m.58177 g.58177  ORF g.58177 m.58177 type:5prime_partial len:417 (-) comp30859_c0_seq1:1268-2518(-) [Monocelis_spclean]
STFIFLSQTSMQFLGVMENDPYLNEVENYVKRFNIQQIIRDSIVSLCLTRPENPISHLREYFEKLEKNQTKSPTRGSTGS
GGIAHSNSSNDNSQLLIGIDQMGLASSSANEEEEDGLTSLINTSGGGAFARRGAFSAEVVTEEDAASYVKKVVPKDYKTT
TALAKAIVKNVLFAHLDENERSDIFDAMFPVHRNPGDIIIQQGDAGDNFYIVDQGEVEIYLNNEYTGHVSEGGSFGELAL
IYGTPRAATVKAKTEVKLWGIDRDSYRRILMGSTIRKRKQYEEFLQKVPILTNLDIWERLTVADALEPVSFEDGQTVVKQ
GEPGEDFFIILEGNAAVFQTPPGGQNMVDVGKLGSSDYFGEVSLLLDRPRAATVIARGPLKCVKLDRRRFERVMGPCGDI
LKRNISKYNSFISLTV
