# Supplementary material for: OMA standalone: orthology inference among public and custom genomes and transcriptomes
Source: Genome Res. 2019 Jul;29(7):1152–63. doi: 10.1101/gr.243212.118 (PMC6633268; doi:10.1101/gr.243212.118)
Supplement: Supplemental Material [file supp_gr.243212.118_Supplemental_Data.zip › orthologous_groups/OMA/OG11068.fa]

>CAB04754.2; T22H2.5 [CAEEL]
MQQPVINQQPGYNPQGMNPVQQFEMHQQQHQQAITTQPGVFVQPAPGSVWMPMPPAIQGVPTGLEYLTYLDTIMVHQIKE
LIEIVTDWETKNKYVLKNANGEQCYYAFEESGCCERQCCGPQRGFVMHIVDNFKREVLTIKREFKCCGGGCCGCLACIGC
CQQECIIETPSMGVLGIIRQRCGCMSSNYDIMDGDGNVIFQIDGPCCCMLCGCQDKEFPIKTANNGTVVGAITKKWGGCF
REAFTDADTFAVNFPGDLDVKLKGVLIGATFLIDFMEFEQQSQNRNNGGAYYSSS

>ENSCING00000012480 [CIOIN]
MPQAAAQPLSQAQEPPQMAQQQQQQWMQMPQSVPGCPPGLEYLTQLDQLLVHQQVELFEALTNIETKNRFVLKNALGQQC
YYAYEESELCMRICCGPGRGFIMHVVDNAGREVLRMTREFKCCAGCCWCANTDHCAFNITVESGGTHLGTIKQAQSCWIP
NYHILDETNKEIFKIEGPCCICQGACCTCDFPFHIKTADGAESVIGSVTKQWSGLGKEMFTDATNFSVTFPKDLDVKMKA
VLLGATFLIDIMFFEKNNN

>m.59831 g.59831  ORF g.59831 m.59831 type:complete len:332 (-) comp46804_c0_seq3:267-1262(-) [Cerebratulus_spclean14cd]
MADQQQPPATQQPAPQGPPGYPAYNQQPQGQPQVGYAPQQQGQYGQPPPQQYAYPQGGPGMPMQGGAPMQQGQMPPPGMP
MQGMPQQQQQQQWMQKPQPIPGCPPGLEYLTQVDQLLVHQQVELLEAMTGWETKNKYQIKNSLGQQVYFAQEESDACMRQ
CCGPQRGFTMHITDNMGTEVVSVQREFKCCAGMNCCAGADCCAMEVEVSSPPGQVVGYIKQQQSCLAPCYAVQNTNHDTV
LEIEGPVCIIQGPCCQQDQDFVVSTADNKENKIGKISKQWTGLVREYFTDADNFGVNFPMDLDVKMKATLLGAVFLIDFM
FFEQKQNNNNRX

>FBgn0035390 [DROME]
MMQMSEYKVLPQNAPQDENGAVVLQPQAANVGNNANGPENWMSIPVGMPNCPQGLEYLTALDQLLVSQKIEKLELLTGFE
TKNRFKVKNSLGQNVYFAYEESDCCTRNMLGRSRPFEMKILDNFQNEVLHLYRPFKCDILCCFPSCMNAVEVSAPPGQVI
GSVEQVCTFMRPKFNIKNTCGDTVLQIEGPVCPCKCFSDTNFKVLSANNEEIGKISKQWSGLGRELFTDADYFSVTFPLN
LDVRMKALIFAALFLIDAVYYEQ

>m.5656 g.5656  ORF g.5656 m.5656 type:internal len:231 (+) gi|67056056|gb|DR077218.1|DR077218:1-696(+) [Lumbricus_rubellus]
HPASVHKDSSAIAVFPQGTALMDRPQPIPGVPPGLEYLVTLDQLLIHQQVEVLEAVVGWQCRNKYRIKNSLGQQVFFAAE
ESGVWMRQCCGSGRGFVLHITDNFGQEVIRVKRVFKCCAGCCWCANVDCCSYELQVEAPVGTVCGYVRQMQSGWTARYMI
RDADGQDVLFIQGPCCIWNGICCTWDQKFKVVTSDRSQEVGIVSKQWSGLAKEAFTNAANFSATFPMDLDV

>m.97350 g.97350  ORF g.97350 m.97350 type:complete len:294 (+) comp75984_c0_seq1:52-933(+) [Macrostomum_lignanoclean]
MADSNKQYQQPPPVGFAPGYGQPQQGYGQPQPGYGQPQQQGGAPAAAAPGQVVWMNRPAPIPGCPPGLEYLTQVDQLLVH
QQIELLEVFTNWETKNKYQVKNSMGQQVYFAAEESDVCARQCCGPQRGFVMHITDNLGSEVIRVTREFKCLACPGCYCLA
GADACAHELQIEAPPGTVVGYVRQECSCLEPRYEIQNADRQVVLLIRGPVCICQGPCCTWDQEFKVYSADMAHEVGKISK
QWSGFIREYFTDADNFGVSFPMDLDVRMKATMIGAVFLIDFMFFENNQQNQNN

>gi|291224346|ref|XP_002732166.1| PREDICTED: phospholipid scramblase 1-like [Saccoglossus kowalevskii] [Saccoglossus_kowalevskii]
MTTETEVVQLQPEAGKWSGDPPPQSLACPPGLEYLTQIDQLLIHQQVELLEAITGWETKNKYQIKNSVGQQIYFAREETG
LCMRLCCGPARGFQIHITDNAGNEVIRVVREFKCCAGCCWCANSDCCAFELRVEAPIGNIVGYVRQTQSCWIGHFDIMNA
ERETVLKIKGPCCVCQTICCTADLNFMVYSRDMDNEIGRVSKQWPGLLKEMFTDTDNFGVTFPIDLDVKIKATLLGAVFL
IVRFHVLRTFRRWSIKLEATEYDIDEYNLYTREVQTG

>m.20434 g.20434  ORF g.20434 m.20434 type:5prime_partial len:223 (+) gi|113465357|gb|EE669110.1|EE669110:2-670(+) [Schmidtea_mediterranea]
TMVDQILVLQQIELLEVFTNWETKNKYQIKNSLGQQVYYAAEESDVCARQCCGPQRGFVMHITDNMGTEVIRAMREFKCC
AGPCCHCCAGIDMCAQELTVEAPPGQAIGRVIQQSSCLEPSYAIQNADEETMLQIRGPICICQGPCCTWDQEFKVFSSDM
STELGRISKQWSGFVHEYFTDADNFGVSFPIDLDVKMKATMLAAVFLIDFMFFENNQQNQNS
