# Supplementary material for: OMA standalone: orthology inference among public and custom genomes and transcriptomes
Source: Genome Res. 2019 Jul;29(7):1152–63. doi: 10.1101/gr.243212.118 (PMC6633268; doi:10.1101/gr.243212.118)
Supplement: Supplemental Material [file supp_gr.243212.118_Supplemental_Data.zip › orthologous_groups/OMA/OG11078.fa]

>AAI46794.1; BAA23703.2; BAG52423.1; CAB56221.1; CAB56222.1; CAB57277.1; EAW64865.1; ENSG00000164050 [HUMAN]
MPALGPALLQALWAGWVLTLQPLPPTAFTPNGTYLQHLARDPTSGTLYLGATNFLFQLSPGLQLEATVSTGPVLDSRDCL
PPVMPDECPQAQPTNNPNQLLLVSPGALVVCGSVHQGVCEQRRLGQLEQLLLRPERPGDTQYVAANDPAVSTVGLVAQGL
AGEPLLFVGRGYTSRGVGGGIPPITTRALWPPDPQAAFSYEETAKLAVGRLSEYSHHFVSAFARGASAYFLFLRRDLQAQ
SRAFRAYVSRVCLRDQHYYSYVELPLACEGGRYGLIQAAAVATSREVAHGEVLFAAFSSAAPPTVGRPPSAAAGASGASA
LCAFPLDEVDRLANRTRDACYTREGRAEDGTEVAYIEYDVNSDCAQLPVDTLDAYPCGSDHTPSPMASRVPLEATPILEW
PGIQLTAVAVTMEDGHTIAFLGDSQGQLHRVYLGPGSDGHPYSTQSIQQGSAVSRDLTFDGTFEHLYVMTQSTLLKVPVA
SCAQHLDCASCLAHRDPYCGWCVLLGRCSRRSECSRGQGPEQWLWSFQPELGCLQVAAMSPANISREETREVFLSVPDLP
PLWPGESYSCHFGEHQSPALLTGSGVMCPSPDPSEAPVLPRGADYVSVSVELRFGAVVIAKTSLSFYDCVAVTELRPSAQ
CQACVSSRWGCNWCVWQHLCTHKASCDAGPMVASHQSPLVSPDPPARGGPSPSPPTAPKALATPAPDTLPVEPGAPSTAT
ASDISPGASPSLLSPWGPWAGSGSISSPGSTGSPLHEEPSPPSPQNGPGTAVPAPTDFRPSATPEDLLASPLSPSEVAAV
PPADPGPEALHPTVPLDLPPATVPATTFPGAMGSVKPALDWLTREGGELPEADEWTGGDAPAFSTSTLLSGDGDSAELEG
PPAPLILPSSLDYQYDTPGLWELEEATLGASSCPCVESVQGSTLMPVHVEREIRLLGRNLHLFQDGPGDNECVMELEGLE
VVVEARVECEPPPDTQCHVTCQQHQLSYEALQPELRVGLFLRRAGRLRVDSAEGLHVVLYDCSVGHGDCSRCQTAMPQYG
CVWCEGERPRCVTREACGEAEAVATQCPAPLIHSVEPLTGPVDGGTRVTIRGSNLGQHVQDVLGMVTVAGVPCAVDAQEY
EVSSSLVCITGASGEEVAGATAVEVPGRGRGVSEHDFAYQDPKVHSIFPARGPRAGGTRLTLNGSKLLTGRLEDIRVVVG
DQPCHLLPEQQSEQLRCETSPRPTPATLPVAVWFGATERRLQRGQFKYTLDPNITSAGPTKSFLSGGREICVRGQNLDVV
QTPRIRVTVVSRMLQPSQGLGRRRRVVPETACSLGPSCSSQQFEEPCHVNSSQLITCRTPALPGLPEDPWVRVEFILDNL
VFDFATLNPTPFSYEADPTLQPLNPEDPTMPFRHKPGSVFSVEGENLDLAMSKEEVVAMIGDGPCVVKTLTRHHLYCEPP
VEQPLPRHHALREAPDSLPEFTVQMGNLRFSLGHVQYDGESPGAFPVAAQVGLGVGTSLLALGVIIIVLMYRRKSKQALR
DYKKVQIQLENLESSVRDRCKKEFTDLMTEMTDLTSDLLGSGIPFLDYKVYAERIFFPGHRESPLHRDLGVPESRRPTVE
QGLGQLSNLLNSKLFLTKFIHTLESQRTFSARDRAYVASLLTVALHGKLEYFTDILRTLLSDLVAQYVAKNPKLMLRRTE
TVVEKLLTNWMSICLYTFVRDSVGEPLYMLFRGIKHQVDKGPVDSVTGKAKYTLNDNRLLREDVEYRPLTLNALLAVGPG
AGEAQGVPVKVLDCDTISQAKEKMLDQLYKGVPLTQRPDPRTLDVEWRSGVAGHLILSDEDVTSEVQGLWRRLNTLQHYK
VPDGATVALVPCLTKHVLRENQDYVPGERTPMLEDVDEGGIRPWHLVKPSDEPEPPRPRRGSLRGGERERAKAIPEIYLT
RLLSMKGTLQKFVDDLFQVILSTSRPVPLAVKYFFDLLDEQAQQHGISDQDTIHIWKTNSLPLRFWINIIKNPQFVFDVQ
TSDNMDAVLLVIAQTFMDACTLADHKLGRDSPINKLLYARDIPRYKRMVERYYADIRQTVPASDQEMNSVLAELSWNYSG
DLGARVALHELYKYINKYYDQIITALEEDGTAQKMQLGYRLQQIAAAVENKVTDL

>SPU_009600gn [STRPU]
MYEDVKVGDTRVQQDTYFNATDDHLYLLTEQKLVRLSVVNCSQYTTCEGCIGDNGGQDGDPYCGWCTLEARCTRYQECEK
KEVPTRWLPFDSEQCIDISDTSLGFSVPKSTPSKQIVISVSQLPPLSQGSGYECRFNEYTSRVTDIDGNQITCQTPPQDI
IPEIESGQSAVTVALSIYSNETRVVFVKKDFNFYDCSLISSCSTCMNSSWACDWCIYDNKCTHDQGTCQQDDDDTIISSN
DANAIEQCPAIIAPEPSLLLSVGIEKSFQFAARNLPFDATKVMGYECVLEYEGRQHPTIATVTSHTLVTCQSNMYTYTTN
SPNIKASVSVRWNGSNVIDDDNITVTLYNCSVDRDSCSRCLSPDFTDSDLSCQWCGSTCAVMNSTLCTAPGVTPVLQGTG
VCANPRITDISPTSGPIEGKTIVTISGTDIGQSVEDLVSVTLGESNCNFTDMKESYDPGRSVSCRTSAGPVGPASAVIVL
LLNGVRVNGTGGLKFNYEDPSITSIFPTEGLEAGGTQVTVTGQFLNTGSSISAMFGDSPCIFKSPPTSMQGVCTTTSASR
PDMVNLTMVFDGATRYSQQLFHFLPNPEITTLSTLKTIKAGGSRIEVRGSGFDVIQSPVMKATFTGGESSQESCMKRDDT
TISCTSPTLPAGVLPYVPVNSRKRRASSTDPLASATLSFILDGYNFTYGEDLVYYPNPVYERFSDEGNVRKYEEDIIIAG
MNLDLASTKADVEVMVGDQNGTVRSLAQELLIFSPPKVKPGLGTMDNSSKGMPLVVVKHGHLVTRIGWIDYSAVTSGNMM
LIVILSGVGCLIVIVVFILVMCYASSRKRYKNQLEQVKLEMTELEDAVKNEATKAFFDIQQDMSGIKDQLQDLGGMPFVT
GQDYIRNMLFVGLDVQPMIIDPQRPEENLTRAMTDFSKLLMNKDFLLVFIRSLDEDKKLAMRDRNNIASLLTVCMVLEGK
LSYLSDVMLTMMSEQITNAADVDRYRQLFRNVESIVEKILANWMALCMYKYIQKHVAYPLYMLYQAIKFQVEKGPIDIIT
GHAHFSLNYEYLLDEDVTFAEVKHVAYPLYMLYQAIKFQVEKGPIDIITGHAHFSLNYEYLLDEDVTFAEVGLEVENQVQ
KGETSTVKVLDVDTITQVKEKVLDAVFLNKPQSERKIAAEVDLVLRSGKLGQLVLRDTDNTTEKPDVPRWAKVNTIQHYR
ITDGAVVGLVYKQDNPNASLATPLDEETELLAPSPAASPKRFPVALQRFNTNVESDLEEGFQFYHISNLYEDDATKKTIG
RRGRSSSSTRIKHRKIREIYLRRLVSTKSGRIQRKIMDVFFFFMWLSIQDASGIDMKPFSKEWNNLNEDVGEQTLGEIQM
HCYGDIVEQRLGLDTFKRFVVSAFTLIGKSIQTFVDEALQVMLSVSNERPLPKSLKYLFDFLDRQASRHNLKSDTAELWK
TSCLPLRFWVTVLNHPSYVFDMSQTRTVDACLNVLTQMLDNACKGIVPKYNFETSPSRVLYASELPGYIDMIPEFYKEIK
EQPRVRQEEVDEEFADVCETFQGTFSKIGTLHQLYEYASRRNDTLIDALEEDEQCQRANMGYKLEQIGQMLAQGQD
