# Supplementary material for: OMA standalone: orthology inference among public and custom genomes and transcriptomes
Source: Genome Res. 2019 Jul;29(7):1152–63. doi: 10.1101/gr.243212.118 (PMC6633268; doi:10.1101/gr.243212.118)
Supplement: Supplemental Material [file supp_gr.243212.118_Supplemental_Data.zip › orthologous_groups/OMA/OG11108.fa]

>ACYPI006273 [ACYPI]
MVVASKILKTIDTSCHEFMHPWVSSCCDASAGLLIHSIQASFRIYVTTYMLTLLMKGRKPTKKELKRTLLSILQSTAFLS
CHAFGFSSAVCLLRRLFGKFNVLSVAFLPCFLSSLVAILIERPSRRGLLSLYVTNVASETFYNMMVNRGIIKPIPYGDLF
IFGSSITLLLYFFRGQHNKTDSIYSLLRFVVGPSEENDYAKPLLSPQTPQLEKSNQDTIRQAITDIRQAYCTIDSELKII
WTSDVCPHAYGCLHYILSSGTRLFLVGYTLQLSLKSLLQANRILRKPSYIFKLMISPDTFSLGAFLGGFSSIYRIVSCVM
RRLLGKDSKYICIPAGSLASLTFCLYRNNTIALYVMLKTLQIMYIKGFSNGLFPDLPQANVFFHCFSTAILFHAAILEPX
EDL

>Aqu1.226640 [AMPQE]
MGAIFSRPSQWIVLEDDCYDVGHTWSASCTYSSLELFTIVFLQAAKIYLPLYIFGDIVRRKSLKFFLTRTIWYVLRSSIF
LGINGGGFVTFICLLRKLFGRFYFLSAGYLPGLCSSLCAILTERKSRRGNLSTYVATIALETLYRLMKHRGYVQPLPYGE
VMLFCFGSAVLFHSYKSKAAASSLTDFLIGILFKPKIPHKFRKALPGRPGIVHDVLMFIANTTLVSLWSFGLGYAMQTVL
NALQLGMRIIKNPAARIKQVLTKPYNRHFSSFVASFAASFKIINALLRLLSVPRDVRLYLSGFFAGLSMLFIRSNAMSLY
VFVKALEILYFRGVRAGWLWSHYYGDVVIYSISTAMLFHSALFEAHNLRLSYWRFIDRVTGQRLRDLNYDIIDEYQTDSS
QLLHIIEAQEQQERRQQMQRENRTRGGERTTS

>CCD68559.1; K02G10.3 [CAEEL]
MGALSKLAHSLGQPILTATCYETIHTWNPDCNGAFFDALPVGLIFSLKTYASFYLITNVVSKRGRLDKINWKKFGIDVCQ
SSLFLVTNMCFFLILLCKFRKWLGFFTPITMGLVSSILASGIAILVEKKSRRPALALYLINLASETYYRHLANHGYVTMH
TYGECIPFGIGLMLFTWLQSIGRLPKSFNGFMNVALKSNVSENLINEKKIPDNFRLFLEKLRSDYKKTELCNHPHSCVSH
SVESFAKNMTFGLTASSVLTVIRNVRTIIKNPLNLITLLVSKENLKLPLFAGFLPFIFNATRCSLNRVKYVPPVLNNVFS
AGLASVAMAFYPTVSIAMYCLWKAIETVYFDLVDRGYLPKFKNGEVILYAITTGYVLWNAVVEPRAIRRGYLNFLFGLVG
GKISLFNRRLYDHFGFVSRDVYTKIPEFDPKYAMINPMLYMPLVE

>estExt_Genewise1.C_320063 [CAPI1]
MAALSKLVDCSCYEIGHTWTPSCTRAIYDVGLAGYTESFKIYAPVYIVTALLRRKGLDYYLWRLLPEILQSSLFLGTNAS
MFIASFCAWRRLSKFYFLTSAFVPALCACYSAIILERKHRRGMLAIYLSNLAMETAFNMASSRGIVPTIPYGEVLLFAVS
TSLYMYFFRKKNGLKPGISNGIKFIVGSSEQPKDDVDSISSTSAEPSQNAPDHAVKKQKGLASYLPREVQYAFSWLRQGP
KHRLCSHQDSCLASIFQSFVRMFGFGYLVQAGMKLLGALRSAFKNPKLLLSALKHPDNRQLGLFLGLYAALFKLVNCALR
WARDKDSPVHGAIGGFVAAWSMLCYRSSSIAMYAASKMVEIIYFKGIDKGHLPFISWGDILLYSVSTAFVFHAAVFEPHN
LRPAYWRFLLRLTRNRFGEMNRHILDEFGTKASTLYPKFWPDFDPKFTNLKRPF

>m.5129 g.5129  ORF g.5129 m.5129 type:complete len:452 (-) comp16418_c0_seq1:102-1457(-) [Catenulida_fasta]
MPVLSKIPCYHIAHPWTPSCIDQVLVIAKSGYWAALKIYLAFYLATSLLKRNKRKYFKEKFAIDVLRSTNFLAINAWAFT
GSFCLWRYVLGRLHVISVGFLPGLTSSFLAIVFENAHRRRVLAVYMTTIAIDCVYRMLLARGLVPRIQSADLILFGIASS
VLVRLLKSSEASQTSDILQAVRLLVGTDESRRSIAQPIQSTQPARRDLLDQLDSLSLWHVLPRKTHQCAHQERTCIWYAL
KGAIRMAAYGAAAQLALNSLSLLRLRNANVQKVLSQMLRDVGALGSFLGTYVLAVRSICCVLRRATGKDEAWHGAVAGLG
AAMSMKFYRSLELSVFALSRIADFYYEMGIKSGHLPNIPYGTILLYTVSTAIMFHAAAYEPQNIKPNYWHSVPMALSGGK
FGDLNRRLLVEGSSQSALYRPNYWPNYDPRAVPDYMLTEGALDVLGLRDSS

>m.58869 g.58869  ORF g.58869 m.58869 type:5prime_partial len:451 (-) comp46159_c0_seq1:1046-2398(-) [Cerebratulus_spclean14cd]
KMAAYSKFLKNTCYEVGHTWNPSCWLSTKDVASHAFKVSFKIYAPLYIISAILRRKGLDYYLKSLLPEILQSTLFLGTNA
FSFIASFCLWRKILGGFCLTSVFTPAMCGATLAISVERKSRRSLLAVYMATIATELVINMLMYRKMLPPVKNAEVMLFSI
VMAVYMFLFRIKDGLHGSTLSGIRFLVGSAELPPSVREKYESSSKRVQFNLGVQQSMSSRVAKILEGCLRQMRSFPKHRL
CGHKHSCLSHSLERGARMFATGFAIQGVIRLVGTLPVLLKKPKTLLNALKHRDNFHCGAFLGSYSLIFAGLSCALRWLRN
ADSELHALVSGFVAGWSMLWYRSSSIALYLASKLLEVLYMKGIDAGHLPSFRHADIVLYAVATALVFHAAVFEPHNLRPA
YWKFLMRITDGKFAEMNRRLLDVYGTHASKAFPDFWPKYNPKYTNLLKPSX

>FBgn0037592 [DROME]
MAGQSKLIDPLCITCKEFQHPWTDHCVSATAGILLSATPYCLRVYTIVYALSLLMRHRIPSRDDLRKTLLGIIQSTAFLV
TNAYTFILYNCALRHMLGRYNFYTVAFVPCFLASFSAILVERPARRPLLTLYVANVATEALWKMAESRGWVRSVPNGQTL
IFGVSMAALLYIYRTGTTKDSIFNILRIFVGKEEAGPIVKSGPAVPGEQPAPDRRRPTVSFSTVSDWVRVYSNLIRAKHE
SCRHQQSCIGYSLMGGIKPFVGGVGLQVALKLVMNVKRITAGKMPWKKMIFNRGTLQLGIFMGSFSFLYKSVSCLLRHSF
NRDDARFAIPASLIASISFTQYPDNTVALYVMWKALQILCTKGQEHGIVPHIPNFMLFLYSFFTAVLFHAGILEPKSLRP
SYYKFLQAISGDRLSKFNLSAFDVFGLSSQQQALDTIKALNIVEKSSLPAYSFAS

>AAH12553.1; AAH51462.2; BAB15233.1; BAG59353.1; CAD39151.1; CAH10546.1; ENSG00000166575 [HUMAN]
MAALSKSIPHNCYEIGHTWHPSCRVSFLQITGGALEESLKIYAPLYLIAAILRKRKLDYYLHKLLPEILQSASFLTANGA
LYMAFFCILRKILGKFYSWTPGFGAALPASYVAILIERKSRRGLLTIYMANLATETLFRMGVARGTITTLRNGEVLLFCI
TAAMYMFFFRCKDGLKGFTFSALRFIVGKEEIPTHSFSPEAAYAKVEQKREQHEEKPGRMNMIGLVRKFVDSICKHGPRH
RCCKHYEDNCISYCIKGFIRMFSVGYLIQCCLRIPSAFRHLFTQPSRLLSLFYNKENFQLGAFLGSFVSIYKGTSCFLRW
IRNLDDELHAIIAGFLAGISMMFYKSTTISMYLASKLVETMYFKGIEAGKVPYFPHADTIIYSISTAICFQAAVMEVQTL
RPSYWKFLLRLTKGKFAVMNRKVLDVFGTGASKHFQDFIPRLDPRYTTVTPELPTEFS

>gnl|GNOMON|2578737.p Model predicted by Gnomon on Hydra magnipapillata strain 105 unplaced genomic scaffold HYDRAscaffold_39081, whole genome shotgun sequence (NW_004167138.1) [Hydra_M]
MAGTLSKSISCTCYEVGHTWDKSCVNSTIQLFYDCFKYSLKLYTPLYAASAVLSGKRLEYFKKKFIRDVLQSSLFLGSSG
GFMIFCFCVCRKLFGCFNILSVGFLPGIISAYCAILIERKSRRGALAVYMLNQAMETCFNMLKSSGYARDLPFGEVFLFA
GSLSITMYLFRSNNLPDGIIKDILQKVLGEKKLNKSVKNNEDVTYIKTSCELAGKAFLAGYSLQASFNLLTTISRLYKHP
SQLIKTLISKANFCSGAFLGSLVAIFKLTEKALSKFQSLSAPAKSAIAGAISGFAMLFQRSSYIAIYLTSKTMESLYMSG
IKKGMFPYFKHFDSLLYALTTGLMFHAALVQPLYLRPTYFKFLIRLTNTKFAGVNRFKMDPFGLDSSKIDRMVAAGTFKF
GI

>m.14117 g.14117  ORF g.14117 m.14117 type:5prime_partial len:519 (-) gi|399783425|dbj|FX189602.1|:312-1868(-) [Lymnaea_stagnalis]
HSNMAILSKPLTITPTCYELGHCWTPYCRKASTDVATHVFKEALKIYGTLYFLAGILRRRGPSYYVKKVIPETLRSSVFL
TINGTLFITMFCVWRTMLGCMFLLSTAFIPAYIAAFTAVICERKSRRGPLAVYLTNLAIETGYRMLVERNLISPVPNGEV
YLFSVVSAVYLYLFRRQNGLSSSSESLFRFFVGGDENPKRAPADKSAVSTTNTIHSQAALEPGSATDGLPSDRPAASNNH
HASDAVDNSIPSSASVTARPSSPVVNKALTLLHKIRKIPLVGCLVEEVTSLVGDWVESAESLPKHKCCPHQHSCVSYVLK
GAAKMFTVGFMAQASLNSLSVMSSVLKKPSVLKNTFFNKLNLKLAGFLGGYSAIFRAVNCILRWVRNKDSDKHGFIAGAL
AGLSLRFYRSTTIALYAATKLIEILYFKGIESYGFPYFKSADIFIYAFSTAFIFHAAVMEPHTLRPGYWKFLLRVTDNKF
ALMNRHLLDVFGVKSSKIQPDYWPQYDPAFTTLTRPKS

>m.54613 g.54613  ORF g.54613 m.54613 type:complete len:477 (-) comp82493_c0_seq3:270-1700(-) [Macrostomum_lignanoclean]
MNVLSKCSDKYVLRGFTCYEVGHTWSASCLQAWKDVGFASYRTAFKIYFPLYLLAMFLKRKNQQKKSKLSQDLKKMFPEL
LRSTFFLGTNGLTFIVTFCLWRRLVTDSLTLVNTGFLPSFTCSAASVCFERKPRRSLLAVYMANIAMETIYLMLKTRKLI
RPLPYGEVLLFSVSTSFFLYMYQSNKISGSMKSGIRFILGDSAEKPPATQERPSPSGWLPRWAQAALRALPGRGGGPPRC
PNGHHDGCLISAIYKFGRMFAFGFGLQTALRLVTALASALQSARRRRSLVGAIRGALLHPDSLRFGAFLGGLSAIYKAVG
CLLIRCCHGNQRPWQWAASGLAAGGSMLAYRSSSVAMYCASKAAELACSAAVGAGWLPRLPHSDILLYALSTGIVFHCAV
FEPHSLRPAYWQFLLRMTDGHFDDINRRILDGLNGGHSSLLKPDFWPDYDPSVTSLALGPQEMIRRLLANRDSFNR

>m.41182 g.41182  ORF g.41182 m.41182 type:complete len:456 (-) comp39288_c5_seq1:263-1630(-) [Monocelis_spclean]
MNVFSKLSRNYTCYELGHTWTSSCLHSCVSVGKSAYFVSFKTYLTIYLISSVLQRRKLDYYYGKMMLEVLRSTLFLGTNG
FLFILSFCFWRCLLHYNYISVGFLPSMLASLFSINIERKPRQTMLAVYMSTVAIETLYIMAKYRQWVKPLPFGEMWYFAP
TMAVYMYLLKQGKLGSTITSMFKFLLGSYEDNTTPIEKDPKSTRSSRLAQLLTILFEKVTRSAGSKKHPLCRHSESCIHY
IIEGGIFPMTVGVLAQTVLASVSKLKILFKSPRQYLLAVLNTNNLKLGAFLSSFVVLYRICQCLLRHLRNTDSNKHSLIS
GWIASWSFLFYRRSTLALHLTTKLMENLYTLGLKAGKLPNIPYGVPLLYSFATSIIFHAMMLEPHNIQPAYWSFIMQLTD
GRMADVNRALLDEFGTRASSMRPNYWPNYNPKLTDLARYTADTFRTKLPLKESAF

>PP15594; PPA23488 [PRIPA]
MAALSKLVAWAQGAPVLHSNCYETIHTWEPDCNTAWLVAVPEALRFSFKTYASFYLVTTLVGAKGNLKKIDWSKFTKDTL
RSTVFLTCNLIFYLSFLCQIRRVVGFHSIPTLGYSNGILSSLCAILVEKKSRRPALALYLTNLASETLYRQLSNHGYLQT
IPHGTFIPFAIGLALFKYLSTKGGLGKSMDGFLSSALQDKPDSGNSHIVNVGSVVQKNLPRAFKEMIERLKKDCGKTAAC
DHDDSCVYNGSKVFFHNASIGLALSSILSIVKNITKPGKIPAALISRDNLKMPLFFGLLPAIYHTSRCLLNRVPSSTLRP
CPKLRDIISAAAAGSSMIVNPQISISMFVMWKAIEAFYTHLVETGRARWIKHGDVLLYAISCGYVLGCATFEPHAIRKGY
IHFLEGLTGNKR
