# Supplementary material for: OMA standalone: orthology inference among public and custom genomes and transcriptomes
Source: Genome Res. 2019 Jul;29(7):1152–63. doi: 10.1101/gr.243212.118 (PMC6633268; doi:10.1101/gr.243212.118)
Supplement: Supplemental Material [file supp_gr.243212.118_Supplemental_Data.zip › orthologous_groups/OMA/OG11109.fa]

>ACYPI005914 [ACYPI]
MRGKSDLEEDEQGKLFVGGLSWETQQESLQRYFNRYGEVIDCVVMKNSESGRSRGFGFVTFADPNNVNVVLQNGPHVLDG
RTIDPKPCNPRTLQKPKRSSSYPKVFLGGLPSNVTETDLRTFFSRYGKVMEVVIMYDQEKKKSRGFGFLSFEDDDAVDRC
VAEHFVNLSGKQVEIKKAEPRDSNKMNDVGANQWGMNQNNHLAMGGMGMGGPGGQMGGPMGGMGPMGPGNMMQGYQGGWS
STPQSQYPGYGTPSGPGGFQGWGAPPGPQGQGMAPPTWGSNYAPPQQPGYGSYAPQAPPQSSYGNNWNWNIPQNGPAAAT
GPPGQTGPGPQNDMYSRSAGAAPATGPTPPGTAPQKAGDYAGYGNYTGYQQDSTSYGAGQTYRGADGTAAGLGSGGGYGK
PFDFKEWPTS

>FBgn0004838 [DROME]
MEEDERGKLFVGGLSWETTQENLSRYFCRFGDIIDCVVMKNNESGRSRGFGFVTFADPTNVNHVLQNGPHTLDGRTIDPK
PCNPRTLQKPKKGGGYKVFLGGLPSNVTETDLRTFFNRYGKVTEVVIMYDQEKKKSRGFGFLSFEEESSVEHVTNERYIN
LNGKQVEIKKAEPRDGSGGQNSNNSTVGGAYGKLGNECSHWGPHHAPINMMQGQNGQMGGPPLNMPIGAPNMMPGYQGWG
TSPQQQQYGYGNSGPGSYQGWGAPPGPQGPPPQWSNYAGPQQTQGYGGYDMYNSTSTGAPSGPSGGGSWNSWNMPPNSAG
PTGAPGAGAGTATDMYSRAQAWATGGPSTTGPVGGMPRTGPGNSASKSGSEYDYGGYGSGYDYDYSNYVKQEGASNYGAG
PRSAYGNDSSTQPPYATSQAV

>m.22670 g.22670  ORF g.22670 m.22670 type:complete len:351 (+) gi|399822892|dbj|FX185148.1|:114-1166(+) [Lymnaea_stagnalis]
MSTEKGKIFVGGLSWDTDKDALQAYFSQYGEVTDCVVMNNPQTGKSRGFGFVTFKDPSAVDVILATAKHTIDGRNVDAKA
CSARGAGGGSGTNGGRAGGRGAGGGYTGRTTKIFVGGLPNDANSDNLKSYFARFGEVLDVVIMYDEEKTRPRGFGFLTFD
SEDAVEAAVKEHFMDFNGKKIECKRAEPRQGGGGGRGGKQMHNNYNGDQSWGGMGDGSNWNQYGYGQQGYGGYGGQGYDQ
SWGQQGYGAQGYGQNWGQQGYGAQGYGQQGYGQQQGWTGQQANGELTEGQGQSYGGYSGQGFSNYGGGNQGYSGSGSQDG
YGNGYQQTQTAGRAPSTGGSTPQGYHPYKR

>SPU_008172gn [STRPU]
MGEEVGKIFVGGVSRETTIDAFRAYFESFGQINDIVLMMDKDTRMNKGYGFVKFEDPRCSEDVLGKKGQHQLDGKMLDTK
PCNARGSKPRGYGGGGGQDDSRTKKVFVGGISQQASKDDLYELFKQFGMVEDVHIMTDNETGKHRGFGFVTLDSEEDVEK
LVRIQHLELKGKSMEIKKAQPKMNRGFGGPGGPMGGGGYQQGGGGGGFNQGGQQGYGGGYGGSSQWNMGQPMGQFGQQQG
GYQQRGSAGGQGYGGQQQQGYNNGYSRQQGQAGAGYGQQGGGYGQQQQHQQQQTPQSYGGKPNAEGDNGSKSSRNGGQSY
GSYGGYGQTQQDPYGQQQQQTQQQTQQYGNQGSMGSYGQEASGYGPQRVNYSQQQQGGYSQGQFGNNMPGQNYGPPQQQQ
QHPQHPQPQPPQQQQPQQGYGQQVEGGPDMYGNNNNNFGRGNLGGGNQFHPYRRFQGNQVQ
