# Supplementary material for: OMA standalone: orthology inference among public and custom genomes and transcriptomes
Source: Genome Res. 2019 Jul;29(7):1152–63. doi: 10.1101/gr.243212.118 (PMC6633268; doi:10.1101/gr.243212.118)
Supplement: Supplemental Material [file supp_gr.243212.118_Supplemental_Data.zip › orthologous_groups/OMA/OG11118.fa]

>estExt_Genewise1Plus.C_17260002 [CAPI1]
MQCCATLLLSLLCSSSFCAAQQEGNIADLLADNEGLDVLWGIPDSTAVIGKAFHFTVPEDAFSGDIDHLEVTEAGRDTLP
SWLHYDAASRTLRGVPYPADANHQTYIEVTAKGQGSDGAPVEAKDIFAILITKDDVRSDAVSLKEVNSELRPIRCPKGSS
VTRATIVIDAGDLSSELRWALTSAMAEHLGIPRNVLRLLPVDTPFLDSSALVAGPGDVTEAEKSPVAIEWEVGCGNVQAV
HMPILTSLEASSKDGRMRRSIGHGIVGWHVTNHKAHTPKRPKRQAVQATATPEVSFGLPTDRPVATVTITSDMPTSRSVP
TMASPSFTDVEPSSSSSRSKHKPHRTKTTGRHLHKTKHPKHSPTPLQTPTASTSMPIMPTPVSAISPSSMEPSLTPVMPI
MSPSSPGLSPSYLPPPSIMTPSFSSSSLSSSSTPTDILPTPSSSSGTPMLKSSADDIIITAPTLMPSTEAPLPMLTSSPS
SNTPPPNTEKFKFAPVVKQYLRPYKITEGDILDFHIPEDTFNDYEDGNTRNLKLILLTIDGLSVPPISWIQLNDTSQTLY
GLPREFDIRKHEYLLAAIDSDGKLARLVFEMIVERRPRQSNINHEFSITLDLNYKAFMLTVDQQINVAKNLAKLYGDPDT
QMISIIKLEEGSVRYVWTNNSLPTDSCPIRDITGLLSYLITIDDTLNPKLMQAMEPTEVLGAGVESRGTCEGYAFENEVG
VNVKPPPTKNEEGEGEGSGNGANIGEKVEGDPRETSDEDVMITTVIPAVVIAAMLLLAGLIACILYRKKRKGKLSDEDQH
TFINKGIPIIFADELEERHEQPTKPLILANEKPPLPPPDYPRSASGSVLSTPRSDHKEPLIQDPFSTDDEGEMSPYHPPP
PVTGGSLGRSRTPNSQPAFRSPPPYVPP

>m.107415 g.107415  ORF g.107415 m.107415 type:complete len:913 (+) comp51191_c0_seq12:270-3008(+) [Cerebratulus_spclean14cd]
MTSVFLHTPCRGRHHVFILVCFLIVVRAEDEVNDIQSLLNDEQPVIADSSWNLPDTKASVGKLFQYGLGLKKQPGKYKIK
EISHESLPDWMTYNLETDQLEGVPSVADVGEHNIALVPEDPLSGMVKHFFTVVVSGDHSPQQLLYSPMTERTKIWENCRS
DDPVTMAKIILDADMSSLTGTARAKILNSIISHLTVGSDFLRLHPLGDEPAYDKSALVAGPGNAQERQKSGVVLSWQIGC
GSVDAENMAILEKVESSARDGSMAGVIGHPIVGWSVTNNRPQTVQLSRKKRAIQATAALEASLPTRVSDDKSPDDYFGET
EDGFSRNIPIMASPRQTRHSKRTKTAGRHMHKKSRNPGHKKYKSPMATASMTPIVPTAHVKFTSTAVGVEIQPSKSKNTY
TTPSPDQPISRTAVPIQPSMPSERPASTTSYTPPLPTPFYTQFPSMASTSKTTVSSTRTEIKPSSSSSSKEAIKPSKKPV
TPEPEKNKTPSPNRRALKRIDGNFGRLLNVKIPADLFHDEEDGDTRKLKLMLLKDQMSVPRSHWLQLKEKQQILHGVLLP
PKPARGKAPRKIEFSYELAAIDSGGKIARTPLQVVMKRLPHINKINHEFMITIDFDYNIFSDNVMNSVTVVNKIAKLYGD
STTDNIVITAVKPGSVMFSWTNTSIEMAPCPALEINRLLSYIITDENTLTQNFVDVMRPYRIQTAGARALGACQGLEFMP
KGKSAVGTVFVRNNDGNTPYVVSPGTGQSEEEKKSRETSEDNLLITTVVPAVVIAAMILLAAIIACVLYHKKRKGKLSLD
DKHTFVNKGIPVIFADELEDKPDPPTKPLIMPEEKPPLPPPEYHRSGSIPPSPPSDHKDPIESTEDERDYDDRDNSPPYQ
PPPPFMSGNVDHRQQRPRQVQMHRSPPPYVPPX

>188507 [HELRO]
MYFAQLAFSFVLSSVSFFILHICGAVGNNANSFDQSWGLPDAVAYSRLAFVYQLPKSADSYELTESGLDFLPNWLEYDSV
NKELLGVARQDDVGKQFFIEVKSSTSNTVDIFKIEVEDNKKLQLLNENNNVKNYDNNPDSNIDVRHHHQHIIYCKKNKHV
TTALIILKVGNKEFYDITPQSKVNMLKRFSNSYNFPLPSLQLFDLKECDEMNHFNKTALVAGPGDSNPNFKLGSKHQHLE
IPDNEHSIVIKWLVGCGNVQKRHLVVLQQVEIEAQDGRLKDLLGLGVVGWYLATATPTLEIHPPVVTKPTPTVVYPSTTA
STTKKPSKLASHSKGPKGKKTTTALPRVYVGQFYKFTITPDFFSGPYKTLELLSQNGLTLPDSSWIKLNSTRPRSKSYPY
IYGIPMSQHEGLQDYLLKAVNKLGNETGLYLKFQVVKIPEQYITYEMNVLLPGYDYTKFCQDVDIRLELAKKISLGFGDL
DPSDVLMTKADEGSVDYFWTNKTMTLLKSAGQNDRRLCHDSELLFDKFISKSTRKLSEVFIKQLHPDRISFAEVISRGEC
ERYVSSRQAFHIQGIRVTQKTKKQPSSIAVTPRSKTFGDVDDTFKYSVSNNNIPEVKFDETSSRGDEEKVVASKTDDELI
KQIVIPTLIVAVLVLLALLIACVAYRRKTKQCEKQKSIDTTELVKKGAPVIFAHELDDHPPTTPSTRPLITSAEKSPRPP
NYHQRIMSSGPGATSSSGYSGF

>AAA81779.1; AAH12740.1; AAH14616.1; BAF84381.1; EAW64989.1; ENSG00000173402 [HUMAN]
MRMSVGLSLLLPLSGRTFLLLLSVVMAQSHWPSEPSEAVRDWENQLEASMHSVLSDLHEAVPTVVGIPDGTAVVGRSFRV
TIPTDLIASSGDIIKVSAAGKEALPSWLHWDSQSHTLEGLPLDTDKGVHYISVSATRLGANGSHIPQTSSVFSIEVYPED
HSELQSVRTASPDPGEVVSSACAADEPVTVLTVILDADLTKMTPKQRIDLLHRMRSFSEVELHNMKLVPVVNNRLFDMSA
FMAGPGNAKKVVENGALLSWKLGCSLNQNSVPDIHGVEAPAREGAMSAQLGYPVVGWHIANKKPPLPKRVRRQIHATPTP
VTAIGPPTTAIQEPPSRIVPTPTSPAIAPPTETMAPPVRDPVPGKPTVTIRTRGAIIQTPTLGPIQPTRVSEAGTTVPGQ
IRPTMTIPGYVEPTAVATPPTTTTKKPRVSTPKPATPSTDSTTTTTRRPTKKPRTPRPVPRVTTKVSITRLETASPPTRI
RTTTSGVPRGGEPNQRPELKNHIDRVDAWVGTYFEVKIPSDTFYDHEDTTTDKLKLTLKLREQQLVGEKSWVQFNSNSQL
MYGLPDSSHVGKHEYFMHATDKGGLSAVDAFEIHVHRRPQGDRAPARFKAKFVGDPALVLNDIHKKIALVKKLAFAFGDR
NCSTITLQNITRGSIVVEWTNNTLPLEPCPKEQIAGLSRRIAEDDGKPRPAFSNALEPDFKATSITVTGSGSCRHLQFIP
VVPPRRVPSEAPPTEVPDRDPEKSSEDDVYLHTVIPAVVVAAILLIAGIIAMICYRKKRKGKLTLEDQATFIKKGVPIIF
ADELDDSKPPPSSSMPLILQEEKAPLPPPEYPNQSVPETTPLNQDTMGEYTPLRDEDPNAPPYQPPPPFTAPMEGKGSRP
KNMTPYRSPPPYVPP

>estExt_Genewise1Plus.C_sca_1240051 [LOTGI]
MCTRVKLFKPVFSLFLIISLVNPGLSLGDSNLLNLVDKAVNSGKSNDIGILWGIPDATAHVGHFFNYSIPKDAFKGQSLQ
YQVTEAGKNILPSWLSFDPKKEVLQGIPLPTDVKQHYIEVIATDKNNQNAQAKDIFTIDVVTERNSQPATTLTFVKGGPK
MVRCKREQPETKVTIILDTDLEKLTSNGRLDLLNRFSYLNLIPEMLKMIPVNGNPITDDTALVSGPGNVKEPKESGVFVS
WRVGCGTVDPGHLPILQQVEAEAQNGQLAEALKNAILSWHVTNSRFQEHKRHRRAIRATPLATPGVQPTIPQEPPTMTKP
GDEMTRPVIGEASPTFSIQPTQSMTTMKTDEPGKPTPTMPMKPKPTGGIQPSQTTPETTDQDKTMPLPKETIFPTKTDTD
SKPTDSKPGCIPNLPPNVENPIGRIEFMSGEFHKYKIPKDTFSDCEVGNTRNLELELYANSTDPIPKSYWMKLDHKRQQL
VAFPTPGDSGVHKFTLVAKKGMKGLIGTHSFKVKVKGGSPKHLANINHEVSITLDVDYDKFMSNITNRLHLVNRLAKAFG
DRNHNSIQLTGIERGSVIIKFTNTSLSGSDCPVQDLKDMFSKFMNDDGTIKPEAEKALKPYKIQQAGTIPKGGCLNNPDF
PELLSPYVNPEPKPEPDDQTTTPMTPEPETTTEKVATGSAKTGDDIWITTVVPAVVIVAILLIALLVACILYRKKRKGKM
SLEDKNTFVNKGVPVILPDELDENEKQQESSKPLIMADEKPPITSPEYRAGSSEASTPPANHRNMMADDPYIEDVHSPLY
QPPPPVQSAGGNRQPRPHMQSYNKPTAYVPP

>m.34756 g.34756  ORF g.34756 m.34756 type:complete len:837 (+) gi|399775004|dbj|FX180635.1|:551-3061(+) [Lymnaea_stagnalis]
MASIPFAKTAAFLLTLVCHGVLSQREGDGAVAVKWGVADSTATVGRKFHMHIPGDAFGGQVLSYTIQSVDGSPLPAWLQF
SAQDNVLQGIPTPKDAGQLYLEITASGISSQASVTFTLFIRDVPSHTSGAPLKFKSSGPEFVRCKPSEAETVATVIIDAD
LESLPVTGRIALLQKFVSHMQLHEDMIKMIPVGTSPMHDSSALVSGTGDCTSPKTSGSFISWPVGCGQVKDGHFPVLQRL
DDDSTTGRMAKVLGHCVIGWHVTNSHIQAPARKRRQVQPTQTHAITPVMPTKTEKVAEKTDDPNETYTRKVIDMESPTMI
MPTATQPPMHKTDMPTVASPDVVAKPGKVMPTEVTVKETTMDKTEELPPIKPTRTHDGGLPTDAPVAELCPKMGVLTLKE
NLLSLTVNIGEVFTYHIPGDLFLNCGANFTRELQLEFEPNLPDYVQFNAKNQKIMAFTLEEQKKRNFIMRGKTKSLTATV
TINIHTRKRKPKKLNHEVSATVKYDFDKLKANVSDQIQLANRIAHVFGDADAHNLQFLTPKEGSVIYTWFNKTLTQNGCP
VAELNANVAKLINKDGTLNEEAVERILPYELVSASAKPMGSCEGTGFHAIESKPLDDTVSEEVSTPGPTDIPPDKLDTDG
DGDEVDTPVDSDDSAKKSTEKPGDVTEGSEDVVKGSKGGSESDDDDVWITTVVPAVVIVAILLIALLVACCLYRKKRKGK
MNVEEQNTFINKGTPVIFPNELEEQPNEFKKPLLVDESPAPPPGYPRAASESPERNINNYRNNGNNVSSEPHEDDIIEMP
DRKYEPPPPVTTSGNSKQPRPTHQPQPFSQQPQILP

>SPU_028775gn [STRPU]
MLVSLGQAQEINGVYRDWYEPQSRDNLGDESDALEPSFGVWKPVSPGWGIPDTTATVGVAFSHKIPKEAFRGDVDKYMLK
EVGAQSLPSWLNFSNKTNTLQGIPGKEDQRQYYISVTALGKVSNLTKDSSNTKDVFSINVLPQDTPHTKSTDESTSKHKD
GVVVCPPEKPAVRATIILDADWSLLTPQERINMVSKLSKYSRIPMTAFKLLPEKDDNKGYQALAAGSGNIATAKHEGLSL
SWVVGCGRNIDQLPVVTILEGASKDGSMAEKLNYDIKGWYVSSNTPIIKNRVRRQAPLMGTVVPTALPTGAPKPTEVLST
VYPSTHIIPTESSPVLSSMIRTAGTQDPMTMTAKETSTKTGKVSISPTVKASKTSFYKTSVITPTPTPVATTEVPTEAPT
RAFSPPVPSMTATESLVVMPTMTSTPVASIPVDTMAPTTVVIMPTPTKPVTTPSDTIPEPTTPKPATPYVNKGPEIVHPI
ERIDVIVGVPFVFVVPADTYMDPEDGNTRELSLMLVDADGTLLSSDFWLKFDKQKQTMFAYTEKVFDVETYVMIAQDKEG
VELRDAFEVHVLDSNAVQEDPPPVAMGATINIDFDEFINNPELQLDILNRIASIFGDPDASALTITGIRRGSVILSFTNN
TIPKDTCPVELIEELMKKLVTPDGKPTQALIDAFSPNYTISGVEAAPQGTCDATTPAPTTPSTKAYIPPLDGNTKANDAW
ITNVLPGVIVAFIIILAGIVVFILYRRNRKGKLSDEDQNTFINKGIPIIFTEELDEADKHPSSTPLIMKNEKPPLPPPEY
SAEDGTRQPLMSDHRSQDDPNKPSMPMVDLGGSPPYEPPPPITPSPPESRNPHAPSTTRFQSPPAYVPP

>gi|291234218|ref|XP_002737043.1| PREDICTED: dystroglycan-like [Saccoglossus kowalevskii] [Saccoglossus_kowalevskii]
MADDSTQHTNSIRNNLFSYAEWINARSLLSQRTMPCKHHRISVPHSYKGALLLVLVVSLLLPTANAESLTNLGAKVVRVV
PGGALDSGVTWRDVSMLWGVADTKATVGKVFKYAIPSDAFNGDVINYQVNEAGSSDIPSWMYFNDASNTIEGIPTHEDVH
QYYISVTAYGHSHNNTYTSKAVDVFSIDVVNGPSIESSSAATPLNEYSKNGKVKCTDGEPEALATIILDANWSKMTPKHR
VHSVERMAEYSGFDKNLFKLLPAGKDGLFNSNALVAGPGNIKHQNYPGILLSWPVGCGYDVNKLPVVMVIESTAKDGGLA
KNIGHDVIGWHISHPQQKISKRMKRQIAAMATIVPTLLPTQISPTSTTDPSPSMSKTAVPSRVYVTPTDESTQVIITPTP
TPPHVTKKPVVPIKPLYPSKEPPRTALPGPTQKPNQKPQLMNHIDRVYAYEGEMLVYRVPEDTFYDEEDGSTRNLKLMLL
SIDGGILHKMSWIQFDSSSQTIYGLPMAEQAGKHEYVMTAIDSFGDIARDAFEVVVVASVNKPNHEFSITLSNDYEEFEN
DVHKKLDLIDRIAKLYGDDSADTISISYFKKGSTIFGWSNNTLPQEPCPETKIGELTKLIRDTSNGIEGEPSQALKDALA
PEYEVVNIGFKPLGSCTDGYSEGTTADPSGPDAAESAKSTSEDDIWLITIVPAVIFAVVVLIGGLIAFCLYRRCRKGKLS
DEDKHTFISKGIPIIFANELDENDKPPSSKTPLIMKDEKPPLPPEYPGKSSPTTQPLLSHAPSSKGDDIDEEEDPPYEPP
PPFSSSPDSRQSTPRYTPAYRSPPPYVPP
