# Supplementary material for: OMA standalone: orthology inference among public and custom genomes and transcriptomes
Source: Genome Res. 2019 Jul;29(7):1152–63. doi: 10.1101/gr.243212.118 (PMC6633268; doi:10.1101/gr.243212.118)
Supplement: Supplemental Material [file supp_gr.243212.118_Supplemental_Data.zip › orthologous_groups/OMA/OG11119.fa]

>m.88614 g.88614  ORF g.88614 m.88614 type:internal len:894 (+) comp165050_c1_seq3:1-2685(+) [Mesodasys_laticaudatusclean]
GKKIPLPVSLLHMPFPCFEVSLFAQAWGYLKPTLMTLIWVVFMSSMIKQIVFDREKRLDETMKMMGLKAYINFFAWFSSN
ILFQILMIFIMIFMMRMGNILSYSDITVIFTYLVVFAFSSAMMAFMISSFFSHANLASLCGILIYMMSYLPYTIVITLES
QLGFWQQVLACTSSTACFSYASLFIARMEQTGKGVHWWNYKDSPMAGNSFSVYSCMVMIIIDTVAYFLIGWYVSNVKAGK
YGVSLPWYFFLTPSYWGCTRKKRPKNDELVGDPAATKINLEASLHEALPKNIEEGVSIRKLTKRYDNGKLAVDNLSLNFY
EGQVTSFLGHNGAGKTTTISMLSGMYEPSGGTALIYGDDIRYDIVKVRKSMGVCPQFDVLFDFMTVMEHLYFYSSLKTGL
SESRLTGEVTRMLHSTQLFHKRHALARNLSGGQKRRLSVAIAFIGGSKCVILDEPTSGVDPCARRGIWDVILKHKEDRTI
ILTTHHLDEADILSDRIAIIHSGRLLCSGSSLFLKNQFGSGYHLTMSKVVASQEDNEEEEEEDVVECDTKQVMHFVESHI
PEAKVVEEIGTELTVALPVNKGQTQGFQRFFSDLDNNMDDLGIRSYGVSDTTLEEIFLRVTTQADMGNELDVEAMKNWIS
KRTYDDDSSDLKEPQSLRGSYKVKGMKHKLRQAKALVQKRFHHMRRSYAMYLSQMLMPSLLVLLAMICALIRPRTQENPP
LIMNPAIYRGSSIFYKVENDLEINRKLAEALHYKPGLGSTCMPNTINVSLAEFGCSLRNPEKFKGQPKGTGRDRRVCSCA
NRGRLICKGPVPDPEHWRTNSSNLLYNLKGYDVTKYLLDTHTEFIENRYGGLTFGATDSLAADDQRAVVWYNNKGYHSIP
AMMNTMNNVLLRKA

>SPU_019409gn [STRPU]
MYRRCCSDNRFEDHTLAEGLGTEVPLTTFPDEFISXFTTNLSTNWDGSSWINLTAFPEFQDHGPPLRSVCGVELKVNQRL
LDKGDVRGLKLTHNQKKSLGLLLHVLFSRPTILYSPDTPDVKDVIDKASDFIYLAKNISHSAEMWLNISKTIRQYLDLNT
TQLALQYLGKMEEQLSEHPEFLSNSSLSPDLQVFITNSSLVSVPYIRNHLDVIDNAACAWLELTRPIKWDLFVGFPDEAS
MVQYALEESHADGRTVFASVAFETNKDGTLPSHTVYKIRQNSSFTDRTDLVRRRFWRPGSNHHQVLGYYTYGFVWVQDII
DRAIIDKRVGRTVIEPGSYAQEFPYPCYVSDTFPFTIEQVMPMVMVISWVYSVAMLTQSIVYEKELRLKEVMKMMGLSNA
VHWVAWFITSFLQLSVTTGALTAMLIAGKVLANSNPVIVWLFLTVYSVSVISFSFLVSSLCSKAKIAAACAGIIYFTSFV
PCIYIQIREETWAYTTISALIKSVASLSCTTAFGLGARYFALYEIGGVGVQWHTLNLSPVEHDDFNLQRIFQMLIIDIVL
YLFLTWYIEGVHPGAYGLPRPWYFPVQPSYWFGTHRFKGSIMSKNFWKPKRYSHLSVIEDDQAMAMSSSDDEPGFEPEPV
DLELGVTIENLTKIYSTGKKLAVNNLCLNLYEGQITSFLGHNGAGKTTTMSVLTGLFPPTSGTAKIYGQDIRTDMTAIRK
SLGMCPQHNALFDKLTVEDHVWFYAQLKGKPTWQIKEETDKLISDIGLTHKRKTAVHRLSGGMKRRLSVAIAFVGGSRTV
ILDEPTAGVDPCARRAIWDLLLKYKHGRTILLSTHHMDEADFLGDRIAIISHGQVKCAGSSMFLKTTYGDGYHLTVVKKP
AGQPNQGNSESEDTLGTSFRTLCTESTVTKFIQDLIPGACLTSTNLRELSYTLPFDSVACGHFPKLFTALEQKKDKLYVS
SYGLMDTTLEEVFLKVAEKTGANRQDAAQLGNNITFTRHTGILHHLIVFIALMKKRLHHVKRNPKGLFSQLLLPAFFVTI
AMTVALSAPHIGDLPSLTLSPSQYLPFQYPEAQGLQVVKISGGSDLLFLLTYMKMRWSTLHMFLLI
