# Supplementary material for: OMA standalone: orthology inference among public and custom genomes and transcriptomes
Source: Genome Res. 2019 Jul;29(7):1152–63. doi: 10.1101/gr.243212.118 (PMC6633268; doi:10.1101/gr.243212.118)
Supplement: Supplemental Material [file supp_gr.243212.118_Supplemental_Data.zip › orthologous_groups/OMA/OG11128.fa]

>m.22310 g.22310  ORF g.22310 m.22310 type:complete len:306 (+) gi|399848553|dbj|FX191786.1|:118-1035(+) [Lymnaea_stagnalis]
MAQPKRKLGFAENFGLSGAAAVISKTAAAPIERIKLLVQNQDEMIKQGRLSEPYKGVIDCTVRTFRTEGFFPFWRGNLAN
CLRYFPTQALNFAFKDTIKALFKSAPNESYPLKFTKNIFSGGAAGALSLCFVYSLDYARTRLANDAKTAGKGGGERQFNG
LIDVYAKTIKSDGLVGLYRGFVISCVGIVVYRGFYFGLYDSLKPILLKEDASVFLSFALGYTVTVSSGLLSYPIDTIRRR
MMMTSGQAVKYKGSMDCAMKIIKNEGFMSMMKGAGANILRGVAGAGVLAGFDKFKELYIAMRVGS

>m.52798 g.52798  ORF g.52798 m.52798 type:3prime_partial len:218 (+) gi|84616201|gb|DN316449.1|DN316449:139-795(+) [Schmidtea_mediterranea]
MIKQGGLDRPYNGVIDCTVRTFKTEGLVPFWRGNLANCIRYFPTQALNFAFKDKIKALFDPKKTDKSAMVFAKNVASGGA
AGAMSLLFVYSLDYCRTRLANDVKSSKKGSSRQFNGMVDVYKKTLKSDGIVGLYRGFVISCVGIVVYRGCYFGFYDTLKP
LLLGSDAGVMSSFALGYGVTVTSGLISYPIDTIRRRMMMTSGQAVKYKGSIDCTVQIM

>m.29691 g.29691  ORF g.29691 m.29691 type:internal len:235 (+) gi|378921557|gb|FO169449.1|FO169449:2-709(+) [Sepia_officinalis]
VQNQDEMLKSGRLKEPYKGVIDCTMKTFKTEGIIPFWRGNLANCIRYFPTQALNFAFKDQIKILFKSSKNDSYTLKFGKN
IASGGVAGALSLCSVYSLDYCRTRLANDAKSSKKGGGERQFNGMVDVYRKTIASDGLQGLYRGFVISCVGIVVYRGCYFG
FYDTLKPIVIGDNANLMASFVLGYIVTISAGLVSYPIDTIRRRMMMTSGEAVKYKGSVDCTKQIIANEGFMSLMK
