# Supplementary material for: OMA standalone: orthology inference among public and custom genomes and transcriptomes
Source: Genome Res. 2019 Jul;29(7):1152–63. doi: 10.1101/gr.243212.118 (PMC6633268; doi:10.1101/gr.243212.118)
Supplement: Supplemental Material [file supp_gr.243212.118_Supplemental_Data.zip › orthologous_groups/OMA/OG11138.fa]

>m.72017 g.72017  ORF g.72017 m.72017 type:complete len:510 (+) comp35891_c0_seq50:582-2111(+) [Catenulida_fasta]
MVIAQHISVDTPSSSCDTAAHSYSSTTSQSPNQTQTRGSPLKRDPDVPKLFVGQIPRTMDEKELRTMFEEFGPIYEFAVL
RDKLTGIHKGCAFLTYYCKESAQRCQDSLHDKKQLAGMNRPMQIKPADAEPKTEDRKLFVGMLSKQQTEDDVRRLFEPFG
AIEECTILRDQNGNSKGCAFVKFGSHTEAAAAINSLHGSQTMPGASSSIVVKFADTEKERQLRKFQQQTSPLGLLNPTLG
IAAQLATNPYTASMIPQILQQQLLTGTAMLQPGYVNPLAALALQVQQLNQLTGQPNGNAPNTLAGLQQAAAAQNLPFANG
AQHHSHSAAQSAANSILQQAANSLPNGLIPQLAASVGTQHQQADAPSALYTTAATLPVAAAAYNPLGAAIAAQQFAQLQT
IAQQAVAMPVQQKEGTRDLVITGPEGCNLFIYHLPQEFTDHDLAQMFMPFGTVISAKVYVDRATNQSKCFGFVSFDNPAS
AQASIQAMNGFQIGNKRLKVQLKRPKAAA

>CAI17168.1; ENSG00000159409 [HUMAN]
XVEESAAGEQSSGTQIPRHLEEKDLKPIFEQFGRIFELTVIKDKYTGLHKGCAFLTYCARDSALKAQSALHEQKTLPGMN
RPIQVKPADSESRGDRKLFVGMLGKQQTDEDVRKMFEPFGTIDECTVLRGPDGTSKGCAFVKFQTHAEAQAAINTLHSSR
TLPGASSSLVVKFADTEKERGLRRMQQVATQLGMFSPIALQFGAYSAYTQALMQQQAALVAAHSAYLSPMATMAAVQMQH
MAAINANGLIATPITPSSGTSTPPAIAATPVSAIPAALGVNGYSPVPTQPTGQPAPDALYPNGVHPYPAQSPAAPVDPLQ
QAYAGMQHYTAAYPAAYSLVAPAFPQPPALVAQQPPPPPQQQQQQQQQQQQQQQREGPDGCNIFIYHLPQEFTDSEILQM
FVPFGHVISAKVFVDRATNQSKCFGFVSFDNPASAQAAIQAMNGFQIGMKRLKVQLKRPKDANRPY

>m.37383 g.37383  ORF g.37383 m.37383 type:complete len:402 (+) comp36955_c0_seq2:635-1840(+) [Monocelis_spclean]
MIETLPKLDISTTVVNGTTTTTVTPTSKAKSISPNIGTNDFNLNLNYFSEDRKLFVGMLSKQQSEDDVKRLFEQYGAIEE
CTVLRDQNGNSKGCAFVKFATHSEAAAAITGIHGTQTMPGASSSVVVKFADTDKERQTRKMQQMIAPLGIINPALALSQI
SPFASAATTPAATPASYASLLPTADLHLNDSFKTKLQNLQTLNLSPSESLSQTGYINPMAALALQLQQVNQLAAAQAAAS
SLSGMAVTPTTTSTSLSAEPLAQMYAGMQHYNLAYPATAAATAYSPFHSVTHQAMAMPVQQKEGTKDFILTGPDGCNLFI
YHLPQEFGDPELAQMFMPFGTVISAKVYVDRATNQSKCFGFVSFDNPASAQASIQAMNGFQIGTKRLKVQLKRPKGESRP
Y

>SPU_004969gn [STRPU]
MPSSGGGGELTDTGVFLGSWMVPNGQIGYDSSSSIKVTMTTSPPAIHLSGRGTCVSHAITHNENLLCASAYMTRALQVKP
ADSESRGGCAFVKFSTRKEAVGAINSINMSANPNLVVKFADTEKERQLRRMQQMSNSMGLFNQMAVSSPISLYGGYQVNT
QQMLQQQAALMAHQSSAAYMNPMAALSAAQQMNQMNAVAANGFPAGTTGTIPTSGEHLLVPAPGAGQSAVNCAVSTPTLS
SPTMPTYTLAAQTNGQADTLYTNGLQYPGEYAAANQAAVAAAATAVATDPLQQAYTGMQQYAATYPAAFGGLTQGFATTA
AQQPVLAAAPQREGPEGCNLFIYHLPQEFGDAELTQMFVPFGQVISSKVFVDRVTNQSKCFGFVSFDNPQCAQAAIQAMN
GFQIGMKRLKVQHKRPKDANKPY
