# Supplementary material for: OMA standalone: orthology inference among public and custom genomes and transcriptomes
Source: Genome Res. 2019 Jul;29(7):1152–63. doi: 10.1101/gr.243212.118 (PMC6633268; doi:10.1101/gr.243212.118)
Supplement: Supplemental Material [file supp_gr.243212.118_Supplemental_Data.zip › orthologous_groups/OMA/OG11148.fa]

>m.4313 g.4313  ORF g.4313 m.4313 type:internal len:167 (+) gi|156756969|gb|EX000353.1|EX000353:3-506(+) [Biomphalaria_glabrata]
IRKKLVIVGVGACGKTCLLIVFSKGQFPEVYVPTVFENYVADIEVDSKQVELALWDTAGQEDYDRLRPLSYPDTDVILMC
FSIDSPDCLENIPEKWTPEVRHFCPNVPIILVGNKKDLRNDESTKRELMKMKQEPVRPEEGRAMAEKINAYSYLECSAKT
KEGVREV

>m.45603 g.45603  ORF g.45603 m.45603 type:5prime_partial len:164 (+) gi|84615714|gb|DN315957.1|DN315957:2-493(+) [Schmidtea_mediterranea]
FPDVYVPTVFENYVADIEVDSKSVELALWDTAGQEDYDRLRPLSYPDTDVILMCFSIDSSDSLENIPEKWTPEVKHFCQN
VPIILVGNKKDLRNDDSSRKDGKNKVEIVKFEDGKAMADRIGAYAYIECSAKTKDGVREVFETATKAALQSKKKKKNIKC
DLL

>m.11038 g.11038  ORF g.11038 m.11038 type:5prime_partial len:209 (+) gi|380311166|gb|FO195952.1|FO195952:2-628(+) [Sepia_officinalis]
EFARHTYLTYLNFEAPMATIRKKLVIVGDGACGKTCLLIVFSKDQFPEVYVPTVFENYVADIEVDGKQVELALWDTAGQE
DYDRLRPLSYPDTDVILMCFSIDSPDSLENIPEKWTPEVKHFCPNVPIILVGNKKDLRNDENTKRELMKMKQEPVRPEEG
RAMAEKINAYSYLECSAKTKDGVREVFETATRAALQVKKKKKGGCVVL
