# Supplementary material for: OMA standalone: orthology inference among public and custom genomes and transcriptomes
Source: Genome Res. 2019 Jul;29(7):1152–63. doi: 10.1101/gr.243212.118 (PMC6633268; doi:10.1101/gr.243212.118)
Supplement: Supplemental Material [file supp_gr.243212.118_Supplemental_Data.zip › orthologous_groups/OMA/OG11149.fa]

>m.19339 g.19339  ORF g.19339 m.19339 type:internal len:560 (+) comp15429_c1_seq1:2-1684(+) [Microdalyellia_schmidticlean]
WHLHASKATGNEPPEVLISPQGNVYSWRPWEHIYAMTKIGKGPNIPQHNPCGKYIVKLYWLGTWRKIVIDDSIPCDEQER
PLLPFTTEIHELWPMLLTKALLKIASLDYGGGSEKMEFGDFSVIHCLTGWIPQTMVVCPEQKDVVWKMLNKLIPEWKLPE
PEKEKSPDEDGNNPDGVPGDKNEGTKEAAPQGKDAKGKKDEKAKGKDQPAKDSKKDKKEKSTMEETQVVSDKPVTAVFAS
YHDVLRKHPYPVMSLTESADRSERLRRQGLSHLLSHPLILKNVRACPLTPPPPPEVIPAWKLIRPRVKKPFPRSEEGPFV
EENSLIENKAIQCIEVQSPFVQYKISETPIPLNTSRPISALQRGSTHSTSPPNPVISEDPPPPSPKEVLPSVGEKLMPID
PAANDSTNKKLSMTKAPIVPQNLTVQKDEGSNAGLDSKRPSVAAKRLPTANKGGHLSKADGSRKGIDERVEEFGDNLLDA
SNKPAEDTSVAQKMWMDLDKFCECIQLLQVFHKPNAYPHSKILSDMKVEESLTSSEAVGEAAIVAPLDTELLSNVQTEDA

>m.28353 g.28353  ORF g.28353 m.28353 type:complete len:732 (+) comp38431_c1_seq11:143-2338(+) [Monocelis_spclean]
MASKKSAKAEDRIKSGASNSPVPAAKKNKEAASALASADGKRQKIVIWPEWSDGDINQEKWESAQKGGKDKGGGKSPVQQ
HYFDDPDGKIIMPQSLPVFQWKRPAEVFPDRIPVVLDPDHQFDFDIMSNNNHILHSETMRWIISQVHALWKINATKATGN
EQPEIPISPDGTVYNWRPWEHIYAITKTGKGPNVPAYNAYGKYVVRLYWMGNWRKILIDDSLPFDENENLLLPSSTVPHE
LWPMLLTKALIKIASLDYGAGSGSLEFGDFSVIHSCTSWLPQTIIVNKNQPNQIWQLLQNVIPEWKLPEPEKEVVLSEEE
LSRAVSQGAGTSPDTNEPKTISSGKEKKEEKSAGKNKEAPKEKKEQAVKEKKSGSAEEHPAANILQPEVAVFASYHDVTR
KQPYSVMSMSEMADHSETLRREGFSYLYSHPVLLNKFRSCPLTPPTPPEVIPAWKQIRPLIKKPLPTSEEQIMEGEEDKP
IQSIHVESPFVNHNINILSIPTSTLRPYSSLQRGGTRPTTPAAPSIEEDPPEDPEITAMNRIPSGNQRDKEHGEFDRQET
LSEMKEGPKDELPTGPTDGKKGSSKAPRRQSTLLSSKPKLSSAATDQNKLATLSTQQFNAEEAAPEEGLADKEEEMPKEP
TKPNDMWIDLDKFCQCFQAIHVYHKTNTYQHTKAFADMKLSQYTPAQNLPLSSRESKKCNSAASNISTNQNQPVGHQLLI
FIHTAFKLIQL
