# Supplementary material for: OMA standalone: orthology inference among public and custom genomes and transcriptomes
Source: Genome Res. 2019 Jul;29(7):1152–63. doi: 10.1101/gr.243212.118 (PMC6633268; doi:10.1101/gr.243212.118)
Supplement: Supplemental Material [file supp_gr.243212.118_Supplemental_Data.zip › orthologous_groups/OMA/OG11158.fa]

>C07A9.11; CAA82341.3 [CAEEL]
MAQPSILFSLTLIFLISIKSCDAKYRTSFFKTPNCSIYPDAEKCELNKTWTQEQVCDYVNCNDNACEGGGYLLWTQYVEC
ASSTFSRVILIIVGVIYMLVLFIMVSSAADDFFSPSISSIVAHLRISESVAGVTFMAFGNGAPDVFGSIASVLSSPTPKA
DLALGELFGGGLFVTTMVVSTIILTSPFDVEVFSTIRDLLFYLVALSFLAFCFVFYNRVTLWMPLTFLGLYLLYVITVIG
AQAVHNRKRKALQKQNSTKSRKSIKSLRSRKSIHSVAPMPVIPEIEVHDQEAPFPEISVVTGAIDKLKEHMAEKAQTTRR
YTKRASFMVNGDGNLNGLHPYATHNHLGISRRESELSDEDEEFVVIHGHVFQGHEARSRAASLVPEPMQIKSWRSKDILK
DLAEHLDPRPEAEDWEEMNIFSKVMAYINVVPNLLFKLTIPLNEMSWSKPLTLLHAFTCPAFLLFSIQFFLETPFSGSPG
LWVYGLAVSIVLAILIMVFTELSVQPKYYKEIYSYSGFIMSIAWIYLISSEVVNVVTMLGVVSRVSHEVLGLTILAWSNS
IGDLIADVSVVKQGYPRMAMAAAIGGPLFNLLMGFGLPFTIAKLQGKYISMTINPTYRLLILFLAISLLATLIGIPVQKF
RLQRPHAAVLISIYIAFIVFVILSETGVLVWN

>186036 [HELRO]
MSSFMITEANATYCSNIHNVNSSYQCSFARQTADCHIEEGIIEYTLFLYCLLPSNFLSVSVILLVIWLLFLFVALAVAAS
DFFCPSLIVIAKVLHMSDNIAGITLLAFGNGAPDVFSAIAAVQNMKHGDNSLLFGALLGAGVFLTTVVVGAIGISCPFKS
MERPFLRDVSFYIATTFFTFFVCFMKSINTYEAGAFLAGYAFYVAVVLIGRFINKRYLRRGYQTLPGVDSADSPSSMSAE
RQDFINSDNFRSSSAASLVANNNLPQSGIYTEQLPEEYSNDTDSQVVIVEDEDLPFMPAARLAVFSDSSEPIRFLYAISP
IDIVQWHNSGLFSRIYAIIKMPALFAFKLTVPVVDKSNPLHNWNKPLNMLHCITSLVFGVFATNYQFALKSINEVFPVYL
IFLIAGLLLASVMFFTSSSSVPPKYHSVLAFVGFIVAVLWIKAIANEIVNLLQSVGIVLNISNAILGLTLLAWGNSIGDF
ISDVSMARRGYPRAGFSACYGGPLFNTLLGIGIPFIYVTATSPTRAVEVQFEPIHMVLFAALAVSLVSAIIFIPLNKFYV
NRCYGIFLIALYVVFIVIAILVEQRVIKF

>AAH98360.1; AAT35807.1; AAT35808.1; BAB15271.1; EAW98050.1; ENSG00000089060 [HUMAN]
MAGRRLNLRWALSVLCVLLMAETVSGTRGSSTGAHISPQFPASGVNQTPVVDCRKVCGLNVSDRCDFIRTNPDCHSDGGY
LDYLEGIFCHFPPSLLPLAVTLYVSWLLYLFLILGVTAAKFFCPNLSAISTTLKLSHNVAGVTFLAFGNGAPDIFSALVA
FSDPHTAGLALGALFGAGVLVTTVVAGGITILHPFMAASRPFFRDIVFYMVAVFLTFLMLFRGRVTLAWALGYLGLYVFY
VVTVILCTWIYQRQRRGSLFCPMPVTPEILSDSEEDRVSSNTNSYDYGDEYRPLFFYQETTAQILVRALNPLDYMKWRRK
SAYWKALKVFKLPVEFLLLLTVPVVDPDKDDQNWKRPLNCLHLVISPLVVVLTLQSGTYGVYEIGGLVPVWVVVVIAGTA
LASVTFFATSDSQPPRLHWLFAFLGFLTSALWINAAATEVVNILRSLGVVFRLSNTVLGLTLLAWGNSIGDAFSDFTLAR
QGYPRMAFSACFGGIIFNILVGVGLGCLLQISRSHTEVKLEPDGLLVWVLAGALGLSLVFSLVSVPLQCFQLSRVYGFCL
LLFYLNFLVVALLTEFGVIHLKSM

>estExt_Genewise1Plus.C_sca_1230017 [LOTGI]
MKISNLSLFLYESTNFLALAFQCRDFHKLDNITDICDFVNQTASCAIDEGFITYTSFIYCYFSTELLPLAVFILLIWWLL
LFIGLAVTADDFFCPALTVISKTLGLSVTFLAFGNGAPDIFSAIAAIGNAKNGDAGLAMGALLGAGVFVTTVVAGVIAII
CPFDAMQRPFLRDVIFYLAAVFWTFYILWKKEITKYESIGFIGLYVVYVLVVVVGRYIYQKSRGQPAPPVTVVTQNTITD
ERRPLLNTDQKLPAYVDSTVSVEYQPYSSISHFFSSLNPIDSAAWQKSSCFGKIYHIFKSPAVFMLKLTIPVVDYDVENH
NWCRYLNALHLTTGPMFAIFSTKCKYYNLRLKYIFNVYPVWAIILPIGLLLTLSVILSSKHHPQPIYHPLFAYLGFLVAV
IWIYCIANEVVNILQTFGIVFDISNAILGLTFLAWGNSVGDLIADTAMARQGYPRMGISACFGGPLFNLLLGIGIPFTIG
TIKQGGSYKINLTLEEYVLAGFLGFSLVSSLLIVSLSKFRMSRGWGVYLMILYVVFLVIAILAETGVINAQV

>m.66297 g.66297  ORF g.66297 m.66297 type:complete len:758 (-) comp35042_c0_seq1:213-2486(-) [Monocelis_spclean]
MSNETCSYVKTLLTQEDRCNFVRTVTECDQLDSGFLAYNEFVYCNFENEAGPVIIIILWLLVLLLALGTTADSFFGPCLI
VITHTLRLSQNLAGVTLLAFGNGAADVFSSLSSINSSSPGIAFGSLLGAGILVNTVTAGMIMIVMPFQTMRRPILKDIVF
YFISVVWTMVILIKREIHLGEAIGFLLLYVVYVIVTLVSRTIYTRGYTIDVEESDVEMKEVEETVKGASNDGFLEVPGEE
GNKGVSKRFQQLNETAIAGRSPVSRRREMNLSKISRTSNGSRRSKDSNTGERDYSVRKRRGQSTSSYAGIGYMARWIMVH
KPEEESFYKFKKDDLESIAQENRRRTQSNADAMRENALPLPEVRGRSQTSGPDFVSEPKLTTSKNQLSPRFSKMKSPNRL
SRMERIPSVDIEKLEDASEATEKWTAKGEANEGYAKEDDAGNFQTVDISEREKPGKSEENDEVEKEMPFPGQWQWLAMTL
IPFSKSDWNQMSWPIRILEIVRAPILLLLKLFIPKVDEEMYLSSWCKPLNCFHCVSCLIFTMVIVKQVGTMISGVFPVVI
IPIIIGIIFAVLIWMTSVPERPPVYHAGFAFFGFILSIFWIYTIANEIVNILSTLGIVIGISPPLLGLSLLAWANSVSDI
LSNVMLARNNFPRIAFAACVGGPLFNVLLGIGLPFTIKMASTNVVRIPVRFTLVSLILVATVLIVLVFHVFALFFSKFKL
NKHYGMVLIGIYVVFLILAILGETGVLPTPSSLDPRL

>PP26022; PPA21523 [PRIPA]
MRFFFSSFIANETEVSTTDDLYCTPDSAWNFTQTCDYIQTANACLGGGYLEWTTFVFCCEDPVAKWFIVAGGVAFLVLLI
LMLSTSADEFFSPNVSTIVAHLKISENVAGVTFLAFGNGVTDVFTSVASVLSSPQPKADLALGELIGGTIFITLSVTASI
VITRPFKAAYWSTMRDLIFLLITASLTLSFFVFFDEIQLWQPLIFLGLYVIYVAIVLTTEYFKRKKIVETREMSKRNSVV
PNALLTAADIAVSTTKVEGNLKRGSAFKRMSIAVSNVLGTGHDNEVFVEDPENDTDDFIVMHNRVYHGEHLRSRAGTIRS
ITAHGTRRGSLSAESAKTSRGCFPEFLSFFAPDYGDEETMTFSRIKTYLLWPIVTLFKLTIPKAEADWSKPLSIIHAILC
PQVILFNTQLMFFVPFEGGPGLWAYVPVISVILIAFIAFATSMDKEPRFYEITYALAGFAMSIFWIYCILAEVVDVVDML
GVVSGIPQATLGITLLAWANSVGDLVADISVARQGFPRMAMAASIGGPLFNLLIGFGAPFTIAKLKGDIVPISLDGVNVI
MITFLFISIIFTTLNLIIFKANLKRIYGICLVVIYVAFLVFVILSVTGVLVWM
