# Supplementary material for: OMA standalone: orthology inference among public and custom genomes and transcriptomes
Source: Genome Res. 2019 Jul;29(7):1152–63. doi: 10.1101/gr.243212.118 (PMC6633268; doi:10.1101/gr.243212.118)
Supplement: Supplemental Material [file supp_gr.243212.118_Supplemental_Data.zip › orthologous_groups/OMA/OG11159.fa]

>gw1.15.240.1 [CAPI1]
SESLAVKVSRLKQLLNGRSSRLEHRSLVSRDGLLDSLLTLFEECRSPALRKNTYVKEFLEKYAYTITEVQKLRVSISDFE
VKQVIGRGHFGEVQLVTEKGSGDAYALKILQKNDMLTQQNTAFPEEERDIMARATSSWLTRLHFAFQDSAHLYLVMDYHP
GGDLLSLLARYDDVFEESMAKFYLAEMAQAVHSVHVMGYIHRDIKPENVLIDRTGHIKLADFGSACKLNADKAAQSNMPV
GTPDYISPELLLRMDSGSSKTTEALSEGCDWWSLGVCAYEMLYGKTPFTDPNSTMTSTYANIMNFKEKLHFESSASVSAK
AIAFIKGLLTDAKDRLNYDAICSHVFFSEVDLHKIRQSVPPFIPTITGSDDTSNFDEFEPKKPKFVMDDLHNSGSGFSGK
DLPFVGFTFTKGLFEAEQRALNLNQDAGGANSRSNLERKLTLRSKELSETRHRVQQMQFS

>gw1.1.73.1 [LOTGI]
LNQEGLLDGFLSLYDECGHDYLYRNANVSCFIKKYKNTISKVKELRVNSGDFEVKNVVGRGHFGEVQVVTEKSTGMVFAM
KVLRKADLLSQPDISFYEEERDIMAQASSAWITKLHYAFQDSSHLYLVMDFHAGGDLLSLLSRHDDVLEEKMAQFYLAEM
SIAINTLHDMGYVHRDIKPENILIDQSGHIKLADFGSAAKMSVDQLVCSRMPVGTPDYVAPELLTSMNLARGSRAYGVEV
DWWSLGICAYEMLCGKTPFTDEHGSMVTTYSNIMNYSSNLNFNAENNVSEAAQSLIKQLLTSRTARLSWKGIKHHQFFHD
LDFDQIRNVDPPFIPTISSLDDTSNFDEVEKIRQPPNLEEFKSQREFSGKDLPFIGFTYIRSNEEKEKSEKAVA

>e_gw1.7.664.1 [TRIAD]
FLLFKNPICNIAVITMEESATSKSGKLNQFFGNKLVHPSLKDVSCKESFIDCFLMLYDECVRDSSSSTSVSRDAIKYVNK
YTDAIDTLRTMFVNKEDFEVQHIIGRGHFGEVQVVKEKNTTDNYYAMKVLKKSETLSQDEICFFNEERDIMAKANSSWLT
KLLYAFHDDDFLYLVMEFHPGGDLLSLLSRCDNRLEESACRFYAAECVLAIHSLHMMGYVHRDIKPDNILLDSSGHVKLA
DFGSAARLSPNNTVLSKMPVGTPDYIAPEVLSGLEYGGTYGIECDWWSLGVMIYEMLFGQTPFTGDTIISTYGRIMGYKD
TFSIPPHVSVSDSAKLLLKELITDQSERLAYNGLGCHPFFDGINWATLRSTVPPHVPELNGYGDIAYFDTFDDASNTAAD
FQTDLQTLKKQLPFAGFTYIKDL
