# Supplementary material for: OMA standalone: orthology inference among public and custom genomes and transcriptomes
Source: Genome Res. 2019 Jul;29(7):1152–63. doi: 10.1101/gr.243212.118 (PMC6633268; doi:10.1101/gr.243212.118)
Supplement: Supplemental Material [file supp_gr.243212.118_Supplemental_Data.zip › orthologous_groups/OMA/OG11169.fa]

>m.9199 g.9199  ORF g.9199 m.9199 type:3prime_partial len:230 (+) gi|145889690|gb|ES395272.1|ES395272:160-852(+) [Mytilus_californianus]
MPEPEQTMDEGEVETFAFQAEIAQLMSLIINTFYSNKETFLRELISNSSDALDKIRYESLTDPSKLDLGKDLEIRIIPDK
DNNTLTIIDTGIGMTKADLVNNLGTIAKSGTKAFMEALQAGADISMIGQFGVGFYSAYLVADKVIVQTRNNDDEEYIWES
AAGGSFTVKTATGESIGRGTKITLYMKEDQAEYLEEKRIKEVVKKHSQFIGYPIKLLVEKERDKEVSDDE

>m.57504 g.57504  ORF g.57504 m.57504 type:internal len:243 (-) gi|84605248|gb|DN305254.1|DN305254:3-731(-) [Schmidtea_mediterranea]
LISNILKKMSETDAETFAFQAEIAQLMSLIINTFFSNKEIFLRELISNSSDALDKIRYKSLTDPSVLDSAKDLMIKIIPD
KDAGTLTIIDTGIGMTKADLINNLGTIARSGTKAFMEALQAGADISMIGQFGVGFYSSYLVADKVQVISKSNDDEQYLWE
SSAGGSFTIKYDNSEPIGRGSKVILYMKEDQIEYLDEKKIKEIIKKHSQFIGYPIKLVLEKERDKEISDDEAEVDDKKKK
KKC

>m.51 g.51  ORF g.51 m.51 type:3prime_partial len:213 (+) gi|380074620|gb|FO183845.1|FO183845:88-729(+) [Sepia_officinalis]
MPGDNETDGEVFVFQAEIAQLMSLIINTFYSNKEIFLRELISNASDALDKIRYESLTDPSKLDSGKDLFIKIVPNKEDNT
LTLIDTGIGMTKADMVNNLGTIAKSGTKAFMEALQSGADISMIGQFGVGFYSAYLVADKVVVESKHNDDDQHTGESSAGG
TFTIKNSTSESMGRGTKIVLHLKEDQLDYLDEKRIKEVVKKHSQFIGYPIKLL
