# Supplementary material for: OMA standalone: orthology inference among public and custom genomes and transcriptomes
Source: Genome Res. 2019 Jul;29(7):1152–63. doi: 10.1101/gr.243212.118 (PMC6633268; doi:10.1101/gr.243212.118)
Supplement: Supplemental Material [file supp_gr.243212.118_Supplemental_Data.zip › orthologous_groups/OMA/OG11179.fa]

>ACYPI008006 [ACYPI]
MTDLFLEICSNDELPEVELISLLEETIPQYKLRADTLTQFTGYENKDWYIPSPASNEDEVDTASLSKEYIRETLNYFLLC
SNRVSQMTKTYNDIEAVTQLLAEKEKDLELTARIGKELLTGNQTLEARVGLLETELKTVNERYTQASYELQKKNDLIKIL
SNDADETDDDAVENEKYYGVSVGYLQSRLKNLEDENRSLRGEANRLAMETDEVEAKEAQLMSDFASQLSVTRSDLSVIME
QADKHRDENVTLHNNCEFLRSKLSSVETSLKIKNDENEELMAMLMLARDTQNELASEIVEVKKQYEEVLTMLHECQTELK
GYRDKHIPLARAGPLFTSLPPYLNSNGLHSHGHSSLESSLFSELSLDSGICTGRMSGASSYKKSIGMMKLTSAMETSTRN
LSRQTAYNDLTEESPTHSDCDDFSDTDSFIIEQPGIPGAPGSEDLANALKRLTPASIKARRAALGSGFMFADPYDSADTR
TPDSIMSTGSISLTTWKTPNKLQLVKPMQGSFTLQQWNAQSVPSLSSILEEQPQGVIKKSDSTAPIAGLPQTFRLDEIEE
DEPRTHPGKMFQMSTHITTITNSRVMHPDDGTSVTTSVRASAMSSVVNSCVNSRVPTRETTPMLSRRNSTTTFSTNCGLA
AMLNERGIRAITPSALATPMFSTTATPCNSPYGSPGGSPDRSRSPSPSDSPYSHPFGLPGYLMHSGAKLLRKTLTGTERG
TEHHKSRKSKSLIRPDKKTLAGIRLVETMKHYIPTVPPDMSGHPVFDIGDCVPPKPENGALQRRLKQLDSGNDSGGPRLR
MDLGTVGSSANDPQPSRGTLISSMFFARKGGLL

>m.84230 g.84230  ORF g.84230 m.84230 type:5prime_partial len:998 (-) comp51196_c1_seq16:330-3323(-) [Cerebratulus_spclean14cd]
WFQFLQEKVTKNWLSTEPLFYNDYPWEVSTDDYSSTYDYYGSKLAANDPLCSPPAPEKSTRAIDACEDGVGRESKYRDAF
TITDVCSNDDLPEVELCSLLKEQIPAYRLRADTITDFTGYKHDDWIQFPQIKDKDLLDIDILTPDQIYATLSYFTLCGVR
VSQMTKTYNDIEAVTRLLEEKERDLEIAARIGQSLLEKNRDIQEKNETLEDDVRHAFEQINQLRHEVSMKDDLLQIYTHD
LDGTDSPGERSGLLSLFHLENLQTKVKSLEEDNLQLRAESAELKTETCDYEEKEAELVKDCVRQLADANRQVTVLAEDLS
KKTDSYLDQQEEITNLLAKVCNLEAKIKKLTIENAELQTHLQAAQDSQHQLTSEILDLQDKCNEYVELLSSANEEIKTLQ
TKNRPKAMRYQYGGGPFLPSDSLASELEDTFKNEVGFPRGYSPRERKHHNYKVMETARIARMNQKRPSLGLNIPGSNMST
SGNESDVSMRDVSMRSQRTSLYLSDSESMISEGYQGDTDSVCSSRVPVSNVNIPTRMGMTSYTRNTFGTLHISLRRFGSE
TGSLTPTPCWTPDSLMSTGSCLSGGSNPSASGGGYSFKIPEKLQIVKPMEGSMTLHQWQRLATPHLGGFLEERPGVQIKG
ERKVDLGNDLDHYSITDLEEDDPDDEEFKYNNVRKCAELTSSTYTYTTAKIMHPTDDYAMTTLTSSSGSGVVSAPRPTCS
LLSPTTETRSATSTFSMNLGLSHTLKERGFHTQTVQLSNPTRVSSIVTETLYDKHRGVPTTIYTTATTEPTIRVTQSYGH
GLPEPPYFGITEKPDWSKLESFANTLSSKIRNIGVSRLFGSSTEDTEDERDTTDTEKEVTDNEKEANETEKEASTSSNKD
VVRKQSTPKPKPKLTLNIPTEDRKCASPTATPPNSPTCATPPSPITPPNSPVAGSGQNTKSAFGFNFVSPILQIAGLQLR
RKSDLGLLGSMAFPKPEGVQSDLYRGLSNQGNTGKKSX

>AAH15922.1; BAA82994.2; CAH56169.1; ENSG00000182606 [HUMAN]
MALVFQFGQPVRAQPLPGLCHGKLIRTNACDVCNSTDLPEVEIISLLEEQLPHYKLRADTIYGYDHDDWLHTPLISPDAN
IDLTTEQIEETLKYFLLCAERVGQMTKTYNDIDAVTRLLEEKERDLELAARIGQSLLKKNKTLTERNELLEEQVEHIREE
VSQLRHELSMKDELLQFYTSAAEESEPESVCSTPLKRNESSSSVQNYFHLDSLQKKLKDLEEENVVLRSEASQLKTETIT
YEEKEQQLVNDCVKELRDANVQIASISEELAKKTEDAARQQEEITHLLSQIVDLQKKAKACAVENEELVQHLGAAKDAQR
QLTAELRELEDKYAECMEMLHEAQEELKNLRNKTMPNTTSRRYHSLGLFPMDSLAAEIEGTMRKELQLEEAESPDITHQK
RVFETVRNINQVVKQRSLTPSPMNIPGSNQSSAMNSLLSSCVSTPRSSFYGSDIGNVVLDNKTNSIILETEAADLGNDER
SKKPGTPGTPGSHDLETALRRLSLRRENYLSERRFFEEEQERKLQELAEKGELRSGSLTPTESIMSLGTHSRFSEFTGFS
GMSFSSRSYLPEKLQIVKPLEGSATLHHWQQLAQPHLGGILDPRPGVVTKGFRTLDVDLDEVYCLNDFEEDDTGDHISLP
RLATSTPVQHPETSAHHPGKCMSQTNSTFTFTTCRILHPSDELTRVTPSLNSAPTPACGSTSHLKSTPVATPCTPRRLSL
AESFTNTRESTTTMSTSLGLVWLLKERGISAAVYDPQSWDRAGRGSLLHSYTPKMAVIPSTPPNSPMQTPTSSPPSFEFK
CTSPPYDNFLASKPASSILREVREKNVRSSESQTDVSVSNLNLVDKVRRFGVAKVVNSGRAHVPTLTEEQGPLLCGPPGP
APALVPRGLVPEGLPLRCPTVTSAIGGLQLNSGIRRNRSFPTMVGSSMQMKAPVTLTSGILMGAKLSKQTSLR

>m.47350 g.47350  ORF g.47350 m.47350 type:complete len:1031 (+) comp40173_c0_seq1:71-3163(+) [Monocelis_spclean]
MSSPYNVKDAWTNTEVSFIGQENSSEYLDDSNTAEVELVSIVHQPLPKYRLRADSLTQYTGYSHTDWGRLSIDVEEQVYS
STHNSAVGYISPPNYPCTEEELKQVAGLTTEQIESSLDYFILCGLRVSQMTKTYNDIDAVTQLLEEKERDLELAAKIGKS
LLEKNKELESKLEDTENHLLAANDKVKQLSHDLSLKDDLLQVYCQGDTSPPPSPIDSDSRSSLGLSSFSFSSVNVDHLQT
KIRKLEDENNLLRDSSLAIEENTTNLEERETVLVKDCVRQLVEANMHIRTLSDDLNRKSDLFAKQHEEVSQHSAKVMEME
SKLKIQQIEYDHLYHRFKESQESQNCLSKELSTLRDKYDECLGMLNESQDQLRTMKKRARVSQAQPYMYPMQGGSYYPYP
HYPSHMHPSMGGNSLATELQHSYKMDHSQGSNGIKNGAPDQPNLLLDPGMRGVTDDYSICDDDVSLATSPGAADHPPPFP
TAGSGLPPPPWSTDYRPVLAGFPVAPHLQYLGQGNHFNKVESWNVSPPRVDSRAGGLTDNETSFHSDLSDLSLSKELPPN
GINKSTDPTLPLDIDATVRSIQADSSRVRNHATRQQRSRANQSVYRPCDEDPDSLNHHSSPNPDSPPSYLSTGSQRIFPA
SHEMSKSALSADSTANKGMNYRLPHKLQIVKPMEGSDTLRQWQHLATPSLTRALFEDQPGVRMRGQRSDSDSSGRRRRTS
SRTLSDLEDESDEFNKVRAKCSESTGGIFTYTTARVLHPTDDYRLSTTTSSSHNSCVTETSLSQCCLPISSSSTSLSRSG
TTTFSLNLNLASLLNERGISSKSYEQLVQDINQPDHSAGNPLRFPSLMRSNLSRAGESDTAELYKSSASSSAASRPESSI
GSDSTLSDDDPPSQGPIQQLHHAFKQFSLGSLVASVLPTNNNGESPSKKPSLITNLTTSPAVAKMREPHGMLGLNALTST
IQTNNPQKSDGPPDTGLGAALAQPASLEGCISAASSTLDENENTPKMNRRSVVHRVRTESSSEPSECKQA
